# Supplementary material for: Neural manifolds for odor-driven innate and acquired appetitive preferences
Source: Nat Commun. 2023 Aug 5;14:4719. doi: 10.1038/s41467-023-40443-2 (PMC10404252; doi:10.1038/s41467-023-40443-2)
Supplement: Supplementary file 4 — Source Data [file 41467_2023_40443_MOESM4_ESM.zip]

Archive with 1,390 entries (1,358 files):
- Figure1/
- Figure1/Figure1_code.m
- __MACOSX/Figure1/._Figure1_code.m
- Figure1/POR_data.xlsx
- __MACOSX/Figure1/._POR_data.xlsx
- Figure1/myBinomTest.m
- __MACOSX/Figure1/._myBinomTest.m
- Figure1/BreakPlot.m
- __MACOSX/Figure1/._BreakPlot.m
- Figure2/
- Figure2/2019613_right/
- __MACOSX/Figure2/._2019613_right
- Figure2/.DS_Store
- __MACOSX/Figure2/._.DS_Store
- Figure2/2019626/
- __MACOSX/Figure2/._2019626
- Figure2/valence_data.mat
- __MACOSX/Figure2/._valence_data.mat
- Figure2/Figure_2_code_for_PID.m
- __MACOSX/Figure2/._Figure_2_code_for_PID.m
- Figure2/Figure_2_code_PID.m
- __MACOSX/Figure2/._Figure_2_code_PID.m
- Figure2/Figure_2_code_PN_analysis.m
- __MACOSX/Figure2/._Figure_2_code_PN_analysis.m
- Figure2/Figure_2_code_rasters.m
- __MACOSX/Figure2/._Figure_2_code_rasters.m
- Figure2/Fig2_PID_peaks.mat
- __MACOSX/Figure2/._Fig2_PID_peaks.mat
- Figure2/Figure_code_PN_analysis.m
- __MACOSX/Figure2/._Figure_code_PN_analysis.m
- Figure2/get_in_ex.m
- __MACOSX/Figure2/._get_in_ex.m
- Figure2/2019613/
- __MACOSX/Figure2/._2019613
- Figure2/89_PNs_array_data.mat
- __MACOSX/Figure2/._89_PNs_array_data.mat
- Figure2/PID_mean.mat
- __MACOSX/Figure2/._PID_mean.mat
- Figure2/2019613_right/ch12_15/
- __MACOSX/Figure2/2019613_right/._ch12_15
- Figure2/2019613_right/ch8_11/
- __MACOSX/Figure2/2019613_right/._ch8_11
- Figure2/2019626/ch12_15/
- __MACOSX/Figure2/2019626/._ch12_15
- Figure2/2019626/ch8_11/
- __MACOSX/Figure2/2019626/._ch8_11
- Figure2/2019613/ch12_15/
- __MACOSX/Figure2/2019613/._ch12_15
- Figure2/2019613_right/ch12_15/text/
- __MACOSX/Figure2/2019613_right/ch12_15/._text
- Figure2/2019613_right/ch8_11/text/
- __MACOSX/Figure2/2019613_right/ch8_11/._text
- Figure2/2019626/ch12_15/text/
- __MACOSX/Figure2/2019626/ch12_15/._text
- Figure2/2019626/ch8_11/text/
- __MACOSX/Figure2/2019626/ch8_11/._text
- Figure2/2019613/ch12_15/text/
- __MACOSX/Figure2/2019613/ch12_15/._text
- Figure2/2019613_right/ch8_11/text/hex_C3.txt
- __MACOSX/Figure2/2019613_right/ch8_11/text/._hex_C3.txt
- Figure2/2019613_right/ch8_11/text/hex01_C3.txt
- __MACOSX/Figure2/2019613_right/ch8_11/text/._hex01_C3.txt
- Figure2/2019613_right/ch8_11/text/lin_C3.txt
- __MACOSX/Figure2/2019613_right/ch8_11/text/._lin_C3.txt
- Figure2/2019613_right/ch8_11/text/ani_C4.txt
- __MACOSX/Figure2/2019613_right/ch8_11/text/._ani_C4.txt
- Figure2/2019613_right/ch8_11/text/two_hep_C5.txt
- __MACOSX/Figure2/2019613_right/ch8_11/text/._two_hep_C5.txt
- Figure2/2019613_right/ch8_11/text/euc_C4.txt
- __MACOSX/Figure2/2019613_right/ch8_11/text/._euc_C4.txt
- Figure2/2019613_right/ch8_11/text/euc_C5.txt
- __MACOSX/Figure2/2019613_right/ch8_11/text/._euc_C5.txt
- Figure2/2019613_right/ch8_11/text/two_hep_C4.txt
- __MACOSX/Figure2/2019613_right/ch8_11/text/._two_hep_C4.txt
- Figure2/2019613_right/ch8_11/text/ani_C5.txt
- __MACOSX/Figure2/2019613_right/ch8_11/text/._ani_C5.txt
- Figure2/2019613_right/ch8_11/text/lin_C2.txt
- __MACOSX/Figure2/2019613_right/ch8_11/text/._lin_C2.txt
- Figure2/2019613_right/ch8_11/text/hex01_C2.txt
- __MACOSX/Figure2/2019613_right/ch8_11/text/._hex01_C2.txt
- Figure2/2019613_right/ch8_11/text/hex_C2.txt
- __MACOSX/Figure2/2019613_right/ch8_11/text/._hex_C2.txt
- Figure2/2019613_right/ch8_11/text/two_hep_C6.txt
- __MACOSX/Figure2/2019613_right/ch8_11/text/._two_hep_C6.txt
- Figure2/2019613_right/ch8_11/text/euc_C6.txt
- __MACOSX/Figure2/2019613_right/ch8_11/text/._euc_C6.txt
- Figure2/2019613_right/ch8_11/text/ani_C6.txt
- __MACOSX/Figure2/2019613_right/ch8_11/text/._ani_C6.txt
- Figure2/2019613_right/ch8_11/text/lin_C1.txt
- __MACOSX/Figure2/2019613_right/ch8_11/text/._lin_C1.txt
- Figure2/2019613_right/ch8_11/text/hex01_C1.txt
- __MACOSX/Figure2/2019613_right/ch8_11/text/._hex01_C1.txt
- Figure2/2019613_right/ch8_11/text/hex_C1.txt
- __MACOSX/Figure2/2019613_right/ch8_11/text/._hex_C1.txt
- Figure2/2019613_right/ch8_11/text/hex_C5.txt
- __MACOSX/Figure2/2019613_right/ch8_11/text/._hex_C5.txt
- Figure2/2019613_right/ch8_11/text/hex01_C5.txt
- __MACOSX/Figure2/2019613_right/ch8_11/text/._hex01_C5.txt
- Figure2/2019613_right/ch8_11/text/lin_C5.txt
- __MACOSX/Figure2/2019613_right/ch8_11/text/._lin_C5.txt
- Figure2/2019613_right/ch8_11/text/ani_C2.txt
- __MACOSX/Figure2/2019613_right/ch8_11/text/._ani_C2.txt
- Figure2/2019613_right/ch8_11/text/two_hep_C3.txt
- __MACOSX/Figure2/2019613_right/ch8_11/text/._two_hep_C3.txt
- Figure2/2019613_right/ch8_11/text/euc_C2.txt
- __MACOSX/Figure2/2019613_right/ch8_11/text/._euc_C2.txt
- Figure2/2019613_right/ch8_11/text/euc_C3.txt
- __MACOSX/Figure2/2019613_right/ch8_11/text/._euc_C3.txt
- Figure2/2019613_right/ch8_11/text/two_hep_C2.txt
- __MACOSX/Figure2/2019613_right/ch8_11/text/._two_hep_C2.txt
- Figure2/2019613_right/ch8_11/text/ani_C3.txt
- __MACOSX/Figure2/2019613_right/ch8_11/text/._ani_C3.txt
- Figure2/2019613_right/ch8_11/text/lin_C4.txt
- __MACOSX/Figure2/2019613_right/ch8_11/text/._lin_C4.txt
- Figure2/2019613_right/ch8_11/text/hex01_C4.txt
- __MACOSX/Figure2/2019613_right/ch8_11/text/._hex01_C4.txt
- Figure2/2019613_right/ch8_11/text/hex_C4.txt
- __MACOSX/Figure2/2019613_right/ch8_11/text/._hex_C4.txt
- Figure2/2019613_right/ch8_11/text/hex_C6.txt
- __MACOSX/Figure2/2019613_right/ch8_11/text/._hex_C6.txt
- Figure2/2019613_right/ch8_11/text/hex01_C6.txt
- __MACOSX/Figure2/2019613_right/ch8_11/text/._hex01_C6.txt
- Figure2/2019613_right/ch8_11/text/lin_C6.txt
- __MACOSX/Figure2/2019613_right/ch8_11/text/._lin_C6.txt
- Figure2/2019613_right/ch8_11/text/ani_C1.txt
- __MACOSX/Figure2/2019613_right/ch8_11/text/._ani_C1.txt
- Figure2/2019613_right/ch8_11/text/euc_C1.txt
- __MACOSX/Figure2/2019613_right/ch8_11/text/._euc_C1.txt
- Figure2/2019613_right/ch8_11/text/two_hep_C1.txt
- __MACOSX/Figure2/2019613_right/ch8_11/text/._two_hep_C1.txt
- Figure2/2019613_right/ch8_11/text/apin_C6.txt
- __MACOSX/Figure2/2019613_right/ch8_11/text/._apin_C6.txt
- Figure2/2019613_right/ch8_11/text/chex_C6.txt
- __MACOSX/Figure2/2019613_right/ch8_11/text/._chex_C6.txt
- Figure2/2019613_right/ch8_11/text/iaa_C1.txt
- __MACOSX/Figure2/2019613_right/ch8_11/text/._iaa_C1.txt
- Figure2/2019613_right/ch8_11/text/lcar_C4.txt
- __MACOSX/Figure2/2019613_right/ch8_11/text/._lcar_C4.txt
- Figure2/2019613_right/ch8_11/text/lcar_C5.txt
- __MACOSX/Figure2/2019613_right/ch8_11/text/._lcar_C5.txt
- Figure2/2019613_right/ch8_11/text/gar_C1.txt
- __MACOSX/Figure2/2019613_right/ch8_11/text/._gar_C1.txt
- Figure2/2019613_right/ch8_11/text/apin_C5.txt
- __MACOSX/Figure2/2019613_right/ch8_11/text/._apin_C5.txt
- Figure2/2019613_right/ch8_11/text/chex_C5.txt
- __MACOSX/Figure2/2019613_right/ch8_11/text/._chex_C5.txt
- Figure2/2019613_right/ch8_11/text/iaa_C2.txt
- __MACOSX/Figure2/2019613_right/ch8_11/text/._iaa_C2.txt
- Figure2/2019613_right/ch8_11/text/gar_C3.txt
- __MACOSX/Figure2/2019613_right/ch8_11/text/._gar_C3.txt
- Figure2/2019613_right/ch8_11/text/lcar_C6.txt
- __MACOSX/Figure2/2019613_right/ch8_11/text/._lcar_C6.txt
- Figure2/2019613_right/ch8_11/text/gar_C2.txt
- __MACOSX/Figure2/2019613_right/ch8_11/text/._gar_C2.txt
- Figure2/2019613_right/ch8_11/text/iaa_C3.txt
- __MACOSX/Figure2/2019613_right/ch8_11/text/._iaa_C3.txt
- Figure2/2019613_right/ch8_11/text/chex_C4.txt
- __MACOSX/Figure2/2019613_right/ch8_11/text/._chex_C4.txt
- Figure2/2019613_right/ch8_11/text/apin_C4.txt
- __MACOSX/Figure2/2019613_right/ch8_11/text/._apin_C4.txt
- Figure2/2019613_right/ch8_11/text/gar_C6.txt
- __MACOSX/Figure2/2019613_right/ch8_11/text/._gar_C6.txt
- Figure2/2019613_right/ch8_11/text/lcar_C2.txt
- __MACOSX/Figure2/2019613_right/ch8_11/text/._lcar_C2.txt
- Figure2/2019613_right/ch8_11/text/lcar_C3.txt
- __MACOSX/Figure2/2019613_right/ch8_11/text/._lcar_C3.txt
- Figure2/2019613_right/ch8_11/text/iaa_C6.txt
- __MACOSX/Figure2/2019613_right/ch8_11/text/._iaa_C6.txt
- Figure2/2019613_right/ch8_11/text/chex_C1.txt
- __MACOSX/Figure2/2019613_right/ch8_11/text/._chex_C1.txt
- Figure2/2019613_right/ch8_11/text/apin_C1.txt
- __MACOSX/Figure2/2019613_right/ch8_11/text/._apin_C1.txt
- Figure2/2019613_right/ch8_11/text/apin_C3.txt
- __MACOSX/Figure2/2019613_right/ch8_11/text/._apin_C3.txt
- Figure2/2019613_right/ch8_11/text/chex_C3.txt
- __MACOSX/Figure2/2019613_right/ch8_11/text/._chex_C3.txt
- Figure2/2019613_right/ch8_11/text/gar_C5.txt
- __MACOSX/Figure2/2019613_right/ch8_11/text/._gar_C5.txt
- Figure2/2019613_right/ch8_11/text/iaa_C4.txt
- __MACOSX/Figure2/2019613_right/ch8_11/text/._iaa_C4.txt
- Figure2/2019613_right/ch8_11/text/lcar_C1.txt
- __MACOSX/Figure2/2019613_right/ch8_11/text/._lcar_C1.txt
- Figure2/2019613_right/ch8_11/text/iaa_C5.txt
- __MACOSX/Figure2/2019613_right/ch8_11/text/._iaa_C5.txt
- Figure2/2019613_right/ch8_11/text/gar_C4.txt
- __MACOSX/Figure2/2019613_right/ch8_11/text/._gar_C4.txt
- Figure2/2019613_right/ch8_11/text/chex_C2.txt
- __MACOSX/Figure2/2019613_right/ch8_11/text/._chex_C2.txt
- Figure2/2019613_right/ch8_11/text/apin_C2.txt
- __MACOSX/Figure2/2019613_right/ch8_11/text/._apin_C2.txt
- Figure2/2019613_right/ch8_11/text/gua_C4.txt
- __MACOSX/Figure2/2019613_right/ch8_11/text/._gua_C4.txt
- Figure2/2019613_right/ch8_11/text/msal_C3.txt
- __MACOSX/Figure2/2019613_right/ch8_11/text/._msal_C3.txt
- Figure2/2019613_right/ch8_11/text/hex10_C4.txt
- __MACOSX/Figure2/2019613_right/ch8_11/text/._hex10_C4.txt
- Figure2/2019613_right/ch8_11/text/hxa_C6.txt
- __MACOSX/Figure2/2019613_right/ch8_11/text/._hxa_C6.txt
- Figure2/2019613_right/ch8_11/text/neem_C3.txt
- __MACOSX/Figure2/2019613_right/ch8_11/text/._neem_C3.txt
- Figure2/2019613_right/ch8_11/text/etha_C1.txt
- __MACOSX/Figure2/2019613_right/ch8_11/text/._etha_C1.txt
- Figure2/2019613_right/ch8_11/text/two_oct_C3.txt
- __MACOSX/Figure2/2019613_right/ch8_11/text/._two_oct_C3.txt
- Figure2/2019613_right/ch8_11/text/ger_C1.txt
- __MACOSX/Figure2/2019613_right/ch8_11/text/._ger_C1.txt
- Figure2/2019613_right/ch8_11/text/two_oct_C2.txt
- __MACOSX/Figure2/2019613_right/ch8_11/text/._two_oct_C2.txt
- Figure2/2019613_right/ch8_11/text/neem_C2.txt
- __MACOSX/Figure2/2019613_right/ch8_11/text/._neem_C2.txt
- Figure2/2019613_right/ch8_11/text/hex10_C5.txt
- __MACOSX/Figure2/2019613_right/ch8_11/text/._hex10_C5.txt
- Figure2/2019613_right/ch8_11/text/msal_C2.txt
- __MACOSX/Figure2/2019613_right/ch8_11/text/._msal_C2.txt
- Figure2/2019613_right/ch8_11/text/gua_C5.txt
- __MACOSX/Figure2/2019613_right/ch8_11/text/._gua_C5.txt
- Figure2/2019613_right/ch8_11/text/hxa_C5.txt
- __MACOSX/Figure2/2019613_right/ch8_11/text/._hxa_C5.txt
- Figure2/2019613_right/ch8_11/text/etha_C2.txt
- __MACOSX/Figure2/2019613_right/ch8_11/text/._etha_C2.txt
- Figure2/2019613_right/ch8_11/text/ger_C2.txt
- __MACOSX/Figure2/2019613_right/ch8_11/text/._ger_C2.txt
- Figure2/2019613_right/ch8_11/text/two_oct_C1.txt
- __MACOSX/Figure2/2019613_right/ch8_11/text/._two_oct_C1.txt
- Figure2/2019613_right/ch8_11/text/ger_C3.txt
- __MACOSX/Figure2/2019613_right/ch8_11/text/._ger_C3.txt
- Figure2/2019613_right/ch8_11/text/etha_C3.txt
- __MACOSX/Figure2/2019613_right/ch8_11/text/._etha_C3.txt
- Figure2/2019613_right/ch8_11/text/neem_C1.txt
- __MACOSX/Figure2/2019613_right/ch8_11/text/._neem_C1.txt
- Figure2/2019613_right/ch8_11/text/hex10_C6.txt
- __MACOSX/Figure2/2019613_right/ch8_11/text/._hex10_C6.txt
- Figure2/2019613_right/ch8_11/text/hxa_C4.txt
- __MACOSX/Figure2/2019613_right/ch8_11/text/._hxa_C4.txt
- Figure2/2019613_right/ch8_11/text/msal_C1.txt
- __MACOSX/Figure2/2019613_right/ch8_11/text/._msal_C1.txt
- Figure2/2019613_right/ch8_11/text/gua_C6.txt
- __MACOSX/Figure2/2019613_right/ch8_11/text/._gua_C6.txt
- Figure2/2019613_right/ch8_11/text/gua_C2.txt
- __MACOSX/Figure2/2019613_right/ch8_11/text/._gua_C2.txt
- Figure2/2019613_right/ch8_11/text/hex10_C2.txt
- __MACOSX/Figure2/2019613_right/ch8_11/text/._hex10_C2.txt
- Figure2/2019613_right/ch8_11/text/msal_C5.txt
- __MACOSX/Figure2/2019613_right/ch8_11/text/._msal_C5.txt
- Figure2/2019613_right/ch8_11/text/neem_C5.txt
- __MACOSX/Figure2/2019613_right/ch8_11/text/._neem_C5.txt
- Figure2/2019613_right/ch8_11/text/two_oct_C5.txt
- __MACOSX/Figure2/2019613_right/ch8_11/text/._two_oct_C5.txt
- Figure2/2019613_right/ch8_11/text/two_oct_C4.txt
- __MACOSX/Figure2/2019613_right/ch8_11/text/._two_oct_C4.txt
- Figure2/2019613_right/ch8_11/text/ger_C6.txt
- __MACOSX/Figure2/2019613_right/ch8_11/text/._ger_C6.txt
- Figure2/2019613_right/ch8_11/text/neem_C4.txt
- __MACOSX/Figure2/2019613_right/ch8_11/text/._neem_C4.txt
- Figure2/2019613_right/ch8_11/text/etha_C6.txt
- __MACOSX/Figure2/2019613_right/ch8_11/text/._etha_C6.txt
- Figure2/2019613_right/ch8_11/text/msal_C4.txt
- __MACOSX/Figure2/2019613_right/ch8_11/text/._msal_C4.txt
- Figure2/2019613_right/ch8_11/text/hex10_C3.txt
- __MACOSX/Figure2/2019613_right/ch8_11/text/._hex10_C3.txt
- Figure2/2019613_right/ch8_11/text/hxa_C1.txt
- __MACOSX/Figure2/2019613_right/ch8_11/text/._hxa_C1.txt
- Figure2/2019613_right/ch8_11/text/gua_C3.txt
- __MACOSX/Figure2/2019613_right/ch8_11/text/._gua_C3.txt
- Figure2/2019613_right/ch8_11/text/gua_C1.txt
- __MACOSX/Figure2/2019613_right/ch8_11/text/._gua_C1.txt
- Figure2/2019613_right/ch8_11/text/hex10_C1.txt
- __MACOSX/Figure2/2019613_right/ch8_11/text/._hex10_C1.txt
- Figure2/2019613_right/ch8_11/text/hxa_C3.txt
- __MACOSX/Figure2/2019613_right/ch8_11/text/._hxa_C3.txt
- Figure2/2019613_right/ch8_11/text/msal_C6.txt
- __MACOSX/Figure2/2019613_right/ch8_11/text/._msal_C6.txt
- Figure2/2019613_right/ch8_11/text/etha_C4.txt
- __MACOSX/Figure2/2019613_right/ch8_11/text/._etha_C4.txt
- Figure2/2019613_right/ch8_11/text/neem_C6.txt
- __MACOSX/Figure2/2019613_right/ch8_11/text/._neem_C6.txt
- Figure2/2019613_right/ch8_11/text/two_oct_C6.txt
- __MACOSX/Figure2/2019613_right/ch8_11/text/._two_oct_C6.txt
- Figure2/2019613_right/ch8_11/text/ger_C4.txt
- __MACOSX/Figure2/2019613_right/ch8_11/text/._ger_C4.txt
- Figure2/2019613_right/ch8_11/text/ger_C5.txt
- __MACOSX/Figure2/2019613_right/ch8_11/text/._ger_C5.txt
- Figure2/2019613_right/ch8_11/text/etha_C5.txt
- __MACOSX/Figure2/2019613_right/ch8_11/text/._etha_C5.txt
- Figure2/2019613_right/ch8_11/text/hxa_C2.txt
- __MACOSX/Figure2/2019613_right/ch8_11/text/._hxa_C2.txt
- Figure2/2019613_right/ch8_11/text/bza_C3.txt
- __MACOSX/Figure2/2019613_right/ch8_11/text/._bza_C3.txt
- Figure2/2019613_right/ch8_11/text/bza_C2.txt
- __MACOSX/Figure2/2019613_right/ch8_11/text/._bza_C2.txt
- Figure2/2019613_right/ch8_11/text/one_oc3_C6.txt
- __MACOSX/Figure2/2019613_right/ch8_11/text/._one_oc3_C6.txt
- Figure2/2019613_right/ch8_11/text/cit_C6.txt
- __MACOSX/Figure2/2019613_right/ch8_11/text/._cit_C6.txt
- Figure2/2019613_right/ch8_11/text/cit_C4.txt
- __MACOSX/Figure2/2019613_right/ch8_11/text/._cit_C4.txt
- Figure2/2019613_right/ch8_11/text/one_oc3_C4.txt
- __MACOSX/Figure2/2019613_right/ch8_11/text/._one_oc3_C4.txt
- Figure2/2019613_right/ch8_11/text/bza_C1.txt
- __MACOSX/Figure2/2019613_right/ch8_11/text/._bza_C1.txt
[truncated: 1,090 more entries]
