# Supplementary material for: Neural manifolds for odor-driven innate and acquired appetitive preferences
Source: Nat Commun. 2023 Aug 5;14:4719. doi: 10.1038/s41467-023-40443-2 (PMC10404252; doi:10.1038/s41467-023-40443-2)
Supplement: Supplementary file 4 — Source Data [file 41467_2023_40443_MOESM4_ESM.zip › Figure1/Figure1_code.m]

%% Figure 1 plots
clear all
close all
%read raw data
por_data = xlsread('POR_data.xlsx','B2:AA23');
[~,odor_data] = xlsread('POR_data.xlsx','B25:AA46');
[~,gender_data] = xlsread('POR_data.xlsx','B47:AA47');
odors = {'hex','hex01','hex10','iaa','2oct','ani','hxa','gua','bza',...
    'cit','neem','gar','chex','lin','ger','etha','msal','apin','2hep',...
    'lcar','1oc3','euc'};
odors2 = {'Hexanol','Hexanol 0.1%','Hexanol 10%','IAA','2-octanol','Anisole','Hexanal','Guaiacol','Benzaldehyde',...
    'Citral','Neem','Garlic','C-hexanone','Linalool','Geraniol','Ethyl acetate','M-salicylate','alpha-pinene','2-heptanone',...
    'L-Carvone','1-octen-3-ol','Eucalyptus'};
vp_data = xlsread('POR_data.xlsx','D53:D74');
[vp_sorted,vp_idx] = sort(vp_data,'descend');

por_org = zeros(22,1);
for i = 1:size(odor_data,2) %locust number
    for j = 1:size(odors,2) %odor panel
        for k = 1:size(odor_data,1) %odor during experiment
        if strcmp(odors{j},odor_data{k,i})==1 %check equality of odor names
            por_org(j) = por_org(j)+por_data(k,i);
        end
        end
    end
end

% sort each locust's response vector in order of the overall valence
[sorted_por_org,idx] = sort(por_org,'descend');
sorted_odors = odors(idx);
por_org = zeros(22,26);
for i = 1:size(odor_data,2) %locust number
    for j = 1:size(sorted_odors,2) %sorted odor panel
        for k = 1:size(odor_data,1) %odor during experiment
        if strcmp(sorted_odors{j},odor_data{k,i})==1 %check equality of odor names
            por_org(j,i) = por_org(j,i)+por_data(k,i);
        end
        end
    end
end

figure
imagesc(por_org')
colormap gray
%%

m = mean(sorted_por_org/26);
mm = median(sorted_por_org/26);
s = std(sorted_por_org/26)/sqrt(22);
upper = m+2.5*s;
lower = m-2.5*s;
figure
b1=bar(1:5,sorted_por_org(1:5)/26-m,'FaceColor',[0 0.4470 0.7410],'EdgeColor','none');
hold on
b2=bar(6:18,sorted_por_org(6:18)/26-m,'FaceColor',1/255*[105,105,105],'EdgeColor','none');
b3=bar(19:22,sorted_por_org(19:22)/26-m,'FaceColor',[0.6350 0.0780 0.1840],'EdgeColor','none');
xticks(1:22)
ylabel('Preference index');
xticklabels(odors2(idx))
xtickangle(45)
title(strcat('# locusts = ',{' '},num2str(size(odor_data,2))))
set(gca,'Fontweight','bold','Fontsize',16)
er = errorbar(1:22,sorted_por_org/26-m, std(por_data')/26,std(por_data')/26) 
er.Color = [0 0 0];                            
er.LineStyle = 'none';  
s = string(round(sorted_por_org/26-m,2))
text(1:22,sorted_por_org/26+0.025-m,s,'HorizontalAlignment','center',...
    'VerticalAlignment','bottom')

%% p-values for preference indices
clear p
for pp = 1:22
p(pp)=myBinomTest(sorted_por_org(pp),26,0.3811,'one');
end

%%

figure
vp_data_reduced = xlsread('POR_data.xlsx','G52:H69');
v1 = vp_data_reduced(:,1);
v2 = vp_data_reduced(:,2);
% scatter(v1,v2);
BreakPlot(v1',v2',20,70,'Line');
hold on
coeffs = polyfit(v1, v2, 1)
xFitting = v1;
yFitted = polyval(coeffs, xFitting);
plot(xFitting, yFitted, 'k', 'LineWidth', 2);
fitlm(v1,v2) % to get R-squared value

%%
por_org = zeros(22,1);
for i = 1:size(odor_data,2) %locust number
    for j = 1:size(odors,2) %odor panel
        for k = 1:size(odor_data,1) %odor during experiment
        if strcmp(odors{j},odor_data{k,i})==1 %check equality of odor names
            por_org(j) = por_org(j)+por_data(k,i);
        end
        end
    end
end

% histogram sorted by valence 
[sorted_por_org,idx] = sort(por_org,'descend');
%%
% R-square value for a linear trend in behavior as a fnctn of trial # 
fitlm(1:22,sum(por_data,2))

figure;
scatter(1:22,sum(por_data,2),'LineWidth', 2)
hold on
coeffs = polyfit(1:22, sum(por_data,2)', 1)
xFitting = 1:22;
yFitted = polyval(coeffs, xFitting);
plot(xFitting, yFitted, 'k', 'LineWidth', 2);
ylim([0 26])


%% Monte carlo simulations
nsim= 100;
por_org = zeros(22,26,nsim);
for num = 1:26
    
for sim = 1:nsim
    locinds = randsample(26,num);
for i = locinds'
    for j = 1:size(odors,2) %odor panel
        for k = 1:size(odor_data,1) %odor during experiment
        if strcmp(odors{j},odor_data{k,i})==1 %check equality of odor names
            por_org(j,num,sim) = por_org(j,num,sim)+por_data(k,i);
        end
        end
    end
end
end
end

% sort each locust's response vector in order of the overall valence
[sorted_por_org,idx] = sort(por_org,'descend');
sorted_odors = odors(idx);

%% 
figure
true = por_org(:,26,1); %last column using all 26 locusts, always same result
for i = 1:26
    for sim = 1:nsim
        
        t = corrcoef(por_org(:,i,sim),true);
        c(i,sim) = t(1,2);
    end
end

s = std(c,0,2);
hold on
errorbar(1:26, mean(c,2),s,s)
xlim([0 26.1])
ylabel('Correlation with using all 26 locusts')
xlabel('Number of locusts')
ylim([0 1.01])
title('100 simulations')
set(gcf, 'Renderer', 'painter');
