# Supplementary material for: Neural manifolds for odor-driven innate and acquired appetitive preferences
Source: Nat Commun. 2023 Aug 5;14:4719. doi: 10.1038/s41467-023-40443-2 (PMC10404252; doi:10.1038/s41467-023-40443-2)
Supplement: Supplementary file 4 — Source Data [file 41467_2023_40443_MOESM4_ESM.zip › Figure1/POR_data.xlsx]

## Sheet: Sheet1
Trial/Locust	1	2	3	4	5	6	7	8	9	10	11	12	13	14	15	16	17	18	19	20	21	22	23	24	25	26	27	28	29	30	31
1	1	1	1	0	0	0	0	0	0	0	1	0	0	0	0	0	0	0	1	1	1	1	0	0	0	0
2	0	0	1	0	0	0	0	0	1	0	1	0	1	1	0	0	0	0	0	1	0	0	0	0	0	0
3	0	0	0	0	1	0	0	1	1	0	1	0	1	0	0	1	0	0	0	1	1	1	0	0	1	0
4	1	1	1	0	0	0	0	1	0	1	1	0	1	0	1	0	0	0	1	1	0	1	0	0	0	0
5	0	1	1	0	1	0	0	0	0	0	0	0	1	0	0	0	0	0	0	1	0	1	0	0	1	0
6	0	1	0	1	0	0	0	1	0	0	1	0	0	0	1	0	0	0	0	0	0	1	0	0	1	0
7	1	0	1	0	0	0	1	1	0	1	1	0	1	1	0	0	0	0	1	0	0	1	0	0	0	0
8	0	0	1	0	1	1	0	0	0	0	0	1	0	0	1	0	0	1	0	0	1	0	0	0	1	0
9	0	0	1	1	0	0	0	1	0	1	0	0	1	1	1	0	0	1	0	0	0	0	0	0	0	0
10	1	0	0	0	0	1	1	0	1	0	0	1	0	0	1	0	0	0	0	0	0	1	0	0	0	0
11	1	0	1	0	0	0	1	1	1	1	1	1	1	0	1	0	1	1	0	0	1	0	1	1	0	0
12	0	1	1	0	1	1	1	1	1	1	1	1	0	1	1	0	0	0	0	0	1	0	0	1	0	0
13	1	0	0	0	0	0	1	0	0	0	1	0	1	0	1	0	0	0	0	1	0	0	0	0	0	1
14	1	0	1	0	1	1	0	1	0	0	0	0	1	0	0	0	0	1	0	0	0	0	0	1	0	1
15	0	1	1	0	0	0	1	0	0	1	0	1	0	0	0	0	1	1	1	0	1	0	0	1	0	0
16	1	0	1	0	0	1	0	1	0	0	1	1	1	0	1	0	1	1	1	0	0	1	0	0	1	0
17	0	0	1	1	1	0	0	0	0	0	1	0	1	0	0	0	1	0	0	0	0	0	0	1	0	0
18	1	0	1	0	0	1	1	1	0	0	1	0	0	0	1	1	0	0	0	1	1	1	0	0	0	0
19	1	0	0	1	0	0	1	1	0	1	0	1	0	1	0	0	0	0	0	0	1	0	0	0	0	0
20	0	1	1	1	0	1	1	1	0	0	1	0	0	1	1	0	0	1	1	0	0	0	0	0	0	1
21	1	0	1	1	0	0	0	1	1	1	1	0	1	0	1	1	0	1	1	1	1	0	0	1	1	1
22	1	1	0	1	1	1	0	0	0	1	1	0	1	0	1	0	1	1	1	0	0	1	0	0	0	0
Order of testing:
1	hex01	iaa	gua	etha	gar	neem	chex	1oc3	cit	ani	euc	2oct	gua	2oct	cit	chex	hex01	ger	hex10	2hep	2oct	bza	gua	iaa	lin	2oct	2oct
2	bza	chex	etha	chex	etha	cit	ger	bza	iaa	gua	hex	etha	hxa	2hep	gua	hex	ani	bza	2hep	bza	chex	1oc3	apin	lin	chex	ger	neem
3	cit	msal	euc	bza	euc	gua	2hep	2oct	hxa	bza	hxa	lin	hex01	hex	lcar	hxa	lin	lin	cit	euc	hex01	hex01	euc	etha	euc	lin	chex
4	msal	gua	hex10	lin	cit	1oc3	hex01	cit	gar	iaa	2oct	gar	iaa	etha	iaa	msal	lcar	ani	gua	iaa	apin	msal	2oct	bza	ani	lcar	bza
5	apin	hex01	2hep	1oc3	msal	iaa	bza	ani	hex10	apin	gar	ger	2hep	hxa	2oct	etha	1oc3	hex01	msal	1oc3	euc	ani	lcar	msal	hex10	iaa	gar
6	etha	hxa	ger	hex10	gua	euc	ani	2hep	apin	lcar	ani	hex10	neem	cit	euc	gar	hxa	neem	neem	neem	gar	gua	2hep	gar	hex	2hep	apin
7	hex	2oct	hex01	gar	apin	lin	hex10	etha	etha	hex10	2hep	bza	etha	gar	2hep	ger	cit	chex	2oct	apin	lin	hex10	gar	euc	ger	gar	cit
8	1oc3	lcar	apin	hex01	iaa	hex01	lin	ger	lin	lin	msal	iaa	gar	lin	hxa	neem	gua	hxa	chex	lin	iaa	neem	ger	gua	2oct	neem	euc
9	gua	euc	lcar	hex	hex01	gar	gua	lcar	neem	2oct	gua	lcar	hex10	euc	hex10	1oc3	euc	2oct	hxa	cit	1oc3	euc	lin	1oc3	hex01	cit	hex
10	lcar	ani	cit	2hep	bza	etha	2oct	gar	2oct	hex	1oc3	msal	ger	1oc3	apin	2oct	chex	msal	etha	lcar	gua	hex	ani	2hep	apin	hxa	hex01
11	chex	1oc3	hex	euc	neem	msal	1oc3	hex01	bza	etha	bza	2hep	chex	hex01	etha	hex10	gar	iaa	gar	msal	2hep	lin	hex10	2oct	etha	apin	2hep
12	2hep	2hep	neem	lcar	ger	lcar	cit	apin	1oc3	chex	chex	hex	euc	hex10	chex	gua	2hep	lcar	apin	ani	neem	etha	1oc3	hex	neem	hex01	msal
13	iaa	lin	lin	ger	2hep	bza	gar	hxa	hex01	2hep	hex10	apin	1oc3	bza	1oc3	iaa	ger	cit	lcar	2oct	lcar	hxa	cit	neem	lcar	msal	1oc3
14	ger	gar	msal	apin	hex	ger	lcar	hex10	lcar	hxa	apin	1oc3	cit	neem	gar	ani	bza	2hep	1oc3	hex	etha	apin	msal	ani	hxa	1oc3	ger
15	gar	bza	gar	hxa	chex	chex	iaa	iaa	ger	1oc3	neem	euc	apin	ger	neem	apin	2oct	gua	lin	hex01	hxa	chex	hex01	apin	cit	etha	iaa
16	ani	apin	ani	msal	1oc3	2hep	neem	hex	euc	euc	lcar	gua	2oct	gua	ani	lin	apin	gar	hex	gua	bza	iaa	chex	lcar	iaa	gua	hex10
17	lin	neem	iaa	gua	hxa	hex	etha	neem	msal	msal	hex01	chex	ani	iaa	bza	euc	hex10	apin	euc	gar	cit	gar	hex	hxa	gar	bza	lcar
18	2oct	ger	2oct	cit	hex10	hex10	msal	msal	chex	cit	cit	ani	msal	msal	hex	lcar	etha	1oc3	ger	hex10	ani	lcar	hxa	ger	bza	ani	etha
19	euc	cit	chex	2oct	lin	apin	hex	lin	gua	neem	etha	neem	lin	apin	lin	hex01	hex	etha	hex01	etha	hex10	2hep	iaa	hex10	gua	hex	lin
20	neem	hex	bza	iaa	ani	hxa	apin	gua	2hep	gar	ger	hex01	bza	ani	hex01	cit	iaa	euc	bza	ger	ger	2oct	neem	hex01	msal	hex10	ani
21	hex10	hex10	hxa	neem	2oct	2oct	hxa	chex	hex	ger	iaa	cit	lcar	chex	msal	2hep	neem	hex	ani	hxa	hex	cit	bza	chex	2hep	chex	hxa
22	hxa	etha	1oc3	ani	lcar	ani	euc	euc	ani	hex01	lin	hxa	hex	lcar	ger	bza	msal	hex10	iaa	chex	msal	ger	etha	cit	1oc3	euc	gua
Gender	M	M	M	M	M	M	F	F	M	M	F	F	M	M	F	M	M	M	F	F	F	F	F	F	F	F
	2018-11-29	2018-11-29	2018-11-29	2018-12-06	2018-12-06	2018-12-06	2018-12-06	2018-12-06	2018-12-06	2018-12-10	2018-12-10	2018-12-10	2018-12-10	2018-12-10	2018-12-10	2018-12-11	2018-12-11	2018-12-11	2018-12-11	2018-12-11	2018-12-11	2018-12-12	2018-12-12	2018-12-12	2018-12-12	2018-12-12
			mm HG			18	0.928
			0.928	0.928		18	0.242
			NaN	NaN		16	5.6
			NaN	NaN		14	11.3
			5.6	5.6		13	3
			0.242	0.242		11	3.54
			3.54	3.54		10	1
			11.3	11.3		9	0.4
			0.103	0.103		9	0.95
			1.27	1.27		8	0.103
			0.0913	0.0913		8	5.2
			NaN	NaN		7	1.27
			NaN	NaN		7	0.03
			5.2	5.2		7	73
			0.157513	0.157513		7	5
			0.03	0.03		7	0.531
			73	73		4	0.0913
			1	1		3	0.157513
			5	5
			3	3
			0.4	0.4
			0.531	0.531
			0.95	0.95
