# Supplementary material for: Neural manifolds for odor-driven innate and acquired appetitive preferences
Source: Nat Commun. 2023 Aug 5;14:4719. doi: 10.1038/s41467-023-40443-2 (PMC10404252; doi:10.1038/s41467-023-40443-2)
Supplement: Supplementary file 4 — Source Data [file 41467_2023_40443_MOESM4_ESM.zip › Figure2/Figure_2_code_PID.m]

clear all
clc
odors = {'hex10','hex','iaa','two_oct','hxa','two_hep','ani','hex01',...
    'msal','lcar','euc','gua','chex','bza','ger','etha',...
    'apin','one_oc3','neem','gar','cit','lin'};

c = 1/255*[[33 125 255];[33 125 255];[33 125 255];...
    [33 125 255];[33 125 255];[86 105 105];[86 105 105];...
    [86 105 105];[86 105 105];[86 105 105];[86 105 105];...
    [86 105 105];[86 105 105];[86 105 105];[86 105 105];...
    [86 105 105];[86 105 105];[86 105 105];...
    [157 0 39];[157 0 39];[157 0 39];[157 0 39]];
peaks = [];
close all
smooth = 750;
Fr = 15001;
linSpace.col = {'b'};
x = 1/15001:1/15001:7;
start_t = 5;
end_t = 20;
tic
d2m_all = [];
figure
hold on
load('PID_mean.mat')
for i = 1:size(odors,2)

        d2m = d2m_all(:,i);

        plot(x,d2m(1:end-1),'Color',c(i,:),'LineWidth',1.5)
        hold on
        ylabel('Voltage (V)')
        xlabel('Time (s)')
    end

toc
set(gcf, 'Renderer', 'painter');
%% plot peak PIDs
load('Fig2_PID_peaks.mat')

odors_full = {'Hexanol 10','Hexanol','IAA','2-octanol','Hexanal','2-heptanone','Anisole',...
    'Hexanol 0.1','Methyl salicylate','L-carvone','Eucalyptus','Guaiacol','Cyclohexanone','Benzaldehyde',...
    'Geraniol','Ethyl acetate','Alpha pinene','1-octen-3-ol','Neem','Garlic','Citral','Linalool'};
figure
b1=bar(1:5, peaks(1:5),'FaceColor',[0 0.4470 0.7410],'EdgeColor','none');
hold on
b2=bar(6:18,peaks(6:18),'FaceColor',1/255*[105,105,105],'EdgeColor','none');
b3=bar(19:22,peaks(19:22),'FaceColor',[0.6350 0.0780 0.1840],'EdgeColor','none');
xticks(1:22)
ylabel('Voltage (V)');
xticklabels(odors_full)
xtickangle(45)
