# Supplementary material for: Neural manifolds for odor-driven innate and acquired appetitive preferences
Source: Nat Commun. 2023 Aug 5;14:4719. doi: 10.1038/s41467-023-40443-2 (PMC10404252; doi:10.1038/s41467-023-40443-2)
Supplement: Supplementary file 4 — Source Data [file 41467_2023_40443_MOESM4_ESM.zip › Figure2/Figure_2_code_PN_analysis.m]

clear
clc
load('89_PNs_array_data.mat')
fnames = {'hex10','hex','iaa','two_oct','hxa','two_hep','ani','hex01',...
    'msal','lcar','euc','chex','gua','etha','bza','ger',...
    'apin','one_oc3','neem','gar','cit','lin'};
odors = fnames ;
odors2 = fnames;
fnames2=fnames;
for k=1:length(fnames2)
    eval(sprintf('Co = %s;',fnames2{k}));
    Co_mean = mean(permute(Co,[1, 3, 2]),3);%Co = current odor %mean of 10 trials
    Co_on = Co_mean(:,201:280);
    Co_bg2s = mean(Co_mean(:,161:200),2); %2 s baseline's mean to subtract
    Co_off = Co_mean(:,291:370);
    Co_std = 6.5*std(Co_mean(:,161:200),0,2);
    X = Co_bg2s+Co_std;
    Co_bgon = permute(Co(:,:,161:280),[1 3 2]);
    Co_bgoff = cat(2,permute(Co(:,:,161:200),[1 3 2]),permute(Co(:,:,281:360),[1 3 2]));
    Th = 6.5;
    x=cat(3,Co_bgon,Co_bgoff);
    [Exc,Inh,Non,Excoff,Inhoff,Nonoff] =  get_in_ex(x,41,10,Th);
    Exc_all{k} = Exc;
    Inh_all{k} = Inh;
    Non_all{k} = Non;
    Excoff_all{k} = Excoff;
    Inhoff_all{k} = Inhoff;
    Nonoff_all{k} = Nonoff;
end

for i = 1:length(fnames2) %row 1 = names, row 2 = percentage of on cells row 3= percentage of off cells 4,5 raw numbers
    percents{1,i} = odors2{i};
    t1=Exc_all{1,i};
    t2=Inh_all{1,i};
    t3=Excoff_all{1,i};
    percents{2,i}=100*length(t1)/count;
    percents{3,i}=100*length(t2)/count;
    percents{4,i}=length(t1);
    percents{5,i}=length(t2);
    percents{6,i}=length(t3);
end

figure
subplot(1,3,1)
scatter(1:22,cell2mat(percents(4,:)),36,[0.3, 0.3, 0.9],'filled')
ylim([0 50])
xlim([0 23])
ylabel('# Projection Neurons')
xlabel('Odors ranked by valence')
title('ON responsive neurons')
subplot(1,3,2)
scatter(1:22,cell2mat(percents(5,:)),36,[0.9, 0.9, 0.1],'filled')
ylim([0 35])
xlim([0 23])
ylabel('# Projection Neurons')
xlabel('Odors ranked by valence')
title('Inhibited neurons')
subplot(1,3,3)
scatter(1:22,cell2mat(percents(6,:)),36,[0.9, 0.3, 0.3],'filled')
ylim([0 35])
xlim([0 23])
title('OFF responsive neurons')
ylabel('# Projection Neurons')
xlabel('Odors ranked by valence')

%%
onpn = zeros(89,22);
offpn = zeros(89,22);
for i = 1:count
    for j = 1:22
        if any(Exc_all{j}==i)
            onpn(i,j)=1;
        end
         if any(Excoff_all{j}==i)
            offpn(i,j)=1;
         end  
    end
end

plotsorted(onpn)
plotsorted(offpn)


%%
clear,clc
% close all
load('89_PNs_array_data.mat')
fnames = {'hex10','hex','iaa','two_oct','hxa','two_hep','ani','hex01',...
    'msal','lcar','euc','gua','chex','bza','ger','etha',...
    'apin','one_oc3','neem','gar','cit','lin'};

% fnames = {'two_oct','cit'};
for on = 1:2
odors = fnames ;
all_on = [];

for k=1:length(fnames)
    eval(sprintf('Co = %s;',fnames{k}));
    Co = squeeze(mean(Co,2));
    if on == 1
        Co = Co(:,201:280);
        Co = max(Co');
    else
        Co = Co(:,281:360);
        Co = max(Co');
    end
    
    all_on = [all_on; Co];
end


load('valence_data.mat')
corrs = zeros(1,89);
for i = 1:89
    c = corrcoef(sorted_por_org(1:22),all_on(:,i));
    corrs(i) = c(1,2);
end
[a,b] = sort(corrs);

if on == 1
figure
histogram(corrs,8,'FaceColor',[0.3, 0.3, 0.9],'FaceAlpha',0.6)

else
    figure
histogram(corrs,8,'FaceColor',[0.9, 0.3, 0.3],'FaceAlpha',0.6)

end
ylabel('# Projection Neurons')
xlabel('Correlation')
xlim([-1 1])
end
%% Local Function defined

function [] = plotsorted(onpn)
[~,onidx] = sort(sum(onpn,2),'descend');
disp(onidx)
onpn=onpn(onidx,:);
figure
imagesc(onpn)
colormap gray
figure;bar(sum(onpn,2))
end
