# Supplementary material for: Neural manifolds for odor-driven innate and acquired appetitive preferences
Source: Nat Commun. 2023 Aug 5;14:4719. doi: 10.1038/s41467-023-40443-2 (PMC10404252; doi:10.1038/s41467-023-40443-2)
Supplement: Supplementary file 4 — Source Data [file 41467_2023_40443_MOESM4_ESM.zip › Figure2/Figure_2_code_rasters.m]

clear,clc
close all

fnames = {'hex10','hex','iaa','two_oct','hxa','two_hep','ani','hex01',...
    'msal','lcar','euc','gua','chex','bza','ger','etha',...
    'apin','one_oc3','neem','gar','cit','lin'};
odors = {'Hexanol 10%','Hexanol','IAA','2-octanol','Hexanal','2-heptanone','Anisole','Hexanol 0.1%',...
    'M-salicylate','L-Carvone','Eucalyptus','Guaiacol','C-hexanone','Benzaldehyde',...
    'Geraniol','Ethyl acetate','alpha-pinene','1-octen-3-ol','Neem','Garlic','Citral','Linalool'};
dates = {'2019514','2019515','2019521','2019522','2019529','201963','201963_right','201964',...
    '201965','201966','201966_right','201967','2019612','2019612_right'...
    ,'2019613','2019613_right','2019617','2019619','2019619_right','2019626'...
    '2019627_right','2019627','2019628_right','2019628','201971_right','201971'};
channels = {'ch8_11','ch12_15'};
dch = {[1,2],[1],[1],1,1,1,2,1,[1,2],[1,2],[1,2],[1,2],2,[1,2],[1,2],1,[1,2],[1,2],[1,2],[2],1,[1,2],[1,2]...
    2,[1,2],2}; %1 is 8:11, 2 is if cells on 12:15
filepath = '';


%original
cells_all={[1,2,5],[1,2,4],[1,2,3],[],[1,2,3,4,5],[],[2,3,4,5,6],[],[4,6],[],[2,4],[],[],[1,2],[1,2],[]...
    [1,2,3,4,5],[1],[2],[2,3,4,6],[1,2,3,4,5,6],[2,3,4],1,[1,2,3],[],[1,2,3,4,7,8,9,10],[1,2,3,4,5,6],[1,2]...
    [1,2],[1,2,3,4],[2,3,4,5,6],[],[1,2,3,4],[1,3,4,5,6,7],[1,2,5,8,9],[1,2],[1,2],[1],[],[1,3,6,7,9,10,11,12,15]...
    [1],[],[1],[1,2,3,4,5,6,7,8,9],[1],[1,2,4,5],[],[1,2,3,4,5],[1,3,4,5],[1,2,3,4,5,6],[],[1,2,3,4]};
cexp=0;
count=0;
color = [0.9,0.7,0.7];
plot_order = [1,2,3,4,5,6,7,8,9,10];
fig_count = 0;
idx = [71 77 103];
trialcount = 220;
for dd = 1:length(dates)
    chnls = dch{1,dd};
    cl{1,1} = cells_all{1,2*dd-1};
    cl{1,2} = cells_all{1,2*dd};
    
    for cc = 1:length(chnls)
        cells = cl{1,chnls(cc)};
        fpn = strcat(filepath,dates(dd),'\',channels(chnls(cc)),'\text\');
        cexp = cexp+1;
        for jj=1:length(cells)
            count = count+1;
            fig_count = fig_count + 1;
            if any(count == idx)
          figure('units','normalized','outerposition',[[0.0437500000000000,0.00740740740740741,0.375520833333333,0.913888888888889]])
            tc = 220;
            for ii=1:length(fnames)
                str = strcat(fpn{1},fnames(ii),'_C',num2str(cells(jj)),'.txt');
                load(str{1});
                str1 = strcat(fnames(ii),'_C',num2str(cells(jj)));
                strr = str1{1};
                eval(sprintf('data = %s;',strr));

                for kk = 1:10
                    CC = data(:,kk);
                    CR = CC((CC > 8) & (CC < 18)) - 8; %plots only 2s pre and 4s post (10s total)
                    for s=1:length(CR)
                        line([CR(s),CR(s)],[tc,tc-1],'Color','k');
                    end
                    tc = tc-1;
                end   
                set(gca,'ytick',[],'xtick',[]);
                hold off;
                clear CR
                xlim([0 10]) 
                ylim([0 220])         
            end

            end
        end
    end
end
