# Supplementary material for: Neural manifolds for odor-driven innate and acquired appetitive preferences
Source: Nat Commun. 2023 Aug 5;14:4719. doi: 10.1038/s41467-023-40443-2 (PMC10404252; doi:10.1038/s41467-023-40443-2)
Supplement: Supplementary file 4 — Source Data [file 41467_2023_40443_MOESM4_ESM.zip › Figure2/2019613_right/ch8_11/text/hex_C3.txt]

1.843267	0.4519333	0.3738667	0.306	0.105	0.9192666	3.3674	0.07246666	0.6736667	0.3029333
2.250467	0.5001333	0.5114667	0.7616	1.5002	3.618667	3.957467	0.3405333	1.034	1.203133
2.491	0.9447333	2.110067	0.8275333	1.6652	3.781067	4.531333	2.019267	2.486867	2.4354
3.691067	2.887733	2.818733	1.564067	2.165067	4.162066	5.693666	2.540667	2.942	2.494933
3.999333	3.147067	2.890467	2.497933	3.076733	4.225133	5.8776	3.342867	3.925667	3.0878
4.735	3.3776	2.942	2.541333	4.348933	4.450267	7.576133	3.441467	4.384333	5.094666
4.8256	3.644133	3.0724	3.192267	4.443733	5.747267	7.763067	3.6776	4.472933	5.2226
4.849	3.7592	3.156667	3.260867	4.828933	5.784934	8.023867	4.029933	5.413933	7.0544
4.8786	3.884133	3.197333	3.312333	5.025267	6.422467	9.301666	4.7566	5.493733	7.7232
6.718534	4.173867	3.233067	3.620067	5.201733	8.165267	9.372066	5.373267	5.5962	9.238867
7.382867	4.503	3.382667	4.206067	6.5974	8.563	11.2986	5.509067	5.901333	9.4658
7.5002	4.538733	5.134867	4.8698	8.240334	11.07487	11.41607	6.047	6.489267	9.657
8.127533	4.931667	5.2084	5.132667	8.539866	11.13913	11.50147	6.1308	7.266467	11.785
8.504133	5.354733	5.397533	5.558067	8.8884	11.29047	13.43713	6.939734	7.843467	12.327
9.850667	6.3296	5.619267	7.376133	9.906934	11.40673	13.5414	7.185534	8.652066	12.47853
9.969533	6.381533	6.143933	8.175333	10.06833	11.50993	14.59707	7.4716	9.346133	12.72687
10.602	6.9492	7.2008	8.489	10.86013	12.0166	14.6536	8.1542	10.07047	13.63087
11.4278	7.135733	8.093	9.392134	11.25213	12.3938	14.7142	8.205466	10.14613	13.74553
11.8112	7.368667	8.710533	9.758734	12.34047	13.11547	15.6692	9.849	11.07767	13.91447
11.81667	7.6456	9.2248	11.0166	12.44253	13.75953	15.7808	10.84407	11.805	13.99133
12.8632	8.670267	10.4078	11.53053	12.85987	13.9376	15.9226	13.57887	11.94433	14.23467
12.9046	8.970734	11.1916	13.2038	13.22953	14.207	15.95353	14.53087	12.74333	15.2484
13.1248	9.474867	11.4058	13.30747	13.47353	14.506	16.2026	15.0142	13.38813	16.10293
13.3076	9.6404	11.48107	13.37313	13.61973	14.56593	16.9396	15.15527	13.52913	16.16813
13.35033	9.6692	11.7138	13.84407	13.89833	14.61607	17.98807	15.28887	13.66127	16.2198
13.67947	9.8544	12.192	13.913	14.24353	14.97327	18.04607	15.4592	15.26913	16.44493
14.27813	11.534	12.22753	13.93247	14.72787	16.77167	18.0958	16.791	15.46027	16.5334
14.47633	12.5644	12.30267	14.07027	15.20387	16.8702	18.12173	16.89447	15.85887	16.55847
15.4566	13.09207	12.91793	14.119	15.26267	18.07473	18.17593	17.10713	16.2676	16.7628
15.53673	13.334	13.9082	15.0088	15.33333	18.1848	18.198	17.16627	17.2636	16.8442
15.63187	14.22753	15.22073	15.43867	15.6168	20.71147	18.96393	17.48487	17.86707	16.96813
16.5134	14.28273	16.13373	15.50713	16.55713	21.38687	18.9862	17.60233	18.80573	17.5018
16.61153	14.34967	16.19453	16.069	17.05587	25.34347	19.00533	18.5218	19.161	17.97607
18.65507	14.39667	16.33473	16.50653	17.776	25.45293	19.08913	18.63773	19.26153	18.17947
19.14287	14.4946	16.92127	17.1786	17.78033	26.6874	19.132	20.0674	19.7752	18.8598
19.26107	14.5622	18.0454	18.2212	18.25	27.54127	19.18933	20.27733	19.93253	19.59067
21.38353	14.90047	18.79367	18.32493	18.32753	27.69787	20.5588	20.86027	19.98313	20.44447
21.48213	14.9766	19.7092	18.36647	18.39167	27.79273	23.3404	21.1172	20.1066	22.40547
21.92573	15.42707	19.72267	18.40787	18.53973	30.10187	24.1512	22.22027	20.21493	23.20367
21.9966	15.82947	19.74693	18.5844	18.9402	30.199	26.23353	22.2968	20.59647	23.3072
23.01393	15.96447	20.47287	19.26647	19.97467	30.28947	26.39493	22.33907	20.87313	23.43573
23.22933	16.1084	21.1996	19.4298	20.14627	30.424	26.44673	23.63013	21.3216	23.487
23.93887	16.60727	21.32027	19.496	20.31533	30.78787	27.87973	23.6862	21.60727	24.135
24.0996	17.03293	22.0088	19.69947	20.40587	31.13647	28.14467	23.95567	22.70667	24.1988
26.20733	17.2562	22.69447	19.81413	20.60493	31.618	28.70333	24.01213	22.73647	25.43987
26.32933	17.77193	22.96313	19.87293	20.77187	32.39973	28.8066	25.404	22.78953	28.49727
26.35267	17.79627	23.22593	20.33553	21.19793	32.44213	30.47167	25.56087	22.98193	29.6378
27.3986	17.86953	23.3276	20.43527	21.6564	32.48867	32.10814	25.71793	23.02753	29.67473
27.7558	18.4892	23.70553	20.441	21.76653	32.55687	32.38093	25.75607	23.0748	30.19173
28.41933	19.70947	24.01007	20.51553	22.39147	33.0498	35.18373	26.174	24.01587	30.38707
28.49393	19.7146	25.5952	20.6352	22.71653	33.34993	35.46907	26.25193	24.7116	30.56087
28.62887	19.93427	26.47647	21.1864	22.93647	33.79073	35.62147	26.9904	24.72293	31.16873
29.0422	20.17787	27.47587	21.3118	23.64913	33.91387	39.62634	30.13747	24.81267	31.2562
29.32533	22.0286	27.55373	21.4892	24.64827	35.3002	0	31.08387	26.34727	31.84067
29.3778	22.29907	28.1124	21.642	25.47893	36.91233	0	31.45867	26.98747	31.91613
29.41953	22.4214	28.5758	22.67147	26.21	36.9636	0	32.38906	27.3478	32.32333
29.48887	22.44733	28.74767	22.85493	26.2886	37.0464	0	32.58047	28.85647	32.5484
29.6616	22.51593	28.94487	23.97787	26.6376	37.16127	0	32.79127	31.77373	33.02133
29.8952	22.665	30.15713	24.23973	27.3934	37.85707	0	33.31053	32.08467	33.117
30.21427	23.7488	33.2936	24.36113	27.44807	38.16107	0	33.84353	32.3976	33.26126
30.313	23.81067	34.42967	24.41	27.74673	39.24427	0	35.514	33.5472	33.6088
30.40213	24.603	34.59487	24.48667	27.80747	39.31547	0	36.7896	34.72433	33.75073
30.4406	24.98533	34.72947	24.5554	30.12873	0	0	37.10707	35.2444	34.31513
30.47233	28.93367	34.74294	25.0988	30.98107	0	0	37.51373	35.38687	34.5586
30.50967	29.05	34.81153	25.87273	31.03473	0	0	37.727	36.0572	37.12147
31.3142	29.07647	34.9134	26.23687	31.2222	0	0	38.2858	36.1102	37.51767
31.6804	29.3284	35.0344	28.06253	32.48427	0	0	39.94413	36.46167	38.75974
31.71873	29.7628	35.33287	28.17427	33.2582	0	0	39.9588	36.97947	39.5036
32.63633	29.935	36.49527	28.75553	35.39693	0	0	0	37.84213	39.6112
33.33393	30.2392	38.27307	28.7614	36.33027	0	0	0	38.2806	0
33.36806	30.8652	38.7048	28.88273	36.80373	0	0	0	38.394	0
33.45247	31.39153	0	28.92813	37.11893	0	0	0	39.2856	0
33.5044	31.58487	0	29.85087	37.20527	0	0	0	39.48433	0
35.80767	33.57487	0	30.5192	37.52053	0	0	0	39.63447	0
36.0594	33.6476	0	30.6524	37.55693	0	0	0	39.77293	0
36.1236	33.7838	0	31.61107	37.8228	0	0	0	0	0
36.3328	33.87693	0	32.28573	38.737	0	0	0	0	0
36.4946	34.5574	0	32.5442	38.88253	0	0	0	0	0
37.55107	35.38367	0	32.6618	38.9452	0	0	0	0	0
37.66733	36.43467	0	33.63527	0	0	0	0	0	0
37.952	37.92887	0	33.81353	0	0	0	0	0	0
38.10433	38.08973	0	33.86833	0	0	0	0	0	0
38.3706	38.13187	0	33.92873	0	0	0	0	0	0
38.563	39.1488	0	33.9452	0	0	0	0	0	0
39.6346	39.20207	0	34.03493	0	0	0	0	0	0
39.915	0	0	34.0962	0	0	0	0	0	0
0	0	0	34.16907	0	0	0	0	0	0
0	0	0	34.40033	0	0	0	0	0	0
0	0	0	35.0236	0	0	0	0	0	0
0	0	0	35.1644	0	0	0	0	0	0
0	0	0	35.2682	0	0	0	0	0	0
0	0	0	36.79287	0	0	0	0	0	0
0	0	0	37.07727	0	0	0	0	0	0
0	0	0	37.16593	0	0	0	0	0	0
0	0	0	37.28373	0	0	0	0	0	0
0	0	0	37.80853	0	0	0	0	0	0
0	0	0	38.386	0	0	0	0	0	0
0	0	0	39.45993	0	0	0	0	0	0
