# Supplementary material for: Neural manifolds for odor-driven innate and acquired appetitive preferences
Source: Nat Commun. 2023 Aug 5;14:4719. doi: 10.1038/s41467-023-40443-2 (PMC10404252; doi:10.1038/s41467-023-40443-2)
Supplement: Supplementary file 4 — Source Data [file 41467_2023_40443_MOESM4_ESM.zip › Figure2/2019613_right/ch8_11/text/hex01_C3.txt]

2.143867	1.085133	1.436133	0.5432	1.3744	2.677533	2.855733	0.6614667	0.04813333	1.7748
3.916733	1.470133	6.802067	0.6056666	1.447667	2.718067	2.924067	0.8680667	0.1816	5.6672
4.114	1.750533	6.861533	0.7951334	1.514267	2.804467	4.6424	1.878933	1.227067	5.745467
4.6334	2.308533	6.901733	1.7148	1.595933	2.8402	4.8684	2.028533	2.7664	5.831666
5.046733	2.427267	6.959267	1.7796	2.029267	2.883667	4.989333	2.789133	3.055467	8.695867
7.019267	4.643466	7.070133	1.887467	2.0574	2.999267	5.159	2.837533	7.39	8.742267
7.057467	4.773067	9.335466	2.3538	2.126133	3.132467	5.246933	2.882533	8.928866	9.0622
7.1224	5.381933	9.4344	2.418467	2.220467	3.293667	5.296867	3.018133	8.9784	9.1778
7.166266	5.513667	11.3674	2.593333	2.690667	3.3064	5.368134	5.162267	9.054466	9.212533
7.2052	5.666667	11.52393	2.677933	2.8672	3.478467	5.430067	5.214467	9.8492	9.396334
7.344533	8.933066	11.6376	2.773933	2.871467	3.874733	6.572134	5.305666	11.74547	9.602333
7.591733	10.4312	14.90807	2.946333	2.905933	4.0356	6.727467	5.364666	12.27	9.668667
7.629066	10.53033	14.94213	3.0192	4.1484	4.0878	6.946067	5.929867	12.9634	9.737933
7.707667	10.64547	15.0284	3.076067	4.266333	4.184733	6.954933	6.085067	14.542	9.815666
7.769667	10.69107	17.84927	4.756933	5.2402	4.241267	7.4954	6.177733	14.61487	9.9048
7.848866	10.7704	19.27733	7.4054	7.668533	4.323333	8.7024	6.283867	14.6954	10.04027
7.986667	11.0828	20.8928	7.501	7.7544	4.3846	8.8116	6.438467	14.7516	10.08587
8.294	12.31187	21.16267	8.645534	7.841	4.9384	8.874467	6.513867	14.81253	10.28107
8.5638	12.6082	21.26527	13.87733	7.995133	5.127	9.642	7.777733	14.90867	10.2906
8.664733	12.7814	21.3084	14.1058	8.286	5.234267	9.732533	9.9482	14.99087	10.40187
9.865666	12.84347	21.43893	14.34947	8.3786	5.3296	9.823133	10.0224	16.2502	10.44147
9.9824	13.148	21.60613	14.38787	8.819134	5.497	9.874467	10.15307	16.3658	10.5176
10.0382	13.30133	21.87727	14.56173	8.891334	5.568	9.9426	10.45873	16.5394	10.57867
10.24973	17.01613	22.15327	14.70027	8.968534	5.853467	10.10013	10.46947	16.73373	10.725
11.42753	17.74793	22.26727	15.06487	9.3562	5.9298	12.51173	11.14707	17.029	10.74173
13.503	17.8442	23.0262	15.2442	9.885333	7.603267	12.58307	11.2504	17.14687	11.14007
14.7072	17.96807	24.11447	16.4616	10.12227	7.675933	12.73847	11.32287	17.25807	11.48787
14.759	19.68987	24.3358	16.586	10.2226	7.826467	14.84813	11.99627	17.30067	11.5076
14.787	19.7622	24.47487	18.81627	16.0704	7.9316	15.31467	12.06627	17.43093	11.58227
14.8178	20.19467	24.62833	19.02307	16.51173	8.0708	15.36653	12.15773	18.626	11.7486
14.8596	21.46907	26.27193	19.1726	16.58933	9.135266	16.32447	14.66107	18.70987	11.80747
16.72053	21.55947	26.3694	19.22907	17.85607	9.522533	16.53687	14.85333	20.77667	11.96027
16.76073	21.87527	26.5082	19.27147	17.95953	9.602933	16.58713	15.0322	20.8668	12.07813
17.0444	22.38847	26.53747	22.64013	18.499	9.680067	16.62267	15.71327	20.94933	12.163
17.2288	25.22793	27.28947	22.715	18.53633	9.8868	16.69073	15.77373	22.37407	12.451
17.2904	26.3256	27.32287	25.04687	18.613	9.998067	18.13233	15.9038	25.71013	12.52433
17.33847	26.40827	27.391	25.30487	19.02713	10.05373	18.172	15.9768	25.96	12.58347
17.6806	26.50773	28.46813	25.38267	19.88047	10.31173	18.20513	16.01713	26.0416	12.81273
17.78627	26.61127	28.79233	25.75147	20.01127	10.3428	18.26547	18.73273	26.1354	12.94487
18.52073	26.66213	29.80813	28.19507	20.0714	10.3976	18.31267	19.26093	28.07213	13.25107
18.572	28.22227	31.9962	28.72733	20.1338	10.475	18.36353	19.31687	28.8352	13.31587
18.63333	28.27073	32.08787	28.98527	20.23773	10.70693	18.40173	19.3626	28.9122	13.41293
20.81433	28.38367	32.3134	29.5064	20.85647	10.85147	18.4782	19.47133	29.0104	13.64113
20.90247	28.43853	32.4362	30.17667	22.79173	10.9178	18.52173	19.97487	30.1964	13.72287
20.98787	28.68033	32.50773	30.46987	22.87133	11.07613	18.5564	20.05533	30.272	14.10327
21.96773	28.76487	33.04013	30.61647	22.93333	11.34627	18.61947	20.11727	34.4258	22.93987
22.0388	28.8624	35.03453	30.7224	22.99633	11.78007	18.715	21.4844	34.5722	23.19453
22.66087	28.92833	35.15167	30.76987	23.3986	11.85153	18.83093	21.59767	34.66493	23.32013
22.72413	29.0264	35.35747	30.9524	23.44067	11.94	18.91513	23.01613	34.71987	23.49633
22.80047	29.20487	35.39213	30.956	23.46613	12.5712	18.989	24.31487	34.84733	23.834
23.21313	29.43527	35.51394	31.007	23.52207	12.67373	19.91587	24.395	35.2182	25.51567
23.24413	29.59293	37.8398	32.44733	23.58487	12.685	21.53807	24.4506	35.4456	26.218
23.39193	29.821	37.94027	33.3068	23.7154	12.72953	21.61247	24.5124	36.67307	28.0276
24.58727	29.86747	38.04013	33.51947	23.82313	12.8416	21.83687	24.5686	37.696	28.93047
26.49547	29.92513	38.20073	34.70013	23.87193	12.90093	21.89067	24.6464	37.74467	29.19913
26.5532	30.00933	38.4072	35.6658	23.9682	13.11733	22.57227	25.0374	37.82047	30.87947
26.60127	30.1816	38.7618	35.77873	24.00213	13.15333	24.03487	25.17447	38.23573	30.95947
27.90993	30.49827	38.83867	36.77707	24.85033	13.2016	24.3858	25.22813	38.4138	31.1576
27.9818	30.66633	38.96253	37.1496	25.09633	13.253	24.38953	25.30367	38.45787	31.22727
28.15367	32.54173	39.02934	37.30993	25.47693	13.25867	24.6676	25.4448	38.54973	31.9924
28.28187	32.63346	39.10893	37.89973	25.60833	13.293	24.75913	25.92267	38.64533	32.81207
30.93647	32.758	39.19047	0	25.79833	13.33367	24.8498	26.04413	39.8024	32.86433
30.99787	38.49154	39.3984	0	25.847	13.4028	24.90713	26.24547	0	32.9578
31.06567	0	39.44607	0	25.9272	13.44693	25.013	26.44867	0	33.10913
31.81893	0	39.61987	0	26.50133	14.07293	29.21707	26.53127	0	33.5566
34.82087	0	0	0	27.22927	14.13273	29.83193	26.64213	0	33.59393
34.96407	0	0	0	28.50147	14.2112	29.9196	26.7148	0	33.62333
35.05547	0	0	0	29.21267	14.42173	30.05547	27.217	0	34.312
36.28153	0	0	0	29.33113	14.5324	30.96427	27.46207	0	34.36407
36.50813	0	0	0	29.37887	14.59	31.53027	27.71633	0	34.40567
36.54033	0	0	0	29.893	14.6254	32.9346	27.8646	0	36.17233
36.58687	0	0	0	29.9544	14.67347	34.38486	29.4064	0	36.29167
36.71227	0	0	0	30.45433	14.75707	34.42533	29.62253	0	36.40154
36.77007	0	0	0	30.49507	14.82153	34.491	29.73827	0	37.35453
36.82833	0	0	0	30.53973	14.88433	36.7192	33.96793	0	37.9986
36.93267	0	0	0	30.6012	15.14627	36.767	35.52467	0	38.08653
37.0074	0	0	0	31.181	15.19307	36.90567	36.7498	0	38.19153
37.1028	0	0	0	31.65147	15.26067	36.97107	36.79233	0	39.71947
37.13766	0	0	0	32.0706	15.32113	37.83453	36.84653	0	0
37.17667	0	0	0	32.22167	15.3716	37.888	37.0954	0	0
37.27493	0	0	0	32.31113	15.41473	38.1726	37.31127	0	0
37.62233	0	0	0	32.7302	15.44773	38.21667	37.34713	0	0
37.80627	0	0	0	32.78747	15.52793	38.25433	39.04433	0	0
37.924	0	0	0	32.85947	17.2532	38.28873	39.51287	0	0
37.96953	0	0	0	32.90887	17.31847	38.98427	0	0	0
38.02667	0	0	0	32.9766	17.3632	38.98947	0	0	0
38.06247	0	0	0	33.04673	17.4234	39.1198	0	0	0
38.09747	0	0	0	33.12867	17.98967	39.16887	0	0	0
38.1796	0	0	0	33.24733	18.02673	39.22813	0	0	0
38.23347	0	0	0	34.5928	18.0882	39.32627	0	0	0
38.28653	0	0	0	35.3242	18.19287	39.40213	0	0	0
38.3428	0	0	0	35.9124	18.28053	39.61693	0	0	0
38.40953	0	0	0	35.95727	18.45267	39.7918	0	0	0
38.44593	0	0	0	36.0362	19.15307	39.94847	0	0	0
38.59247	0	0	0	36.1756	19.23353	0	0	0	0
38.71447	0	0	0	36.21033	19.33487	0	0	0	0
39.05853	0	0	0	36.25274	19.48047	0	0	0	0
39.82413	0	0	0	36.28533	21.20973	0	0	0	0
39.9276	0	0	0	36.32587	21.29433	0	0	0	0
0	0	0	0	36.3974	21.51807	0	0	0	0
0	0	0	0	37.1666	21.6196	0	0	0	0
0	0	0	0	37.40493	22.0464	0	0	0	0
0	0	0	0	37.615	22.086	0	0	0	0
0	0	0	0	37.6792	22.1684	0	0	0	0
0	0	0	0	39.11353	22.23527	0	0	0	0
0	0	0	0	0	23.57793	0	0	0	0
0	0	0	0	0	23.64093	0	0	0	0
0	0	0	0	0	26.8204	0	0	0	0
0	0	0	0	0	27.48067	0	0	0	0
0	0	0	0	0	27.58553	0	0	0	0
0	0	0	0	0	27.75533	0	0	0	0
0	0	0	0	0	28.82313	0	0	0	0
0	0	0	0	0	28.89307	0	0	0	0
0	0	0	0	0	28.97207	0	0	0	0
0	0	0	0	0	29.0244	0	0	0	0
0	0	0	0	0	29.8776	0	0	0	0
0	0	0	0	0	30.06787	0	0	0	0
0	0	0	0	0	30.2568	0	0	0	0
0	0	0	0	0	30.59633	0	0	0	0
0	0	0	0	0	30.82967	0	0	0	0
0	0	0	0	0	30.9052	0	0	0	0
0	0	0	0	0	31.8562	0	0	0	0
0	0	0	0	0	31.92367	0	0	0	0
0	0	0	0	0	31.97073	0	0	0	0
0	0	0	0	0	32.05	0	0	0	0
0	0	0	0	0	32.1202	0	0	0	0
0	0	0	0	0	32.37487	0	0	0	0
0	0	0	0	0	33.02173	0	0	0	0
0	0	0	0	0	33.22293	0	0	0	0
0	0	0	0	0	33.33867	0	0	0	0
0	0	0	0	0	33.3578	0	0	0	0
0	0	0	0	0	33.72626	0	0	0	0
0	0	0	0	0	33.81773	0	0	0	0
0	0	0	0	0	33.858	0	0	0	0
0	0	0	0	0	33.8694	0	0	0	0
0	0	0	0	0	34.167	0	0	0	0
0	0	0	0	0	34.24987	0	0	0	0
0	0	0	0	0	34.30047	0	0	0	0
0	0	0	0	0	34.36993	0	0	0	0
0	0	0	0	0	34.49453	0	0	0	0
0	0	0	0	0	35.05167	0	0	0	0
0	0	0	0	0	35.12907	0	0	0	0
0	0	0	0	0	35.28893	0	0	0	0
0	0	0	0	0	35.40913	0	0	0	0
0	0	0	0	0	36.0274	0	0	0	0
0	0	0	0	0	36.07407	0	0	0	0
0	0	0	0	0	36.2052	0	0	0	0
0	0	0	0	0	36.26293	0	0	0	0
0	0	0	0	0	36.31647	0	0	0	0
0	0	0	0	0	36.3866	0	0	0	0
0	0	0	0	0	36.46753	0	0	0	0
0	0	0	0	0	37.47053	0	0	0	0
0	0	0	0	0	38.52173	0	0	0	0
0	0	0	0	0	38.61573	0	0	0	0
0	0	0	0	0	38.7844	0	0	0	0
0	0	0	0	0	39.60787	0	0	0	0
0	0	0	0	0	39.68113	0	0	0	0
0	0	0	0	0	39.72433	0	0	0	0
0	0	0	0	0	39.7986	0	0	0	0
0	0	0	0	0	39.84153	0	0	0	0
0	0	0	0	0	39.9414	0	0	0	0
