# Supplementary material for: Neural manifolds for odor-driven innate and acquired appetitive preferences
Source: Nat Commun. 2023 Aug 5;14:4719. doi: 10.1038/s41467-023-40443-2 (PMC10404252; doi:10.1038/s41467-023-40443-2)
Supplement: Supplementary file 4 — Source Data [file 41467_2023_40443_MOESM4_ESM.zip › Figure2/2019613_right/ch8_11/text/lin_C3.txt]

0.8756	0.369	0.1132	0.1336	1.3004	0.5432667	0.4205333	0.022	0.2192	0.08133333
0.9551333	0.4449333	0.1754	0.7715333	1.481067	1.128733	0.4788667	0.2794	0.3867333	0.2140667
1.064667	0.4932	0.5284666	0.9802667	3.6342	1.196733	0.5204667	0.4084667	0.5146667	0.3106667
1.864667	0.5920666	0.5556	1.099	3.7542	1.348467	0.5652667	0.5395333	0.6618667	0.6247333
2.191933	1.989333	0.952	1.1148	4.614	1.496933	0.8714667	0.6656666	1.008933	0.7944
2.262333	2.601267	1.0162	1.708533	4.657933	2.7618	0.9507333	0.8194667	1.0986	0.8292
2.446667	2.667133	1.8144	1.808533	5.024467	3.5098	1.019267	0.8495333	1.186533	0.8856
5.225533	2.716467	1.900067	2.039333	5.100266	3.652533	1.1454	1.015933	2.311067	1.703467
5.520467	3.009267	2.196933	2.913	8.179	3.8012	1.376333	1.071	2.4748	1.903333
5.9582	3.061733	2.2708	2.971333	8.372467	3.865267	1.465733	2.0958	2.521	3.191333
6.127666	3.397733	2.401133	4.853667	9.5544	3.939667	2.326	2.445067	2.7352	3.807533
8.196934	3.953067	2.4406	5.4528	9.749467	4.164467	2.456867	2.514733	2.8352	3.852933
8.362	4.033867	2.561733	5.654133	9.931467	4.2682	2.738733	5.418667	3.074933	4.0402
8.6352	4.155267	2.7188	6.033533	10.1608	4.362867	2.774333	5.4598	7.157067	4.123933
8.689466	4.219267	2.8506	6.115733	10.2602	4.410067	2.836533	5.5484	8.769333	4.2852
8.7692	4.277333	2.912733	6.196133	11.8376	4.447333	3.241667	5.6068	9.1998	5.024066
8.805734	5.3864	2.980067	6.504467	11.966	4.489467	3.864133	5.644067	9.409	6.961067
8.873266	5.601133	3.1798	6.635733	12.1124	4.8904	4.387533	5.722533	10.4226	7.915867
8.9358	5.790333	3.326067	8.4494	12.18847	5.605067	4.421467	5.749333	10.43127	9.037733
9.261534	5.8948	3.6004	9.0462	13.5242	5.677533	4.532667	5.832867	10.6002	9.3874
9.624	6.429467	5.154333	9.1592	15.01173	6.476467	4.704467	6.234267	13.9422	10.4694
9.6846	7.380267	5.2158	9.2224	16.26293	6.6228	4.9206	6.4292	14.05467	11.70107
9.782733	8.055667	5.666934	9.346267	17.19807	6.670133	5.147867	6.968733	14.45607	11.7306
10.3504	8.412133	6.290333	9.704933	17.7142	7.43	5.375267	7.063667	14.6422	12.88953
10.45913	8.5812	6.936267	9.9924	18.44087	8.5744	6.354133	7.074867	14.70253	13.3636
10.7408	8.629933	8.247334	10.11893	18.46453	9.878067	6.551133	7.1758	15.6306	13.92933
10.86953	9.0044	8.308534	10.20053	18.75727	9.998134	6.657533	11.21873	15.94933	15.208
12.07673	9.0656	8.435534	10.2248	18.8524	11.60067	6.745067	12.06353	17.02653	16.04947
12.24627	9.622334	9.757334	10.3968	19.14347	11.65007	6.789067	12.1234	17.2496	16.2564
12.87247	9.671267	11.15367	10.62813	19.4138	11.7052	6.822667	12.3976	17.41387	16.4994
13.2486	9.815534	11.79873	10.71893	19.57873	11.7414	7.731133	13.35187	19.47047	17.65687
13.27453	9.871866	12.97033	10.7584	19.72793	11.781	7.8678	13.64573	19.79013	18.05573
14.8424	9.876667	13.8856	13.5766	20.5486	11.90127	8.042267	14.35173	19.8436	18.10753
16.37193	9.906533	15.5572	13.6558	20.81767	12.06407	8.299867	14.43513	19.89347	18.144
17.42213	9.967867	15.80413	13.859	21.18667	12.53387	9.6852	14.63667	20.14813	18.2204
17.5826	10.32407	16.0368	14.41487	21.31587	14.6024	9.775933	15.11093	20.52	18.3444
18.65807	10.41487	16.31967	15.51847	21.83307	15.42547	10.28113	15.16987	20.9012	18.68853
18.80947	10.90187	16.39133	16.36107	22.45473	17.09573	13.29613	15.3418	21.02207	19.15633
19.01887	11.62173	16.62593	16.55553	22.69633	17.17813	13.53493	15.41413	21.70087	19.20187
19.074	11.91073	16.66187	18.0428	22.77573	17.21453	13.6642	15.49993	21.87573	19.98127
19.47033	13.15013	16.70613	18.2026	22.94167	17.3302	13.80613	15.67047	21.9746	20.02133
20.20967	14.22667	16.78687	18.27333	24.6378	17.53067	14.61547	16.01973	22.16073	20.06487
20.46387	14.34127	16.84833	19.18467	25.99033	19.79213	15.09833	16.65393	22.56713	20.22833
20.62	15.04087	17.03327	19.28433	26.1368	20.15713	15.6816	16.69727	22.65007	23.22573
21.1114	15.09073	17.46913	19.4198	26.19787	20.4096	15.88513	16.85173	22.74633	24.01207
21.36307	15.3228	17.53893	19.481	26.24587	20.46447	16.05687	17.43027	23.48073	24.92313
21.40573	15.53287	17.69387	19.5438	26.2942	20.7282	16.186	17.5058	23.72973	24.9698
21.45527	15.55273	17.75053	19.59187	26.75473	22.47647	16.22173	18.91593	24.0178	25.26993
21.61013	15.59087	17.79587	19.67627	27.42613	22.5278	16.37327	19.1844	24.13667	25.94147
21.65993	15.63587	19.48927	20.65067	27.62227	22.599	16.39713	19.85713	24.1992	26.02287
21.68453	16.8188	19.7112	20.69033	27.75387	23.16153	16.94087	19.95473	24.2238	28.3106
21.74853	17.00093	19.8066	20.84933	28.23513	23.30153	17.4434	21.12687	24.6996	28.37767
22.24927	19.68513	19.87853	20.95027	28.6014	23.403	17.7696	21.3278	24.7608	30.0478
22.3582	19.73647	19.93033	20.95893	29.65053	23.47073	18.21287	21.91907	24.9654	30.1936
23.16073	19.76353	19.98653	21.16087	30.2458	23.48247	18.3018	22.50973	25.213	30.59767
23.86287	19.8414	20.027	21.86173	30.80493	23.5282	18.33053	22.60467	25.2692	30.70067
23.952	20.03373	20.198	22.30453	30.9384	23.62213	19.00967	22.67313	25.32387	30.8132
24.39813	20.08753	20.21307	22.33627	31.2926	24.46913	19.42073	22.81047	25.54227	30.86493
25.86687	20.1122	20.30033	22.55993	32.17973	24.751	21.079	23.99673	25.62253	30.92253
26.1136	20.55707	22.73173	22.62307	32.50527	24.91727	21.12513	24.09827	25.82007	31.02187
28.02967	20.66153	24.77673	22.68253	32.65653	25.0404	21.19907	24.1678	26.0364	32.0342
29.5616	20.7776	24.89993	22.805	32.71093	25.82147	22.0026	24.54513	26.62007	32.23073
29.71573	20.8406	25.4268	22.8808	32.72206	25.885	24.24647	24.75573	28.05587	32.3078
29.88253	20.85887	25.49573	24.24167	32.8806	25.98627	24.47087	24.8028	29.53053	32.57853
30.09153	20.9086	25.68473	24.5366	32.93213	26.69647	24.8586	24.90913	29.9994	33.19193
30.33533	20.9136	25.79127	25.3166	33.77013	26.77993	25.21713	25.72847	30.21987	33.96033
30.33873	21.63847	27.2522	25.35927	34.199	26.9248	25.44387	25.76053	30.9724	34.0984
31.4628	21.7004	27.30053	25.55687	34.45733	26.99473	25.47847	25.82613	31.13747	34.22833
31.83987	22.26627	27.30547	26.5614	35.33347	29.66973	25.6034	26.52287	31.2038	34.31827
32.18733	22.45587	27.3912	26.62733	36.26513	29.983	25.8098	26.94833	32.40073	34.3566
32.27794	22.47407	27.52767	26.66527	36.3526	30.07513	26.211	27.10327	32.815	34.4258
32.55433	23.14687	27.74153	26.76593	37.33013	30.295	28.60613	27.58953	32.84706	34.79393
34.2372	23.168	28.23853	27.98527	37.4094	30.38047	28.72447	28.439	32.93053	35.6028
34.52527	23.23713	28.85087	28.24113	37.46593	32.14787	28.78367	28.4816	33.13387	35.85187
34.6928	23.4044	29.2722	28.358	38.02887	32.18673	29.08987	28.9602	33.45967	36.81527
34.821	23.475	29.39373	28.49867	38.3498	32.26327	29.29953	29.10213	33.5356	36.95247
34.91087	23.52887	30.15307	28.65133	38.98627	33.1078	29.37253	29.41753	33.53933	37.27173
35.0398	23.616	30.8114	28.73353	39.23153	33.28367	30.2796	29.897	33.56547	38.3434
35.09373	23.6612	31.27387	28.856	39.3198	33.37547	31.14867	29.96533	34.3378	38.73267
35.13766	23.6714	31.37267	28.97913	0	33.4278	31.53807	33.54233	34.40267	38.83293
35.20927	23.75133	31.45153	29.796	0	33.48113	31.74327	34.02094	34.4644	39.54353
35.24533	24.6016	31.56593	29.9488	0	33.516	32.1758	34.073	34.4994	39.7622
35.31273	25.7704	31.64587	31.27773	0	33.61333	32.95353	34.147	34.57473	39.9602
35.40967	25.8804	32.7146	31.3724	0	34.0436	33.2986	34.23333	34.71707	0
35.5282	26.94367	33.18487	32.61153	0	34.68127	33.34333	34.8286	35.0464	0
35.57847	27.37647	33.30793	32.73413	0	34.7212	33.39907	35.94587	35.74527	0
35.67867	28.0422	33.69973	34.25507	0	34.83847	33.5908	37.173	35.92727	0
35.75487	28.25493	33.70247	34.4876	0	35.8472	33.66673	37.22013	36.38206	0
35.83953	28.5822	34.29813	34.5292	0	37.97173	35.07913	37.26413	36.41193	0
35.95873	28.71413	34.39513	34.57207	0	39.027	35.37247	37.3004	36.4634	0
35.99413	28.806	34.54933	34.57787	0	39.92667	35.46473	37.9812	36.5114	0
36.10966	29.85613	34.77067	34.59453	0	39.9966	35.65913	38.03873	37.234	0
36.16433	30.2144	34.97793	34.6342	0	0	35.78693	38.10427	37.9856	0
36.23827	30.31713	35.39734	36.2718	0	0	36.21567	38.36993	38.26007	0
36.64373	30.42353	35.56687	36.34893	0	0	36.79787	38.39673	38.37214	0
36.7864	30.51693	35.83473	36.3652	0	0	37.1194	38.4264	38.44787	0
36.83193	30.57987	35.97093	36.50247	0	0	37.85686	38.48073	38.53047	0
36.884	30.77507	35.9992	36.58153	0	0	38.0828	38.51153	38.56687	0
36.9432	30.99907	36.14087	36.62973	0	0	38.12173	38.5682	39.98594	0
37.02113	31.22547	36.5032	36.7688	0	0	38.16973	38.80987	0	0
37.32167	31.29233	36.74413	36.77567	0	0	38.82733	39.50347	0	0
37.56853	31.41227	36.93453	36.82553	0	0	39.41713	0	0	0
37.6892	32.1828	37.02913	37.9468	0	0	39.87067	0	0	0
37.7898	32.31613	37.10593	38.07573	0	0	0	0	0	0
37.86733	32.51133	37.14053	0	0	0	0	0	0	0
38.02147	32.6376	37.2236	0	0	0	0	0	0	0
38.3828	32.78873	37.4522	0	0	0	0	0	0	0
38.44727	33.19167	38.2034	0	0	0	0	0	0	0
38.55567	33.24733	38.2784	0	0	0	0	0	0	0
38.9004	33.3168	38.34247	0	0	0	0	0	0	0
38.9498	33.3872	38.43247	0	0	0	0	0	0	0
39.0316	33.7552	38.53147	0	0	0	0	0	0	0
39.1972	34.54533	39.73174	0	0	0	0	0	0	0
39.2476	35.1138	39.8698	0	0	0	0	0	0	0
39.42313	35.21593	0	0	0	0	0	0	0	0
39.689	35.25227	0	0	0	0	0	0	0	0
39.8832	35.2726	0	0	0	0	0	0	0	0
39.89454	35.4418	0	0	0	0	0	0	0	0
39.97206	35.52587	0	0	0	0	0	0	0	0
0	35.91453	0	0	0	0	0	0	0	0
0	35.9858	0	0	0	0	0	0	0	0
0	36.18293	0	0	0	0	0	0	0	0
0	36.4992	0	0	0	0	0	0	0	0
0	36.87467	0	0	0	0	0	0	0	0
0	36.92113	0	0	0	0	0	0	0	0
0	36.95573	0	0	0	0	0	0	0	0
0	37.28953	0	0	0	0	0	0	0	0
0	38.24273	0	0	0	0	0	0	0	0
0	38.77687	0	0	0	0	0	0	0	0
0	39.47707	0	0	0	0	0	0	0	0
