# Supplementary material for: Neural manifolds for odor-driven innate and acquired appetitive preferences
Source: Nat Commun. 2023 Aug 5;14:4719. doi: 10.1038/s41467-023-40443-2 (PMC10404252; doi:10.1038/s41467-023-40443-2)
Supplement: Supplementary file 4 — Source Data [file 41467_2023_40443_MOESM4_ESM.zip › Figure2/2019613_right/ch8_11/text/ani_C4.txt]

2.082933	0.4504	1.035133	1.7438	1.619333	1.680133	2.424667	1.614667	0.4836	1.1778
4.412333	0.9287333	2.169	3.397267	2.617733	3.840667	3.771133	2.176667	0.5112666	1.8512
4.576133	2.665533	4.698467	4.448534	2.9942	4.031067	4.065533	2.329267	1.073867	2.563667
7.431267	2.745667	6.993134	5.4632	3.591733	4.925066	4.292267	4.219133	1.4806	3.147267
7.461267	2.8652	7.438867	6.789467	4.227667	5.334933	4.506866	4.380267	5.356867	4.737134
8.5832	5.3092	7.828933	7.166733	7.0262	5.561666	4.879133	6.1486	6.69	5.549333
8.974	5.3146	8.771733	7.430867	8.119933	7.156067	5.7762	8.106334	6.7672	6.764
10.43367	8.245267	10.29593	10.349	8.196934	8.767533	6.205667	9.0452	7.058067	7.393867
10.69827	8.332666	10.64493	10.6508	8.506066	9.956734	6.4534	10.11913	8.3532	7.749333
10.74027	8.844733	10.96893	10.96533	8.807266	10.4764	6.7496	10.30233	8.920333	8.5324
10.89527	9.496866	11.1046	11.02107	10.21087	10.85613	8.7516	11.1752	9.163067	10.448
11.04707	10.0962	11.19173	11.68987	11.46747	11.2014	10.13653	12.11127	10.2366	10.77113
12.1256	10.28347	11.46207	11.80073	11.8538	13.1352	10.30447	12.3184	10.30253	10.9822
12.88587	10.3398	11.55553	12.5238	12.84287	13.82433	10.6048	12.945	10.3226	11.5096
12.99927	10.41247	11.80033	13.15373	13.9948	13.91833	11.04453	13.5276	10.35333	13.7222
13.0134	10.7262	12.29153	15.62687	14.49473	14.06827	11.28247	14.62093	10.57027	14.27033
13.09387	11.04227	13.8504	17.14953	14.63807	14.33387	12.32013	15.0678	11.40427	14.686
13.884	11.49667	14.04953	18.16233	15.98727	14.5852	12.3486	15.43973	11.58933	14.98467
14.2116	11.6898	14.14773	19.8458	16.09893	16.5416	12.89507	15.46713	13.38227	16.50187
14.8024	12.06607	14.7768	20.31067	16.97513	18.2362	13.3006	15.54393	14.0556	16.65927
15.56813	14.07167	14.85327	22.56113	19.1642	19.01673	13.6886	18.9368	14.607	17.5078
16.07127	17.71473	16.2386	22.84047	21.0284	19.4712	14.0976	19.4128	15.2924	17.5866
16.21353	19.25793	16.37673	24.2874	23.55747	19.64973	14.5062	20.56493	15.6272	17.81
16.63147	19.565	17.7294	27.3828	25.06273	19.90513	14.61287	20.9376	15.67973	18.38307
17.74433	20.24307	17.9394	27.9062	26.2556	20.08053	14.90113	21.26407	15.91773	18.78433
17.7516	20.3346	18.98767	28.25713	26.3756	21.06667	15.8884	21.97147	16.75713	19.32553
18.27667	20.49193	19.20813	33.75733	26.47573	21.30747	17.94213	23.37873	18.1432	19.62867
18.28707	22.55393	19.69753	34.771	29.7048	21.35607	18.27653	25.95593	18.24953	22.81087
18.32013	22.76433	19.7704	35.9374	30.55	22.286	18.4618	25.98873	18.64647	22.98053
18.42927	22.91013	19.81753	36.8832	31.64567	23.6364	18.51927	27.66747	18.6626	25.8938
19.0068	23.25633	20.20007	37.891	34.40007	23.6916	18.66367	28.1394	18.7922	26.46053
22.15047	23.48453	20.36147	38.51213	35.43193	23.79467	18.98493	30.8096	18.91747	26.7054
24.03833	24.22507	21.29913	0	35.80767	23.82473	19.53507	31.6828	19.90233	26.8368
24.65047	25.89673	22.75467	0	36.2302	23.8338	20.39467	33.00047	20.11193	28.23453
24.8512	26.00927	22.82233	0	37.02847	24.08393	20.80633	33.1356	20.22053	29.71233
25.67173	27.495	23.5702	0	37.58207	24.5888	20.9198	33.2316	20.2552	29.7966
28.6992	28.35293	24.52413	0	37.72486	24.61993	20.9892	35.53214	20.3722	31.89707
28.85693	28.50807	25.6408	0	39.18967	27.56713	21.01073	35.89267	20.46247	34.14753
28.92693	29.12413	26.45087	0	39.57027	28.4348	21.1538	38.21473	20.7936	34.73227
29.6362	31.75567	26.60087	0	39.93133	32.90193	22.555	38.632	21.64873	35.62393
29.80413	32.21767	29.05747	0	0	33.22567	23.8116	39.03967	22.47547	39.1958
30.45007	34.11267	29.39433	0	0	34.36713	24.80393	0	22.7788	0
30.9606	36.14293	30.16053	0	0	34.41207	24.99173	0	23.39893	0
31.02673	37.0036	33.06693	0	0	35.79973	26.34153	0	23.8302	0
31.93407	38.22066	33.38873	0	0	35.86673	26.4776	0	24.52487	0
33.43293	39.72833	33.50747	0	0	37.9596	26.92153	0	25.77787	0
33.9036	0	34.045	0	0	38.56187	27.30993	0	33.8136	0
34.0504	0	35.39233	0	0	39.92953	28.79313	0	37.5636	0
34.75533	0	36.60227	0	0	0	28.7962	0	38.11293	0
38.01394	0	38.41353	0	0	0	29.45047	0	38.31373	0
39.5642	0	38.43993	0	0	0	30.96893	0	0	0
39.95013	0	38.46533	0	0	0	34.23833	0	0	0
0	0	38.80973	0	0	0	35.6074	0	0	0
0	0	39.4486	0	0	0	35.72213	0	0	0
0	0	0	0	0	0	35.76033	0	0	0
0	0	0	0	0	0	36.0426	0	0	0
0	0	0	0	0	0	37.08927	0	0	0
