# Supplementary material for: Neural manifolds for odor-driven innate and acquired appetitive preferences
Source: Nat Commun. 2023 Aug 5;14:4719. doi: 10.1038/s41467-023-40443-2 (PMC10404252; doi:10.1038/s41467-023-40443-2)
Supplement: Supplementary file 4 — Source Data [file 41467_2023_40443_MOESM4_ESM.zip › Figure2/2019613_right/ch8_11/text/two_hep_C5.txt]

0.4866	3.2318	0.167	0.3597333	1.779533	0.5447333	0.5254667	0.3889333	0.008	0.0106
0.983	3.305733	0.4351333	0.7872	1.8186	1.4978	0.8315333	0.5170667	5.575067	0.3539333
3.1624	3.374733	0.5904667	1.177533	1.827267	1.708867	1.194533	1.833333	6.689734	0.516
3.206933	4.016667	2.752467	1.300133	1.8598	1.751267	1.547267	1.8632	6.732467	0.7519333
3.559333	4.095133	3.0034	4.070267	3.9308	1.9256	1.742867	1.979	8.736	0.8034667
3.678067	4.269267	3.191067	4.690933	4.2604	2.292733	1.809067	3.307267	9.089733	1.371667
3.7388	4.573667	3.258	5.8736	4.379867	3.119333	4.288267	4.133333	9.18	1.4282
4.2168	4.733867	3.328733	6.213867	4.428667	3.132333	4.470667	5.6274	10.16647	2.427467
4.2672	4.807867	4.289933	6.7646	4.478533	3.1804	5.494867	8.2686	10.37053	2.614333
4.318733	6.963333	7.382133	7.688667	4.5374	3.210133	5.5414	8.335934	10.4596	2.744667
4.4778	6.997867	8.528466	9.118733	4.634333	3.2654	6.1584	8.613133	10.51593	3.391
4.741933	9.404266	8.5344	9.139667	4.9616	3.324867	6.327667	10.3826	10.6468	3.424933
4.8588	9.567467	8.630267	9.435534	5.192934	3.415	6.448067	10.42447	10.69467	3.499267
4.925734	9.796866	8.7004	10.3816	5.400867	3.468467	7.790867	10.54947	10.73293	3.589667
5.3732	10.24073	9.86	10.4276	5.751266	3.4758	8.0372	10.59013	10.75993	3.777733
6.7916	10.35607	10.35647	10.51007	5.8172	3.607933	8.228133	10.701	10.819	3.856333
6.838933	10.46747	10.38667	10.7664	5.9054	3.6122	8.305533	10.886	11.3284	4.040534
6.883133	10.67447	10.5878	11.0168	5.978333	4.124866	8.444067	11.10127	11.58333	4.132333
7.9014	10.73513	10.73573	11.12333	6.1728	4.245533	8.460867	11.23667	11.65973	4.177866
8.4434	10.97093	11.06653	11.13207	6.2894	4.845867	9.0264	11.3498	11.6716	4.5068
8.521867	11.1542	11.2082	11.2206	6.486667	5.158733	9.5936	11.77027	11.78127	5.308466
9.061133	11.4172	11.3464	11.35607	6.8602	5.763733	9.8144	12.04667	11.98153	5.446333
10.46387	11.65753	11.49213	11.52	7.207467	6.333734	10.1544	12.20353	12.02987	5.618667
10.50593	11.70153	11.63113	11.6884	7.362333	7.544	10.18107	12.3072	12.0712	6.951467
10.559	11.86567	11.91427	11.84627	9.340734	10.13127	10.20173	12.42447	12.1122	7.137466
10.72413	11.96427	12.10547	12.04267	10.42853	10.39067	10.39107	12.51747	12.3086	7.783134
10.8928	12.14027	12.6994	12.1086	10.43973	10.4334	10.44967	12.86353	12.32113	7.9026
11.03387	12.23233	12.80067	12.17933	10.47813	10.48327	10.64187	13.04893	12.40493	10.40673
11.60613	12.2856	12.9084	12.30753	10.55053	10.50373	10.79487	13.1586	12.65227	10.452
11.68967	12.48867	12.97687	12.50753	10.6568	10.73393	10.83807	13.52187	12.91227	10.67893
12.26013	12.72873	13.17233	12.68753	10.77407	10.791	10.89873	14.16327	13.3122	10.74987
12.60433	12.87993	13.31553	12.86333	10.8982	10.83047	11.1214	14.35407	13.6314	10.8958
12.86447	13.12433	13.394	12.94407	11.05453	10.8986	11.4504	15.27867	13.67767	11.2392
12.91487	13.69593	14.11267	13.12047	11.07787	11.09633	11.51833	16.80227	13.84107	11.5258
13.0118	13.76967	14.26607	13.20707	11.16073	11.19247	11.6072	18.181	14.08893	11.59013
13.17433	13.8522	14.3198	13.5582	11.42133	11.41267	12.1032	18.25647	14.28487	11.90253
13.38787	14.05387	16.44327	14.13307	11.5688	11.52907	12.27273	18.4242	18.10053	12.03693
13.5564	14.106	17.0434	14.33253	12.16973	11.68093	12.32167	18.4766	19.12407	12.1542
13.61547	14.22727	17.1012	14.52487	12.43153	12.03753	12.4134	20.08047	20.76667	12.26627
13.97633	16.48853	17.2222	16.12267	12.51313	12.2866	12.50873	20.25713	21.30113	12.46473
14.22693	18.09367	17.28667	18.0294	12.60567	12.47033	12.60233	20.7872	21.456	12.77493
16.7904	18.52413	17.5044	20.77647	12.69587	12.61247	12.6978	20.8346	21.48873	13.04787
17.81967	19.66733	17.5728	21.30147	13.00573	12.77607	13.079	20.87727	21.6912	13.1256
17.85127	20.94907	17.90353	22.97233	13.04433	12.82587	13.22747	22.3146	21.92	13.39613
19.38547	21.68773	20.17647	24.45847	13.2966	12.98967	13.3478	22.87273	21.96773	13.79207
19.4778	22.0286	20.28513	24.78193	13.37247	13.1212	13.40627	23.7248	23.6318	14.1336
19.64087	22.4398	20.50553	25.1078	13.49207	13.1676	13.5028	24.40947	24.07907	14.21953
20.04533	22.6464	20.9442	25.21913	14.05447	13.29567	13.78813	26.8178	24.17253	14.3742
20.4312	26.4914	23.4918	25.40947	14.23033	13.35933	13.90607	27.338	24.21927	14.5654
20.49393	27.4776	27.1046	25.95467	14.86187	13.4366	13.98187	27.394	24.34607	18.9358
20.5688	27.76227	28.36393	26.00807	16.96107	13.486	14.10867	28.66133	24.7778	18.99407
20.63007	27.9372	28.67007	26.19947	19.5396	13.65927	14.18547	28.88253	26.12233	21.87193
21.17387	30.8022	28.78467	26.32013	19.59833	15.243	14.32773	31.34433	26.33187	22.79433
27.51787	31.05613	29.2822	26.4356	22.87693	16.70627	14.4444	31.46407	28.96267	25.4312
29.11373	32.40507	29.41487	26.46367	23.64113	16.82273	15.38793	31.5506	30.693	25.57507
31.76187	35.2022	29.52333	26.50333	25.70107	17.31167	21.85947	31.61367	31.14213	26.4418
32.98133	37.7518	29.59333	26.71667	26.484	17.6936	22.76647	31.62993	31.28627	28.04953
33.92673	39.14967	30.069	26.80427	26.73673	18.329	22.9684	31.8668	32.4254	28.49587
34.05367	39.28553	30.55653	26.86887	26.7408	18.6806	24.58173	31.93293	32.86487	28.69607
34.60767	39.31153	30.67207	26.91927	29.132	18.80133	25.88793	32.2618	33.62007	28.82187
36.32073	0	30.78173	26.9812	29.2514	18.98107	27.56367	32.26553	33.96287	29.6144
36.40653	0	30.93253	27.03427	29.43133	19.61607	28.10293	32.3304	34.2634	29.71173
36.41447	0	31.29827	27.12173	29.88073	19.98413	28.71227	32.52413	34.63614	30.5956
39.2136	0	31.45393	27.164	30.25633	20.18053	28.8146	32.6656	34.7428	30.67293
39.9962	0	31.5166	27.27333	30.50173	21.0782	30.9954	32.88727	34.916	30.6956
0	0	31.60927	27.33553	30.81573	22.1274	32.1578	33.0166	34.9326	30.7852
0	0	31.7682	27.38753	31.40727	22.27153	33.929	33.06267	35.1818	30.83267
0	0	32.43247	27.4508	33.03113	23.50833	33.99574	33.3846	35.32067	30.91353
0	0	33.55987	27.49913	34.08427	23.68353	34.36794	33.65633	35.38187	31.44667
0	0	33.9924	27.62087	34.83147	23.759	34.7784	33.90067	35.91327	32.01686
0	0	34.30927	27.70733	34.98547	30.72773	34.84633	33.96773	37.50227	32.14454
0	0	34.44293	27.88487	35.21087	33.24887	34.9124	34.13407	37.7864	32.38754
0	0	34.61467	28.19713	35.99087	33.53807	36.73673	36.4506	37.89793	34.59333
0	0	36.08647	28.33573	36.02747	33.72433	39.6324	36.5444	37.92787	34.79487
0	0	36.64326	31.49307	36.0496	33.75407	0	36.60973	38.09747	34.89053
0	0	37.30287	31.82673	36.18827	33.76073	0	36.9336	38.41953	35.0888
0	0	0	32.1078	36.23433	33.80913	0	37.04093	38.5196	36.07807
0	0	0	32.2604	36.28973	33.86027	0	37.34713	39.86427	38.432
0	0	0	32.3044	36.37707	33.98347	0	37.39933	39.90927	38.734
0	0	0	32.39787	36.6498	34.0342	0	38.31513	0	0
0	0	0	32.54973	36.90687	34.13073	0	39.7782	0	0
0	0	0	32.59373	36.98893	34.203	0	39.86973	0	0
0	0	0	32.78887	39.9916	34.3124	0	0	0	0
0	0	0	32.91587	0	34.40307	0	0	0	0
0	0	0	34.0312	0	34.42327	0	0	0	0
0	0	0	34.43213	0	34.73967	0	0	0	0
0	0	0	34.96027	0	34.85693	0	0	0	0
0	0	0	35.24767	0	37.8412	0	0	0	0
0	0	0	35.688	0	37.9256	0	0	0	0
0	0	0	37.86053	0	38.33247	0	0	0	0
0	0	0	38.02967	0	38.46513	0	0	0	0
0	0	0	38.20033	0	38.57287	0	0	0	0
0	0	0	39.60767	0	38.7164	0	0	0	0
0	0	0	0	0	39.42493	0	0	0	0
0	0	0	0	0	39.484	0	0	0	0
0	0	0	0	0	39.54273	0	0	0	0
0	0	0	0	0	39.56147	0	0	0	0
