# Supplementary material for: Neural manifolds for odor-driven innate and acquired appetitive preferences
Source: Nat Commun. 2023 Aug 5;14:4719. doi: 10.1038/s41467-023-40443-2 (PMC10404252; doi:10.1038/s41467-023-40443-2)
Supplement: Supplementary file 4 — Source Data [file 41467_2023_40443_MOESM4_ESM.zip › Figure2/2019613_right/ch8_11/text/euc_C4.txt]

0.328	0.465	0.5596667	0.1594	0.8377333	0.1651333	0.09346667	0.1586	1.197333	0.7457333
0.4850667	0.4861333	1.389267	0.4830667	0.8818667	0.346	0.2411333	0.9074	2.108	1.4822
0.9156	1.0632	1.612533	0.5554667	0.9550667	0.5096667	0.4335333	1.3834	2.569067	1.624733
1.274467	1.076267	3.480867	0.7479333	1.004933	0.8002667	1.542	1.5632	2.690467	1.8496
1.335533	1.146067	4.962467	1.010933	1.049733	1.059267	1.825333	1.7218	2.967933	2.518267
1.437667	1.218267	5.043533	1.089133	1.121467	1.9016	2.131133	2.155533	3.0574	2.5484
1.498933	1.263533	6.7376	1.144667	1.142867	2.185733	2.7446	4.1122	3.387867	2.839667
1.631333	1.303533	7.128334	1.206333	1.712667	2.283867	2.9126	4.189734	3.476067	3.021267
1.765533	1.473333	7.6478	1.225067	1.946933	2.829733	3.193467	4.392334	3.5704	4.0376
1.974733	1.606	7.843	1.251467	2.0248	2.970733	3.2014	4.3986	4.187667	4.235867
2.007933	2.238467	8.577666	1.3034	2.072667	3.1202	3.367467	4.4094	4.5494	4.370333
2.072733	3.481	9.420934	1.344	2.1316	3.3978	3.4776	4.543667	5.443267	4.622667
2.124933	3.6	11.08067	1.367867	2.457733	3.417933	3.6146	5.261133	5.565667	5.191534
3.187733	4.762	11.1876	1.411533	2.543467	3.522467	3.984067	5.463333	5.666533	5.266867
3.389867	4.821533	11.36367	1.587667	2.559867	3.853867	4.061	7.1244	6.175066	5.3626
3.5134	4.8926	12.2144	1.729733	2.982267	3.975	4.5636	7.180933	6.228667	5.469067
3.652133	5.138667	12.58033	1.936867	3.1806	4.144333	5.069467	7.422733	6.282933	5.550933
4.052533	5.1594	12.61313	2.063333	4.369867	4.611333	5.4234	8.337334	6.4682	5.798666
4.413	6.287734	12.88707	2.122467	4.620333	4.910933	5.722333	8.446067	6.9432	5.8538
4.540867	6.370733	13.1056	2.1446	5.104933	5.1222	5.946733	8.616467	7.0454	5.940933
4.674733	6.639667	13.44447	2.176533	5.366333	5.262933	6.238934	8.696	7.122733	6.040067
5.3894	6.677067	13.49733	2.243667	5.6646	5.427333	6.843333	8.723866	7.133067	7.7314
5.498466	6.928267	13.54907	2.2464	6.253	6.138733	6.9136	9.003866	7.4018	7.889867
5.979466	7.007733	13.6114	2.452733	6.3884	7.399133	7.0046	9.061067	7.742867	8.000934
6.4052	7.108467	13.94393	2.546867	6.6732	7.465267	7.298467	9.247334	7.839	8.6008
6.583734	8.044534	14.121	2.563067	7.2982	7.548733	7.358267	9.626667	8.920466	9.317667
6.6546	8.11	14.2014	2.581133	7.341667	7.7628	7.500933	9.729533	10.38227	9.4588
6.877467	8.242467	14.40907	2.624667	7.4164	9.150666	7.5612	9.7858	10.5748	9.917467
7.258667	8.3012	15.01853	3.1376	7.486667	9.252533	7.658267	9.8928	10.64067	9.988934
9.278067	8.480534	15.1482	5.362333	7.606733	9.442266	7.787933	10.56187	10.68287	10.227
9.723066	9.03	15.5268	5.658733	7.768466	9.502666	7.919333	10.6116	10.7214	10.67753
9.894267	9.1402	15.7374	5.996533	8.045	10.29153	8.632466	10.87633	10.80893	10.73967
10.6966	9.949667	15.79413	6.146266	8.186733	10.47167	8.751667	10.9086	10.8646	10.86393
10.79033	9.9676	15.9294	6.6724	8.3054	10.6172	8.8992	11.0562	11.16327	10.87187
10.8656	10.03427	15.97587	6.768133	8.689067	10.94767	9.0548	11.68867	11.23027	10.9066
11.11513	10.1692	17.82047	6.8122	9.067133	11.00647	9.178534	11.77453	11.5308	11.1508
11.26247	11.10313	19.67873	6.885667	9.2018	11.06947	9.284467	11.874	11.79267	11.23467
11.599	11.16647	19.75747	6.958533	9.668933	11.15107	9.3324	11.93907	12.04567	11.30073
11.6364	11.26207	19.98433	6.973467	9.730066	11.2462	9.706467	12.00367	12.541	12.04233
11.80147	11.33393	20.26593	7.0752	9.805	11.4056	10.58147	12.06087	12.58887	12.2038
11.9164	11.37607	20.6196	7.2236	9.9528	11.5066	10.82487	12.17213	12.63493	12.2958
11.97147	11.41847	20.67193	7.275267	10.24327	11.55773	10.8626	12.64933	13.6304	12.46693
12.03087	11.48867	20.77973	7.474067	10.32667	11.60067	11.131	12.7162	13.80733	13.19267
12.1758	11.5614	22.22267	7.640934	10.48113	11.64193	11.24613	12.855	13.8966	13.4792
12.22593	11.91493	22.6362	7.7378	10.5264	11.82587	11.38973	13.22553	13.9514	13.8298
12.26593	12.36067	22.7114	7.764133	10.76907	11.9708	11.39553	13.5452	13.99987	13.97153
12.40387	12.40227	23.24527	7.835667	10.80493	12.46227	11.44653	13.98373	14.09473	15.22853
12.45133	12.43593	23.58333	7.886	10.83787	12.517	11.57793	14.0966	14.6226	16.50627
12.51353	12.59667	23.61547	9.143333	10.8762	12.57187	11.65967	14.9412	14.70587	16.66787
12.59427	12.64093	25.41033	9.845933	10.91347	12.72133	11.663	15.1076	14.72507	16.97733
12.63307	12.7258	27.85407	10.08787	10.9776	13.04913	11.8036	15.20173	14.89093	17.06927
12.70907	12.73487	28.8162	10.1004	11.3312	13.19447	12.37133	15.70193	14.93827	17.25087
13.011	12.78887	29.1334	10.52527	11.40293	13.26373	12.64853	15.8746	15.00113	17.64107
13.06547	12.86113	29.87247	10.62673	11.45707	13.44933	12.98507	16.21347	15.22973	17.8082
13.244	12.9312	30.00847	10.69473	11.55247	13.4968	13.144	17.24473	15.31073	18.2784
13.29813	12.99467	30.33107	10.73207	11.66887	13.57407	13.95267	17.66293	15.35993	18.3404
13.34013	13.25793	30.847	10.7798	11.74633	13.6622	14.2036	18.25747	15.41287	18.4186
13.3984	13.349	34.22547	10.8136	11.8432	14.11653	14.2652	18.346	15.46727	18.54673
13.44853	13.3974	34.32207	10.86473	11.98273	14.45987	14.384	18.64027	15.65027	18.6356
13.45673	13.68033	34.3858	10.93833	12.13793	14.797	15.21413	18.87787	15.79167	19.02787
13.52653	13.75747	35.0942	11.03173	12.21653	15.04387	15.2678	18.97747	15.83033	19.18173
13.57267	13.84027	35.78133	11.3198	12.25707	15.189	15.36127	19.04727	16.09313	19.22413
13.62487	14.48947	36.2376	11.41073	12.5096	16.2954	15.61587	19.1928	17.117	19.6402
13.63213	14.83033	36.41973	11.81607	12.6276	16.50127	15.93647	19.24127	17.23267	19.72707
13.67787	14.8976	37.25853	11.8612	12.72973	16.56407	15.98873	19.3204	17.2962	19.8128
13.77647	16.2874	37.61487	11.8998	12.78467	16.93287	16.10547	19.36773	17.63813	19.90487
14.3094	16.35607	38.2214	11.99647	12.8598	16.981	16.47753	19.424	17.7478	20.19073
14.40433	16.41033	0	12.1788	12.9168	17.028	16.5934	20.189	17.8124	20.2766
14.4552	17.34933	0	12.3252	13.05273	17.13967	16.87853	20.3144	17.89533	20.46053
14.59793	17.87933	0	12.5192	13.40613	17.97267	17.0214	20.635	18.01427	20.55693
15.52153	17.9556	0	12.657	13.49767	18.11873	17.41667	20.8948	18.098	20.66293
15.74787	18.02913	0	12.6816	13.5328	19.041	17.6306	21.00847	18.39087	20.84853
16.08907	18.21273	0	12.73233	13.70513	19.13613	17.69247	21.19713	18.765	20.92367
16.54313	18.73773	0	12.88673	13.75873	20.69887	18.1558	21.4732	18.92253	21.01253
16.72273	18.85973	0	13.14833	13.839	20.7706	18.73787	22.0058	19.1668	21.37673
16.91553	19.83233	0	13.35053	13.9386	20.83113	18.81287	22.19933	19.31173	21.46393
17.0902	20.46653	0	13.55827	14.0786	21.11293	19.04553	22.2196	19.6898	21.56487
17.27773	20.59847	0	13.56753	14.23593	21.16947	19.1756	22.90953	20.1888	21.67813
17.68587	20.75493	0	13.61453	14.375	21.24813	19.19953	24.2482	20.53493	22.47733
17.79267	21.45253	0	13.70193	15.0486	22.36	19.36793	24.34273	20.67033	23.99953
18.0824	21.52347	0	13.7486	15.074	22.54167	19.86713	24.59653	20.96527	25.926
18.20633	23.4424	0	13.754	15.12513	22.8398	20.46113	25.05473	21.8732	26.4716
18.22507	23.65833	0	13.8168	15.25007	24.12067	20.53093	25.67107	21.95627	27.85373
18.34487	23.93253	0	14.2884	15.58247	24.2264	20.77047	25.87147	21.9658	30.5948
18.4324	24.13527	0	14.35913	15.68427	24.6318	21.07513	26.44287	22.96407	31.1982
19.03867	24.4822	0	14.41593	15.75913	24.82453	21.15527	26.47373	23.88633	31.2544
19.2022	24.58233	0	14.46173	15.80587	24.92013	21.3602	26.94433	23.9852	31.33987
19.41533	25.10447	0	14.53507	15.88533	24.97707	21.43467	27.47507	25.897	31.404
19.5508	25.13007	0	14.8302	16.85947	25.2694	21.4904	28.40507	26.2136	31.49413
21.9582	25.17733	0	15.0016	17.05207	25.43067	21.55213	28.7038	26.27007	33.56007
22.38487	25.19693	0	15.03547	17.109	25.5126	22.3328	29.91167	26.34067	36.17753
22.4328	25.28287	0	15.07147	17.2012	25.91747	22.632	31.04773	26.57967	37.07247
22.542	25.5536	0	15.21833	17.21013	26.04747	23.125	31.24947	26.80393	38.49873
23.1918	25.682	0	15.23087	17.27507	26.97027	23.579	33.06913	28.52487	38.628
23.79007	25.86633	0	15.38447	17.33327	27.01333	23.6844	33.4596	28.6294	38.681
23.85333	26.848	0	15.52453	17.45667	27.13313	23.86193	33.57107	28.8336	39.0828
24.0758	27.3496	0	15.53167	17.94847	27.59827	24.03347	33.64273	29.09553	39.33573
24.50173	27.4108	0	15.61613	18.07213	27.66253	24.1174	33.71867	29.18833	39.43073
24.63113	27.6236	0	15.66907	18.12047	27.88853	24.2946	34.385	29.26267	39.5294
24.77493	27.75133	0	15.812	18.32487	28.043	25.00453	34.43287	30.79173	39.66447
24.86307	27.81773	0	16.4446	18.38707	28.14013	25.4372	34.4398	30.86547	39.89874
25.337	28.21367	0	16.776	18.55527	28.254	26.19127	34.47407	31.00673	0
25.44307	28.28333	0	16.84573	18.62833	28.62593	27.6292	34.85826	31.50133	0
25.45067	28.37227	0	16.96367	18.67053	28.8426	27.7786	35.14874	31.6666	0
25.5144	28.68653	0	16.9904	18.84973	29.4056	27.81427	35.34507	32.5816	0
25.88907	29.06393	0	17.41167	18.85373	29.53173	27.92727	36.6392	33.18727	0
26.11567	29.0934	0	18.22653	19.0052	29.60867	28.34533	36.988	33.28667	0
26.14933	29.149	0	18.40947	20.11687	30.08133	28.44393	39.15253	33.39687	0
26.20973	29.59953	0	18.5666	20.21373	30.3168	28.6996	39.63633	33.49813	0
26.86013	29.89853	0	18.9444	20.2682	30.3752	29.257	39.93307	33.50487	0
26.94433	30.00307	0	19.1538	20.35287	30.50133	29.62233	0	33.56847	0
27.24433	30.06007	0	20.10847	20.4026	31.11393	29.81013	0	33.6922	0
27.26693	30.7572	0	20.33667	20.49187	31.13327	30.00907	0	33.885	0
27.4376	30.83967	0	20.7022	20.74187	31.49413	30.88733	0	34.43667	0
27.56067	30.9714	0	20.73387	20.8496	31.5738	31.02673	0	34.6444	0
27.64693	31.06767	0	21.2216	20.90427	31.69127	31.33953	0	34.75793	0
27.68227	31.567	0	21.31073	20.9952	31.89973	31.35667	0	34.8414	0
27.69687	32.16667	0	21.41167	21.0408	32.0358	31.3804	0	36.2706	0
27.75567	32.59367	0	22.005	21.0694	32.26047	31.4702	0	37.5256	0
27.88833	32.7398	0	23.57273	21.1064	32.46153	31.58233	0	39.9514	0
28.217	32.78647	0	23.67487	21.16627	32.83633	31.8418	0	0	0
28.5114	33.5706	0	23.79127	21.24213	33.49446	31.94387	0	0	0
28.56687	34.00633	0	24.81133	21.29667	34.37127	31.97153	0	0	0
28.73353	34.18293	0	24.95727	21.37893	34.5582	32.4472	0	0	0
29.323	34.267	0	25.59167	21.61853	34.81927	32.65347	0	0	0
29.5274	35.03053	0	25.65287	21.6852	35.23833	32.81733	0	0	0
29.5618	36.25013	0	25.73533	21.80287	37.39753	32.89607	0	0	0
29.93687	36.36747	0	25.81793	21.89367	37.40133	32.99994	0	0	0
30.45893	36.41327	0	26.13387	21.8986	38.64533	33.1644	0	0	0
31.0888	37.5864	0	26.28753	22.01527	0	34.22293	0	0	0
32.40893	37.92007	0	26.3178	22.14447	0	34.36353	0	0	0
32.55413	38.234	0	26.4698	22.38313	0	34.3796	0	0	0
33.03127	38.5982	0	26.7318	22.65173	0	34.47153	0	0	0
33.14433	38.65353	0	26.8192	22.69067	0	34.55713	0	0	0
33.24267	38.7716	0	26.88647	22.7344	0	34.60686	0	0	0
33.73413	38.88413	0	26.9578	22.8092	0	34.80353	0	0	0
33.7856	39.08433	0	27.994	23.49807	0	35.0298	0	0	0
33.86507	39.1304	0	28.29933	23.5484	0	35.4418	0	0	0
34.11073	39.17767	0	28.3586	24.07493	0	35.6806	0	0	0
34.12793	39.2454	0	28.38027	24.4712	0	35.76	0	0	0
34.1942	39.27934	0	28.593	24.55327	0	36.26073	0	0	0
34.3198	39.3126	0	28.7348	24.6166	0	36.364	0	0	0
34.4478	39.35093	0	30.0362	24.68967	0	36.6666	0	0	0
34.52527	39.44493	0	30.20973	24.84547	0	36.71993	0	0	0
34.6544	39.47527	0	30.2188	25.4818	0	36.81333	0	0	0
34.86393	39.53233	0	30.58413	25.59047	0	36.93213	0	0	0
35.89933	39.56047	0	30.63793	25.7258	0	36.98053	0	0	0
35.9746	39.58867	0	31.5274	25.9036	0	37.36973	0	0	0
36.0686	39.62247	0	31.6534	25.9788	0	37.59153	0	0	0
36.431	39.69613	0	31.955	26.00927	0	37.908	0	0	0
36.45533	39.7474	0	32.09733	26.1064	0	38.10473	0	0	0
36.5964	39.9342	0	32.3052	26.15053	0	39.47993	0	0	0
37.5006	39.9508	0	32.4332	26.19307	0	0	0	0	0
37.62987	39.99693	0	32.505	26.25207	0	0	0	0	0
37.76873	0	0	32.5722	26.2716	0	0	0	0	0
37.84033	0	0	32.61733	26.3596	0	0	0	0	0
38.14907	0	0	32.6582	27.01007	0	0	0	0	0
38.19553	0	0	32.69387	27.04687	0	0	0	0	0
38.235	0	0	32.80013	27.10387	0	0	0	0	0
38.296	0	0	32.95333	27.19573	0	0	0	0	0
38.32267	0	0	33.09	27.67007	0	0	0	0	0
38.39493	0	0	33.1168	27.75613	0	0	0	0	0
38.40413	0	0	33.1832	27.85573	0	0	0	0	0
38.44133	0	0	33.24987	27.85893	0	0	0	0	0
38.50153	0	0	33.3692	27.99433	0	0	0	0	0
38.942	0	0	33.8872	28.0618	0	0	0	0	0
39.10287	0	0	34.97346	28.26093	0	0	0	0	0
39.79407	0	0	35.0804	28.49753	0	0	0	0	0
0	0	0	35.09333	28.87047	0	0	0	0	0
0	0	0	35.19887	28.98587	0	0	0	0	0
0	0	0	35.23473	29.09467	0	0	0	0	0
0	0	0	38.70947	29.15873	0	0	0	0	0
0	0	0	38.72387	29.58573	0	0	0	0	0
0	0	0	39.25713	29.63373	0	0	0	0	0
0	0	0	39.3806	29.74953	0	0	0	0	0
0	0	0	39.42647	29.867	0	0	0	0	0
0	0	0	39.60247	29.9802	0	0	0	0	0
0	0	0	39.71027	30.0944	0	0	0	0	0
0	0	0	39.79	30.1512	0	0	0	0	0
0	0	0	39.84187	30.22933	0	0	0	0	0
0	0	0	39.97567	30.34813	0	0	0	0	0
0	0	0	0	30.35927	0	0	0	0	0
0	0	0	0	30.4256	0	0	0	0	0
0	0	0	0	30.5262	0	0	0	0	0
0	0	0	0	31.5396	0	0	0	0	0
0	0	0	0	31.64453	0	0	0	0	0
0	0	0	0	31.71953	0	0	0	0	0
0	0	0	0	31.73087	0	0	0	0	0
0	0	0	0	31.82487	0	0	0	0	0
0	0	0	0	31.8892	0	0	0	0	0
0	0	0	0	31.95507	0	0	0	0	0
0	0	0	0	31.97027	0	0	0	0	0
0	0	0	0	32.34453	0	0	0	0	0
0	0	0	0	32.40513	0	0	0	0	0
0	0	0	0	33.76933	0	0	0	0	0
0	0	0	0	34.46433	0	0	0	0	0
0	0	0	0	34.55787	0	0	0	0	0
0	0	0	0	34.7962	0	0	0	0	0
0	0	0	0	35.99107	0	0	0	0	0
0	0	0	0	36.14213	0	0	0	0	0
0	0	0	0	36.69307	0	0	0	0	0
0	0	0	0	36.9012	0	0	0	0	0
0	0	0	0	36.98587	0	0	0	0	0
0	0	0	0	37.04553	0	0	0	0	0
0	0	0	0	37.05027	0	0	0	0	0
0	0	0	0	37.12733	0	0	0	0	0
0	0	0	0	37.30667	0	0	0	0	0
0	0	0	0	37.3116	0	0	0	0	0
0	0	0	0	37.9394	0	0	0	0	0
0	0	0	0	38.0044	0	0	0	0	0
0	0	0	0	38.0508	0	0	0	0	0
0	0	0	0	38.23833	0	0	0	0	0
0	0	0	0	38.41673	0	0	0	0	0
0	0	0	0	38.53527	0	0	0	0	0
0	0	0	0	38.616	0	0	0	0	0
0	0	0	0	38.7834	0	0	0	0	0
0	0	0	0	38.99073	0	0	0	0	0
0	0	0	0	39.10193	0	0	0	0	0
0	0	0	0	39.16947	0	0	0	0	0
0	0	0	0	39.21333	0	0	0	0	0
0	0	0	0	39.36293	0	0	0	0	0
0	0	0	0	39.417	0	0	0	0	0
0	0	0	0	39.467	0	0	0	0	0
0	0	0	0	39.5664	0	0	0	0	0
0	0	0	0	39.6224	0	0	0	0	0
0	0	0	0	39.67147	0	0	0	0	0
0	0	0	0	39.7816	0	0	0	0	0
0	0	0	0	39.8596	0	0	0	0	0
0	0	0	0	39.92273	0	0	0	0	0
