# Supplementary material for: Neural manifolds for odor-driven innate and acquired appetitive preferences
Source: Nat Commun. 2023 Aug 5;14:4719. doi: 10.1038/s41467-023-40443-2 (PMC10404252; doi:10.1038/s41467-023-40443-2)
Supplement: Supplementary file 4 — Source Data [file 41467_2023_40443_MOESM4_ESM.zip › Figure2/2019613_right/ch8_11/text/euc_C5.txt]

0.02246667	0.4720667	0.5731333	0.03913333	1.679667	0.5933333	0.0422	0.9111333	0.7925333	1.5154
0.07153333	0.6676	1.831	0.2943333	2.004267	2.887867	0.1658	2.029267	0.8628	1.8936
0.118	0.74	1.983533	0.3432	3.0994	3.0286	0.3058	2.3138	1.313533	2.176267
0.13	0.7646667	2.999267	0.3591333	3.1708	3.360933	0.8444	3.418133	1.6464	2.2396
0.2720667	0.7933334	5.006866	0.6821333	4.033467	3.446533	1.038733	3.470333	2.025467	2.694867
0.772	0.8072667	5.1564	0.7334	4.129867	3.5104	1.273133	3.7528	2.063733	3.1064
1.384133	0.8396667	5.3148	0.7780667	4.221	4.405867	1.302133	4.135533	2.3882	3.290267
2.0436	0.8771333	5.374067	0.8025333	4.520534	4.7754	2.7288	4.184067	2.479733	3.4508
2.299933	0.9094667	5.540867	1.247467	4.6516	4.906333	3.267467	4.416067	2.6984	3.666533
2.3326	0.9536667	7.027667	1.290533	4.857867	5.0086	3.408133	4.5222	2.8526	4.028133
2.413667	0.9641333	7.065667	1.579933	5.058667	6.529733	4.198733	6.016933	2.9046	5.337733
3.8214	0.9821333	7.229733	1.697933	5.2758	6.5638	4.2966	6.187667	3.32	5.724133
4.179867	1.092733	10.66227	1.794	5.4156	7.471334	4.448733	7.3848	3.358533	7.369133
4.251	1.104667	10.79027	1.834267	5.4582	7.5794	5.114267	7.433267	3.5582	7.3986
4.2622	1.2544	11.13933	1.840933	5.534934	7.737067	5.412	7.4828	3.643067	8.388467
4.302667	1.4062	11.191	1.9336	5.566933	7.772333	5.5392	7.54	4.338666	8.478133
4.9758	1.494333	11.31253	1.973067	5.6308	8.864467	5.804533	7.727067	4.491734	10.83607
5.0476	1.698267	11.6968	2.088267	5.743333	8.930533	6.562867	7.843	5.1512	11.77367
5.1344	1.7032	13.76773	2.718467	7.4336	9.133133	6.654533	9.8876	5.6814	12.08407
5.85	1.738067	14.2064	3.047533	7.980333	9.172133	6.677333	9.931133	5.9152	12.35193
6.047133	1.748867	14.40633	3.0874	8.0818	9.6388	7.079333	11.74487	8.418933	12.62353
8.1408	1.981533	15.20687	3.1632	8.3016	10.19027	7.860933	11.99533	10.8456	12.8318
8.198	2.1562	15.2952	3.485667	8.487066	11.2464	7.889133	12.46313	11.69947	13.3448
8.2564	2.2146	17.635	3.618333	8.556533	12.37987	8.148533	12.57407	11.87453	13.43687
8.366333	2.311467	18.1208	3.8126	8.850734	12.45927	8.228267	13.57173	13.05193	13.55433
8.370533	2.365133	18.949	4.279067	8.937667	13.93507	8.2592	13.68187	13.3068	13.61347
8.402267	2.410133	20.45153	4.651667	9.085466	14.036	8.317533	13.7324	13.75307	13.66133
8.459933	2.441667	21.97587	4.751467	9.221267	14.06773	8.376534	13.91487	14.02887	13.95793
8.517266	2.494867	22.07393	5.283067	9.281667	14.18507	8.454333	14.46067	14.13867	14.23313
9.016867	2.561067	22.2846	5.457	9.343467	14.28347	8.524467	16.20427	14.47373	14.25553
10.13553	2.6054	22.3296	5.839133	9.3634	14.3384	8.834467	17.7772	14.63867	14.34513
10.25013	2.664667	22.37813	5.923133	10.06807	15.46847	8.935133	17.808	15.03893	14.4816
10.31033	2.708667	22.532	5.964667	10.1084	15.9098	9.347533	18.10147	15.084	14.79933
10.3388	2.7722	22.60107	6.252533	10.9066	16.49513	9.420134	18.1074	15.18207	14.83013
10.38193	2.8428	23.54773	6.450267	11.3522	16.62413	11.32633	18.16527	15.91933	14.8592
10.483	2.8936	23.7886	6.559866	11.58313	17.75093	12.13447	18.1882	16.86767	16.14153
11.75627	2.909	23.867	6.659534	11.90047	17.8868	12.1938	19.17047	17.07507	16.18093
11.79707	2.932333	23.93373	6.759933	12.21267	18.86473	12.3626	20.68473	17.49453	16.26053
12.18987	2.993467	24.295	6.798666	13.0286	18.90133	12.72893	22.26467	17.8874	16.8744
12.36487	3.077667	26.19447	6.863266	13.18833	18.9718	12.87913	22.33527	18.35633	16.9494
12.42693	3.1686	27.01653	8.0784	13.90873	19.01953	13.053	23.16747	19.00813	17.59967
12.46793	3.246067	27.29093	8.090667	13.9444	21.97553	13.07847	23.25073	19.11913	18.3222
12.58273	3.321533	30.2826	8.8748	14.03173	22.0434	13.08567	23.96033	19.8338	18.37387
12.61133	3.386733	32.90513	9.3162	14.16367	22.1208	13.2692	25.5656	19.92053	18.5204
12.62593	3.492	35.7022	9.945333	15.08107	22.22333	13.29487	25.8208	20.16187	19.037
12.62893	3.565333	35.76007	9.9824	15.11853	22.25633	13.3854	26.3282	20.54527	19.44033
12.67487	3.585667	35.80567	10.04307	15.21933	22.27587	13.45507	26.5214	21.40807	19.44767
12.76407	3.596467	36.22213	10.2468	15.22213	22.96033	13.49053	28.3376	21.99047	19.51333
13.12307	3.6498	36.2652	12.1242	15.3002	23.05347	13.55447	28.57873	22.0682	19.71387
13.28773	3.7392	37.89933	12.17927	15.35573	24.35627	13.61593	29.03433	22.09707	20.32353
13.35113	3.797933	38.9524	12.23893	15.48833	24.427	13.92833	29.74987	22.1414	20.44227
13.46407	3.9688	39.8346	12.31233	15.961	24.48553	14.07527	30.06873	22.19447	20.48547
13.652	3.990333	0	12.8122	15.998	24.57227	14.1406	30.12247	22.2316	20.5452
13.6952	4.0636	0	12.87893	16.03313	24.93473	14.20673	30.52673	22.2538	20.58793
13.73087	4.121	0	12.9746	16.06913	24.9852	14.7096	31.03407	22.26953	20.6352
13.79153	4.255333	0	13.05327	16.12693	25.55853	14.8192	31.86453	22.3196	20.80393
13.80713	4.283533	0	13.1666	16.45467	25.6766	16.601	32.2612	22.3386	20.83373
13.88813	4.314667	0	13.18687	16.535	25.8246	16.9696	32.79727	22.46473	20.87867
14.0068	4.618667	0	13.256	16.73533	25.9494	17.00373	34.58647	22.46927	20.8868
14.2548	5.169667	0	13.2788	17.12753	26.2836	17.12507	34.98454	22.8934	20.97813
14.29207	5.353	0	13.42207	17.21693	26.5364	17.22467	35.06073	23.17273	21.3734
14.33007	5.971467	0	13.46247	17.28247	26.88327	17.59093	35.07293	23.24853	21.54127
14.48053	6.720133	0	14.3052	18.02907	27.05993	17.6768	35.37007	23.7548	21.61607
14.62073	6.874467	0	14.6602	18.46447	27.065	17.68253	35.44007	23.9918	21.65113
14.671	7.156067	0	14.6928	18.5064	27.12747	17.72647	36.15987	24.49373	21.6876
14.90193	7.506267	0	14.77893	19.23847	27.5266	17.74533	36.55847	24.83407	21.69147
14.93553	7.6942	0	15.605	19.394	28.834	17.845	36.70433	25.50653	22.19633
14.9906	7.868733	0	15.64707	19.39973	29.14413	18.1106	36.90327	25.816	22.3048
15.03207	8.815534	0	15.81793	19.42133	29.205	18.38253	37.18193	26.72407	22.37707
15.08647	8.825666	0	15.99033	20.26707	29.25367	18.44967	38.3302	27.38333	22.49133
15.35387	9.1174	0	16.17473	20.97313	29.43807	18.71153	39.3932	27.49367	22.5606
15.40533	9.4292	0	16.20013	21.1596	29.55147	18.8056	39.50453	27.5696	22.72007
15.7912	9.5418	0	16.21487	21.2326	29.63393	18.8214	0	27.8838	22.9346
15.82907	10.23813	0	16.2438	21.31413	29.83133	18.95433	0	29.5016	23.66093
16.27373	10.46533	0	16.3548	21.44433	29.96227	19.21227	0	29.68613	24.01947
16.337	10.57573	0	16.44887	21.49733	31.67013	21.46513	0	30.49987	24.0372
16.4682	10.9548	0	16.57653	21.51847	31.82347	21.9638	0	30.88767	24.07813
16.60013	11.03807	0	16.58287	22.10013	32.25073	22.0794	0	30.91127	24.15853
16.73153	11.10693	0	16.6258	22.184	33.07867	22.34853	0	30.94287	25.45667
17.17573	11.9448	0	16.67927	22.2142	33.12513	23.06253	0	31.0232	25.64793
17.18613	12.23547	0	16.68547	22.29093	33.16713	23.56973	0	31.11147	25.70853
17.76767	12.26887	0	16.7474	22.37233	34.36507	23.69173	0	32.7324	25.84453
18.09367	12.34493	0	16.7862	22.5328	34.50033	24.20427	0	32.7806	25.91553
18.36513	12.41767	0	16.8098	23.9192	34.63614	24.30093	0	33.2648	26.92073
18.42953	12.62087	0	16.92633	24.87533	36.00974	24.49493	0	34.73907	26.97167
18.45433	12.62673	0	17.1076	25.3624	36.10987	24.61413	0	34.86733	27.11233
18.47913	12.69547	0	17.2334	25.47453	36.44747	24.67867	0	34.97753	27.21073
18.59567	14.2478	0	17.41813	25.63567	37.8612	25.0522	0	35.5412	27.26253
18.63713	14.451	0	17.51733	26.3472	38.1132	25.27873	0	36.09146	27.32387
18.83493	15.03627	0	17.61587	27.47347	38.83267	25.31347	0	36.7632	27.3842
19.05573	15.13547	0	18.64827	27.48753	38.8934	25.47273	0	36.79373	27.45433
19.74553	15.2436	0	19.32187	27.54433	39.03727	25.89987	0	36.8212	27.57267
19.98887	15.41667	0	20.2068	27.59293	39.37727	25.90687	0	36.87293	28.15847
20.69333	15.69253	0	20.35847	27.80173	39.48153	26.04233	0	37.56087	28.24393
20.87507	16.20953	0	20.691	28.41233	39.5276	26.38873	0	37.64547	28.3554
20.99267	16.27127	0	20.8068	28.44427	39.5358	27.51667	0	37.7184	28.48427
22.3538	16.28473	0	20.8574	28.5518	39.5514	27.55247	0	37.7806	28.595
22.48213	16.35247	0	21.70373	28.63593	39.60713	27.66967	0	37.875	30.57087
22.56533	16.4286	0	21.73047	28.69207	39.64653	28.1542	0	38.00333	31.10313
22.68793	16.5468	0	21.80513	29.01867	39.72927	28.614	0	38.179	31.32453
22.77053	16.59193	0	21.8384	29.11013	0	28.67533	0	38.26013	32.0028
22.7786	16.74527	0	21.90733	29.537	0	28.8212	0	38.42367	32.6346
22.79753	16.83747	0	21.967	30.7544	0	29.02967	0	38.58493	33.24313
23.478	16.86773	0	22.05367	30.83427	0	29.58147	0	38.926	34.3398
23.96387	16.91547	0	22.111	30.94473	0	30.32333	0	38.98493	34.4244
24.17267	16.99313	0	22.23313	32.08227	0	31.1008	0	39.67607	34.52347
24.86333	17.17667	0	22.35327	32.10933	0	31.17793	0	39.77227	34.7624
24.9846	17.24027	0	22.46327	32.135	0	31.28567	0	0	34.92453
25.1186	17.59153	0	22.87267	32.14907	0	32.87887	0	0	34.94007
25.1746	17.6212	0	22.97813	32.16733	0	33.6872	0	0	35.0364
25.23287	17.64267	0	23.0924	32.2312	0	33.71673	0	0	35.1282
25.34573	17.68413	0	23.15447	32.3806	0	33.86047	0	0	35.91707
25.65733	17.7386	0	23.1586	32.98893	0	33.9022	0	0	36.004
25.96047	17.86407	0	23.2594	33.0622	0	33.97993	0	0	36.0148
26.02833	17.94993	0	24.641	33.6928	0	37.5726	0	0	36.14147
26.27247	17.98987	0	25.01793	33.8054	0	38.04587	0	0	37.1812
26.81127	18.10627	0	26.47493	34.39587	0	39.04453	0	0	37.22253
26.85153	18.198	0	27.1614	35.28653	0	39.07433	0	0	39.81033
27.3818	18.57873	0	27.26487	36.78967	0	39.18733	0	0	0
27.58887	18.69527	0	27.35353	36.83787	0	39.24287	0	0	0
27.7132	18.7688	0	27.61287	36.9998	0	39.4884	0	0	0
28.5354	18.806	0	27.77313	37.08467	0	39.7004	0	0	0
28.54707	18.8762	0	28.32047	37.12413	0	0	0	0	0
28.60067	19.333	0	29.22987	37.2672	0	0	0	0	0
28.75673	19.4072	0	29.624	37.33633	0	0	0	0	0
28.923	19.8776	0	29.8704	0	0	0	0	0	0
29.11627	19.98967	0	29.912	0	0	0	0	0	0
29.22047	20.18673	0	29.941	0	0	0	0	0	0
29.3	20.4192	0	29.98947	0	0	0	0	0	0
29.59413	20.58087	0	30.08627	0	0	0	0	0	0
29.6178	21.10887	0	30.68693	0	0	0	0	0	0
29.64093	21.1838	0	30.6908	0	0	0	0	0	0
29.7888	21.298	0	30.7414	0	0	0	0	0	0
30.09507	21.82653	0	30.89133	0	0	0	0	0	0
30.21053	21.90947	0	31.1014	0	0	0	0	0	0
30.3492	21.937	0	31.25967	0	0	0	0	0	0
30.43947	22.00973	0	31.45213	0	0	0	0	0	0
30.48393	22.06827	0	31.48927	0	0	0	0	0	0
30.5936	22.11093	0	31.5754	0	0	0	0	0	0
30.6762	22.14527	0	31.68207	0	0	0	0	0	0
30.70367	22.17307	0	31.747	0	0	0	0	0	0
30.71587	22.21493	0	31.83473	0	0	0	0	0	0
30.75887	22.31067	0	31.8798	0	0	0	0	0	0
30.76673	22.39467	0	32.12033	0	0	0	0	0	0
30.8996	22.42767	0	32.1728	0	0	0	0	0	0
30.96313	22.43547	0	32.81227	0	0	0	0	0	0
31.07187	22.46567	0	32.86367	0	0	0	0	0	0
31.5406	22.4934	0	32.9066	0	0	0	0	0	0
31.5866	22.6076	0	33.21547	0	0	0	0	0	0
31.95107	22.63767	0	33.23513	0	0	0	0	0	0
32.01013	22.93753	0	33.32773	0	0	0	0	0	0
32.12853	23.02127	0	33.35247	0	0	0	0	0	0
32.19847	23.0566	0	33.40133	0	0	0	0	0	0
32.32453	23.18687	0	33.892	0	0	0	0	0	0
32.44487	23.2182	0	33.90533	0	0	0	0	0	0
32.78253	23.38813	0	33.93113	0	0	0	0	0	0
34.30167	23.4048	0	33.94553	0	0	0	0	0	0
34.56973	23.43973	0	34.1016	0	0	0	0	0	0
35.1448	23.5426	0	34.19767	0	0	0	0	0	0
35.15167	23.60133	0	34.20487	0	0	0	0	0	0
35.21707	23.6546	0	34.2368	0	0	0	0	0	0
35.3974	23.72807	0	34.2692	0	0	0	0	0	0
35.4248	23.83767	0	34.28147	0	0	0	0	0	0
35.45447	23.90953	0	34.30507	0	0	0	0	0	0
35.60266	24.09353	0	34.31827	0	0	0	0	0	0
35.71253	24.1284	0	34.34493	0	0	0	0	0	0
35.7612	24.31887	0	34.37774	0	0	0	0	0	0
35.8806	24.52427	0	34.53453	0	0	0	0	0	0
36.70027	25.11107	0	34.61447	0	0	0	0	0	0
36.7404	25.5282	0	34.65854	0	0	0	0	0	0
36.86067	26.07727	0	34.7786	0	0	0	0	0	0
36.971	26.12567	0	34.89773	0	0	0	0	0	0
36.98587	26.5804	0	35.03867	0	0	0	0	0	0
37.24987	26.671	0	35.05027	0	0	0	0	0	0
38.74667	26.74227	0	35.26633	0	0	0	0	0	0
38.841	26.83293	0	36.1728	0	0	0	0	0	0
38.93373	26.87647	0	36.22807	0	0	0	0	0	0
39.12107	26.89153	0	36.26573	0	0	0	0	0	0
39.23466	26.95473	0	36.3186	0	0	0	0	0	0
39.31673	27.09227	0	36.7948	0	0	0	0	0	0
39.3358	27.2104	0	36.84907	0	0	0	0	0	0
39.38153	27.28067	0	36.96553	0	0	0	0	0	0
39.41227	27.3134	0	37.56327	0	0	0	0	0	0
39.7508	27.39567	0	38.7296	0	0	0	0	0	0
39.97167	27.46393	0	39.05907	0	0	0	0	0	0
0	27.589	0	39.35387	0	0	0	0	0	0
0	27.66807	0	39.50107	0	0	0	0	0	0
0	27.88047	0	39.55027	0	0	0	0	0	0
0	27.971	0	39.57133	0	0	0	0	0	0
0	28.07627	0	39.89647	0	0	0	0	0	0
0	28.2292	0	39.94093	0	0	0	0	0	0
0	28.63953	0	0	0	0	0	0	0	0
0	28.81393	0	0	0	0	0	0	0	0
0	28.90467	0	0	0	0	0	0	0	0
0	28.9972	0	0	0	0	0	0	0	0
0	29.21013	0	0	0	0	0	0	0	0
0	29.42287	0	0	0	0	0	0	0	0
0	29.54273	0	0	0	0	0	0	0	0
0	30.2934	0	0	0	0	0	0	0	0
0	31.37307	0	0	0	0	0	0	0	0
0	33.60546	0	0	0	0	0	0	0	0
0	33.76627	0	0	0	0	0	0	0	0
0	33.88013	0	0	0	0	0	0	0	0
0	33.92393	0	0	0	0	0	0	0	0
0	34.0168	0	0	0	0	0	0	0	0
0	34.26133	0	0	0	0	0	0	0	0
0	34.3036	0	0	0	0	0	0	0	0
0	34.43253	0	0	0	0	0	0	0	0
0	34.60493	0	0	0	0	0	0	0	0
0	34.87233	0	0	0	0	0	0	0	0
0	35.01347	0	0	0	0	0	0	0	0
0	35.0836	0	0	0	0	0	0	0	0
0	35.27673	0	0	0	0	0	0	0	0
0	35.402	0	0	0	0	0	0	0	0
0	35.82847	0	0	0	0	0	0	0	0
0	36.04833	0	0	0	0	0	0	0	0
0	36.11727	0	0	0	0	0	0	0	0
0	36.19393	0	0	0	0	0	0	0	0
0	37.38553	0	0	0	0	0	0	0	0
0	38.01727	0	0	0	0	0	0	0	0
0	38.15667	0	0	0	0	0	0	0	0
0	38.2464	0	0	0	0	0	0	0	0
0	38.34327	0	0	0	0	0	0	0	0
0	38.41347	0	0	0	0	0	0	0	0
0	39.2382	0	0	0	0	0	0	0	0
0	39.41787	0	0	0	0	0	0	0	0
