# Supplementary material for: Neural manifolds for odor-driven innate and acquired appetitive preferences
Source: Nat Commun. 2023 Aug 5;14:4719. doi: 10.1038/s41467-023-40443-2 (PMC10404252; doi:10.1038/s41467-023-40443-2)
Supplement: Supplementary file 4 — Source Data [file 41467_2023_40443_MOESM4_ESM.zip › Figure2/2019613_right/ch8_11/text/two_hep_C4.txt]

0.9044667	1.578	1.017267	2.5004	0.2756	0.0062	1.2582	0.0666	0.7812667	1.470667
1.5832	2.982267	1.164133	4.1874	0.9966667	0.4016	2.3182	2.296067	1.1242	1.617267
1.9708	3.153933	1.520733	4.347133	1.469133	0.7403333	2.7194	2.3924	2.408133	2.442733
2.862333	3.422267	1.8676	7.695333	3.136467	3.2668	4.1886	2.791733	3.082733	3.2082
4.580467	3.5906	2.8744	8.620533	3.3392	5.5884	4.792733	3.202733	3.370133	3.843867
6.484	4.300333	4.5224	9.875533	3.778	8.3248	5.0902	3.955	3.421867	5.489133
6.642733	4.3186	4.5528	10.41713	4.698467	11.93447	5.6084	5.587533	3.785133	6.6086
6.7012	4.505	7.286267	14.61067	7.2734	13.5164	6.899267	6.717533	4.2048	7.816467
7.202933	6.286133	8.443867	15.061	7.495067	13.8868	7.942867	6.764133	4.8512	9.796866
7.611333	7.735466	9.279667	15.15847	9.2278	14.73733	8.2798	6.7692	7.789866	10.36513
8.6142	8.344733	9.8202	15.42227	13.01133	14.79013	8.464267	8.197467	8.244667	10.37767
10.4366	8.435066	10.18107	16.648	13.5132	15.07453	9.8074	10.17193	9.553066	12.9122
10.53893	10.46373	13.4694	17.2638	14.70633	15.15867	10.35913	10.39513	12.75433	17.03613
10.73107	10.48173	14.8048	17.68713	14.7552	15.2738	11.50407	10.95507	13.0946	18.6186
11.32047	10.96093	14.86253	17.8568	14.889	15.5932	12.80593	11.37007	15.05407	22.09847
11.7802	12.62347	15.65	19.48787	14.9026	15.67607	12.89527	12.49873	15.3976	22.71727
11.84313	13.5632	17.17867	24.76213	15.153	16.1898	13.82273	15.018	15.55487	23.43367
12.04027	15.27293	17.3278	26.79993	16.15727	16.53747	14.0794	16.1348	15.73013	24.36533
14.3272	15.65033	17.639	27.05613	16.9102	17.38853	15.7436	16.399	15.8266	24.95787
14.45953	15.94687	17.78387	27.6672	17.11167	17.62033	15.80887	16.77707	16.6894	25.444
14.8194	16.81213	17.96333	27.83287	18.25787	18.5176	16.32367	17.33773	16.70433	26.37267
14.95827	16.84893	18.21873	28.27107	20.5558	21.20513	16.39267	18.15873	17.18293	26.82573
15.12867	16.9914	18.4716	28.27893	22.131	22.30347	16.7552	19.3322	17.4238	28.33507
15.14313	17.30573	18.52773	29.87687	23.1068	22.76553	17.2146	19.99107	17.9684	29.63347
15.66987	17.60867	18.89187	30.98433	25.80553	22.99953	21.13167	21.73873	18.4396	31.18873
15.78587	20.8148	19.26993	31.86307	29.3324	23.21133	22.03853	23.36707	19.39973	32.61887
16.63267	21.2998	19.4154	36.829	29.45233	23.51493	22.47547	23.70087	19.9622	32.67553
17.139	21.6884	19.78427	37.88693	29.4606	23.9974	24.6384	25.225	20.38687	33.09913
17.21147	23.39567	19.84587	0	29.8812	25.25153	25.32087	26.84773	21.33433	33.4908
17.73667	23.8298	21.16533	0	29.91853	25.46847	25.4744	28.42967	22.4436	33.99187
19.78393	25.14273	21.89207	0	30.00113	27.81233	27.47713	30.98427	23.07833	34.2684
20.25527	25.8332	23.53047	0	30.4664	28.53853	28.09747	31.8582	23.76833	35.66273
21.8996	25.86607	23.62527	0	30.61853	28.672	29.91167	32.4742	24.04727	35.678
21.9984	27.39093	24.15287	0	31.05727	28.69273	33.3844	32.82153	24.7732	35.82833
22.56933	28.261	24.44933	0	31.08493	28.88973	33.86487	32.99667	25.25867	36.1616
22.9194	29.2786	24.64093	0	32.4012	29.51127	34.30547	33.05927	27.10867	37.3832
22.98473	29.995	24.82067	0	32.44067	30.99467	36.55527	34.21833	28.47087	38.9736
23.11873	31.7012	25.24833	0	32.91567	32.224	37.9114	34.268	28.88493	39.14113
24.0084	31.91987	25.6478	0	33.7316	32.37433	38.43347	37.2222	29.97627	0
24.16913	31.9976	25.7064	0	34.00313	34.62007	39.3936	38.57727	30.06707	0
24.24533	32.30933	26.3022	0	36.5548	34.82213	39.6022	0	31.04347	0
24.7354	32.623	26.44907	0	37.0638	36.38467	0	0	32.17313	0
25.5898	35.19613	26.69393	0	0	37.785	0	0	32.95267	0
26.34927	35.42907	27.9854	0	0	38.80247	0	0	35.24967	0
26.68093	37.1274	29.1498	0	0	38.90507	0	0	35.96053	0
26.94773	37.6152	29.4228	0	0	39.05653	0	0	37.03267	0
26.97333	37.7546	30.96127	0	0	39.1684	0	0	37.88233	0
27.53207	38.1622	32.0072	0	0	39.68347	0	0	38.66327	0
27.81847	38.83307	33.6666	0	0	0	0	0	38.72113	0
29.72213	0	34.064	0	0	0	0	0	38.8912	0
30.2344	0	35.68727	0	0	0	0	0	39.87733	0
30.49993	0	35.74007	0	0	0	0	0	0	0
30.58413	0	36.04233	0	0	0	0	0	0	0
30.59953	0	36.2934	0	0	0	0	0	0	0
32.56287	0	36.49866	0	0	0	0	0	0	0
32.69933	0	36.81773	0	0	0	0	0	0	0
35.65273	0	37.78113	0	0	0	0	0	0	0
38.02673	0	38.1582	0	0	0	0	0	0	0
0	0	39.99627	0	0	0	0	0	0	0
