# Supplementary material for: Neural manifolds for odor-driven innate and acquired appetitive preferences
Source: Nat Commun. 2023 Aug 5;14:4719. doi: 10.1038/s41467-023-40443-2 (PMC10404252; doi:10.1038/s41467-023-40443-2)
Supplement: Supplementary file 4 — Source Data [file 41467_2023_40443_MOESM4_ESM.zip › Figure2/2019613_right/ch8_11/text/ani_C5.txt]

2.054733	0.07246666	2.9534	2.068733	0.5378	1.867733	0.3217333	0.6495333	0.7542	0.5032667
6.1186	0.1178667	3.184133	2.594333	1.979	2.550067	1.135133	2.162667	2.058267	0.8649333
10.58733	0.2103333	3.565267	3.558667	2.024667	3.108467	1.743533	2.490933	3.6156	1.2162
14.5682	0.5060667	8.175734	4.024	2.3248	3.366933	3.5744	2.601	4.533867	1.259933
14.6574	0.6708667	8.249333	4.875467	3.9032	3.422933	3.716533	2.637933	4.6094	1.277867
14.7418	0.7141333	8.796	4.913	4.367533	3.853	4.8144	2.7676	5.762133	1.296733
14.8254	0.8454667	9.173266	5.323333	4.6228	3.901867	4.912533	2.902067	6.407533	1.4056
14.9718	1.018	14.89473	5.415467	4.805733	4.019467	4.9696	3.1248	6.6152	1.485933
15.00867	1.054133	15.02407	5.621333	5.014133	4.166067	6.037734	3.230533	6.8372	1.561333
15.97887	1.065867	15.12347	5.932267	5.365733	4.8618	6.1342	3.275733	7.015666	1.587
16.76307	1.146067	16.18407	6.364666	5.4298	4.9074	7.867867	3.358133	7.158533	1.605667
16.7758	1.193333	16.433	6.390867	6.948867	5.493267	7.965667	3.441667	7.225133	2.084667
16.88413	1.294133	17.24713	6.4916	7.042333	5.5878	8.083667	3.526733	7.473134	2.0944
17.19467	1.390267	17.7888	6.7108	7.559866	5.626867	8.159266	3.5644	7.517334	2.652733
17.41107	1.483333	17.95553	6.7684	7.567	5.738467	9.1088	3.6314	10.4528	2.6942
18.51067	1.517067	18.6088	6.9182	7.657	5.931133	10.3572	3.723067	14.68093	2.739733
19.00253	1.529933	19.91353	7.116867	7.720667	6.141133	10.45313	3.89	14.7546	3.3206
20.44887	1.611333	20.11487	7.3636	7.7744	6.192467	14.92713	3.958	14.82347	4.4454
21.05873	1.912867	21.0492	7.392334	7.8206	6.441133	15.0164	6.687333	14.84607	4.7526
21.5312	3.050933	21.2408	7.767066	7.892267	6.5666	15.10973	8.5802	14.95833	5.120867
21.76207	3.746267	22.8098	8.055333	8.1164	6.720067	16.03887	8.6276	15.09793	5.1838
21.81093	5.475133	22.85567	9.686466	8.167133	6.7908	16.14607	8.8824	15.1968	5.5082
21.90793	7.049133	24.627	10.1108	8.203867	7.0326	17.54973	9.834133	15.3486	6.249533
22.04527	7.907467	24.65773	10.49207	8.360066	7.144866	18.83493	10.2052	16.2222	6.390333
22.10713	9.0382	25.694	11.2454	8.803	7.877067	19.8448	10.39073	16.4038	6.652067
22.60107	9.7898	26.5192	11.38207	8.971267	14.31287	19.88813	10.52347	16.82587	6.814734
22.6546	9.884067	26.60693	11.57987	9.068666	14.48593	20.12633	14.898	16.91227	6.878867
22.71307	10.0884	27.11567	11.939	9.261534	15.821	21.78687	14.99753	17.13507	10.36887
22.8468	10.5342	27.43033	13.18967	9.3138	16.002	22.62573	15.26207	17.3302	10.43987
23.32687	14.582	27.44453	13.786	9.480866	16.45833	22.6684	16.19327	17.38727	14.7522
23.52393	14.66653	27.53	13.95307	9.551066	16.4672	22.82873	16.32547	17.62907	14.88953
23.59293	14.95693	28.1972	14.95667	9.6748	18.34907	25.45267	16.4242	17.7644	15.01613
23.64333	15.2518	28.2472	15.06933	10.18587	18.433	25.4716	16.4924	17.93607	15.1108
23.72287	15.74067	28.27807	15.10093	10.4934	18.798	25.57687	16.55513	18.03447	16.748
23.7756	15.83493	28.32347	15.5188	12.3888	18.95107	26.77693	17.6246	18.05167	17.6196
23.94353	16.05687	28.36747	15.61073	14.75673	19.534	26.86987	17.7392	18.29567	17.6892
24.38127	16.13427	28.7818	15.69553	14.79393	19.62867	27.22667	17.79673	18.35227	17.98687
24.5906	16.57867	28.9104	15.75107	14.83633	20.22347	28.1094	17.99253	18.60647	18.1688
24.70307	16.6584	28.99473	15.96007	14.87993	20.93873	28.16973	18.26893	19.02307	21.41473
25.1404	16.6836	29.0652	15.97093	14.92013	20.99913	28.70547	18.37587	19.0832	21.5566
25.461	16.92213	29.1358	15.9998	14.98127	23.4078	29.75807	18.53027	21.98107	21.672
28.51627	17.96053	29.25313	16.66447	15.02093	23.44847	29.8224	18.77147	25.9144	22.90687
28.73273	18.0716	29.29187	17.63587	16.28193	24.059	29.8646	19.8406	26.52413	23.93807
29.10287	18.1208	29.31933	17.8084	17.0088	25.36333	31.56273	20.45207	27.51687	24.06913
29.23893	18.1922	29.49153	17.8844	17.38127	25.53007	31.69073	20.8164	28.82287	25.52133
30.67273	18.65647	29.59287	18.1272	17.43467	26.9276	32.03473	21.00573	29.36087	26.63067
32.17267	18.70787	29.68193	18.21927	17.5844	27.43047	33.12707	21.29787	29.55033	26.7004
32.76313	18.78527	29.717	18.30647	17.62907	27.74487	34.85867	21.7898	29.8474	26.84347
35.2342	18.8486	29.75427	18.42313	17.6964	29.25807	37.26013	22.97207	29.91507	27.4948
36.79607	18.93373	29.99827	18.7236	17.73813	30.80273	37.49113	23.0026	30.0292	29.3268
38.80647	19.277	30.10053	18.99927	17.79653	33.41067	38.00153	23.0922	30.11233	31.91987
38.86167	19.30047	30.40187	19.07553	17.8488	35.38247	38.0662	26.8692	30.64353	32.0074
39.1142	19.4876	30.47073	19.34233	17.9108	35.48067	38.45633	27.05	30.7016	32.53033
39.6368	19.72427	30.59153	20.15147	18.01367	35.53	0	29.196	30.765	32.58287
0	19.804	31.04453	21.2052	18.1508	35.81767	0	29.99107	31.04347	32.8362
0	19.80707	31.12127	21.36187	18.3924	35.9274	0	30.10993	31.35207	33.3752
0	20.56307	33.3412	21.52347	18.5008	36.97206	0	30.273	31.36593	33.54387
0	20.79087	33.52953	21.59287	19.67487	37.90407	0	30.41267	31.9344	34.8054
0	20.88847	33.56113	21.754	20.65593	38.40313	0	31.10827	31.95393	35.2926
0	22.4718	33.61333	21.81807	22.72633	38.4506	0	31.14073	32.1242	35.4446
0	23.54913	34.02853	21.95267	23.37973	38.50713	0	31.3112	32.2668	35.5084
0	24.03727	34.2072	22.41087	25.27607	38.75767	0	31.60753	33.04747	35.57967
0	25.19587	34.2834	22.542	25.90653	38.80973	0	33.03153	33.2744	35.726
0	26.07953	35.0206	22.7544	26.00233	38.867	0	33.34146	37.69367	36.0504
0	28.46847	0	22.78727	26.18053	38.9626	0	34.94213	38.47847	36.18987
0	29.7628	0	22.79947	26.30387	39.00753	0	35.01367	39.01993	36.4704
0	30.67207	0	22.83367	26.35247	39.07267	0	35.8926	0	38.2388
0	31.7276	0	23.38867	26.44587	39.16513	0	36.15893	0	38.81633
0	31.81987	0	23.4662	26.49993	39.35053	0	38.50453	0	39.7752
0	31.90027	0	23.52527	26.57273	0	0	38.5972	0	0
0	33.38653	0	23.59467	26.8072	0	0	38.758	0	0
0	33.42393	0	24.1694	26.8674	0	0	38.85027	0	0
0	35.08813	0	24.2546	27.16773	0	0	38.9214	0	0
0	35.211	0	24.3742	28.77713	0	0	39.34487	0	0
0	35.834	0	24.5394	28.97527	0	0	0	0	0
0	36.0864	0	24.65853	29.0246	0	0	0	0	0
0	36.45413	0	25.07267	31.5952	0	0	0	0	0
0	36.89326	0	28.22147	33.2288	0	0	0	0	0
0	39.60807	0	28.767	35.4032	0	0	0	0	0
0	0	0	30.82153	35.628	0	0	0	0	0
0	0	0	32.1698	36.233	0	0	0	0	0
0	0	0	33.0168	36.554	0	0	0	0	0
0	0	0	33.24726	39.1742	0	0	0	0	0
0	0	0	33.29873	0	0	0	0	0	0
0	0	0	33.444	0	0	0	0	0	0
0	0	0	33.56707	0	0	0	0	0	0
0	0	0	33.62473	0	0	0	0	0	0
0	0	0	33.73727	0	0	0	0	0	0
0	0	0	33.9354	0	0	0	0	0	0
0	0	0	33.97473	0	0	0	0	0	0
0	0	0	34.0262	0	0	0	0	0	0
0	0	0	34.09327	0	0	0	0	0	0
0	0	0	34.3472	0	0	0	0	0	0
0	0	0	35.44987	0	0	0	0	0	0
0	0	0	35.688	0	0	0	0	0	0
0	0	0	36.43513	0	0	0	0	0	0
0	0	0	37.09013	0	0	0	0	0	0
0	0	0	37.54087	0	0	0	0	0	0
0	0	0	37.72633	0	0	0	0	0	0
0	0	0	37.98746	0	0	0	0	0	0
0	0	0	39.4408	0	0	0	0	0	0
