# Supplementary material for: Neural manifolds for odor-driven innate and acquired appetitive preferences
Source: Nat Commun. 2023 Aug 5;14:4719. doi: 10.1038/s41467-023-40443-2 (PMC10404252; doi:10.1038/s41467-023-40443-2)
Supplement: Supplementary file 4 — Source Data [file 41467_2023_40443_MOESM4_ESM.zip › Figure2/2019613_right/ch8_11/text/lin_C2.txt]

0.2020667	4.7992	1.211667	0.1495333	0.058	2.1258	2.2082	9.090734	1.3488	0.6810667
1.4398	6.866467	1.349467	0.2548667	0.2490667	2.235	6.008667	13.78607	2.161533	0.8337333
1.509733	23.53373	1.460067	0.3064	0.2992667	2.339667	6.6314	15.26433	2.745867	7.645933
2.604	23.62433	5.117533	0.5627334	1.754533	2.402533	8.6314	17.33807	2.8174	7.678867
2.813667	33.8232	5.233533	1.1682	2.095933	5.912667	9.764	17.4038	2.915133	7.7752
3.0014	33.93553	7.137933	1.293733	4.757933	19.53833	10.28593	17.46393	3.6406	7.859
3.647467	33.99353	7.179467	1.459267	6.155667	19.6838	10.44227	25.94447	3.997067	11.95447
12.61687	34.1058	9.892467	1.665	18.0206	30.85733	10.5672	27.40247	4.1536	14.17073
17.61467	34.17787	10.141	1.786333	18.13587	30.9254	10.61547	27.47993	13.206	21.16127
20.29767	36.59146	10.30373	1.892267	23.9702	31.28693	10.6632	29.89973	14.07413	21.1964
23.12133	36.70513	12.83013	2.0018	32.54393	0	28.4192	0	14.146	24.866
23.1856	36.8484	12.88653	4.607467	35.02234	0	28.53873	0	16.97953	30.12827
25.6874	0	16.1956	4.759467	39.45047	0	31.779	0	17.40713	30.5612
25.778	0	22.58293	4.849733	39.5538	0	37.4296	0	18.316	32.89813
25.86073	0	22.81627	4.979267	0	0	0	0	0	33.14753
25.95853	0	22.95613	5.103867	0	0	0	0	0	37.89673
26.32407	0	23.78687	7.948467	0	0	0	0	0	38.098
28.01953	0	23.90613	8.016733	0	0	0	0	0	0
30.40153	0	23.95767	8.212267	0	0	0	0	0	0
30.52647	0	23.9984	9.388133	0	0	0	0	0	0
32.92373	0	24.10607	9.460134	0	0	0	0	0	0
33.00986	0	24.27333	9.552667	0	0	0	0	0	0
33.04213	0	25.98967	9.623667	0	0	0	0	0	0
33.10447	0	29.14047	17.9324	0	0	0	0	0	0
0	0	31.70887	20.27333	0	0	0	0	0	0
0	0	37.24687	24.9126	0	0	0	0	0	0
0	0	0	26.28887	0	0	0	0	0	0
0	0	0	29.15953	0	0	0	0	0	0
