# Supplementary material for: Neural manifolds for odor-driven innate and acquired appetitive preferences
Source: Nat Commun. 2023 Aug 5;14:4719. doi: 10.1038/s41467-023-40443-2 (PMC10404252; doi:10.1038/s41467-023-40443-2)
Supplement: Supplementary file 4 — Source Data [file 41467_2023_40443_MOESM4_ESM.zip › Figure2/2019613_right/ch8_11/text/hex01_C2.txt]

27.80493	3.254667	4.133934	2.962	0.1024667	1.938333	7.882067	1.3192	3.319467	1.465667
0	6.088067	4.434333	3.609067	7.770733	2.578333	7.959667	2.5872	10.77933	11.2324
0	7.5462	4.483467	4.926133	8.1328	5.5852	8.114467	3.050267	15.16587	33.75233
0	13.71867	5.946267	10.51593	8.231533	8.129867	8.217867	3.188267	15.28187	34.73
0	18.9654	12.87673	16.19347	8.4062	9.578267	0	4.168067	15.32567	34.9326
0	20.80867	13.85707	16.257	11.89953	9.8324	0	22.13147	16.10567	36.77353
0	21.14547	14.68693	17.96347	11.96187	12.01727	0	0	16.58247	0
0	21.2276	17.65147	18.05747	16.18933	23.06733	0	0	16.63687	0
0	21.90113	17.7112	20.4604	20.1056	24.73633	0	0	16.67347	0
0	22.3152	17.81767	26.2672	21.06147	24.88733	0	0	16.78233	0
0	22.7516	19.07513	29.18547	21.4268	25.15247	0	0	16.83153	0
0	26.8338	20.17813	30.05107	21.71653	32.82953	0	0	19.428	0
0	28.33487	20.54673	32.09867	21.93353	34.13913	0	0	21.51187	0
0	31.1202	21.95813	32.1646	26.93687	37.06553	0	0	23.34053	0
0	31.36427	22.036	32.37207	26.98753	0	0	0	23.41213	0
0	31.42667	22.3314	32.40313	27.04773	0	0	0	24.0732	0
0	31.53087	28.65053	0	34.40434	0	0	0	24.65887	0
0	31.7186	28.72667	0	34.62086	0	0	0	25.8698	0
0	36.81107	28.81447	0	0	0	0	0	28.44107	0
0	0	28.8764	0	0	0	0	0	28.5628	0
0	0	39.60007	0	0	0	0	0	29.1376	0
0	0	39.67107	0	0	0	0	0	29.16547	0
0	0	0	0	0	0	0	0	29.19	0
0	0	0	0	0	0	0	0	29.25327	0
0	0	0	0	0	0	0	0	29.69927	0
0	0	0	0	0	0	0	0	33.2992	0
0	0	0	0	0	0	0	0	34.96273	0
0	0	0	0	0	0	0	0	35.0044	0
