# Supplementary material for: Neural manifolds for odor-driven innate and acquired appetitive preferences
Source: Nat Commun. 2023 Aug 5;14:4719. doi: 10.1038/s41467-023-40443-2 (PMC10404252; doi:10.1038/s41467-023-40443-2)
Supplement: Supplementary file 4 — Source Data [file 41467_2023_40443_MOESM4_ESM.zip › Figure2/2019613_right/ch8_11/text/hex_C2.txt]

2.650133	23.13487	26.95127	1.292467	12.0972	26.81747	0.8451333	2.5104	3.3296	8.719934
13.8886	23.50973	27.0528	1.882133	12.2296	27.30313	7.110734	3.880733	10.25453	12.93213
13.9754	33.86833	31.8496	2.315867	14.74113	27.4158	16.41567	11.12373	12.27333	12.99507
14.02933	35.34173	35.86467	5.668067	14.79227	31.93553	16.62813	11.72707	12.597	13.02593
17.62573	35.51787	37.899	22.1792	14.89067	32.57807	25.70633	12.30693	12.69387	13.07347
24.99427	0	0	25.10713	16.73987	32.63933	0	14.34253	12.80013	13.1072
0	0	0	38.9652	18.23033	32.71193	0	17.2012	13.742	13.18627
0	0	0	0	19.01207	33.6118	0	28.24873	16.1636	26.6754
0	0	0	0	20.22793	0	0	29.1902	16.7306	26.90567
0	0	0	0	21.16	0	0	36.0482	21.33753	28.4152
0	0	0	0	21.93627	0	0	36.263	0	34.155
0	0	0	0	22.2316	0	0	37.58647	0	34.39727
0	0	0	0	27.92753	0	0	37.6646	0	34.46567
0	0	0	0	29.47727	0	0	37.71926	0	0
0	0	0	0	35.24453	0	0	0	0	0
0	0	0	0	35.35753	0	0	0	0	0
0	0	0	0	35.54333	0	0	0	0	0
0	0	0	0	37.12347	0	0	0	0	0
