# Supplementary material for: Neural manifolds for odor-driven innate and acquired appetitive preferences
Source: Nat Commun. 2023 Aug 5;14:4719. doi: 10.1038/s41467-023-40443-2 (PMC10404252; doi:10.1038/s41467-023-40443-2)
Supplement: Supplementary file 4 — Source Data [file 41467_2023_40443_MOESM4_ESM.zip › Figure2/2019613_right/ch8_11/text/two_hep_C6.txt]

0.07726666	2.000333	1.544	0.1157333	0.0534	0.6192	0.2718	0.2676667	0.05173333	1.5898
0.1854	2.119067	1.644867	0.4686667	0.1468	0.7288	0.6031333	0.2967333	0.2623333	1.652467
2.1706	2.465733	1.802533	0.6243333	0.1919333	0.7838	0.687	0.3744	1.999533	1.860867
3.037133	2.529467	1.857067	2.023733	0.3589333	0.8346	0.8051333	0.7404	2.2282	2.378867
3.189933	3.472933	3.570267	2.218867	0.592	0.8637334	0.8496667	0.7808667	2.296	3.515067
3.650667	4.6608	4.726867	2.352133	0.7310666	0.9284667	1.332533	0.9526	2.5554	3.679467
3.8932	4.745733	4.768133	2.678867	0.7773333	1.046267	1.461	1.0254	2.628933	4.535666
3.923867	5.343534	4.999333	2.814	0.9256667	1.3326	1.6674	1.111	2.699533	4.6252
4.015267	5.401533	5.3768	2.877933	1.404867	1.4248	1.75	2.154333	2.768333	4.965667
4.849267	5.481333	5.431334	3.0322	1.882533	1.483133	2.857467	2.936867	2.8524	6.600067
5.136333	5.576	5.972267	3.067067	2.440267	1.578067	3.8308	4.2028	3.014267	6.7306
5.271867	5.726733	6.194267	3.1292	2.5214	1.629867	4.172534	4.7096	3.955933	6.7894
5.404	6.572	6.497733	3.311933	4.3844	1.751333	6.136133	5.111733	4.377067	6.861267
5.4616	6.8742	6.740667	4.434	4.489133	1.843467	6.208	5.319667	4.462	7.0424
5.5298	7.058	7.266867	4.4698	4.587333	1.897067	6.5748	5.411	4.5554	7.220133
5.6438	7.961333	7.3438	4.5184	5.348067	2.063667	6.637267	7.6982	5.245333	8.090067
6.8892	8.404533	7.4662	4.576667	5.896533	2.1378	6.6486	7.803	5.521	8.1952
7.274467	8.7836	8.0164	4.672933	5.975067	2.2038	6.761133	8.574667	5.757733	9.045134
9.820733	9.4582	9.2732	4.710866	6.027534	2.466333	7.703866	8.666866	5.823867	9.291
10.4148	9.915067	11.728	5.1612	7.990334	2.530733	8.6624	9.112333	5.891933	9.411734
11.0446	10.3886	14.14913	5.8566	8.814734	2.581067	10.3276	9.261133	6.951267	9.5982
12.2388	10.5372	14.9484	6.3304	9.146867	2.786333	10.40053	9.345866	7.004933	9.731667
13.0716	10.6212	15.03327	6.5614	9.319333	3.043133	14.88807	9.604934	7.656533	10.30953
14.91407	13.81547	15.16347	6.6076	9.389733	3.6958	14.964	9.864133	7.7292	10.31267
14.9884	14.86027	15.1882	6.675333	10.13713	4.616667	15.06473	10.0728	7.772867	15.35433
15.2196	14.95513	15.27493	6.743	10.484	5.573267	15.1212	10.16673	8.885667	16.64053
15.30087	15.06167	15.3724	6.7794	10.90127	6.755667	15.2834	10.21767	9.2988	16.71267
15.35587	15.19107	15.61633	7.3778	13.9834	6.970667	15.863	10.93207	9.3622	18.55313
15.51233	15.27187	15.74613	8.0734	14.9698	7.1368	15.9976	11.63853	9.377733	19.58867
15.91447	15.83013	16.45947	9.794066	15.2408	9.644934	16.43473	11.70693	9.746667	20.3
16.12553	15.91407	17.07633	9.923467	15.53773	12.66267	17.17913	11.76127	9.907333	22.07833
16.37467	16.05267	17.25467	10.2858	15.6342	14.3854	17.29567	12.57953	10.0598	22.19307
16.62193	16.19813	17.801	10.321	15.79193	15.20347	17.35967	15.77853	11.06047	22.68813
17.98947	16.25047	17.84833	10.332	16.01267	15.2662	17.4284	16.8076	11.6828	23.75547
18.2768	16.2912	17.904	10.38913	16.1418	15.40767	17.51513	17.087	12.11227	23.85893
18.35833	16.58347	18.2724	10.45527	16.26507	15.52387	17.61027	18.22967	13.52773	24.0086
18.39927	16.6402	18.41273	14.0428	16.29947	17.32673	17.72407	19.03173	13.6738	24.50733
20.01647	16.81867	18.76373	14.22173	16.39853	17.44353	17.782	21.3458	14.9718	24.6198
21.54427	16.8688	18.8168	14.4686	16.50593	17.8966	18.00633	21.3732	15.22267	24.68307
21.6434	16.9304	18.89987	15.61693	17.22107	18.4912	19.0782	21.42647	16.1028	24.76187
22.13347	17.1004	18.96073	15.79333	17.29407	18.62887	19.45547	21.484	16.19013	25.08413
22.2178	17.23333	19.13033	17.4098	17.41793	18.92073	19.54667	21.58627	16.35827	25.48887
22.28293	17.41493	19.16967	17.6056	18.0038	19.02487	20.1886	21.6246	16.54853	25.565
22.37947	17.48973	19.26207	17.8162	18.1316	19.82527	20.5838	25.05273	17.0874	25.61793
22.51867	17.5788	19.32353	18.15707	18.3722	20.02113	21.6512	25.21553	17.2434	25.656
22.58273	17.63227	19.41267	18.3618	19.14733	20.0986	22.49593	25.33807	17.47007	25.68273
23.0656	17.7016	19.5584	18.68113	21.1406	20.40273	22.7788	26.04847	17.5342	25.75547
23.16747	17.77253	19.71427	19.0218	21.1922	20.44767	22.8624	26.16493	17.65127	26.02307
23.74567	20.3504	19.77133	19.47527	21.3242	21.08907	23.8412	26.25227	17.8206	26.2008
23.89027	21.54607	20.19773	19.51353	21.73213	21.89733	25.3024	26.33413	18.47533	26.78833
24.71133	22.0504	20.30613	20.98267	21.77847	22.00113	25.5896	26.39507	18.7836	27.01347
24.8124	22.46427	20.38973	21.02433	21.82493	22.20607	25.8436	27.0108	19.22293	27.0674
25.2992	24.58727	20.9638	21.65713	22.40767	22.27213	26.34707	27.61707	19.23287	27.11313
26.46173	24.6262	21.54467	22.4554	23.42967	22.84513	26.45347	28.0428	19.53967	27.16847
27.7952	24.66473	21.60967	22.62733	23.4672	22.88407	26.681	28.1196	21.0192	28.23567
27.88487	24.70667	21.64553	22.836	23.5398	23.11167	26.85267	28.16547	21.27987	28.40153
27.93973	25.5382	21.7	23.24393	23.74587	23.95167	27.03433	28.28507	21.31913	29.1224
28.0104	25.7432	23.14907	23.55207	23.93633	24.59827	27.25747	28.33933	22.37207	31.62847
28.83913	25.82893	23.567	24.73553	24.09373	25.0484	28.52013	28.9416	23.61367	31.76933
28.87187	25.91627	23.62173	24.81967	24.38127	25.39593	28.579	29.50607	23.84807	32.2392
28.9014	26.7312	23.75553	24.89113	24.56687	25.4546	28.63793	29.93513	27.67233	32.29853
28.93927	27.06633	24.68413	25.03627	24.636	25.54527	28.64793	30.02267	27.89793	32.374
28.9784	27.79267	24.857	25.23267	24.6818	25.78213	28.69453	30.06507	28.72173	33.76266
29.0786	28.0844	24.96793	25.29147	24.81207	26.18193	28.83227	30.1072	28.9374	34.0706
29.12007	28.1306	25.57947	25.33067	25.0256	26.31613	29.0634	30.36267	28.99533	34.51947
29.17353	28.17467	25.64187	25.50233	25.11593	26.4296	29.10867	30.3872	29.6322	35.10767
29.9364	28.28127	25.81307	26.0932	25.18427	26.51567	29.16167	30.48167	29.80213	35.17707
29.9804	28.31687	26.28347	26.1838	28.50387	26.56493	29.30833	31.2658	29.8878	35.766
30.0418	28.36393	26.5482	26.70293	28.51807	26.6094	29.529	32.2136	29.96847	35.83927
30.09113	28.40407	26.61167	26.79113	28.67747	26.67887	30.06433	32.24446	30.67287	35.9204
30.13953	28.65413	26.66707	26.8364	28.785	26.88287	30.11653	32.28227	30.67707	35.98073
30.17913	29.10787	26.70987	26.88933	28.94353	27.0682	30.1818	32.49793	30.76973	36.13127
30.29173	29.41747	26.96273	26.9354	29.66333	27.28427	30.25027	32.5912	31.91207	36.83267
31.11973	30.24527	27.07547	27.08533	29.84053	27.60013	30.92793	32.6796	32.5638	36.87354
31.23173	30.32867	28.12573	27.2086	29.92427	27.96947	31.01767	32.84967	32.71253	36.95313
31.64927	31.94067	28.2072	27.32507	29.9798	28.0626	31.1352	32.945	32.78093	37.17433
32.00167	32.18353	28.65993	28.3442	30.04147	28.11473	31.215	33.01987	32.83687	38.23193
32.04813	32.2654	29.30207	28.45147	30.91407	28.1566	32.97573	33.42833	32.92147	39.81
32.76033	32.33807	29.3692	28.51433	32.43173	28.28313	33.798	34.06927	33.07447	39.95033
32.81713	32.4188	29.58213	28.8262	32.50846	28.339	34.62366	34.13687	33.86547	0
32.9148	32.54833	29.80707	28.83347	32.604	28.44993	35.16987	34.16987	34.15413	0
32.982	32.867	30.059	29.52653	32.84313	30.96687	35.42913	34.2238	34.6642	0
33.01167	33.0852	30.27773	29.63767	34.16753	31.59673	37.87707	34.31073	35.04787	0
33.29967	33.35447	31.51227	29.6944	35.04433	31.68113	37.9298	34.3438	35.16647	0
33.52033	33.43527	31.60033	29.848	35.28967	32.36733	38.2104	34.4432	35.2682	0
33.67847	33.78527	31.6616	29.93413	35.3388	32.8034	38.31707	34.57533	35.3664	0
35.3208	33.84706	31.98167	29.9894	35.71433	32.90373	38.68113	34.63173	35.6248	0
35.48413	34.19293	32.14687	30.21847	36.63587	32.9476	39.01394	34.88113	35.809	0
35.65833	34.3782	32.22173	30.30573	36.7208	33.8946	39.33267	34.9074	36.0756	0
35.8358	34.50387	32.84233	31.4246	36.91827	34.00167	0	34.94927	36.66173	0
35.87673	34.57547	33.79953	31.684	37.05093	34.06433	0	35.03407	36.6752	0
35.99166	34.8	34.02587	31.76453	37.18393	35.0272	0	35.09507	36.83253	0
36.14833	36.3558	34.06007	31.89847	37.567	35.72353	0	35.18333	36.8938	0
36.97887	36.991	34.09593	31.9406	37.63194	35.8586	0	35.2292	36.9486	0
37.19047	37.0706	34.1702	32.29473	37.80827	36.0388	0	35.54733	36.97913	0
37.83733	37.5096	36.01887	32.37467	38.948	36.63547	0	35.61273	37.04993	0
37.86747	38.23167	36.28387	32.44307	38.99607	37.23587	0	35.69027	37.08867	0
37.90187	0	36.39326	32.5152	39.4974	37.41007	0	36.75013	38.00893	0
39.892	0	36.48287	32.55887	39.7564	37.56307	0	37.21853	38.70573	0
0	0	36.82687	32.63906	39.87333	38.92307	0	37.35193	38.75253	0
0	0	37.02507	32.83813	0	38.99893	0	37.40653	38.80407	0
0	0	37.07147	33.216	0	39.2316	0	37.45193	38.84887	0
0	0	37.26367	33.3714	0	0	0	37.76493	38.9882	0
0	0	37.94733	33.45213	0	0	0	37.85373	39.13667	0
0	0	37.99267	33.9544	0	0	0	38.088	39.32053	0
0	0	38.59247	34.17853	0	0	0	38.4968	39.4266	0
0	0	38.69293	34.23113	0	0	0	38.69813	39.72873	0
0	0	38.7554	34.36827	0	0	0	39.21587	39.93833	0
0	0	39.00053	34.8488	0	0	0	39.3272	0	0
0	0	39.04807	34.96767	0	0	0	39.37947	0	0
0	0	39.45613	35.03513	0	0	0	39.40233	0	0
0	0	39.6028	35.46947	0	0	0	39.59927	0	0
0	0	39.66767	35.6152	0	0	0	39.6432	0	0
0	0	39.7748	36.47033	0	0	0	39.69893	0	0
0	0	0	36.56933	0	0	0	39.95247	0	0
0	0	0	37.54967	0	0	0	0	0	0
0	0	0	38.1552	0	0	0	0	0	0
0	0	0	38.31727	0	0	0	0	0	0
0	0	0	38.36847	0	0	0	0	0	0
0	0	0	38.984	0	0	0	0	0	0
0	0	0	39.05933	0	0	0	0	0	0
0	0	0	39.12433	0	0	0	0	0	0
0	0	0	39.2526	0	0	0	0	0	0
0	0	0	39.3448	0	0	0	0	0	0
