# Supplementary material for: Neural manifolds for odor-driven innate and acquired appetitive preferences
Source: Nat Commun. 2023 Aug 5;14:4719. doi: 10.1038/s41467-023-40443-2 (PMC10404252; doi:10.1038/s41467-023-40443-2)
Supplement: Supplementary file 4 — Source Data [file 41467_2023_40443_MOESM4_ESM.zip › Figure2/2019613_right/ch8_11/text/euc_C6.txt]

0.06753334	0.0464	0.7106	0.089	0.07366667	0.0516	0.01006667	0.3352667	0.1088	0.1766
0.6273333	0.0976	3.473333	0.6566667	0.207	0.2217333	0.6846	0.4058667	0.2370667	0.2836667
0.7286	0.23	4.5462	0.8474	0.2469333	0.3207333	1.1378	0.4453333	0.2431333	0.9289333
0.8548	0.2688667	6.040467	2.0214	0.2898	0.3968	1.347467	0.5492667	0.3327333	0.9948667
1.296533	0.396	6.353	2.355533	0.3754	1.360733	1.393067	0.7077333	0.4278667	1.363
1.407467	0.5408667	6.4008	2.3622	0.4238667	1.599533	1.428267	0.7635334	1.736333	1.4896
1.5128	0.7878667	7.098067	2.441867	0.5587333	1.631333	1.542067	1.949133	1.843933	1.750867
1.558733	1.514467	7.113	2.458267	0.6532667	1.6762	1.6418	2.584867	2.078467	4.278467
1.6792	1.564867	8.665267	3.1572	1.349333	1.786467	2.470933	3.049133	2.214667	4.343467
2.5968	1.706267	9.262	3.329133	1.419	2.044533	2.515667	3.159333	3.207267	4.668667
2.780933	1.932	9.4998	3.402067	1.454267	2.140133	2.9466	3.6212	3.5102	4.721734
2.8554	2.550067	9.534534	3.444733	1.617667	2.1972	3.091067	3.854867	3.7098	5.074733
2.902867	2.781333	10.55553	3.584867	1.687733	2.264133	3.1976	4.592	3.786667	5.864067
2.913533	2.8146	11.42047	3.596333	1.7428	2.8474	3.237467	4.7876	3.886667	6.023133
3.1194	2.912067	17.48167	3.951267	1.783133	3.0856	3.6118	4.809533	3.935267	6.116667
3.177467	2.996267	17.68253	4.4846	1.818733	3.1954	3.654533	5.5114	4.088	6.528133
3.246	3.853867	17.97027	4.712667	1.8956	3.237733	3.6956	5.781734	4.7768	7.5136
3.464133	3.882867	18.01693	4.8054	2.0104	3.4264	3.896333	5.980067	5.309333	8.260266
3.749667	3.9254	20.66253	4.928467	2.139467	4.082733	4.584	6.037066	5.5356	9.324533
4.2078	4.091533	20.715	4.9836	2.197467	4.643533	5.171134	6.1156	5.582334	9.651067
4.226467	5.037734	24.09173	5.457533	2.245733	4.793667	5.2122	6.5658	5.630133	10.38953
4.362534	5.094867	25.0796	5.986667	2.328133	5.5316	5.277933	7.0056	6.009733	11.47807
4.4092	5.134867	25.1552	6.151134	2.410667	6.438	5.363867	7.1732	7.231867	11.49393
4.6798	5.2022	25.36213	6.4066	2.517	6.9352	5.476733	7.218867	7.378467	11.6872
4.906067	5.335467	26.7976	6.4766	2.5348	7.001333	5.529	7.268466	7.4568	11.89707
5.044466	5.523067	26.90593	6.581733	2.6466	7.0936	6.404667	7.304934	7.562333	12.34127
5.5342	5.639867	27.23487	6.663466	2.7044	7.1354	6.588133	7.378933	7.699667	12.58907
5.722933	5.674733	27.36147	6.7444	2.766733	7.3348	6.6512	7.7302	7.843266	13.05527
5.943067	5.881067	27.54027	7.295067	2.8302	9.038667	7.030667	7.813867	8.042067	13.1512
6.167733	6.109066	27.6408	7.358733	2.87	9.074467	7.067067	7.9042	8.1456	13.79313
6.233867	6.187333	28.77913	7.4114	2.958533	9.1644	7.139667	7.941867	8.242933	14.72847
7.014	6.338666	29.41047	7.880733	2.9986	9.3104	7.1916	8.017467	8.365	14.81133
7.066133	6.4028	29.96233	8.517933	3.033467	9.417334	7.442667	8.2252	8.9242	14.9138
7.1652	6.466	30.09693	9.535933	3.0846	9.4852	7.527067	8.265533	9.169066	14.975
7.9346	6.627733	30.13187	9.735933	3.134667	9.563066	7.572733	8.312734	9.312533	15.069
8.4638	6.738934	30.32247	10.47273	3.177533	9.707533	7.661267	8.364266	9.400666	15.134
8.5308	7.0686	30.512	10.54853	3.276067	9.797533	7.750467	8.4002	9.6172	15.36687
9.097533	7.58	30.6982	10.91007	3.827467	9.878734	7.800667	8.513133	10.1932	15.4814
9.287867	7.619467	30.89193	11.189	3.895	9.951467	7.9076	8.538333	10.2604	15.54673
9.357	7.6648	31.322	11.30433	3.963267	9.992	8.095734	8.716267	10.34033	15.84407
9.428133	7.752934	31.72727	11.69487	4.0052	10.50493	8.1534	9.011867	10.409	15.9038
9.5878	7.909	33.03307	11.87693	4.061333	10.5326	8.222934	9.613	10.41767	15.96347
9.825867	8.441267	33.72173	11.9316	4.116	10.71267	8.256133	9.739467	10.4932	15.99107
9.8818	8.924133	33.83133	11.93453	4.2166	11.33413	8.286134	9.843133	10.73013	16.03213
10.07153	8.9436	39.5686	12.102	4.2596	11.6662	8.3238	9.919933	10.97433	16.09107
10.16173	8.978267	0	12.26113	4.319867	11.9568	8.417067	9.954667	11.07893	17.8638
10.50307	9.010734	0	12.30787	4.3238	12.14273	8.826533	10.011	11.76347	18.1878
10.5314	9.1822	0	12.475	4.411133	12.23013	8.880934	10.43293	11.88007	18.61613
10.70547	9.244467	0	12.6542	4.4762	12.30613	8.9712	10.7272	11.88307	19.14987
10.8554	9.2846	0	12.7294	4.527667	12.99493	9.287267	11.0984	12.08167	19.3848
10.88733	9.3544	0	12.76907	4.579733	13.06053	9.3438	11.40347	14.25427	19.55607
10.93427	10.4942	0	12.8172	4.6086	13.3384	9.8354	11.56113	14.35027	19.65633
11.56373	10.5638	0	14.2396	4.6282	13.7194	9.875466	12.11307	14.39667	19.77887
11.9778	10.69707	0	14.702	4.675867	13.8076	10.5656	12.18627	14.42593	20.34793
12.392	10.7012	0	14.72753	4.7064	13.85207	10.89667	12.3678	14.45293	20.44873
12.6608	10.73153	0	14.75987	4.810667	13.995	11.33307	13.0284	14.48127	20.70073
12.93767	11.46813	0	14.78793	4.842867	14.17227	11.45993	14.1546	14.58267	20.73387
13.03473	11.47173	0	14.81367	4.870867	14.21533	11.50347	14.2614	14.74993	22.34607
14.2232	11.85113	0	15.34493	4.901667	14.35753	11.62753	14.6216	14.8986	23.49887
14.4378	11.95193	0	15.511	4.921933	14.4038	13.35533	14.72607	14.99653	23.74367
14.752	12.44333	0	15.71567	4.9514	14.72013	14.21247	14.77293	15.05347	26.32313
14.9478	12.65693	0	15.9184	4.9898	14.80427	14.88673	14.82273	15.13993	29.24393
15.18213	12.77987	0	15.93293	5.036733	14.94327	14.971	14.90407	15.46093	29.3142
15.22907	12.93507	0	15.946	5.0704	15.08547	15.02673	15.0256	15.65887	29.4124
15.34253	13.04527	0	16.42573	5.090066	16.07027	15.0764	15.41647	15.89913	29.832
15.434	13.14907	0	16.86933	5.112867	16.12813	15.21773	15.79547	16.01573	29.89373
15.69473	13.4416	0	16.88993	5.152933	16.40613	15.769	15.98347	16.65647	29.9568
16.12253	13.44627	0	16.9508	5.192667	16.4454	16.11327	16.40573	16.7788	30.04227
16.19167	14.21627	0	17.00573	5.247533	16.529	17.37053	16.50827	16.84107	30.4874
16.28607	14.6428	0	17.07647	5.3324	16.9254	17.80647	16.72747	17.1304	30.74087
16.34613	14.88533	0	17.13	5.522933	16.99047	17.82553	16.81107	17.22593	30.86953
16.4492	15.04667	0	17.21293	5.5858	17.72973	19.661	16.85493	17.333	31.04147
16.5532	15.1172	0	17.31627	5.814867	17.7686	19.7484	16.90033	17.5966	31.167
16.67953	15.1886	0	18.008	6.094	17.8162	19.8766	16.9414	17.77367	31.32947
16.80413	15.26433	0	18.60387	6.7798	18.7768	20.67233	17.06213	18.50453	33.1854
16.83707	15.4964	0	18.74493	6.918733	18.828	20.769	18.5218	18.8932	33.24967
17.12973	16.62307	0	19.2642	6.9216	19.27693	20.7866	18.621	19.01767	33.4128
17.2418	16.688	0	19.41313	6.948133	19.416	21.525	18.68813	19.09047	33.48567
18.73447	16.76533	0	20.46707	7.068533	19.89427	22.14493	18.81413	19.13633	33.59893
18.8128	17.0798	0	20.61413	7.400733	20.5222	22.203	19.1452	19.24693	33.87553
18.8704	17.14807	0	20.72767	7.7324	20.55633	22.30227	19.296	19.30347	33.93827
18.92493	17.19647	0	21.03767	7.829867	20.56293	22.7218	19.71147	19.5024	33.9416
18.93687	17.31593	0	21.24947	7.907467	20.6066	22.761	19.9614	19.53167	34.13433
19.17567	17.39133	0	21.35853	8.723467	21.1642	22.8866	20.35067	19.73153	34.14373
19.29647	17.43127	0	21.50467	8.859734	21.2046	23.00793	20.60407	19.7646	34.17233
19.56833	17.525	0	21.579	8.942667	21.24493	23.229	20.668	19.92973	34.57167
19.68233	18.04733	0	21.67053	9.181533	21.3752	23.46827	20.8076	20.06887	35.5004
19.70067	18.09647	0	21.78207	9.299733	21.54107	23.6034	20.86753	20.12307	35.56367
19.76127	18.15053	0	22.624	10.49353	21.80067	24.16467	22.3494	20.25053	35.63346
19.86807	18.2548	0	22.78407	10.57247	21.8992	24.5156	22.67813	20.68427	35.83787
19.94407	18.34747	0	22.9094	10.62127	21.9622	24.6754	23.18253	21.3538	36.09053
20.37953	18.56887	0	23.0424	11.02127	22.112	25.34647	23.6598	22.98993	36.2796
20.48067	18.6392	0	23.08947	11.62293	22.28173	26.5632	24.02507	23.27667	36.51867
20.54907	18.7506	0	23.2038	11.7596	22.35367	27.89473	24.0998	23.3538	36.837
20.65873	18.9616	0	25.05287	12.3788	22.4652	28.15807	24.33933	23.9148	39.27547
20.752	19.1426	0	25.1464	13.35653	22.4838	29.31333	24.42633	24.23473	39.43453
20.9222	19.24213	0	25.254	13.6834	23.23293	29.38407	25.166	24.32293	39.59213
21.09533	19.94787	0	25.37927	15.4188	24.08347	29.38727	25.88353	24.39753	39.8242
21.1796	20.02853	0	25.41867	15.44867	24.13393	29.46073	25.934	24.7482	39.87933
21.22047	20.97173	0	25.45533	15.61153	24.16873	29.9404	26.05273	25.54647	39.96627
21.6638	21.03327	0	25.501	15.84707	24.32653	29.99167	26.3278	25.92967	0
22.64147	21.05967	0	25.5978	16.07633	25.02853	32.045	27.2604	26.13027	0
22.70947	21.09267	0	25.67813	16.17647	25.17313	32.1732	27.30553	26.4366	0
22.8412	21.13327	0	25.83067	16.41553	25.24613	32.24667	27.3478	27.00773	0
23.56633	21.2496	0	25.9276	16.4656	25.38587	32.37733	27.3746	27.10093	0
23.64927	21.3986	0	26.0322	16.5886	25.60167	33.10487	28.7228	27.29707	0
23.69067	22.21133	0	26.07347	16.64793	25.9344	33.1602	28.7482	27.39067	0
23.72947	22.33793	0	26.10893	16.7752	26.139	33.47953	29.45407	27.57527	0
23.8282	22.38707	0	27.1428	16.81267	26.4346	33.57	29.618	28.1732	0
23.94873	22.44847	0	27.3234	16.87607	26.5	33.60927	29.6996	28.47187	0
24.223	22.65293	0	27.457	16.9104	26.70107	34.63887	30.32107	29.89007	0
24.9376	22.74007	0	27.48373	16.98053	27.40573	34.84387	30.50793	29.9528	0
24.97347	22.95007	0	27.51593	17.18113	27.54293	35.22153	30.9782	30.06653	0
24.98513	23.23773	0	27.6208	17.31387	28.2452	35.32507	31.20513	30.6338	0
25.0214	24.05213	0	27.64987	17.41427	28.3556	35.46786	31.3654	31.0588	0
25.0592	24.24687	0	27.6978	17.46373	28.64087	35.79527	31.41433	32.0548	0
25.12533	24.5164	0	28.07947	17.5806	29.0622	35.89874	31.82193	32.17593	0
25.1624	24.98613	0	28.19353	17.63373	29.41573	36.24306	31.86127	35.2238	0
25.29153	25.04867	0	28.28133	17.73287	29.62233	36.53593	32.2952	35.29373	0
25.67953	25.12193	0	28.4042	17.80353	29.6842	36.63273	32.42	36.58393	0
25.7968	25.267	0	28.5362	17.84287	29.8484	37.01327	32.54053	36.68847	0
25.83753	25.69813	0	28.82493	17.98233	29.98993	37.06547	32.6186	37.0328	0
25.8928	25.98773	0	29.34467	18.092	30.58113	37.10393	32.8496	37.11293	0
26.57353	26.0576	0	29.9932	18.16147	30.6598	37.46173	33.5644	37.17827	0
26.66293	26.10087	0	30.12667	18.31173	31.34913	37.51093	33.93753	37.8228	0
27.1702	26.23047	0	30.1576	18.33967	31.67773	37.699	34.45547	37.9882	0
27.27273	26.4772	0	30.2574	18.39887	32.05073	37.94193	34.52207	38.3534	0
27.54147	26.62373	0	30.32047	18.4408	33.6438	38.50507	34.71053	38.62774	0
27.62107	27.79447	0	30.3364	18.4712	33.90627	38.82813	34.8066	0	0
28.02453	28.12733	0	30.3754	18.49847	34.00213	39.78807	35.4512	0	0
28.20507	28.32573	0	31.95167	18.53127	34.3066	39.8626	35.5594	0	0
28.24367	28.3928	0	31.97467	18.59673	35.37447	39.96207	35.80787	0	0
28.58047	28.4068	0	32.00414	18.75147	35.56433	0	37.96987	0	0
28.69127	28.47547	0	32.08687	18.79473	35.6188	0	38.26447	0	0
29.30573	28.48513	0	32.16807	19.00053	35.68633	0	38.292	0	0
30.18927	28.7716	0	32.24953	19.06393	35.78573	0	38.336	0	0
30.50253	28.83307	0	32.3212	19.15787	35.92307	0	38.392	0	0
30.5676	28.89767	0	32.71507	19.1868	36.00453	0	38.45367	0	0
31.14467	29.95493	0	32.92707	19.23413	36.07693	0	38.94853	0	0
33.11047	30.52653	0	32.98407	19.29193	36.396	0	39.09513	0	0
33.17553	30.5692	0	33.03327	19.4772	36.55733	0	39.91027	0	0
33.2254	30.80867	0	33.29413	19.54667	36.9992	0	39.98874	0	0
33.4486	30.91953	0	33.64793	19.62133	37.66693	0	0	0	0
33.63213	30.98027	0	33.6886	19.7284	37.796	0	0	0	0
33.72053	32.52467	0	33.859	20.13393	38.0234	0	0	0	0
33.79307	32.59733	0	33.94667	20.38953	38.33947	0	0	0	0
33.92487	32.69653	0	33.98707	20.4434	38.9414	0	0	0	0
34.54267	32.7802	0	34.42347	20.51567	39.19893	0	0	0	0
34.61087	32.83247	0	34.5108	20.63787	39.5174	0	0	0	0
34.66353	33.94447	0	34.81213	20.8182	39.61813	0	0	0	0
35.17333	34.42	0	34.87487	20.96527	0	0	0	0	0
35.2404	34.4242	0	35.03907	21.03147	0	0	0	0	0
35.282	34.5288	0	35.09753	21.8486	0	0	0	0	0
35.608	34.77613	0	35.14127	21.8694	0	0	0	0	0
35.66087	35.0554	0	35.75853	21.9938	0	0	0	0	0
36.14767	35.67733	0	35.79813	22.2536	0	0	0	0	0
36.2374	36.2378	0	36.18107	22.585	0	0	0	0	0
36.33687	36.55787	0	36.3782	22.66393	0	0	0	0	0
36.46233	36.59566	0	36.7582	22.6816	0	0	0	0	0
36.98307	37.02267	0	36.7952	22.93007	0	0	0	0	0
37.5856	37.08107	0	37.4496	23.01747	0	0	0	0	0
37.6502	37.13766	0	37.50013	23.20653	0	0	0	0	0
37.83307	37.19367	0	38.62327	23.37827	0	0	0	0	0
38.132	37.52	0	38.79553	23.58467	0	0	0	0	0
38.34706	38.0432	0	38.84627	23.7056	0	0	0	0	0
38.36707	38.17713	0	39.04293	23.74527	0	0	0	0	0
39.06113	39.07133	0	39.8774	23.79587	0	0	0	0	0
39.26093	39.22013	0	39.93467	24.3608	0	0	0	0	0
39.30633	39.239	0	0	25.55873	0	0	0	0	0
39.45793	39.25834	0	0	26.02907	0	0	0	0	0
39.6036	39.2862	0	0	26.09493	0	0	0	0	0
39.6828	39.6118	0	0	26.13973	0	0	0	0	0
39.7104	39.74773	0	0	26.16527	0	0	0	0	0
39.93247	0	0	0	26.21173	0	0	0	0	0
0	0	0	0	26.70307	0	0	0	0	0
0	0	0	0	26.88493	0	0	0	0	0
0	0	0	0	27.1534	0	0	0	0	0
0	0	0	0	27.30833	0	0	0	0	0
0	0	0	0	27.36207	0	0	0	0	0
0	0	0	0	27.4078	0	0	0	0	0
0	0	0	0	27.4916	0	0	0	0	0
0	0	0	0	27.56533	0	0	0	0	0
0	0	0	0	27.63673	0	0	0	0	0
0	0	0	0	27.69727	0	0	0	0	0
0	0	0	0	27.86613	0	0	0	0	0
0	0	0	0	27.9584	0	0	0	0	0
0	0	0	0	28.07727	0	0	0	0	0
0	0	0	0	28.20347	0	0	0	0	0
0	0	0	0	28.25447	0	0	0	0	0
0	0	0	0	28.2972	0	0	0	0	0
0	0	0	0	28.40587	0	0	0	0	0
0	0	0	0	28.96627	0	0	0	0	0
0	0	0	0	29.30467	0	0	0	0	0
0	0	0	0	29.36027	0	0	0	0	0
0	0	0	0	30.56107	0	0	0	0	0
0	0	0	0	30.62847	0	0	0	0	0
0	0	0	0	31.12873	0	0	0	0	0
0	0	0	0	31.2368	0	0	0	0	0
0	0	0	0	31.45093	0	0	0	0	0
0	0	0	0	31.92453	0	0	0	0	0
0	0	0	0	32.04553	0	0	0	0	0
0	0	0	0	32.2264	0	0	0	0	0
0	0	0	0	32.83247	0	0	0	0	0
0	0	0	0	34.52827	0	0	0	0	0
0	0	0	0	34.665	0	0	0	0	0
0	0	0	0	34.76787	0	0	0	0	0
0	0	0	0	35.1916	0	0	0	0	0
0	0	0	0	35.3532	0	0	0	0	0
0	0	0	0	35.64987	0	0	0	0	0
0	0	0	0	36.5622	0	0	0	0	0
0	0	0	0	36.84167	0	0	0	0	0
0	0	0	0	36.93027	0	0	0	0	0
0	0	0	0	37.43387	0	0	0	0	0
0	0	0	0	37.599	0	0	0	0	0
0	0	0	0	37.6672	0	0	0	0	0
0	0	0	0	37.75433	0	0	0	0	0
0	0	0	0	38.22653	0	0	0	0	0
0	0	0	0	38.45107	0	0	0	0	0
0	0	0	0	38.50447	0	0	0	0	0
0	0	0	0	38.52953	0	0	0	0	0
0	0	0	0	38.63847	0	0	0	0	0
0	0	0	0	38.67687	0	0	0	0	0
0	0	0	0	39.33733	0	0	0	0	0
0	0	0	0	39.44513	0	0	0	0	0
0	0	0	0	39.50487	0	0	0	0	0
0	0	0	0	39.65313	0	0	0	0	0
0	0	0	0	39.74913	0	0	0	0	0
0	0	0	0	39.8188	0	0	0	0	0
