# Supplementary material for: Neural manifolds for odor-driven innate and acquired appetitive preferences
Source: Nat Commun. 2023 Aug 5;14:4719. doi: 10.1038/s41467-023-40443-2 (PMC10404252; doi:10.1038/s41467-023-40443-2)
Supplement: Supplementary file 4 — Source Data [file 41467_2023_40443_MOESM4_ESM.zip › Figure2/2019613_right/ch8_11/text/ani_C6.txt]

0.02846667	0.0648	0.7854	1.3462	0.115	0.1954667	1.171133	0.4248	0.3161333	0.9882
0.7718667	0.3835333	1.233333	2.639133	1.294867	0.6592667	1.9316	0.5114	0.5474	1.238667
0.8360667	0.4192667	1.5302	2.7328	1.330867	0.7127333	2.2098	0.5541334	0.5934666	2.289267
2.151467	0.4696667	1.858733	5.538466	1.417667	0.7698666	2.9228	0.6151333	0.6660666	2.3422
2.945133	0.5191333	2.246533	6.511467	2.955267	1.115667	3.658667	0.8016	1.1936	2.3782
3.051733	0.6647334	2.330467	9.378734	2.988733	1.832	7.223866	0.8603333	2.713933	4.115867
3.7992	0.7528667	3.970867	9.479267	3.062467	1.891467	7.339267	0.9372666	2.814333	4.360466
3.846933	1.873067	4.590066	10.056	3.085733	1.959	9.0134	1.369267	2.879667	4.534867
5.4932	3.858933	4.665534	10.10507	3.1438	2.183733	12.02327	1.400333	3.983467	4.8602
5.5796	4.046733	5.483533	10.25027	3.1736	2.807267	12.7468	2.091133	4.570133	4.868067
6.860867	4.118667	7.678333	14.5842	3.2002	3.084733	15.0136	2.291533	5.142467	5.007133
7.4762	4.629333	7.819533	14.81113	3.367	3.516933	15.44633	2.360467	5.307267	5.0452
7.697067	5.127133	7.875667	14.91567	3.6662	5.142867	16.6172	2.570533	5.388933	5.466667
8.457867	5.659667	7.974867	14.98393	4.1904	6.409	16.68773	4.109867	5.552733	5.5124
8.488334	5.9052	9.850866	15.2392	4.471066	7.113067	17.42947	4.194334	5.636	5.571
8.587733	6.73	9.918067	15.59933	5.763667	7.175	17.55993	6.756467	6.323467	5.621267
8.6558	6.780066	14.87353	15.77793	7.280867	8.497867	18.01993	6.9598	7.369133	5.744267
8.729267	6.8548	14.9882	16.32653	8.246134	8.6214	18.20647	7.650067	7.4946	6.274933
8.9362	7.469333	15.1684	16.4716	11.6662	9.291667	18.3298	7.785467	8.237066	6.366667
9.0958	7.542666	15.31713	16.74947	13.0972	9.3894	18.39267	14.80067	8.346733	6.4212
9.5176	8.6626	15.4012	17.0602	13.64393	9.704866	18.77693	14.8328	8.8142	7.144
9.756667	9.975866	15.54147	17.23767	14.76967	15.02413	18.9172	14.90073	9.002267	7.3604
9.8916	10.0698	15.6452	19.32707	14.968	15.064	19.63953	14.96413	9.060133	8.2284
9.9708	10.19653	15.678	19.61747	14.97173	15.16607	19.87473	15.0518	10.68413	8.335
10.19033	10.778	15.73307	19.6626	15.05533	15.29513	19.9866	15.09553	11.55133	8.503266
10.23233	14.73793	17.16553	19.72507	15.1662	15.9214	20.97587	15.47033	12.03593	8.6232
10.35707	14.77187	17.36153	19.90647	15.23867	15.96793	21.09593	15.71547	12.1036	9.732533
13.70327	14.81033	17.76767	20.4294	15.27807	16.22473	21.12007	15.831	13.96027	10.1796
13.78213	14.861	18.08067	20.53507	15.3284	16.29407	21.36833	15.97673	13.99653	14.2186
13.87813	14.94413	18.6048	20.65653	15.44047	16.37147	21.4146	16.33573	14.07813	15.21927
14.189	15.06153	18.70833	20.7686	15.69953	16.48387	21.50387	16.388	14.34613	15.37687
14.88453	15.1522	19.02133	21.23253	16.18253	16.547	21.72647	16.9214	15.2988	15.42807
15.48213	15.24413	19.05713	21.46553	16.2624	16.58907	22.16507	17.17	15.33867	15.57973
17.19807	15.36913	19.19387	21.5338	16.4374	17.23593	22.35947	17.21787	15.40833	16.52113
19.024	15.54133	19.50547	22.15913	16.84087	17.62553	23.77973	17.26407	15.5196	16.68707
19.06947	15.60927	20.84647	23.24273	16.9658	17.72427	24.57213	17.3598	15.62433	16.7438
19.12847	15.72873	21.27113	24.6808	17.987	18.44847	24.61427	17.53393	15.76693	16.7756
20.1906	16.73527	21.5738	25.9894	18.08393	18.47613	24.67987	17.66573	15.89407	16.81473
20.3014	16.96633	21.57887	26.16707	18.19533	18.51313	24.7244	18.12973	16.0964	16.85193
20.30607	17.14753	21.65073	29.6528	18.30733	18.56153	24.8458	20.017	16.21867	16.90993
20.5634	17.182	21.7442	30.20387	18.4364	18.8504	25.00773	20.0652	16.47113	17.02053
21.19233	18.5998	22.00673	30.29827	18.6686	20.06907	25.324	20.1026	17.48513	17.38193
21.25853	18.66	23.06653	30.3534	19.95727	20.3462	26.60813	20.19553	17.54573	18.482
21.32667	18.78187	24.58593	30.45353	23.38513	21.35487	27.06607	21.11587	17.58833	18.53553
21.44093	19.02113	24.63033	30.492	23.69267	21.59573	27.10927	22.02853	17.8114	18.8616
21.52267	20.6642	24.66613	30.61193	24.91793	21.68813	27.17687	22.0936	18.52473	19.08487
21.74993	20.70713	24.75333	30.74027	24.9636	21.93707	27.9032	22.15933	20.7326	19.18567
21.97127	20.85827	24.8176	31.20013	25.12293	22.0702	27.98667	22.32507	20.74073	20.02773
22.6478	22.08233	27.75393	31.40487	25.57493	23.11333	28.04093	22.4342	20.7906	20.15887
22.72427	22.48387	27.80067	31.50753	25.73607	23.19	28.2584	22.48773	20.86553	20.19527
23.3718	22.59707	27.83367	31.67233	26.99773	23.7846	28.33353	24.42627	20.94227	20.2884
23.74607	22.6944	27.86713	33.06133	27.07167	25.3416	28.44053	24.481	20.99447	20.34673
24.07367	22.79573	27.94067	33.09133	27.12233	25.61333	28.52547	24.5128	21.17033	20.41773
24.88047	22.97607	28.0536	34.61993	27.43387	25.6948	28.61047	24.64827	21.60673	20.4806
25.2408	23.0326	29.64073	34.77753	30.49933	26.993	28.884	24.78727	21.6312	20.51953
26.1012	23.1818	29.87487	35.0116	32.0086	28.9384	28.94967	24.8924	21.65767	21.8686
26.13587	23.2772	30.435	35.0626	32.602	29.13667	29.20713	24.9668	21.7054	22.0194
26.17333	23.4456	30.5136	35.15793	32.67107	29.31787	29.29533	25.0684	22.19	22.14713
26.21227	23.6338	30.64887	35.37853	32.74373	29.53967	29.667	25.10413	22.30913	22.488
26.44633	23.8872	30.93413	35.56	33.4076	29.6014	29.833	25.14767	22.5272	23.2716
26.50707	24.527	31.024	36.18747	34.21833	29.8236	30.00867	25.3086	22.58753	23.34933
28.64413	24.71513	31.03607	36.25653	34.2708	30.82913	31.82553	25.476	22.68467	23.7118
29.11133	24.77873	31.5596	36.40093	34.3192	30.90807	31.85893	25.66507	22.82153	23.78927
29.20693	24.91173	31.72727	36.79693	35.17553	30.91647	31.92787	25.89287	23.78127	23.8404
29.28773	25.35173	34.936	36.985	35.218	31.52133	32.67873	25.92233	24.65273	23.93327
30.0574	25.59987	36.03313	37.086	35.30467	32.3288	32.761	26.011	25.70333	24.01573
30.16547	25.82007	36.15033	39.4518	35.4628	32.5086	33.19967	26.85327	26.98907	24.20067
30.72713	26.1268	36.21047	39.53047	36.26167	32.84867	33.34127	26.93093	27.06113	24.35207
31.01413	26.95047	36.28233	39.7148	36.38453	33.10814	33.42633	27.38807	27.12133	25.1236
31.06987	27.23973	36.5024	0	38.0316	33.2372	33.47113	27.44473	27.19793	25.3224
31.43073	27.48193	37.4106	0	0	33.4808	33.5514	27.72567	27.45493	25.71127
31.48913	27.7418	37.6796	0	0	33.6392	33.62	27.79247	28.57613	25.8206
31.86333	28.29173	38.94013	0	0	33.67767	33.83187	28.10253	28.82727	25.97787
31.96507	28.39853	39.0664	0	0	33.81973	34.7658	28.30147	28.88387	26.04527
32.04407	28.45633	39.48413	0	0	33.91227	35.25093	29.0756	29.44713	26.3328
32.66767	28.70787	39.666	0	0	33.92053	35.27987	30.0842	29.54673	27.3832
33.0988	28.77433	39.91833	0	0	33.96447	35.3248	30.49307	29.7028	27.47213
33.4768	29.96987	0	0	0	34.02353	36.06353	31.27227	29.98027	28.38773
33.548	30.0194	0	0	0	34.0946	37.482	31.54753	30.11987	28.42953
33.6276	30.0614	0	0	0	34.17533	37.589	31.883	31.11793	28.50127
33.69233	30.09587	0	0	0	35.2394	37.65673	32.02307	31.28947	29.21527
33.7466	30.2612	0	0	0	35.36946	38.07313	32.0726	31.39453	29.2766
33.81753	30.4136	0	0	0	35.4204	38.13087	32.16127	31.64767	29.3666
33.82807	30.47513	0	0	0	35.6774	39.09727	32.26567	32.38787	29.46207
33.945	30.54467	0	0	0	35.72467	0	32.41153	32.45167	29.54007
34.02633	32.237	0	0	0	36.11773	0	32.65647	32.5004	30.82547
34.11907	32.9716	0	0	0	37.1876	0	32.68987	36.7994	30.90027
34.90553	33.0486	0	0	0	37.2868	0	32.73907	37.31633	33.11467
35.8184	33.43093	0	0	0	38.63766	0	32.80513	37.35667	37.09426
37.22253	33.63607	0	0	0	38.737	0	33.21167	37.38787	37.139
37.43867	33.72647	0	0	0	39.25507	0	33.4462	37.43567	37.26
37.55327	34.1486	0	0	0	39.4326	0	33.58733	38.88153	38.21733
37.60853	34.22673	0	0	0	39.60047	0	34.03	38.988	38.24633
37.6484	34.47293	0	0	0	39.60647	0	34.66807	39.086	38.518
37.692	34.6024	0	0	0	39.7082	0	34.7862	39.25387	38.61813
37.72413	34.86327	0	0	0	39.88093	0	34.86493	39.503	38.71453
37.76373	35.11207	0	0	0	0	0	34.98853	39.9054	39.08967
38.84613	35.76647	0	0	0	0	0	35.07693	0	0
38.91107	36.16813	0	0	0	0	0	37.8312	0	0
38.98314	36.78307	0	0	0	0	0	38.40173	0	0
39.61533	37.55953	0	0	0	0	0	38.5074	0	0
0	37.99807	0	0	0	0	0	38.81933	0	0
0	38.08507	0	0	0	0	0	38.96847	0	0
0	38.14813	0	0	0	0	0	39.06993	0	0
0	38.1868	0	0	0	0	0	39.7672	0	0
0	38.80947	0	0	0	0	0	39.9396	0	0
0	39.3592	0	0	0	0	0	0	0	0
0	39.51114	0	0	0	0	0	0	0	0
