# Supplementary material for: Neural manifolds for odor-driven innate and acquired appetitive preferences
Source: Nat Commun. 2023 Aug 5;14:4719. doi: 10.1038/s41467-023-40443-2 (PMC10404252; doi:10.1038/s41467-023-40443-2)
Supplement: Supplementary file 4 — Source Data [file 41467_2023_40443_MOESM4_ESM.zip › Figure2/2019613_right/ch8_11/text/lin_C1.txt]

0.08773334	1.490667	0.9385333	0.008466667	0.1258667	0.1002	1.4366	0.7444	0.1036667	0.1690667
0.2945333	1.853867	1.098733	0.1386	0.5487334	1.838867	2.896867	0.9518	0.5292667	2.725867
0.6106667	2.3384	1.1992	0.3629333	0.6458	2.640067	3.061267	2.3916	0.9863333	2.794867
1.108333	2.524667	1.390067	0.4384	0.8905333	5.427667	3.114667	2.464133	1.185933	2.971667
1.111667	2.861533	1.4528	0.6008667	1.285867	6.701867	3.276333	2.544467	1.833533	3.519733
1.2998	3.1176	1.553133	1.081667	1.6696	7.959	3.2988	3.549267	3.212067	4.7638
1.382067	4.302	1.6416	1.130933	1.8776	8.023933	3.574933	4.944933	3.5036	5.5998
1.531067	4.520867	2.0566	1.269733	2.0618	8.296267	3.7024	5.853467	3.522533	5.740133
1.661067	6.0738	2.674467	1.3758	3.048467	8.350533	3.747267	6.1988	4.3796	6.1488
1.670267	6.122667	5.421	2.045133	3.677733	8.6728	3.788933	6.543667	4.7184	7.3482
1.7534	7.5644	5.483533	3.6862	3.771533	8.815866	3.827933	6.599467	4.796467	7.421867
1.7602	9.032534	5.559	3.804133	4.424	9.2432	3.930133	8.548333	5.111133	7.605533
2.0078	9.932067	5.7082	3.974133	4.496867	9.582933	4.512466	8.9036	5.162467	7.643067
2.359867	10.37693	6.4066	4.022333	4.5526	10.1466	4.521867	9.3406	5.204067	7.6832
2.492	10.4232	6.490933	4.413267	5.032733	10.19467	4.7848	9.386666	5.2594	7.790267
2.564667	10.51733	6.651733	4.972133	5.762267	10.26387	4.901733	9.422334	5.351267	8.343866
2.6052	10.57647	6.9396	5.7992	5.882534	10.372	5.029333	9.473	5.941933	9.1062
3.0136	10.605	6.9872	5.876333	7.0572	10.40647	5.492466	9.508667	6.309	9.266133
3.5938	10.63867	7.826133	6.038333	7.451533	10.41107	5.550533	9.638933	6.4658	9.3132
3.6724	10.67233	8.072933	6.400466	7.5608	10.4418	5.678467	9.732133	7.016133	9.371266
3.769267	10.71253	8.882	6.7042	7.755667	10.46327	5.770067	9.787733	7.4984	9.4062
3.9244	10.88887	8.894267	10.38067	7.917	10.48553	6.142334	9.9312	7.755466	9.463333
3.9794	10.9258	8.9596	10.429	7.9896	10.51027	6.322733	10.06947	7.855467	9.4934
4.175667	11.01	9.163333	10.46767	8.474267	10.53187	8.035867	10.13633	7.9618	9.527933
4.3658	11.1552	9.209133	10.52413	8.5912	10.5594	8.115267	10.342	7.968933	9.631534
4.7326	11.19127	9.371134	10.5412	8.746	10.59173	8.423266	10.3708	8.087	9.739333
4.945667	11.24647	9.426066	10.56813	9.7548	10.63027	8.593866	10.39867	10.0838	9.7994
5.1756	11.30553	9.479	10.59207	10.375	10.68727	8.627466	10.41973	10.18527	9.924067
5.543733	11.3762	9.6	10.59833	10.4412	10.7726	8.708266	10.4434	10.37627	10.31753
6.0666	11.45827	9.727734	10.6354	10.4706	10.8498	9.1508	10.46187	10.39653	10.372
6.648067	11.52227	9.8796	10.66327	10.5098	10.92033	9.259733	10.4864	10.42187	10.39587
6.758667	11.62073	10.25653	10.68887	10.55713	11.00267	9.5994	10.5092	10.46113	10.4248
8.8294	11.7048	10.47807	10.73947	10.60027	11.10467	9.707267	10.53767	10.48793	10.4506
8.961534	11.79727	10.56733	10.7798	10.63607	11.17833	9.861067	10.5756	10.51667	10.48573
9.5778	11.8126	10.61473	10.79273	10.69867	11.22433	10.39887	10.624	10.55167	10.51927
9.798533	11.9264	10.65287	10.88773	10.75433	11.27767	10.4646	10.68347	10.59007	10.5626
9.9656	12.0134	10.70753	10.99527	10.8174	11.384	10.49327	10.73507	10.668	10.62053
10.167	12.08327	10.74947	11.2144	10.85213	11.4792	10.5094	10.7806	10.76867	10.72107
10.4384	12.1434	10.80073	11.30127	10.90207	11.83973	10.5244	10.84607	10.8816	10.78493
10.8422	12.20567	10.86233	11.53353	10.96673	11.98867	10.53407	10.90727	10.9478	10.83727
11.40173	12.30653	10.96113	11.91713	11.0454	12.14833	10.56667	10.97553	11.03633	10.8794
11.5352	12.42487	11.00593	11.95867	11.056	12.17873	10.59427	11.2672	11.193	10.92533
11.58147	12.55193	11.07453	12.0172	11.09	12.28807	10.6236	11.2902	11.28587	10.9572
11.69427	12.58147	11.2954	12.09033	11.10287	12.36	10.6478	11.3798	11.39413	11.10133
12.05633	12.64047	11.372	12.1476	11.17227	12.4642	10.6808	11.4186	11.44233	11.17887
12.097	12.705	11.4274	12.20847	11.1912	12.48353	10.73873	11.43387	11.45927	11.3268
12.18373	12.761	11.49007	12.23693	11.29073	12.5504	10.84433	11.49093	11.50273	11.3964
12.31907	12.81933	11.5788	12.27613	11.42353	12.58773	10.8848	11.53527	11.53553	11.56333
12.3512	12.88853	11.6412	12.35187	11.53507	12.72307	10.96553	11.69973	11.62453	11.6806
12.39333	12.93513	11.71967	12.441	11.78993	12.94213	11.02353	11.83627	11.7928	11.737
12.42413	12.98193	11.83273	12.68533	11.92513	12.96887	11.05733	11.93293	12.191	11.82107
12.4498	13.1098	11.92207	12.8688	12.0118	12.98987	11.14127	11.98273	12.40567	11.94447
12.48753	13.24573	12.0572	13.00433	12.11627	13.04167	11.284	12.28753	12.41233	12.1052
12.5512	13.34647	12.22173	13.065	12.31707	13.11527	11.28767	12.3882	12.49767	12.22127
12.69733	13.35527	12.35193	13.10567	12.41433	13.1446	11.3536	12.55573	12.55587	12.3084
12.71333	13.4092	12.50813	13.1904	12.71013	13.17727	11.39893	12.63313	12.5694	12.41613
12.76333	13.4614	12.6266	13.28367	12.79473	13.21927	11.45133	12.7148	12.68253	12.5728
12.83247	13.52913	12.8022	13.42113	12.9688	13.268	11.58073	12.8144	12.7632	12.69213
12.871	13.606	12.87347	13.47773	12.98633	13.31627	11.65667	12.8412	12.8758	12.74273
12.90033	13.67487	13.06007	13.5196	13.02813	13.40747	11.71667	13.04213	12.92367	12.773
12.96847	13.8106	13.11913	13.56393	13.13353	13.48033	11.76413	13.08373	13.1084	12.8246
13.038	13.91027	13.1466	13.652	13.26827	13.526	11.79553	13.19733	13.29513	12.83647
13.1488	13.94	13.19653	13.89787	13.308	13.5396	11.87227	13.324	13.52393	12.906
13.31133	14.09267	13.24627	13.99707	13.39253	13.61967	11.946	13.40267	13.62427	12.93473
13.40307	14.13513	13.35213	14.35087	13.53453	13.66433	12.16693	13.41487	13.69047	12.98967
13.45487	14.16513	13.36133	15.7272	13.67987	13.706	12.21547	13.51927	13.78533	13.03673
13.61927	14.18107	13.41393	16.60907	13.8524	13.8644	12.31307	13.72147	13.8616	13.06693
13.67773	14.2782	13.46493	16.90347	14.09687	14.0918	12.60347	14.0278	13.87227	13.1558
13.78247	14.28927	13.4892	17.0144	14.27847	14.27827	12.6742	14.10447	13.9738	13.403
13.8594	14.36733	13.52827	18.341	15.95313	14.40273	12.80227	14.13793	14.04487	13.53273
13.93313	14.49433	13.57847	18.49467	16.05633	14.46553	13.23827	14.1852	14.09633	13.81993
14.00553	15.0784	13.59027	19.2022	16.20033	14.47773	13.40247	14.2874	14.1312	13.9298
14.12133	15.13673	13.62493	20.2778	17.1498	14.5524	13.60273	14.38853	14.21367	14.0392
14.25447	15.31407	13.78727	20.98713	19.2742	14.62773	13.82867	15.51373	14.2834	14.21787
14.3882	17.8616	13.9358	21.51367	19.42253	14.75347	13.90373	17.60493	14.33787	14.27253
14.60993	18.31193	14.28433	22.20367	19.70173	17.017	14.138	19.59673	14.4118	14.31967
14.8146	18.77	15.93327	22.40553	19.8848	17.24647	14.28687	19.77267	14.55273	14.379
15.76553	22.23673	16.35293	22.687	20.04227	17.70293	14.33687	19.89947	15.16267	15.56433
16.13213	22.33367	17.9758	23.23433	22.35193	17.9302	14.37033	22.45933	15.28867	15.69033
16.63747	22.4824	19.50713	23.44027	23.367	18.49487	14.49127	22.84293	15.8824	15.73287
17.2958	24.524	19.60767	24.10127	23.75193	18.6004	14.58887	23.0252	16.2178	15.847
17.68247	25.78753	21.4524	24.3466	23.92013	20.01173	16.21507	23.21227	16.28	15.92013
17.77073	27.04473	21.50773	24.43947	24.01833	20.1032	16.47067	23.46973	16.38793	16.0332
17.853	27.26953	22.83853	24.4722	24.23193	20.2506	18.465	23.55207	16.95287	16.5136
18.43627	27.30027	24.3866	25.0404	24.80213	20.5312	20.60407	24.39947	20.25047	16.54127
18.50347	27.46393	24.44893	25.08873	25.16087	21.035	20.80193	24.9596	20.78187	18.15953
18.7932	27.46707	24.63427	25.22007	26.11487	21.83907	20.94407	24.9862	20.85967	18.37987
18.96113	27.5544	25.07407	25.30993	26.72527	22.766	21.46673	25.49313	21.0396	18.61333
19.13207	27.59993	26.09807	25.51967	26.90927	24.44547	21.73747	25.62293	21.09713	18.69933
19.48867	27.6708	26.73787	25.71907	27.02733	24.50827	22.18467	25.69107	21.14793	18.76153
20.2504	27.67413	26.9972	25.8962	27.23047	24.7608	22.26087	26.10173	21.188	19.07067
20.47873	27.99133	27.0868	28.16473	27.27113	25.96087	22.40973	26.2752	21.31827	19.25973
20.59113	28.33	27.177	28.42927	27.3624	26.564	22.52433	26.383	21.62547	19.4314
20.95087	28.4206	27.40667	28.5066	27.4988	26.91113	24.39193	26.5984	22.33073	19.52887
21.00407	28.55613	27.51327	28.79027	27.57893	29.54387	25.56033	26.6138	22.52087	20.6864
22.18847	29.67733	27.77573	28.91673	27.656	29.7514	25.98387	26.80867	22.83227	20.79893
22.30533	29.78187	28.60293	29.0546	27.73067	30.17627	26.70013	27.2186	22.96113	20.92993
22.85873	29.86267	28.76993	29.0876	27.9072	30.35287	27.03007	28.15013	24.14887	21.14867
23.127	29.93073	28.8908	29.15013	28.03307	30.47113	27.10153	28.40547	24.46973	21.20313
23.19233	30.04567	28.9778	29.25393	28.073	30.6006	27.8268	28.5688	24.68853	21.54127
23.85393	31.00693	29.0832	30.08667	28.3042	30.70213	27.83793	28.63693	24.8462	21.61007
24.41093	31.3986	29.97007	30.17027	28.32653	31.01847	28.3672	28.67393	24.94447	21.71213
24.48393	31.8506	31.566	30.197	28.49473	31.2596	28.5192	29.09313	25.17513	21.9746
24.54627	31.91547	31.63533	30.29707	28.59847	31.34013	28.72353	29.15953	25.4086	22.06373
25.3922	32.16927	32.26534	30.93733	28.753	32.01093	28.95513	29.2522	25.43687	22.1214
25.4988	32.3304	32.6438	32.79693	28.81633	32.19487	29.95287	29.70527	25.53047	22.15853
25.69867	32.49553	33.03387	32.94547	28.86407	32.4572	30.4192	29.90267	26.1196	22.19193
25.76827	32.64493	33.18527	32.989	28.92967	32.56873	31.5154	30.0522	26.18087	22.235
26.37793	32.66393	33.87233	33.06007	29.082	32.888	31.69673	30.1506	26.25153	22.3266
27.44593	32.98767	33.97513	33.158	29.146	32.92367	32.01266	30.18793	27.583	22.33647
28.07673	34.64454	34.0074	35.14333	29.32987	32.98713	32.37967	30.25133	27.6144	23.36753
28.1464	34.87167	34.9534	35.19447	29.51853	33.09993	32.46867	30.30793	27.64033	23.56393
29.62613	34.99547	35.047	35.28233	29.9384	33.317	32.7334	30.32153	27.72293	23.96313
31.41593	35.08027	35.08333	35.31747	29.99953	33.35633	33.63066	30.3678	27.93553	24.09007
32.11273	35.23433	35.1188	35.55807	30.08873	33.40333	33.73793	30.42873	28.9246	24.15207
32.2226	36.00753	35.31707	35.69733	30.26187	33.6838	33.887	31.19687	29.0188	24.27753
32.2344	36.28827	35.36707	35.80513	31.09193	33.9236	34.17867	31.5226	29.075	24.99333
32.26133	36.3148	36.1028	36.38754	31.49987	34.16267	34.51467	31.69433	29.1782	25.05027
32.28287	36.4678	36.56853	36.98093	31.78007	34.30527	34.7596	31.74967	29.2154	25.0802
32.6098	37.0448	36.61627	37.30927	31.83573	34.53927	34.9006	31.8408	29.25893	25.32913
32.64853	37.11673	36.7108	37.41967	32.08473	34.61413	36.60067	31.985	29.35413	25.4804
32.7568	37.22066	36.8772	37.5414	32.384	34.68013	37.04807	32.21213	29.40947	26.27833
32.8428	37.95307	36.98527	37.61487	32.52413	34.70987	37.29853	32.36567	29.8884	26.54493
33.20493	38.13447	38.34233	37.71713	32.56413	34.755	37.41207	33.47613	30.26267	27.26893
33.26153	38.31947	39.2002	38.5828	32.7636	35.01	38.0088	34.9408	30.83413	27.3626
33.35273	38.35433	0	38.7546	33.8888	35.0396	38.9102	35.15014	31.16987	27.4486
33.44593	38.38013	0	39.12007	34.90473	35.43113	39.06227	35.9108	31.39367	27.54033
33.60947	38.5194	0	39.34407	35.6772	35.5062	39.17953	35.96767	31.57487	27.59093
33.70873	38.98673	0	39.39186	35.86773	35.54833	0	36.14667	31.7854	27.8708
33.8608	39.10826	0	39.4848	35.93787	35.59867	0	36.4558	33.62027	29.14727
34.2244	39.6608	0	39.57427	36.00613	35.72327	0	36.583	34.07013	29.21447
34.7296	0	0	39.80313	36.45633	35.8152	0	36.6902	34.13727	29.24167
34.83393	0	0	0	37.771	36.00893	0	36.72867	34.3162	29.28887
34.944	0	0	0	38.06953	36.10213	0	37.22073	34.39213	29.33107
35.0832	0	0	0	38.20367	36.86413	0	37.5552	34.54007	29.40513
35.2372	0	0	0	38.37233	36.99687	0	38.25933	34.59873	29.72433
35.2962	0	0	0	38.95447	37.03347	0	38.31767	34.8286	29.78507
35.44073	0	0	0	39.721	37.049	0	38.46847	35.242	30.29953
35.5206	0	0	0	39.80627	37.08887	0	38.52267	35.43947	30.65673
35.53193	0	0	0	0	37.13054	0	38.62833	35.48707	30.8304
35.57187	0	0	0	0	37.15787	0	38.7972	35.64167	30.88447
35.59307	0	0	0	0	37.2086	0	38.993	36.06627	30.9534
35.71293	0	0	0	0	38.234	0	39.62053	37.18073	31.01127
35.78307	0	0	0	0	38.48587	0	0	37.7474	31.062
35.8798	0	0	0	0	39.11907	0	0	37.9558	31.18967
36.051	0	0	0	0	39.23613	0	0	38.03273	31.66927
36.17093	0	0	0	0	39.54833	0	0	38.08393	32.07453
36.2976	0	0	0	0	39.7482	0	0	38.18293	32.20613
36.33253	0	0	0	0	0	0	0	38.6164	32.31753
36.36173	0	0	0	0	0	0	0	38.70347	32.84513
36.38367	0	0	0	0	0	0	0	38.8076	33.27087
36.49087	0	0	0	0	0	0	0	38.87553	33.65513
36.614	0	0	0	0	0	0	0	39.02913	33.93707
36.68887	0	0	0	0	0	0	0	39.11547	33.94587
36.76507	0	0	0	0	0	0	0	0	36.54713
36.84247	0	0	0	0	0	0	0	0	37.1282
36.92973	0	0	0	0	0	0	0	0	38.2448
36.995	0	0	0	0	0	0	0	0	0
37.05853	0	0	0	0	0	0	0	0	0
37.23667	0	0	0	0	0	0	0	0	0
37.39007	0	0	0	0	0	0	0	0	0
37.53107	0	0	0	0	0	0	0	0	0
37.609	0	0	0	0	0	0	0	0	0
37.6544	0	0	0	0	0	0	0	0	0
37.71013	0	0	0	0	0	0	0	0	0
37.80373	0	0	0	0	0	0	0	0	0
37.85347	0	0	0	0	0	0	0	0	0
37.95947	0	0	0	0	0	0	0	0	0
38.0124	0	0	0	0	0	0	0	0	0
38.06293	0	0	0	0	0	0	0	0	0
38.1294	0	0	0	0	0	0	0	0	0
38.18853	0	0	0	0	0	0	0	0	0
38.32627	0	0	0	0	0	0	0	0	0
39.309	0	0	0	0	0	0	0	0	0
39.44987	0	0	0	0	0	0	0	0	0
