# Supplementary material for: Neural manifolds for odor-driven innate and acquired appetitive preferences
Source: Nat Commun. 2023 Aug 5;14:4719. doi: 10.1038/s41467-023-40443-2 (PMC10404252; doi:10.1038/s41467-023-40443-2)
Supplement: Supplementary file 4 — Source Data [file 41467_2023_40443_MOESM4_ESM.zip › Figure2/2019613_right/ch8_11/text/hex01_C1.txt]

0.7897334	0.2207333	0.2219333	0.4438667	0.6718	0.7247334	2.436467	0.6360667	0.006533334	1.991467
0.9227333	1.416133	1.011733	0.6831333	0.9168	0.9161333	3.237533	0.6816667	0.3356667	3.2834
0.9595333	1.591267	1.1338	0.7371333	1.3994	1.0694	3.478667	0.9726	1.5734	3.298467
2.526733	2.664733	1.318667	1.4746	1.5468	2.3886	3.602867	1.879	1.6294	3.393533
2.6486	3.2288	4.348933	1.577067	1.8158	2.653267	4.983867	2.1126	1.8292	3.429867
4.140267	4.245467	4.3872	1.6484	1.8654	3.232867	5.085134	3.082867	3	3.589133
4.2094	4.471867	4.6598	3.862667	2.3266	3.419733	5.149467	3.545467	3.8852	3.6564
4.7032	4.8184	4.765867	3.952267	3.8968	3.945933	5.156267	3.993333	4.688133	5.223533
5.582733	5.166467	5.0842	5.523667	4.443333	4.123333	5.9036	4.294933	4.712533	5.540733
5.622867	5.599667	5.2188	5.625	4.851133	4.284	5.949133	4.417533	6.755466	5.9212
5.702466	5.678867	5.340734	5.745533	5.149066	4.373867	6.831333	4.901667	6.8754	6.3228
5.852067	6.297	5.3958	5.809267	5.250933	4.450333	7.003933	5.439	8.331067	6.829467
6.5852	6.379333	7.937533	5.902333	5.411267	4.991	7.103933	5.5306	10.316	6.975467
6.664467	7.332467	8.927667	7.701533	6.6768	5.608867	11.58407	5.771733	10.48207	7.160933
6.9204	7.439333	8.998867	8.7058	7.88	5.661467	11.65913	7.399533	10.64653	7.239067
6.984933	7.9194	9.034866	10.01427	8.5648	5.722533	12.27087	7.4404	10.96753	7.313467
7.007867	8.6938	9.0956	11.04073	9.0372	5.777267	12.62553	7.820066	11.07107	7.9554
7.132133	8.877867	10.10033	11.1346	9.0596	5.8354	13.6318	7.886267	12.55647	8.129066
7.224733	8.966133	10.2126	12.0998	9.112866	6.007667	14.04313	8.0706	12.6852	8.6662
7.438867	9.2814	10.259	13.31333	9.124666	6.580733	14.28113	8.2434	12.8262	8.797133
7.566733	9.541667	10.31753	13.45767	9.2092	7.867466	14.36347	8.951734	13.55747	9.340266
7.9322	9.792933	10.4838	13.62487	9.256733	8.0072	14.46893	9.153	14.2232	9.963667
8.0104	10.14533	11.42467	14.0498	10.31873	8.271867	14.57373	9.2796	14.58187	10.36713
8.227134	10.325	11.5144	14.0608	10.5832	8.344934	14.67473	9.942933	14.69547	10.624
8.391334	10.40213	11.59007	14.52807	11.35353	8.416933	14.8364	10.004	14.84673	10.67793
8.608533	10.47853	11.68813	14.74067	13.03233	8.549334	15.287	10.16727	17.50347	10.90907
11.60253	10.51227	11.76593	14.77733	13.23613	8.658466	15.38707	10.43053	17.85527	11.60127
12.3386	10.7478	12.64267	14.83807	13.30247	9.6324	15.50987	10.53313	17.89053	11.85553
12.5084	10.83567	14.59067	14.92967	13.4058	10.98493	17.07807	10.6398	18.5116	11.87153
12.776	10.9338	14.6226	15.08093	13.44133	11.2174	17.60107	10.76507	18.6016	11.98933
13.11027	11.02007	14.72627	15.40473	13.50127	11.87867	18.19073	10.81933	19.6188	12.6904
13.41113	11.44413	15.656	15.50967	13.58787	11.92487	18.41067	11.30347	19.9178	12.90727
14.9282	11.63053	15.71147	15.749	13.78613	12.02773	18.49847	12.67727	20.13867	13.1238
15.7102	11.891	16.62893	17.17847	13.8952	12.11247	18.56167	12.71793	20.61053	13.21273
15.71647	12.51807	16.9296	17.6708	14.56047	12.156	18.65447	12.8696	21.7822	14.59467
16.34933	12.65127	17.04027	19.00667	14.7356	12.20193	18.76327	13.13367	21.83927	15.3254
16.41567	12.75833	17.8744	19.3736	15.5106	12.2802	18.8814	14.06007	21.96273	15.3294
17.30453	14.934	18.06	19.62387	15.81007	12.40787	19.01593	15.1888	22.00613	15.51207
17.46373	14.9976	18.1624	19.79733	15.85813	12.58127	19.10367	15.26707	22.1174	16.13013
17.8268	15.73687	18.76373	19.87633	16.098	13.37253	19.19967	18.06373	23.0062	17.0566
18.3966	16.4172	19.18953	19.96653	16.34607	13.52373	20.6308	18.3052	23.9198	18.35993
19.12493	16.66687	19.27627	20.16093	16.6642	14.05113	20.64827	18.31773	23.98273	18.5014
19.2864	18.24167	19.69133	20.31733	17.91553	14.43647	20.7866	18.4086	24.06473	19.5608
20.17567	18.33867	20.00207	20.57087	18.10907	14.57733	22.9326	18.51953	24.10567	19.74653
21.83093	18.53987	20.1658	20.67673	18.4452	14.73313	23.11813	18.5596	24.14567	20.70053
22.87827	18.56167	20.41967	20.83007	18.54367	15.55827	23.14633	18.61867	26.07333	21.35967
23.22873	18.62867	20.4616	21.32307	19.3938	15.8546	23.31687	18.652	26.8638	21.5512
23.6606	18.7208	20.7714	21.49927	19.6126	15.8756	23.43193	18.75013	27.46813	22.76247
24.3464	18.92393	20.99867	21.6052	19.82587	17.08647	23.5696	18.82593	29.30967	24.47993
24.9746	19.05707	21.06433	21.70753	20.63327	17.22353	23.68773	18.9392	29.91813	24.521
25.30213	19.10633	21.26633	21.79533	23.6616	17.27973	24.2722	19.11107	30.29727	26.1
26.81333	19.22647	21.35733	21.85447	24.01387	17.31833	24.51087	19.12193	30.63267	27.97873
26.95453	20.03087	21.41333	21.89007	24.53473	17.41033	24.57707	19.30553	32.70927	30.63947
27.5076	20.086	21.4318	22.06553	24.91127	17.49067	29.8622	19.4494	32.81327	33.04267
29.28013	20.455	22.65353	22.32707	25.2448	17.8834	30.21767	19.49407	32.90693	33.40173
29.33933	20.565	23.1768	22.386	25.2542	18.7434	30.46753	20.6056	34.30893	33.66933
29.3642	20.71367	23.31067	22.46053	25.3594	19.018	31.9492	20.66573	34.36246	34.00627
29.42333	21.70607	23.4946	22.52193	25.48333	19.45793	32.71153	21.439	34.57993	34.02907
29.53867	24.34313	24.0356	23.76907	25.64173	19.57187	32.76287	24.97593	34.82553	34.06653
29.71127	24.92607	25.24707	23.88147	25.69453	19.6312	33.0574	25.55713	35.06173	34.17193
30.5558	25.2002	25.48953	24.09067	25.728	19.96693	33.865	25.613	35.5958	34.18707
31.13253	25.4024	26.25307	24.24333	25.96333	19.9732	34.13507	25.76707	37.03433	34.3946
32.07953	26.12607	26.3358	24.61253	26.02547	20.14407	34.22027	25.83487	37.3672	34.67793
32.2692	26.27013	26.4518	24.6708	26.86213	20.85027	34.2812	26.10767	37.42993	34.78347
32.42213	26.7084	27.65973	24.7968	27.00913	20.91093	35.63867	26.6858	37.70327	34.83387
33.8532	26.72673	29.1972	25.8532	27.6866	21.03187	35.7692	26.99413	38.1578	34.94073
34.31527	27.16187	30.33347	25.9396	27.9792	21.18067	36.61587	27.1356	38.58047	36.02033
34.38673	27.2674	30.41327	28.10667	28.05553	22.13047	38.55647	27.27027	0	36.218
35.22147	27.28073	31.4704	28.45153	28.34567	22.86	38.64	27.65813	0	38.7338
35.40747	27.44047	31.6204	28.50193	28.57713	22.9744	39.2714	27.92827	0	39.39053
36.39174	27.67993	32.2316	28.54393	28.65607	23.36427	39.51853	28.0372	0	0
36.42773	27.89247	32.2448	28.6266	30.44633	24.12167	39.60826	29.00447	0	0
36.46153	28.14627	32.35767	28.79133	30.62867	24.1696	39.8372	29.157	0	0
36.62673	28.53733	32.39093	28.95353	30.7476	27.04793	0	29.25727	0	0
36.65014	28.64453	32.53173	29.4112	30.83733	27.89447	0	29.33147	0	0
36.7306	28.98167	32.77627	29.8332	30.95587	28.18687	0	29.52553	0	0
36.87127	29.10093	32.8654	30.5428	31.10047	31.57653	0	29.70513	0	0
36.95373	29.1706	32.9366	30.70273	31.24073	31.8268	0	29.78747	0	0
37.04427	29.35393	33.0344	30.76907	31.5092	31.88347	0	29.8762	0	0
37.06667	29.49187	33.36526	31.18553	31.7772	31.98753	0	30.02647	0	0
37.09293	29.6456	34.0286	31.3086	31.93847	32.10447	0	30.28487	0	0
37.1596	29.8258	34.39993	32.34947	31.99687	32.31467	0	30.4352	0	0
37.23793	30.28627	34.50447	32.55753	32.04647	32.67013	0	30.81113	0	0
37.3094	30.56753	34.8072	32.61327	32.17473	32.92	0	30.96593	0	0
37.4772	30.63947	34.9134	32.7464	32.50113	32.95433	0	31.6554	0	0
37.68887	31.87093	37.68767	32.84347	32.68833	33.00006	0	31.8914	0	0
37.79067	32.06967	38.85867	33.21173	33.28653	33.76287	0	33.7286	0	0
37.87407	32.3888	38.8844	33.38766	33.405	34.60833	0	33.85593	0	0
37.94573	32.50974	0	33.4298	33.79393	34.83933	0	34.63227	0	0
38.1872	33.12533	0	34.07753	34.00127	35.02234	0	34.78647	0	0
38.31907	33.2046	0	35.34067	35.31373	35.1032	0	35.178	0	0
38.40367	33.34547	0	35.43267	36.361	36.1214	0	35.47973	0	0
38.48193	33.39333	0	35.59447	38.0526	36.23267	0	35.70653	0	0
38.5714	33.6096	0	36.3518	38.9502	36.85273	0	37.03847	0	0
38.86993	33.72367	0	36.76954	39.26987	37.71407	0	37.18913	0	0
38.98533	33.80447	0	36.95927	0	38.54053	0	37.53913	0	0
39.07907	35.33467	0	37.06387	0	38.7258	0	38.7782	0	0
39.89087	38.03227	0	38.9466	0	38.83007	0	38.89727	0	0
39.98087	38.31253	0	39.6002	0	0	0	0	0	0
0	38.34273	0	39.8678	0	0	0	0	0	0
0	38.43607	0	39.8794	0	0	0	0	0	0
0	38.55713	0	0	0	0	0	0	0	0
0	38.6158	0	0	0	0	0	0	0	0
0	38.68387	0	0	0	0	0	0	0	0
0	38.77673	0	0	0	0	0	0	0	0
0	38.89253	0	0	0	0	0	0	0	0
0	39.1518	0	0	0	0	0	0	0	0
0	39.42427	0	0	0	0	0	0	0	0
