# Supplementary material for: Neural manifolds for odor-driven innate and acquired appetitive preferences
Source: Nat Commun. 2023 Aug 5;14:4719. doi: 10.1038/s41467-023-40443-2 (PMC10404252; doi:10.1038/s41467-023-40443-2)
Supplement: Supplementary file 4 — Source Data [file 41467_2023_40443_MOESM4_ESM.zip › Figure2/2019613_right/ch8_11/text/hex_C1.txt]

0.2689333	0.4086	1.114667	0.2352	0.2388	0.06946667	0.09093333	0.1458667	0.02673333	0.011
0.3064	0.4746667	1.157267	0.5512	0.6095333	0.1392	0.1333333	0.2570667	0.1851333	0.04573333
0.7199333	0.5412667	1.198267	0.6345333	1.296067	0.2560667	0.1549333	0.3982	0.2217333	0.1256667
0.778	0.5794666	1.246267	0.6680667	1.586467	0.3184	0.2252	0.4942667	1.027467	0.1750667
0.9194	0.6533333	1.320133	1.0278	2.046067	0.3858667	0.2392	0.6537333	1.193533	0.2303333
1.016867	0.9529333	1.413733	1.4706	2.091333	0.4612	0.2708667	0.7562667	1.290667	0.3515333
1.0794	1.003333	1.539933	1.504467	2.133467	0.4806	0.3056	0.9016666	1.377267	0.4179333
1.235333	1.046	1.7704	1.661867	2.185067	1.0234	0.3986	1.056333	1.621	0.4894
1.298	1.0878	1.8192	1.7812	2.290733	1.107533	0.4096667	1.237667	2.614933	0.5527334
1.351933	1.1602	2.0094	1.970533	2.552533	1.302533	0.4878667	1.309133	3.108933	0.6672667
1.398533	1.361267	2.089933	2.029933	3.2914	1.516533	0.603	1.3862	3.1638	0.7837333
1.448667	1.609467	2.1682	2.086867	3.610667	1.6468	0.6671333	1.4762	3.2428	0.8682666
1.502133	1.6642	2.464533	2.1088	4.056667	1.699467	0.8213333	1.520467	3.856933	0.922
1.636667	1.878667	2.619	2.1636	4.309134	2.5814	0.939	1.940133	4.336	0.9861333
2.0896	1.883467	2.715333	2.224133	4.413333	2.620533	1.242067	1.9936	4.391467	1.025133
2.6378	2.031733	2.730333	2.326667	4.509133	2.661	1.272533	2	4.521133	1.077133
2.7106	2.104267	2.903067	2.333867	4.615067	2.729467	1.281	2.003533	4.620266	1.1558
2.816267	2.145533	2.9604	2.428133	4.714667	2.817533	1.3052	2.078467	4.668733	1.178067
2.862467	2.454667	3.0626	2.5528	4.979267	2.868933	1.348533	2.125067	4.750733	1.312467
3.059	2.742333	3.101667	3.137733	5.5564	2.941533	1.354467	2.138267	5.244	1.375733
3.183267	2.795467	3.157733	3.204533	5.920533	3.051333	1.4926	2.251667	5.324333	1.532067
3.334933	2.822333	3.234133	3.301133	5.9588	3.111067	1.633333	2.351267	5.386333	2.634533
3.699667	2.836933	3.302467	3.354133	6.0458	3.178667	1.6438	2.387333	5.457334	2.681667
3.966133	2.902067	3.368533	3.407133	6.185933	3.325533	1.748867	2.449867	5.576867	2.7744
4.0674	2.9814	3.436667	3.4156	6.226	3.7914	1.839733	2.5012	5.630733	2.877
4.1554	3.0872	3.483733	3.496133	6.351933	3.867733	1.894733	2.673067	5.904867	3.0796
4.259333	3.205	3.697667	3.682	6.414866	3.9594	1.960533	2.716133	5.978467	3.1512
4.374933	3.5668	3.815933	3.823067	6.5284	3.999333	2.083667	2.7234	6.221	3.248467
4.5568	3.948867	4.351867	3.892467	6.545333	4.081666	2.089867	2.768933	6.5172	3.3186
4.8286	4.7342	5.1698	4.017133	6.698867	4.186666	2.1434	2.7966	6.6194	3.829867
5.024133	4.950467	5.606467	4.141333	6.9026	4.268933	2.2178	2.838867	6.689933	4.2878
5.252733	5.020933	5.753867	4.196933	6.9146	4.471867	2.231867	2.846267	7.114933	4.338867
5.388467	5.0856	5.825867	4.218534	7.007067	4.486267	2.305467	2.874867	7.788933	4.519134
5.501933	5.153333	5.847	4.254734	7.061133	4.543667	2.397133	2.892467	7.820533	4.682734
6.1108	5.202	5.958667	4.425267	7.111667	4.638667	2.479133	2.916	7.871067	4.970533
6.182467	5.265467	5.9702	4.511933	7.1718	4.777133	2.629933	2.927933	7.9486	5.973733
6.2536	5.306467	6.0794	4.544333	7.271934	4.834933	2.690467	2.993667	7.988733	6.3408
6.308667	5.309933	6.1108	4.554934	7.785467	4.896533	2.775267	3.007067	8.023	6.972867
6.336467	5.400867	6.1968	4.583933	8.0914	4.9146	2.8488	3.126467	8.127934	7.011267
6.385467	5.444733	6.370934	4.616	8.147734	5.0192	2.8954	3.199133	8.221733	7.1038
6.400933	5.46	6.728533	4.619	8.1706	5.0288	2.936733	3.246733	8.359867	7.2922
6.430867	5.806733	7.711267	4.667867	8.214534	5.126467	3.066467	3.35	8.395534	7.416667
6.448267	6.680067	7.786733	4.715533	8.3216	5.5502	3.119	3.4524	8.688	7.476133
6.491133	6.808466	7.858133	4.721467	8.446333	5.609	3.186267	3.508467	8.857333	7.5708
6.544066	6.936133	7.950067	4.772867	8.489667	5.678733	3.250133	3.731267	8.951533	7.6136
6.601467	7.003867	8.726467	4.8166	8.499133	5.792733	3.322733	3.769667	9.022533	7.717933
6.667267	7.126733	9.220533	4.869867	8.525333	5.9542	3.4112	3.8284	9.083667	7.795733
6.728533	7.202333	11.4318	4.894134	8.558333	6.004066	3.444467	3.8362	9.185133	7.918533
6.796467	7.3686	11.4976	4.908333	8.594	6.041333	3.4982	3.935733	9.308933	8.012733
6.9652	7.491333	12.28847	4.9762	8.6108	6.0762	3.571467	4.000134	9.372267	8.092334
7.032667	7.649867	12.3454	5.064466	8.667334	6.117267	3.590667	4.012933	9.4784	8.1472
7.075267	7.8746	12.38333	5.123867	8.7146	6.159934	3.731267	4.066133	9.4904	8.2268
7.202734	8.226	13.45587	5.140533	8.737866	6.2058	4.668067	4.078133	9.679067	8.320933
7.279267	8.512867	13.49387	5.201933	8.7974	6.249866	4.692934	4.119467	9.722867	8.451067
7.363533	8.563933	13.56727	5.209333	8.903666	6.3668	4.985333	4.140733	9.8106	8.493533
7.468333	9.457533	14.0312	5.229133	8.9846	6.455067	6.426733	4.214334	9.844067	8.51
7.524667	9.535933	14.08227	5.296533	9.066334	6.8058	6.908267	4.2374	9.8726	8.561
7.655867	9.735267	14.14193	5.5906	9.160533	6.987933	6.961534	4.340533	9.9246	8.6268
7.736533	9.9502	14.31433	5.748067	9.455533	7.0222	7.005333	4.346	10.01053	8.683333
7.779267	10.0482	14.52687	5.987733	9.533867	8.084733	7.074266	4.4182	10.02453	8.749333
7.807933	10.174	14.57367	6.0988	9.550734	8.136467	7.207533	4.512133	10.03953	8.829333
7.859533	10.2648	14.67987	6.269733	9.614333	8.2592	7.682933	4.668467	10.0758	9.3638
7.8754	10.3508	14.76987	6.4002	9.723133	8.276334	7.760334	4.735267	10.12387	9.375934
7.951667	10.45293	14.8246	6.464933	9.798	8.423667	7.8868	4.783867	10.14627	9.511733
8.065866	11.0372	14.95013	6.506866	9.857734	8.470734	8.007934	4.840933	10.1756	9.529467
8.073133	11.109	15.0542	6.5552	9.907733	8.581467	8.0396	4.904133	10.2666	9.5702
8.228066	11.17867	15.07087	6.576533	9.974867	9.590934	8.090134	4.968733	10.289	9.587533
8.387067	11.28513	15.12573	6.598067	9.9798	12.50727	8.137733	5.0482	10.4338	9.735333
8.4472	11.30067	15.18487	6.639733	9.9882	12.9202	8.154533	5.120533	10.63847	10.72073
8.468866	11.3586	15.26753	6.671333	10.04847	12.96007	8.5772	5.270667	10.81153	11.8942
8.5546	11.41547	15.3008	6.724333	10.43453	13.01227	8.739133	5.4584	10.9368	12.07013
8.599067	11.46233	15.30613	6.763	10.7454	13.12533	9.025467	5.5358	11.37847	12.7426
8.628533	11.56973	15.36573	6.777333	10.84173	13.1888	9.685066	5.630333	11.72833	13.2644
8.650467	11.5948	15.4122	6.8096	10.8634	13.23393	9.754133	5.693333	11.9828	13.66313
8.7312	11.63707	15.4982	6.862933	11.12047	13.31573	9.8716	5.723467	12.33987	13.8458
8.784933	11.70913	15.6262	6.939333	11.19813	13.38307	9.950933	5.808	12.36547	14.328
8.813534	11.79613	15.68953	6.9498	11.26653	13.46267	10.00907	5.878933	12.52487	14.38407
8.8272	12.2708	15.73793	7.011867	11.76953	13.54433	10.03573	5.936533	12.55	14.42713
8.8546	12.29387	15.7838	7.058533	12.31407	13.67613	10.08507	6.074733	12.57387	14.4792
8.9232	12.31927	15.81307	7.096533	12.82293	13.95073	10.23787	6.112333	12.65833	14.5502
9.001866	12.39853	15.87387	7.166733	13.07793	14.01153	11.6792	6.1154	12.7268	14.76667
9.0982	12.59087	15.895	7.234533	13.08853	14.0668	11.97367	6.120733	12.78487	15.0372
9.164667	12.92607	16.2472	8.145066	13.27853	14.07287	12.26467	6.159133	12.83713	15.08967
9.221733	13.02233	16.3798	8.1746	13.33627	14.42413	12.35793	6.179067	12.9214	15.1352
9.276533	13.51153	16.4616	8.521934	13.37713	14.5704	12.65753	6.204	12.97853	15.21647
9.3118	14.44627	16.58673	10.104	13.43893	14.644	13.83933	6.2472	13.0546	15.236
9.384334	14.50673	16.69487	10.1552	13.509	14.6934	13.93793	6.2964	13.1528	15.2876
9.428467	14.60347	16.77733	10.21347	13.56947	14.73547	14.11253	6.347	13.32153	15.5742
9.486	14.64793	16.86947	10.30387	13.60633	14.81833	14.52693	6.436467	13.5444	15.6494
9.553133	14.77507	17.15907	10.38553	13.6778	14.86833	14.8248	6.537533	13.61147	15.68073
9.607734	14.861	17.32667	12.17373	13.78927	14.9584	14.98153	6.5982	13.69127	15.73027
9.652066	14.89387	17.37973	12.40753	13.82433	15.0854	15.1194	6.645067	13.763	15.778
9.725667	14.92813	17.43027	12.78313	13.94593	15.11907	15.1674	6.730134	13.8056	15.83393
9.853333	14.9796	17.51587	12.8426	14.1362	15.18713	15.25153	6.855533	14.02227	15.98133
9.8864	15.027	17.6754	13.54007	14.1928	15.29307	15.48287	6.949733	14.08553	16.02153
9.9022	15.20147	17.79487	13.57053	14.37727	15.3676	15.71833	6.9988	14.12647	16.05787
9.9332	15.37227	17.8568	13.74593	14.45247	15.42313	16.105	7.046867	14.21273	16.13907
10.00987	15.5392	17.93033	13.83873	14.49907	15.4936	16.42233	7.085933	14.22533	16.1988
10.0944	15.6326	17.9534	13.8954	14.56933	15.54867	17.8148	7.131	14.36153	16.25673
10.0984	15.64233	18.02327	13.94127	14.67133	15.6688	17.91333	7.485133	14.38333	16.40033
10.1352	15.78313	18.16293	13.998	14.75173	15.76873	17.954	7.5836	14.43727	16.50847
10.17993	15.78947	18.2234	14.01387	14.81287	15.78527	18.04287	7.629867	14.4416	16.5684
10.21693	15.8682	18.2414	14.14147	14.907	15.80047	18.1088	7.649467	14.56453	16.60027
10.25227	15.8882	18.2736	14.33873	14.97873	15.84827	18.1886	7.7182	14.6438	16.6138
10.27533	15.93207	18.34313	14.39173	15.07887	15.8848	18.271	7.9048	14.832	16.68847
10.32073	16.5966	18.37133	14.4276	15.0846	15.92787	18.29373	7.927267	14.9112	16.78967
10.54153	16.63247	18.4928	14.46313	15.1336	15.9542	18.33533	8.593333	15.14133	16.8276
11.33867	16.66713	18.5552	14.48747	15.19213	16.02087	18.38927	9.015	15.1898	16.87487
12.56253	16.70747	18.611	14.5096	15.22493	16.043	18.5148	9.124467	15.42967	16.98847
12.64727	16.8	18.65787	14.56833	15.28127	16.06607	18.5348	9.1606	15.5914	17.1158
12.77967	16.8214	18.686	14.59907	15.36573	16.12627	18.6384	9.2344	15.7824	17.18713
13.83247	16.88133	18.712	14.6768	15.42353	16.13993	18.74893	9.342	16.18907	17.2932
13.8522	16.93233	18.7628	14.69847	15.4968	16.30267	18.889	9.422133	17.23293	17.33853
13.91253	17.0044	18.80593	14.93293	15.5688	16.3102	18.93553	9.522133	17.37907	17.81013
14.0118	17.09927	18.8188	15.0558	15.6052	16.7184	19.02167	9.908466	18.19633	18.21133
14.06707	17.30247	18.99213	15.10613	15.70633	16.9932	19.08367	10.78433	18.27153	18.27087
14.13747	17.33913	19.04007	15.1226	15.81007	17.1	19.14327	11.17047	18.2854	18.3238
14.30007	17.35827	19.14207	15.1636	15.90933	17.19193	19.1728	11.2602	18.329	18.38927
14.3102	17.4294	19.19313	15.18933	15.9828	17.6224	19.2604	12.13253	18.41733	18.41467
14.36927	17.46453	19.1964	15.19873	16.00733	18.25007	19.33	12.17353	18.47167	18.52233
14.43587	17.4764	19.31387	15.2414	16.08233	18.568	19.412	12.19187	18.54293	18.68193
14.5216	17.50733	19.32133	15.2748	16.34747	20.25167	19.8328	12.29287	18.62733	18.82533
14.5356	17.5634	19.3888	15.28273	16.43067	21.22253	19.90393	12.69893	18.75533	18.8636
14.57227	17.56913	19.40533	15.30327	16.4816	21.30753	20.07753	13.43027	19.13393	19.00453
14.6292	17.5966	19.46147	15.3756	16.7918	21.50607	20.22	13.44627	19.27607	19.21107
14.66287	17.60233	19.5372	15.38447	16.83667	21.6762	20.75313	13.5718	19.30093	19.2562
14.66693	17.64687	19.58067	15.43387	16.902	22.5524	20.92467	13.838	19.63573	19.44507
14.7884	17.70013	19.58607	15.491	16.96813	24.4272	20.9504	14.01667	19.68347	19.5346
14.9748	17.70987	19.63047	15.5118	16.9874	25.12993	21.047	14.4956	19.77027	19.636
15.03133	17.74513	19.64467	15.5454	17.0664	25.33087	21.51913	14.63147	20.0274	19.81387
15.057	17.80013	19.69567	15.57747	17.2024	25.34773	23.23053	14.87833	20.1112	19.88287
15.10773	17.80507	19.78013	15.6298	17.75327	25.37033	23.46693	15.12733	20.20273	20.10693
15.1514	17.8382	19.79173	15.69393	17.84807	25.46453	24.27467	15.20267	20.35527	20.33353
15.23467	17.90327	19.8872	15.70613	17.889	25.55493	24.39547	15.2614	20.42233	20.49427
15.26927	17.909	19.9556	15.78187	18.4116	25.82227	25.70353	15.53793	20.56	20.58307
15.32567	17.96173	20.23167	15.8452	19.1046	25.8728	26.24667	15.6082	20.57827	21.35393
15.39613	18.00427	20.269	15.85573	19.28427	25.94727	26.97787	15.79193	20.60193	21.38647
15.44607	18.0244	20.30567	15.90927	19.35133	25.98067	27.336	15.889	20.70347	21.4348
15.51133	18.10353	20.38847	15.95053	19.41047	26.01993	28.21387	15.959	20.7568	21.46153
15.51413	18.1172	20.46387	16.04047	19.86213	26.176	28.39027	16.00333	21.08793	21.50787
15.5624	18.20973	20.54467	16.5364	19.93167	26.32207	28.99167	16.0218	21.23107	21.5608
15.64893	18.27127	20.59193	16.97787	20.50093	26.87547	29.36513	16.09387	21.34313	21.64087
15.7108	18.3344	20.64573	17.0696	20.6414	27.05867	29.87167	16.27113	21.50007	21.70773
15.76807	18.38567	20.70633	17.15267	20.85813	27.09873	29.9002	16.27593	21.7008	21.76913
15.88953	18.4606	21.1168	17.22193	21.23293	27.36753	29.9476	16.36773	21.95093	21.77987
15.90527	18.77707	21.1408	17.3616	21.27253	27.58173	30.472	16.54973	22.29867	22.07127
15.91267	18.85993	21.2204	17.4172	21.34993	28.17987	30.71833	16.5842	22.46087	22.15667
15.94973	19.22667	21.398	17.43713	21.38907	28.23287	32.49726	16.6978	22.6786	22.23127
16.0264	19.2866	22.18127	17.4752	21.4412	28.2784	33.3744	17.20747	22.74333	22.30387
16.126	19.42447	22.28133	17.49013	21.506	28.32427	34.0512	17.25033	22.8048	22.402
16.20187	19.67847	22.32233	17.555	21.574	28.5656	34.18507	17.28367	22.839	22.4286
16.2724	19.94813	22.52627	17.6614	21.62613	28.9414	34.19553	17.32773	22.91247	22.4586
16.73927	19.99853	22.64147	17.76247	21.65173	29.2254	34.56873	17.33867	22.9512	22.52327
16.9442	20.03973	22.67447	17.85547	21.67587	29.31273	34.8762	17.38747	23.0106	22.6228
16.9932	20.05507	22.74993	17.91307	21.70927	29.37947	35.36487	17.419	23.07627	22.69753
17.02547	20.1034	23.02733	18.0818	21.74107	29.64287	35.5564	17.446	23.15833	22.80373
17.0792	20.14833	23.09487	18.15727	21.80573	30.47913	36.05667	17.51	23.175	23.02633
17.17287	20.29167	23.1376	18.20893	21.85847	30.5166	38.0994	17.562	23.25733	24.08207
17.87927	20.31873	23.16647	18.41693	21.91973	30.5652	38.7212	17.6246	23.341	24.75633
17.8986	20.4478	23.17093	18.4786	21.9942	30.60933	39.22727	17.64507	23.4484	25.73693
17.90933	20.6572	23.24	18.60947	22.08407	30.66333	0	17.8758	23.50893	25.8402
18.04647	20.6746	23.32093	18.7328	22.17447	30.7454	0	17.96087	23.56747	26.0354
18.13333	20.75193	23.36547	18.791	22.48727	30.7668	0	17.99387	23.716	26.13727
18.17413	20.7702	23.46413	18.925	22.55307	30.85433	0	18.04687	24.09013	26.21833
18.34773	20.8136	24.72927	19.016	22.71233	31.13327	0	18.09387	24.15013	27.02507
18.51013	20.84787	25.03927	19.11153	22.9578	31.249	0	18.16207	24.6408	27.11393
18.57033	20.91053	26.24747	19.27493	23.18293	31.31807	0	18.422	24.71167	27.3192
18.7796	20.94327	26.32513	19.928	23.55853	31.37167	0	18.51707	24.79573	28.39867
18.8674	20.988	26.55507	19.9778	24.2106	31.48907	0	18.8886	24.8464	28.454
18.89553	20.99167	26.5838	20.03287	24.84127	31.5684	0	18.89807	24.89073	28.84533
18.91047	21.06253	26.6452	20.0894	26.2752	31.6558	0	19.06813	25.1624	28.8892
18.94873	21.12227	26.7168	20.30607	26.66327	32.39046	0	19.89367	25.2054	28.90547
19.0148	21.31613	26.7968	20.38	26.84413	33.01394	0	20.171	25.32933	28.9188
19.03787	21.33253	26.8446	20.41107	26.84687	33.05767	0	20.292	25.34693	28.97673
19.07467	21.39093	26.9178	20.63927	26.95547	33.15267	0	20.51147	25.38293	29.02
19.08147	21.44633	27.00653	20.90287	27.01007	33.19473	0	20.59833	25.4366	29.2012
19.19507	21.51053	27.1128	21.00167	27.05987	33.2182	0	20.7304	25.85707	29.2744
19.85587	21.5834	27.16173	21.01927	27.08427	33.24227	0	20.78887	25.94947	29.3882
20.01053	21.6366	27.18313	21.03387	27.13453	33.28953	0	20.96127	25.96213	29.396
20.0548	21.68673	27.24513	21.261	27.1442	33.30593	0	21.3072	26.04487	29.46213
20.08707	21.76147	27.3006	21.2842	27.19107	33.35266	0	21.4258	26.11053	29.52353
20.11753	21.82627	27.32147	21.40047	27.36153	33.40014	0	21.5252	26.456	29.74567
20.12767	21.98527	27.52913	21.42413	27.39487	33.4418	0	21.58813	26.53933	29.81493
20.17747	22.03133	27.62453	21.44527	28.0528	33.474	0	21.69347	26.5944	29.9552
20.20767	22.075	27.6336	21.53933	28.26753	33.5444	0	21.71607	26.60513	29.9854
20.2112	22.11447	27.67753	21.6148	28.3972	33.5834	0	21.812	26.88267	30.029
20.37407	22.20347	27.73653	21.62073	28.8446	33.60647	0	21.861	27.421	30.07827
20.4126	22.36687	27.7766	21.6236	28.97767	33.64813	0	21.96927	28.63113	30.1072
20.70893	22.43667	27.7842	21.67253	28.99213	33.7064	0	22.02027	28.63453	30.145
20.78427	22.4428	27.84227	21.71207	29.0342	33.77	0	22.0614	29.72647	30.229
20.8338	22.47887	27.94607	21.7452	29.1184	33.7862	0	22.07827	30.059	30.27827
20.883	22.5252	28.04327	21.832	29.1604	33.92307	0	22.14747	30.12453	30.30493
20.97847	22.6346	28.05653	21.83927	29.23007	33.97873	0	22.2586	30.7272	30.3536
21.02573	22.65973	28.10407	21.91647	29.26353	34.01167	0	22.78167	30.83253	30.3588
21.06187	22.69327	28.1568	21.98373	29.33987	34.07193	0	23.4528	30.8678	30.41007
21.09447	22.73747	28.22613	22.07513	29.75307	34.1674	0	23.79427	30.94633	30.436
21.13287	22.7696	28.28513	22.2952	29.94693	34.34773	0	24.35613	30.99033	30.65553
21.47533	22.788	28.38567	22.4574	30.06427	34.385	0	24.3878	31.12333	30.66653
21.51487	22.84853	28.53767	22.8746	31.88867	34.4594	0	24.42233	31.15573	30.83573
21.54013	22.93593	28.61527	22.9486	32.1122	34.47013	0	24.476	31.22213	30.96473
21.57767	22.9984	28.79033	23.05693	32.1648	34.51733	0	24.56567	31.40153	30.9736
21.60713	23.05387	28.932	23.1076	32.23713	34.58793	0	24.632	31.47987	31.04367
21.6678	23.10813	29.00027	23.177	32.54147	34.5956	0	24.66587	31.57013	31.2056
22.12187	23.1616	29.07833	23.2208	33.3684	34.6746	0	24.69253	31.69453	31.23713
22.12467	23.2264	29.15707	23.2712	33.46033	34.74033	0	24.731	31.8828	31.29447
22.20227	23.58233	29.25467	23.38073	33.50907	35.11173	0	24.7854	31.94967	31.47747
22.26553	23.70227	29.29033	23.5192	34.20253	35.182	0	24.81853	32.0298	31.69453
22.27093	23.88093	29.3502	23.93773	34.9076	35.2708	0	24.96607	32.09673	31.82087
22.29033	23.97467	29.42167	24.4028	34.92827	35.36133	0	25.2422	32.12853	31.88273
22.3082	24.12013	29.4536	24.67767	35.32813	35.37173	0	25.6492	32.16553	31.9242
22.35073	24.19813	29.60347	24.78327	35.33987	35.4342	0	26.1712	32.26667	31.9674
22.39267	24.85407	29.70373	24.84527	35.40247	35.46433	0	26.33793	32.2974	32.00073
22.4004	24.9216	29.75513	26.53087	35.40567	35.5104	0	26.4328	32.99393	32.09986
22.49467	24.99887	29.92233	27.39147	35.43193	35.5432	0	26.5686	34.12147	32.12467
22.53727	25.211	29.9852	27.42007	35.48013	35.629	0	26.73713	34.27993	32.1928
22.5764	25.92353	30.00387	27.49293	35.5514	35.6826	0	27.1746	34.5862	32.23693
22.67887	25.97833	30.08793	27.58793	35.63587	35.72407	0	27.52133	34.7692	32.25227
22.84913	26.01933	30.2028	27.687	35.92867	35.7744	0	28.75367	34.8684	32.34653
22.96233	26.08613	30.2534	27.75307	36.15833	35.92893	0	29.36447	35.343	32.49026
23.17747	26.1236	30.3504	27.76967	36.20967	36.05433	0	30.3996	35.48874	32.6756
23.22473	26.202	30.4558	27.88653	36.27127	36.12153	0	30.5618	35.54453	33.0114
23.2892	26.2836	30.48193	28.13333	36.46373	36.6442	0	30.64227	35.6048	33.08087
23.45053	26.32493	30.58007	28.21687	36.57627	36.7132	0	30.77227	35.69527	33.18333
23.60973	26.41373	30.70553	28.22527	36.70067	37.621	0	30.84733	35.80713	33.2466
23.68887	26.4808	30.7614	28.27973	36.96093	38.39073	0	30.91293	35.82933	33.30667
24.0092	26.58927	30.85327	28.332	37.00146	38.4062	0	30.95387	35.96573	33.33133
24.22267	26.64487	31.22493	28.34713	37.1132	38.43933	0	31.95187	36.0086	33.46867
24.62573	26.72267	31.2914	28.37867	37.1926	38.4494	0	32.30753	36.07253	33.4934
24.70187	26.77027	31.36933	28.4226	37.2682	38.49453	0	32.66507	36.1254	33.5878
24.94227	26.83847	31.5576	28.49453	37.30113	38.56147	0	32.706	36.26607	33.64314
25.01873	27.09673	32.01087	28.55193	37.3072	38.5706	0	32.7868	36.53093	33.81307
25.07047	27.18667	32.077	28.60867	37.35053	38.68693	0	32.82287	36.62887	33.85493
25.12607	27.231	32.3358	29.10207	37.44753	38.95367	0	32.8276	36.7244	33.9072
25.18327	27.3608	32.5898	29.2044	37.52934	39.025	0	32.8798	36.83947	33.95413
25.4618	27.40693	33.19813	29.289	37.59173	39.13587	0	32.9358	38.6116	34.0068
25.5656	27.44487	33.49373	30.4878	37.66233	39.19467	0	33.065	38.66027	34.0512
25.6732	27.47307	33.52307	30.52927	37.71773	39.2626	0	33.24227	39.2942	34.06287
25.77333	27.4864	33.58527	30.571	37.78327	39.3248	0	33.29587	39.34447	34.10047
25.86187	27.53733	34.11327	30.62287	37.89046	39.4024	0	33.34593	39.388	34.18373
25.92933	27.72593	35.12887	30.6786	37.95307	39.56593	0	33.50767	39.47927	34.24014
26.8486	27.72873	35.2018	30.70527	38.00927	39.57513	0	33.5272	0	34.2914
27.92987	27.78593	35.29073	30.75373	38.073	39.652	0	33.6646	0	34.34573
28.0354	27.92967	35.34747	30.8406	38.19467	39.86767	0	33.80993	0	34.3572
28.087	28.73847	35.435	31.1402	38.28187	39.93773	0	34.00753	0	34.4196
28.28287	28.83893	35.66533	31.19513	38.35347	39.98853	0	34.06533	0	34.45567
28.4786	28.902	35.67687	31.22613	38.36967	0	0	34.08053	0	34.558
28.891	28.9686	36.97607	31.26413	38.43507	0	0	34.1582	0	34.61867
29.01387	29.13327	37.05107	31.29533	38.65273	0	0	34.21593	0	34.7208
29.06027	29.2596	37.269	31.3776	38.74513	0	0	34.24393	0	34.73287
29.11987	29.31847	37.2802	32.2416	38.794	0	0	34.30793	0	34.79667
29.131	29.38407	37.41707	32.89433	38.84093	0	0	34.34713	0	34.8082
29.1808	29.42827	38.3392	33.07453	38.95647	0	0	34.36067	0	34.9108
30.18613	29.43727	39.04373	33.90313	38.95953	0	0	34.3782	0	34.95913
30.33193	29.49833	39.4716	33.99467	38.9894	0	0	34.38313	0	35.32047
30.86707	29.5508	39.716	34.27654	39.00293	0	0	34.41713	0	35.68167
31.29187	29.63673	39.99607	34.4682	39.05793	0	0	34.65773	0	36.08813
31.295	29.8886	0	34.69113	39.10133	0	0	34.72167	0	36.36547
31.34613	30.64473	0	34.96507	39.12853	0	0	34.74513	0	36.43287
31.4062	30.7674	0	35.19273	39.16887	0	0	34.8624	0	36.50433
31.4816	31.07727	0	35.35807	39.20787	0	0	34.9348	0	36.5444
31.5542	31.27833	0	35.9542	39.3118	0	0	34.9826	0	36.56953
31.5944	31.32347	0	36.13547	39.37113	0	0	35.0162	0	36.6268
31.661	31.36867	0	36.31387	39.45373	0	0	35.06947	0	36.677
31.71513	31.4044	0	36.4756	39.53547	0	0	35.0948	0	36.7256
31.78227	31.43133	0	36.76067	39.57473	0	0	35.16087	0	36.88227
31.92073	31.5148	0	36.87707	39.63747	0	0	35.24893	0	36.9006
31.98647	31.61073	0	36.9832	39.68753	0	0	35.28887	0	36.96827
32.01067	31.6416	0	37.02107	39.723	0	0	35.32753	0	37.0358
32.15367	31.70053	0	37.12953	39.78354	0	0	35.34347	0	37.18393
32.52707	32.03933	0	37.18347	39.81987	0	0	35.59173	0	37.21607
32.6154	32.2172	0	37.21413	39.89874	0	0	35.68927	0	37.35847
32.83547	33.6512	0	37.32693	39.90434	0	0	35.80193	0	37.83673
32.98927	34.31947	0	37.35633	39.9442	0	0	35.92513	0	37.87147
33.0446	34.5372	0	37.38873	39.9776	0	0	35.96	0	38.03567
33.0532	34.65753	0	37.45573	0	0	0	36.06853	0	38.27947
33.08487	34.87093	0	37.57847	0	0	0	36.1194	0	38.63527
33.0978	34.99653	0	38.37667	0	0	0	36.1808	0	38.7378
33.20427	35.05033	0	38.52627	0	0	0	36.20853	0	38.97287
33.25974	35.278	0	39.63073	0	0	0	36.32307	0	39.0252
33.34673	35.98707	0	0	0	0	0	36.3974	0	39.0784
33.39333	36.14147	0	0	0	0	0	36.4604	0	39.1298
33.51954	36.1862	0	0	0	0	0	36.50566	0	39.20033
33.59273	36.2738	0	0	0	0	0	36.58027	0	39.2682
34.06	36.29107	0	0	0	0	0	36.63887	0	39.32267
34.2176	36.54473	0	0	0	0	0	36.7068	0	39.40613
34.2726	36.63547	0	0	0	0	0	36.78193	0	39.46633
34.3508	36.79787	0	0	0	0	0	36.80007	0	39.4848
34.42073	36.884	0	0	0	0	0	36.87813	0	39.50313
34.5098	36.92473	0	0	0	0	0	36.93793	0	39.76007
34.54247	36.9916	0	0	0	0	0	37.036	0	39.85067
34.6398	37.0756	0	0	0	0	0	37.98427	0	39.93553
34.72913	37.49373	0	0	0	0	0	38.08807	0	0
35.34447	37.54513	0	0	0	0	0	38.55527	0	0
35.46827	37.56173	0	0	0	0	0	39.2024	0	0
35.75053	37.59993	0	0	0	0	0	39.26686	0	0
36.30627	37.6714	0	0	0	0	0	0	0	0
36.6208	37.89454	0	0	0	0	0	0	0	0
36.75487	38.03547	0	0	0	0	0	0	0	0
36.8614	38.04713	0	0	0	0	0	0	0	0
36.90513	38.09547	0	0	0	0	0	0	0	0
36.928	38.12747	0	0	0	0	0	0	0	0
37.01546	38.18547	0	0	0	0	0	0	0	0
37.12793	38.4984	0	0	0	0	0	0	0	0
37.19193	38.78807	0	0	0	0	0	0	0	0
37.27987	38.98247	0	0	0	0	0	0	0	0
37.4224	39.07293	0	0	0	0	0	0	0	0
37.5798	39.11547	0	0	0	0	0	0	0	0
37.614	39.1724	0	0	0	0	0	0	0	0
37.757	39.26053	0	0	0	0	0	0	0	0
37.78633	39.33333	0	0	0	0	0	0	0	0
38.04773	39.41193	0	0	0	0	0	0	0	0
38.05627	39.49887	0	0	0	0	0	0	0	0
38.0742	39.5196	0	0	0	0	0	0	0	0
38.16947	39.56473	0	0	0	0	0	0	0	0
38.38227	39.6268	0	0	0	0	0	0	0	0
38.4802	39.7846	0	0	0	0	0	0	0	0
38.61927	39.86447	0	0	0	0	0	0	0	0
38.73093	0	0	0	0	0	0	0	0	0
38.79633	0	0	0	0	0	0	0	0	0
38.875	0	0	0	0	0	0	0	0	0
38.89127	0	0	0	0	0	0	0	0	0
38.92793	0	0	0	0	0	0	0	0	0
38.95733	0	0	0	0	0	0	0	0	0
39.01733	0	0	0	0	0	0	0	0	0
39.0436	0	0	0	0	0	0	0	0	0
39.62953	0	0	0	0	0	0	0	0	0
39.88947	0	0	0	0	0	0	0	0	0
