# Supplementary material for: Neural manifolds for odor-driven innate and acquired appetitive preferences
Source: Nat Commun. 2023 Aug 5;14:4719. doi: 10.1038/s41467-023-40443-2 (PMC10404252; doi:10.1038/s41467-023-40443-2)
Supplement: Supplementary file 4 — Source Data [file 41467_2023_40443_MOESM4_ESM.zip › Figure2/2019613_right/ch8_11/text/hex_C5.txt]

5.711667	1.118533	1.160667	0.06806666	0.9533333	3.116933	2.031267	0.4258667	0.4487333	1.138867
6.282333	1.2852	1.2202	1.266467	0.9944667	5.974333	4.1848	2.028933	0.569	1.190267
6.456067	1.6926	1.2908	1.903333	1.9666	7.848933	4.298666	2.0986	3.434667	1.887733
6.8208	1.801333	3.7218	2.5308	2.208867	8.3854	4.351733	2.1842	7.828267	2.052267
6.8812	1.837867	3.771133	2.629267	2.5612	8.803534	4.5722	3.887267	8.315534	2.305667
7.1862	2.1704	3.829933	2.948	2.662733	8.879267	9.5556	3.965867	8.522333	2.711867
7.434533	2.256267	3.833333	3.005333	2.8524	10.33093	10.22407	4.041467	8.702267	2.764
8.7032	2.8518	3.884867	3.052867	3.877133	10.352	10.33273	4.1328	10.329	2.826667
8.9052	2.929133	3.998867	3.802667	7.649	10.37533	10.36293	4.204533	10.35193	2.881267
9.011666	2.965267	4.0558	6.059467	7.7418	10.38553	10.42473	4.2732	10.42173	7.3374
9.1596	5.394667	4.314933	6.341067	7.990867	10.39947	10.57187	6.305933	10.53013	10.33233
9.6022	5.478667	4.399	7.231667	8.201	10.40393	11.21253	6.665733	11.00973	10.35787
9.889466	5.573733	4.738	7.953267	9.0952	10.4374	11.27313	9.963467	11.29353	10.38553
10.0434	5.624267	5.3022	8.991266	9.9458	10.57727	11.50533	10.3646	11.43367	10.45
10.17133	5.757267	5.684067	9.049533	10.353	10.9568	11.5934	10.3904	11.57987	10.46813
10.36773	5.939	5.801267	9.498134	10.371	11.8254	11.79173	10.43493	11.74713	10.60833
10.39413	6.025133	6.044867	9.773666	10.38027	12.1668	11.889	10.53027	12.10467	10.92233
10.4172	6.105467	10.4996	9.998266	10.49327	12.2252	12.0344	11.47207	12.1612	11.034
10.47787	6.167067	10.5424	10.33327	10.9068	12.94653	12.72607	11.47507	12.4362	11.1942
10.5118	6.233733	10.5526	10.39887	10.96013	12.95373	12.869	11.6456	12.78213	11.4032
10.64193	6.347867	10.63933	10.5726	11.11273	13.14153	13.12493	11.85613	12.849	11.51147
11.0744	6.396934	11.09293	10.7232	11.37347	13.26693	13.17467	11.95727	13.312	11.61313
11.1478	6.4764	11.2442	11.14453	11.54093	13.38733	13.31793	12.14113	13.6784	12.22053
11.444	6.623933	11.83947	11.28387	11.64293	13.55333	13.49853	12.28393	13.95807	12.28693
11.5132	7.034067	11.998	11.6834	11.70987	13.59947	13.63487	12.3706	14.01893	12.35633
11.5734	7.238	12.0578	11.79307	11.77647	13.75353	13.7206	12.47553	14.1828	12.40387
12.05807	8.0552	12.23453	12.11927	11.97967	13.8316	13.8796	12.59453	14.39733	12.58673
12.11733	8.123466	12.58247	12.24067	12.35013	14.28673	13.97987	12.7454	18.68227	12.7142
12.21833	8.2064	12.58947	12.28693	12.35307	14.88253	14.08433	12.92567	19.51727	12.89807
12.36053	8.343734	12.67107	12.4042	12.4482	15.3946	14.2642	13.236	19.56767	12.95613
12.4422	8.696466	12.75053	12.54447	12.78007	15.55333	19.57073	13.50513	19.61347	13.24867
12.7042	8.811666	12.85427	12.60853	12.88807	17.5084	19.70753	13.55507	19.67307	13.4426
12.72267	9.958333	13.02987	13.27007	13.1898	21.38553	20.28907	13.6408	19.7096	13.48973
12.80553	10.42813	13.18133	13.52067	13.5404	23.7564	20.87313	13.8962	19.88253	13.7584
12.91153	10.45747	13.55113	13.65167	13.78453	26.5652	24.75807	14.09207	19.96693	13.88387
13.09493	10.50527	13.55493	13.93527	13.89853	26.6682	30.6074	14.24573	22.69347	18.2744
13.37727	10.62473	13.65707	14.043	14.1836	26.74347	33.5244	14.3616	23.8972	21.3656
13.5944	10.88347	13.73653	14.12807	14.25787	26.80927	34.4542	14.48807	24.38907	22.30993
13.704	11.369	13.7948	14.39873	17.85773	26.8682	34.4902	17.91167	25.35747	23.07973
13.80507	11.54093	13.88733	17.3164	18.0204	27.06853	34.87767	18.0646	25.76767	24.38287
14.062	11.58993	13.9626	17.42507	18.56893	27.43593	34.97727	18.158	28.90273	26.5774
14.10427	11.76607	14.09453	17.62533	19.82647	27.62533	35.48807	18.25393	29.9342	29.0496
14.88693	11.87547	14.27793	17.85127	19.9436	27.76007	35.55707	18.33813	31.2346	29.20587
18.5612	12.054	15.13787	17.9286	20.01893	27.834	36.28127	18.63073	31.59127	29.51453
22.6912	12.16987	17.55733	19.21593	20.1238	27.92773	0	18.73473	32.40507	30.282
22.79927	12.28073	17.6424	19.38233	20.28813	28.02933	0	18.805	32.44853	30.53453
22.89167	12.44453	17.94287	19.6132	20.3444	28.3108	0	18.827	32.69727	31.00493
25.18947	12.52773	18.47587	19.85747	21.51227	28.77233	0	19.10667	32.955	31.05167
26.7432	12.5732	18.7886	21.042	22.0788	29.86707	0	19.20947	33.03433	31.15913
26.79867	12.73207	19.13387	21.45393	23.41107	30.95713	0	19.25413	33.0714	31.38033
27.39587	12.9822	19.2364	21.57573	25.89567	31.63967	0	19.30173	33.0798	31.44913
27.4794	13.18867	19.33393	21.6336	26.48087	32.14427	0	19.3938	33.22373	31.554
27.5808	13.24467	19.8996	22.46893	26.62993	32.19633	0	19.4678	33.86167	31.62133
27.63693	13.52767	20.0732	22.53413	26.75567	32.24367	0	19.76787	33.91533	31.837
27.6718	13.64107	20.38107	23.11073	27.3844	32.2998	0	19.90627	33.96733	31.8826
27.71387	13.7686	20.53933	23.2428	27.77367	32.36573	0	20.2998	34.01293	32.38927
27.79713	13.8708	20.62533	23.75433	27.81187	32.4162	0	20.39767	34.0706	32.9412
27.86907	13.95553	20.75013	23.8378	28.03893	32.47107	0	21.1864	34.09053	33.2094
27.9118	14.048	21.128	24.33293	29.14187	32.60353	0	21.98107	34.18867	33.31887
28.00233	14.36627	21.87333	25.17053	29.5298	32.67207	0	24.27813	34.33013	33.47507
28.0954	16.52747	22.02147	25.3154	29.64367	32.7718	0	26.18427	34.39947	33.59253
28.35187	16.5936	22.33087	25.35713	29.73367	33.90154	0	28.5478	34.53893	33.79627
28.556	17.80987	22.5706	25.42573	31.62707	34.56607	0	30.2074	34.6488	34.4416
28.60613	17.85787	23.33667	25.4628	31.84833	36.00706	0	30.90887	0	34.4488
28.81207	17.92347	24.91047	25.48767	31.87027	0	0	30.97347	0	34.65953
29.00853	17.97567	24.96053	25.51147	31.91547	0	0	31.04187	0	37.57513
29.50327	18.10493	25.06013	25.64773	31.96247	0	0	31.10287	0	38.5564
31.01353	18.30393	25.12873	25.8604	32.0014	0	0	31.21107	0	38.59593
31.46727	18.34347	25.58287	26.0498	32.09387	0	0	31.3946	0	39.42487
32.65073	18.43107	25.71073	26.46767	32.29587	0	0	31.72967	0	39.80893
34.83733	19.16793	25.83933	26.52227	32.41613	0	0	31.85013	0	0
36.71	23.21907	25.93613	26.59733	32.60546	0	0	32.1744	0	0
37.07733	23.63593	26.18213	26.8014	32.6552	0	0	32.43573	0	0
37.64933	23.8332	26.24447	27.02153	32.80253	0	0	32.50087	0	0
37.85013	23.89307	26.38247	27.27633	32.8538	0	0	32.6074	0	0
37.9062	24.25293	26.43933	27.9276	32.91813	0	0	32.64267	0	0
38.06193	24.44513	26.56793	28.09273	33.16573	0	0	32.73013	0	0
38.15193	24.54513	26.901	28.9944	35.36047	0	0	32.7834	0	0
38.25213	24.74807	31.9468	29.06067	35.78467	0	0	33.70853	0	0
38.35567	24.8756	32.06887	29.69667	35.86467	0	0	34.489	0	0
38.5242	24.97653	32.21307	31.72433	35.9776	0	0	36.22593	0	0
38.72233	25.0986	32.3068	32.73447	36.2056	0	0	36.74014	0	0
38.80347	25.55113	32.44513	32.78953	36.3206	0	0	36.9438	0	0
38.9636	25.61287	32.50933	33.0802	36.81373	0	0	37.02413	0	0
39.54767	25.66867	32.56273	34.21773	36.95113	0	0	37.0794	0	0
39.65673	26.07673	32.772	34.32467	37.02967	0	0	37.08613	0	0
39.78627	26.27387	33.4494	34.8708	37.1746	0	0	37.1426	0	0
39.957	26.40707	33.698	36.69793	37.31973	0	0	37.1558	0	0
0	26.57293	33.7826	37.1062	37.3588	0	0	37.6058	0	0
0	31.6736	34.23734	37.20627	0	0	0	37.8034	0	0
0	33.0804	34.7558	37.83333	0	0	0	37.98787	0	0
0	36.51033	34.80367	37.8846	0	0	0	38.249	0	0
0	38.29753	34.85826	37.9274	0	0	0	0	0	0
0	39.42387	34.92367	37.9652	0	0	0	0	0	0
0	39.47113	35.01133	38.00713	0	0	0	0	0	0
0	39.59153	35.11013	38.05853	0	0	0	0	0	0
0	39.6568	35.25134	38.107	0	0	0	0	0	0
0	39.69413	36.6402	38.18033	0	0	0	0	0	0
0	39.75267	36.70733	0	0	0	0	0	0	0
0	39.8482	36.76613	0	0	0	0	0	0	0
0	0	36.83773	0	0	0	0	0	0	0
0	0	37.00213	0	0	0	0	0	0	0
0	0	37.15073	0	0	0	0	0	0	0
0	0	37.84773	0	0	0	0	0	0	0
0	0	38.032	0	0	0	0	0	0	0
0	0	38.22346	0	0	0	0	0	0	0
0	0	38.28693	0	0	0	0	0	0	0
0	0	38.32133	0	0	0	0	0	0	0
0	0	38.4584	0	0	0	0	0	0	0
0	0	38.8794	0	0	0	0	0	0	0
