# Supplementary material for: Neural manifolds for odor-driven innate and acquired appetitive preferences
Source: Nat Commun. 2023 Aug 5;14:4719. doi: 10.1038/s41467-023-40443-2 (PMC10404252; doi:10.1038/s41467-023-40443-2)
Supplement: Supplementary file 4 — Source Data [file 41467_2023_40443_MOESM4_ESM.zip › Figure2/2019613_right/ch8_11/text/hex01_C5.txt]

3.77	0.1062	0.4646	0.01053333	0.1025333	1.019467	0.2792667	1.019933	1.864533	2.010867
5.119133	0.3652667	4.1336	0.5159333	6.597067	1.391733	1.580933	1.136067	1.9078	3.970733
5.293867	1.326467	4.4832	0.609	6.666133	1.589733	2.5648	1.717467	3.226333	4.4048
5.342	1.3734	6.658067	1.294933	7.745533	1.595067	2.611133	3.187933	5.195933	4.444867
5.402067	1.514133	6.693867	2.013867	8.2312	1.7114	2.724667	3.7476	5.384333	4.5748
5.4552	1.913733	7.003334	2.1346	9.6162	1.875	3.063333	3.795667	5.463	6.9476
5.9064	1.995667	7.075067	2.206133	9.936067	1.938	3.198733	3.909733	7.414134	7.130733
5.992067	2.215267	7.196933	2.3014	12.72107	2.1982	7.9594	5.2736	7.591333	7.195133
6.037533	2.219067	7.2836	2.3648	13.4504	2.5784	8.021267	5.580534	7.6912	7.235
6.109066	2.411267	7.869467	2.961733	13.493	4.162667	8.2176	7.645	7.777933	7.437467
6.1166	2.636133	7.979267	3.6748	13.5192	4.6826	8.748134	8.043467	8.049666	7.619067
6.1938	2.672267	8.343	4.8684	14.09153	4.765333	9.8898	9.0528	9.206	7.7482
6.234867	2.730667	8.8968	5.4306	14.3556	4.822933	10.29553	11.54527	9.3834	7.937267
6.248333	2.877533	9.0708	5.9836	14.43753	5.254667	10.4094	11.5976	11.00893	8.185333
6.313	2.918067	9.1842	6.164533	14.6948	7.2686	12.71113	11.66413	11.2096	8.4466
6.3164	2.975667	9.279866	10.51567	16.1894	7.610466	13.99347	12.26587	11.462	8.495267
6.687333	3.199067	9.359867	10.94453	17.0298	7.670067	14.2744	12.6064	11.5724	8.9582
7.4648	3.644067	9.437134	10.9508	17.12613	8.061466	16.03567	13.58973	11.6422	10.15487
7.5416	3.748733	9.508333	11.2506	17.2036	8.144267	17.4984	13.786	11.7244	10.22887
10.12393	3.950533	9.6414	11.39887	19.54987	8.2024	17.58667	14.1134	12.84573	10.69327
10.19993	4.3362	9.755267	11.70767	20.10567	8.278334	17.63953	18.03633	13.11307	10.761
10.70433	4.419333	13.8568	12.95387	21.0612	9.4706	17.7118	18.68733	13.124	11.08413
10.81053	4.432	14.10933	13.2104	21.41473	9.5728	17.77293	20.37353	15.1656	11.23207
13.0262	4.5198	14.6866	13.5762	21.9336	9.578333	17.81173	21.7284	16.10533	11.39687
13.48833	4.607934	16.40427	13.82367	22.92893	12.01693	17.8634	22.13153	16.63653	11.895
13.66147	4.673	17.65153	14.03147	23.01753	13.69133	17.881	22.71013	16.8312	13.21893
13.7748	4.764733	17.71093	14.20393	23.06007	14.19687	17.98953	22.79913	16.8502	13.51373
14.1686	5.5078	17.71507	14.636	23.5898	15.58953	18.0434	23.29193	16.91113	13.6022
19.41453	7.480333	17.75347	14.69633	24.106	17.3666	18.30653	23.67173	21.65147	14.0592
19.809	10.572	17.78213	14.89753	24.153	17.49387	20.60867	24.1864	22.22847	14.20467
19.88727	11.14667	17.81733	15.46567	24.2614	17.9352	21.02573	25.12347	22.40913	14.46053
19.95747	11.1942	18.98293	16.63807	25.97713	18.18527	21.353	25.23453	22.4978	15.12913
20.08493	11.2216	19.02333	16.89633	26.538	18.5	21.425	25.29033	22.59153	16.62213
20.17147	11.27273	19.40107	17.79667	26.57567	18.6292	21.74893	25.4254	22.7918	16.7188
20.46533	11.36233	19.91987	17.9632	26.65767	18.709	27.38267	25.55047	22.95767	17.26527
21.1326	11.8968	20.49387	18.01393	26.81793	18.8126	27.45187	25.61607	23.12553	19.7626
21.18033	12.03027	20.5464	18.05713	26.9366	19.1434	27.64847	25.71773	23.27253	19.78313
21.31313	12.20627	20.88773	18.25233	26.95887	19.21367	28.1014	25.77773	23.32453	22.01333
21.39447	13.5118	21.0142	18.38607	27.0192	19.26853	28.2608	25.88907	23.38207	22.27893
21.46727	16.47893	21.65807	18.72113	27.04747	19.6168	29.25673	26.0082	23.5234	22.62273
21.68473	16.61153	21.72393	18.96193	27.29247	19.74913	30.48913	26.29527	24.07287	23.8726
21.77553	17.16293	21.78067	20.4934	27.3408	21.36993	30.52293	27.29887	26.495	24.07527
21.83993	17.5794	21.82727	20.7312	27.3626	22.89253	31.1132	27.31	26.68193	24.2216
21.91713	17.58787	21.95787	22.60967	27.74213	23.067	31.23067	27.393	27.05153	25.13867
21.98753	17.8698	21.964	22.84087	27.75313	24.0462	32.54113	28.3916	28.38667	25.2794
22.02513	17.95293	22.022	22.88867	27.7868	24.24847	35.6032	28.9086	28.46033	26.04513
22.16293	18.03773	22.03573	23.0056	27.857	24.37233	36.12673	29.0618	28.56247	27.29727
22.22553	18.139	22.31147	23.646	29.66893	24.65887	36.8264	29.12407	29.13767	27.42047
22.30067	18.71807	22.33113	23.895	29.70813	24.7546	37.22413	29.30287	29.25293	27.56047
22.36287	18.96513	22.3564	26.0552	29.80207	25.15253	37.73253	29.88407	31.00387	28.48967
22.42013	18.9952	22.4304	26.26693	30.01213	25.74453	38.59727	30.8642	31.2134	29.40993
22.4606	19.1434	22.47953	26.3378	30.969	26.50107	39.03687	31.25887	31.35413	29.68447
22.5654	19.21047	22.526	26.3786	31.5442	26.8548	39.1064	31.4074	31.41653	30.0012
22.60313	19.2816	22.56627	26.40487	32.44213	27.96973	39.36633	31.4766	31.59573	30.98927
22.76107	19.37133	22.627	26.50793	32.5492	28.134	0	31.61887	32.54153	31.51107
22.88887	19.51373	22.7496	26.60347	33.31473	28.37153	0	33.34167	33.2712	32.16887
22.96193	19.62073	22.82667	26.90047	35.14874	28.72827	0	34.54367	33.3386	33.752
23.08887	19.93047	24.22053	27.47873	35.53773	28.78647	0	35.92973	33.3606	34.93227
25.536	20.05473	24.72733	28.0218	36.98093	29.0812	0	36.04153	33.46467	34.93567
25.57427	20.0756	25.14207	28.75533	37.98587	29.16633	0	36.05693	33.67113	36.7732
25.62793	20.37007	26.38693	30.43007	0	29.22	0	36.5818	33.802	39.14213
25.6624	20.87687	28.0408	30.5018	0	29.28207	0	36.783	33.86153	39.20227
25.68553	21.1452	28.65027	30.6874	0	29.54153	0	37.4172	33.91947	0
25.70353	22.02847	28.72633	30.76233	0	29.61493	0	37.49773	34.02193	0
25.726	22.0774	28.8142	31.11707	0	29.68813	0	37.73993	34.12413	0
25.74553	22.19307	28.87607	31.53673	0	30.2306	0	37.78433	34.71047	0
25.76453	22.4504	29.99627	31.70487	0	30.70893	0	37.85593	35.16273	0
25.80827	22.60653	31.52707	31.92787	0	30.82553	0	37.9554	36.64127	0
25.82913	23.01673	32.126	32.01373	0	31.33987	0	38.0706	38.77893	0
25.8534	23.04667	32.6682	32.0984	0	31.5658	0	38.21907	38.90947	0
25.9002	23.24653	33.741	32.16433	0	31.63767	0	0	38.97653	0
25.939	23.3176	34.13066	32.17373	0	32.06327	0	0	39.16573	0
26.0084	23.4448	34.20907	32.22587	0	32.58947	0	0	39.17853	0
26.07467	23.7852	34.40887	32.2728	0	32.82927	0	0	39.21387	0
26.18047	25.2162	34.5838	32.319	0	32.89687	0	0	39.25347	0
26.29007	28.27707	34.83427	32.37167	0	33.01613	0	0	39.3308	0
30.79327	28.3346	36.8118	32.46773	0	33.14613	0	0	39.4714	0
31.0168	31.4934	37.61887	32.7674	0	33.89466	0	0	39.51227	0
31.104	31.6102	37.8112	32.86193	0	33.94887	0	0	39.67947	0
31.18493	31.71827	38.64013	32.88614	0	34.03313	0	0	0	0
31.22673	31.72213	38.78347	32.9344	0	34.09007	0	0	0	0
31.2988	31.82913	39.51247	33.21847	0	34.17773	0	0	0	0
31.31147	32.12207	39.6708	35.48746	0	34.71027	0	0	0	0
31.3976	34.033	0	37.65087	0	34.86747	0	0	0	0
31.4614	34.68467	0	37.828	0	35.00927	0	0	0	0
31.5172	35.54053	0	39.17273	0	35.11913	0	0	0	0
31.59547	36.66407	0	39.2138	0	35.13533	0	0	0	0
33.49574	37.4374	0	39.37767	0	35.2282	0	0	0	0
36.05153	0	0	0	0	35.28287	0	0	0	0
36.15854	0	0	0	0	35.3652	0	0	0	0
36.40753	0	0	0	0	35.4562	0	0	0	0
36.8376	0	0	0	0	35.57347	0	0	0	0
36.96993	0	0	0	0	35.67413	0	0	0	0
36.9732	0	0	0	0	35.68573	0	0	0	0
0	0	0	0	0	35.86733	0	0	0	0
0	0	0	0	0	36.00033	0	0	0	0
0	0	0	0	0	36.19913	0	0	0	0
0	0	0	0	0	36.28573	0	0	0	0
0	0	0	0	0	36.7042	0	0	0	0
0	0	0	0	0	39.67213	0	0	0	0
0	0	0	0	0	39.7702	0	0	0	0
0	0	0	0	0	39.87567	0	0	0	0
0	0	0	0	0	39.9512	0	0	0	0
