# Supplementary material for: Neural manifolds for odor-driven innate and acquired appetitive preferences
Source: Nat Commun. 2023 Aug 5;14:4719. doi: 10.1038/s41467-023-40443-2 (PMC10404252; doi:10.1038/s41467-023-40443-2)
Supplement: Supplementary file 4 — Source Data [file 41467_2023_40443_MOESM4_ESM.zip › Figure2/2019613_right/ch8_11/text/lin_C5.txt]

0.6028	0.2147333	2.273867	2.1446	0.05766667	1.285533	0.0068	1.134	0.6091334	0.07466666
0.7588	0.3054	3.307333	2.257133	0.9669333	1.3652	0.3906	3.8892	0.7417333	0.3020667
1.033933	1.063867	3.878467	4.260733	1.122	1.534267	0.5056	4.030066	0.9352667	1.2868
1.135533	1.1778	3.967333	4.515	2.5258	1.6588	2.115933	4.374133	2.1074	1.2904
1.251333	1.659333	4.201533	5.731133	2.562867	2.112867	2.205067	4.634067	2.449267	1.557867
1.325067	2.0924	4.5394	7.602133	2.642267	2.164267	3.169533	4.688	2.817067	2.150467
2.0516	2.155133	4.576467	8.0168	4.4026	2.402667	3.2914	5.560867	4.153666	2.791733
2.1256	2.2284	5.388733	8.1292	4.505333	3.1006	3.551133	6.029267	4.666467	5.430867
2.2674	2.451267	5.4452	8.641467	4.6198	3.4148	4.3928	7.417533	6.298733	5.500134
2.309133	3.052933	5.5944	8.692667	5.2792	5.746733	5.139733	7.4496	7.684067	5.547067
2.357133	3.159533	5.789733	9.0882	5.3362	5.898667	6.008733	7.545133	8.051534	5.856333
2.391333	4.799267	6.232467	9.204	5.657667	7.256667	6.253133	7.789267	8.1454	5.908067
2.631533	6.913533	6.651134	9.221933	5.703067	7.389067	6.317934	7.848667	9.630466	6.073933
2.685733	7.3166	6.7334	9.342533	5.765666	8.1508	6.378267	7.9594	9.975734	6.712733
2.7884	7.770867	7.179133	9.727	5.868	8.343734	6.631467	7.980267	10.15673	8.451
2.813333	8.391067	7.5152	9.772467	5.9306	8.4908	7.3252	8.013333	10.191	10.1466
2.993267	8.761867	8.215466	10.2532	6.042467	9.7434	7.600133	8.0696	10.2488	12.1496
3.6072	9.11	9.080267	11.38253	6.155733	10.02967	7.6866	8.6856	10.30133	12.76833
3.930467	11.56373	10.7044	11.67913	6.365	14.13233	8.126534	9.0624	10.33187	12.92567
4.337667	11.95487	12.8866	11.69853	6.540267	14.20787	8.211	9.141867	10.38773	13.3978
4.4032	12.1258	12.99147	11.76013	6.590066	14.2614	8.3746	9.235467	10.39193	13.43567
4.496	15.25327	15.14127	12.1004	6.660133	14.72187	8.555333	9.400867	10.56533	14.0472
4.6376	15.38487	15.29807	12.1666	6.697	15.05033	8.631467	9.525933	10.61887	14.2868
4.773467	16.4982	15.6194	12.98107	6.814533	15.13333	8.775733	9.612534	10.7036	15.1656
5.508733	16.7604	16.174	13.30727	6.975266	15.49527	8.832867	10.10693	10.97347	15.2288
5.8412	16.79587	16.19567	15.04753	7.0794	15.75267	9.007133	10.15013	11.25287	15.36367
6.156933	17.71087	16.59693	15.08353	7.121067	16.10633	9.234667	10.22187	11.45227	15.45727
6.5916	18.44627	16.81527	15.11187	7.207067	16.30047	9.343066	10.77073	11.53993	15.66613
6.6618	18.62127	17.1482	15.24913	7.273667	16.46993	9.392067	11.66413	11.61667	15.73887
6.874333	21.73673	18.76147	15.57593	7.278666	17.04887	9.427333	11.77007	11.6574	17.46953
6.935867	22.93173	20.72247	15.65047	7.3374	17.12013	9.463	13.21867	12.1946	18.12813
7.062	24.25747	20.9464	16.4778	7.383733	17.56287	9.502	13.27573	12.24907	19.8886
7.116867	24.30053	21.06533	16.701	7.875467	17.59833	9.629133	13.54593	12.42833	21.0542
7.2518	24.4336	21.20753	16.85293	7.8942	17.70773	9.7582	13.60753	12.5212	21.16133
7.2828	24.54653	22.81593	17.04753	7.9596	18.51167	10.01687	13.657	12.74053	21.1668
7.357867	24.5922	23.1682	17.1132	8.038934	19.1954	10.03433	13.7858	12.8546	22.4306
8.313066	24.63407	23.20187	17.18453	8.098866	19.42287	10.09127	14.54413	12.96387	22.67147
8.453934	24.7108	23.24713	17.24773	8.180467	19.53847	10.0982	15.06713	13.2464	22.8044
8.563933	25.17613	23.4364	17.49653	8.235133	19.63487	10.20447	15.33227	13.46487	23.18827
8.649533	25.39047	23.57313	17.71573	8.311067	19.638	10.28567	15.41953	13.61433	23.3058
8.704733	26.84913	23.91873	18.11147	8.5132	19.67247	10.44233	17.4636	14.28	23.396
8.758266	30.365	23.98467	19.05467	8.6492	19.81933	10.61553	18.16907	14.601	23.40887
9.088266	31.2246	24.23747	19.84233	8.839	19.85027	11.0006	18.25373	14.763	23.57413
9.4266	31.49593	24.36193	19.99433	8.9124	20.41027	11.0894	18.33813	15.0394	23.91567
10.01353	31.77993	24.702	20.06713	9.021867	21.61187	11.16467	19.2606	15.08727	23.93647
10.2324	32.76893	25.30807	20.1204	9.1138	21.71067	11.3396	19.941	15.14827	24.1292
11.4536	32.93627	25.34573	20.16447	9.156867	21.81427	13.96467	21.09067	15.9564	25.38673
11.5912	34.10587	26.3814	20.19973	9.203867	22.96727	14.43413	22.01673	16.8146	25.78947
11.5948	34.6844	26.47573	20.4474	9.504066	23.04693	15.72133	22.04013	17.1104	25.8342
12.0284	34.96867	26.5244	20.61093	9.5506	23.82833	15.86847	22.0614	17.4866	25.8762
12.10953	34.97847	26.63433	20.6568	9.744733	23.95753	17.10827	22.136	18.2966	26.33173
12.24967	35.89853	26.7156	20.78107	10.76533	26.94067	17.17347	22.16887	19.42073	26.72207
12.58107	35.96793	27.18467	20.9692	10.8566	27.41407	17.23367	22.18667	23.1766	26.75627
15.03473	36.18247	27.34727	21.2634	10.8652	27.43	18.44173	22.20447	23.8062	26.88333
15.14067	39.20553	27.41907	21.48487	12.3736	27.51067	18.93547	22.27387	23.9878	26.94353
15.5876	39.78747	27.51733	23.17307	12.58327	27.5738	18.95193	22.313	24.38913	27.2636
15.71233	0	27.73827	23.23053	13.76167	28.3064	19.03167	22.6682	24.5738	27.3446
15.8956	0	29.16713	24.12287	15.4978	28.37093	19.0472	23.1234	24.647	27.36647
17.39273	0	29.21373	24.6036	15.67693	28.603	19.3718	23.1922	26.27753	27.47493
17.47887	0	29.36407	24.7918	15.72853	28.7112	19.44433	23.82893	26.34667	27.48547
17.554	0	30.00987	24.91233	15.80227	28.93513	19.77433	24.00013	26.45993	27.91573
18.085	0	30.106	26.23747	16.58847	30.76673	19.87227	24.3466	27.7694	28.55033
18.16787	0	30.19493	26.29353	16.95593	30.81427	19.88167	24.77067	28.03813	28.62653
20.51473	0	30.23813	26.72633	17.448	30.8574	20.76553	25.33627	28.8122	28.6658
21.152	0	30.29967	26.76313	18.13553	31.798	20.81967	25.94413	28.82887	28.7046
21.65407	0	30.38693	27.22393	18.27773	32.39594	22.61707	25.9834	28.869	28.765
21.84627	0	30.40073	27.27787	18.35867	32.57807	22.6552	26.23633	28.94673	28.80133
21.9772	0	30.44	27.61993	18.41507	32.6576	22.80553	26.446	30.52073	29.01433
22.5674	0	30.47313	28.2066	18.52213	32.90427	23.0088	26.77053	31.34287	29.66667
22.654	0	30.50287	28.55347	19.55973	33.22906	23.13527	27.0526	31.85747	29.7294
22.7562	0	30.65967	28.96473	19.60667	33.53767	23.29707	27.50113	31.97713	29.83953
22.82153	0	30.68313	29.00413	19.60953	33.94427	23.33513	27.5518	32.45333	29.93207
22.96533	0	30.74933	29.11233	20.4366	34.07247	23.34973	28.22273	33.40154	30.21033
23.30047	0	30.78253	29.28687	20.9042	35.04427	23.40993	28.94613	33.7736	30.33513
23.39107	0	30.84487	29.32893	21.97153	35.09187	23.4478	29.0624	34.2746	30.40687
23.50313	0	30.9134	30.25933	22.31687	35.25453	23.54907	29.5028	34.3612	30.45527
23.6514	0	31.02053	30.37853	22.39693	35.29113	23.9086	29.8998	34.4134	30.478
23.81607	0	31.08453	30.55473	22.5458	35.3732	24.84833	30.54907	34.6832	30.77533
24.7438	0	31.08933	30.5892	24.30007	35.4838	24.95167	32.90287	34.73153	30.80133
24.98533	0	31.2274	30.6344	25.16367	36.24907	25.24773	33.06993	34.79693	30.97607
25.39933	0	31.36387	30.661	25.51427	36.2948	26.42713	33.23667	35.829	31.11813
25.4402	0	31.44133	30.71593	25.6756	36.36207	26.54033	33.3988	36.35913	31.1712
25.67007	0	31.45967	30.82253	25.95147	36.469	27.34127	33.6836	36.5824	31.20273
27.21473	0	31.7736	30.84333	26.49613	36.57707	27.63807	33.86767	36.68733	31.26133
29.09973	0	32.18807	30.89007	26.5232	36.9244	28.17053	33.955	37.679	31.68993
29.74173	0	33.04187	30.93233	26.69633	37.11374	28.27913	34.03167	37.91607	31.78067
30.58447	0	33.34913	31.02347	26.91813	37.22193	28.38493	34.09607	38.06867	32.1262
30.74227	0	33.4248	31.23607	27.03273	37.26387	28.41927	34.42727	38.3152	32.19687
30.98213	0	33.50947	31.3284	27.0772	37.27507	29.76867	34.5234	38.4098	32.2858
32.65993	0	33.64853	31.61253	27.16933	37.3264	29.897	35.04627	38.71473	32.34113
32.72747	0	33.73087	31.6484	27.2336	37.37733	30.6126	35.51947	38.74933	32.64087
34.05953	0	33.86353	31.6704	28.2786	37.38766	31.02527	36.7908	38.79833	32.70887
34.4548	0	33.8716	31.72633	28.34467	37.42613	31.1066	36.9196	38.84433	32.8024
34.7818	0	33.921	31.89433	28.8074	37.47626	31.19407	37.01534	39.06193	33.01133
35.1154	0	33.9578	31.9042	29.00773	37.59727	31.6882	37.47626	39.1058	33.01607
35.69093	0	34.0434	31.9588	29.11127	37.69173	31.99013	37.97833	39.11246	33.1824
35.7988	0	34.0942	32.00467	29.66167	38.4538	32.09	37.99487	39.16213	33.24533
36.0048	0	34.30193	32.1242	29.66667	38.5194	32.225	39.6276	39.80347	33.32587
36.0766	0	34.38553	32.16313	29.73067	38.567	32.82747	39.88567	0	33.403
36.665	0	34.44813	32.21933	30.13667	38.66713	33.54267	0	0	33.46567
36.68173	0	34.8062	32.3056	30.19027	38.70913	33.74613	0	0	33.53613
36.77514	0	34.8556	32.3682	31.062	38.77353	33.92507	0	0	33.57533
36.88673	0	34.9766	32.53093	31.09953	38.82587	34.5356	0	0	33.726
36.9344	0	35.35347	32.89947	31.15787	38.95553	34.73293	0	0	33.80087
37.00134	0	36.97573	33.0238	33.11207	39.02367	35.35833	0	0	33.84887
37.07327	0	39.35233	33.37487	34.58193	39.08807	36.846	0	0	34.4398
37.10653	0	39.729	33.42207	35.022	39.1488	36.9138	0	0	34.63413
37.1316	0	39.76573	33.5114	35.21253	39.50187	37.42933	0	0	34.69707
37.16233	0	39.81527	33.6924	35.2172	39.58693	39.7384	0	0	34.73687
37.19627	0	39.98	33.76573	35.3552	39.86987	0	0	0	34.81107
37.22733	0	0	33.80347	35.5528	39.94587	0	0	0	34.85847
37.2516	0	0	35.70947	36.6056	0	0	0	0	34.91313
37.299	0	0	39.86507	36.60933	0	0	0	0	35.08267
37.3524	0	0	39.91933	36.67393	0	0	0	0	35.22093
37.42613	0	0	0	37.95467	0	0	0	0	35.278
37.46793	0	0	0	38.2328	0	0	0	0	35.32947
37.502	0	0	0	38.3624	0	0	0	0	35.41953
37.89174	0	0	0	38.5462	0	0	0	0	36.10373
37.9516	0	0	0	38.593	0	0	0	0	36.61827
38.025	0	0	0	38.71767	0	0	0	0	36.74294
38.42527	0	0	0	39.14473	0	0	0	0	36.80053
38.57713	0	0	0	39.74807	0	0	0	0	36.8656
38.90647	0	0	0	0	0	0	0	0	38.0906
39.2728	0	0	0	0	0	0	0	0	38.1922
39.5968	0	0	0	0	0	0	0	0	38.8204
39.63906	0	0	0	0	0	0	0	0	39.2648
39.68393	0	0	0	0	0	0	0	0	0
39.7224	0	0	0	0	0	0	0	0	0
39.77427	0	0	0	0	0	0	0	0	0
39.81387	0	0	0	0	0	0	0	0	0
39.86467	0	0	0	0	0	0	0	0	0
39.9164	0	0	0	0	0	0	0	0	0
