# Supplementary material for: Neural manifolds for odor-driven innate and acquired appetitive preferences
Source: Nat Commun. 2023 Aug 5;14:4719. doi: 10.1038/s41467-023-40443-2 (PMC10404252; doi:10.1038/s41467-023-40443-2)
Supplement: Supplementary file 4 — Source Data [file 41467_2023_40443_MOESM4_ESM.zip › Figure2/2019613_right/ch8_11/text/ani_C2.txt]

10.58767	0.0728	29.34507	2.594667	0.5006	1.740267	4.814333	2.4912	6.060733	1.605933
18.2766	0.2837333	35.39227	3.559	1.979333	7.8774	4.879066	2.638267	6.4078	1.851133
18.32007	0.9002666	0	7.363934	2.025	10.3482	4.979533	2.767867	7.094133	2.588867
18.4292	1.054467	0	7.7674	2.325133	10.40547	6.038067	8.474733	7.143267	2.694533
22.10707	3.051267	0	7.962533	4.367867	13.6286	6.134533	8.541067	7.225467	5.1212
25.67167	5.314533	0	8.055667	8.116734	19.44253	8.113466	8.580533	7.345467	5.184134
28.733	5.386333	0	10.36207	8.167467	19.53427	8.1596	8.627934	7.473467	5.2842
30.45	5.475467	0	10.43693	10.34507	19.58627	10.35747	8.718534	10.35047	5.508533
31.02667	5.539134	0	10.4924	10.4218	20.161	10.45347	10.39067	10.45313	6.916333
39.63707	7.0494	0	10.6032	10.49373	21.48867	16.0392	10.4358	11.67673	8.379
0	10.33973	0	13.38813	14.55533	28.66093	18.628	10.5238	18.51187	10.29387
0	10.39133	0	13.48593	18.6806	28.77073	18.71527	11.90007	18.64373	10.33693
0	10.423	0	13.78633	20.67167	0	21.7264	21.79007	23.53627	10.3692
0	10.46707	0	13.9534	22.0922	0	21.7872	29.19633	26.88913	10.4402
0	10.53453	0	14.0936	22.97673	0	26.8702	35.0136	27.1014	17.68947
0	19.72453	0	19.34267	0	0	27.0726	35.14333	31.95427	17.98713
0	19.80433	0	20.15173	0	0	0	38.63194	38.775	20.9544
0	24.0376	0	37.8806	0	0	0	38.75834	38.916	31.9198
0	28.46873	0	38.37933	0	0	0	38.8502	38.97233	32.00767
0	36.89353	0	0	0	0	0	39.81207	39.02027	34.27087
0	0	0	0	0	0	0	0	39.05267	36.05073
0	0	0	0	0	0	0	0	0	36.74833
