# Supplementary material for: Neural manifolds for odor-driven innate and acquired appetitive preferences
Source: Nat Commun. 2023 Aug 5;14:4719. doi: 10.1038/s41467-023-40443-2 (PMC10404252; doi:10.1038/s41467-023-40443-2)
Supplement: Supplementary file 4 — Source Data [file 41467_2023_40443_MOESM4_ESM.zip › Figure2/2019613_right/ch8_11/text/two_hep_C3.txt]

0.1634667	1.449	0.1086	1.0444	0.8526667	1.027	0.6585333	0.9058667	0.2268667	0.4975333
0.3731333	1.548267	0.1978	1.208533	2.549733	1.094067	0.7184	1.368667	0.4392667	0.5506
3.9562	1.622333	0.2818667	1.326533	2.7172	1.14	1.315667	1.469533	0.5230666	1.5868
6.424067	2.656467	0.4634667	1.437667	2.937533	2.782067	2.364133	1.582667	0.5926667	2.276933
6.566267	2.762933	0.6682667	1.510067	3.008	2.856333	2.477067	1.631467	0.6620666	2.350333
7.194533	4.087733	0.7679333	2.013533	3.361133	5.018533	2.6496	1.718	0.7353333	2.431133
7.255933	4.1486	1.055067	2.058867	3.435933	5.339334	2.921333	1.789867	0.7954	2.634333
7.322866	4.1914	1.137333	2.120533	3.561667	5.4636	3.0226	1.850267	0.9318666	3.613533
7.3722	4.406	1.575067	2.682733	3.675533	5.579933	3.144067	1.905	2.252867	5.185
10.52493	4.595733	1.6502	2.7612	3.958933	5.643466	3.297	1.9646	2.383733	5.2876
15.15507	4.632534	1.920733	2.8516	4.948067	5.8168	3.493667	2.015733	2.782133	5.428733
15.32273	4.680267	3.6748	3.097533	5.1194	5.852667	3.5628	2.070733	2.883	5.499067
15.39407	4.766933	3.9334	3.293533	5.2564	5.9164	3.619	2.2398	2.986467	5.556933
15.59807	4.843733	4.227067	4.8134	5.3524	6.047667	3.725133	2.327133	3.083267	6.873067
15.70753	4.915333	4.319867	4.884067	5.4464	6.157933	3.8424	2.4166	3.212467	7.018734
16.20067	5.011333	4.529333	6.848866	6.591933	6.370867	3.935867	2.5338	3.280267	7.459267
16.26227	5.425467	5.2148	7.140333	6.7864	6.5438	4.004533	2.609067	3.434867	7.5154
16.38893	5.608	6.791067	7.178534	6.885667	7.0276	4.115267	2.664533	3.524867	7.572333
16.4376	5.7376	6.864666	7.233333	6.981534	7.297	5.1394	2.7054	3.600867	7.632333
16.7552	5.819067	7.010133	7.383733	7.0586	7.3786	5.2172	2.8712	4.431267	7.719333
16.85013	5.9842	7.3826	7.495533	7.115533	7.428133	5.409467	2.9276	4.559733	7.9468
16.95553	6.088	7.515333	7.872066	9.099334	7.487733	5.551667	3.102067	5.0108	8.069067
17.0728	6.175734	7.595667	8.258467	9.743	7.626067	5.6014	3.272933	5.135533	8.185467
17.53967	7.273067	8.669933	8.7472	9.7994	7.766733	5.652667	3.346733	5.3192	8.508133
17.64787	7.376534	9.7852	10.0278	10.0154	7.839933	5.740867	3.416133	5.382133	9.608334
17.72533	7.457334	9.956133	10.08813	10.06527	7.900667	5.803667	3.472067	5.869534	9.6596
17.99967	8.122733	10.054	10.62707	14.6258	9.1116	5.854533	3.535733	5.996533	9.703533
18.6522	8.179533	10.0958	14.12207	14.7542	9.206333	5.941867	4.060467	6.1286	9.7596
19.40773	8.264934	10.1552	14.66807	14.87607	9.6244	5.9972	4.1186	6.2034	9.917267
20.29327	9.342334	14.63107	14.707	14.9058	9.8294	6.121733	4.171667	6.452466	14.67427
20.3342	9.930467	14.70467	14.74173	14.95213	14.52167	6.203733	4.206733	6.670933	14.7378
20.4022	10.00847	14.751	14.851	14.9992	14.64627	6.5092	4.292333	7.052333	14.77393
20.65613	10.5482	15.122	14.89547	15.09933	14.69387	6.543334	4.390533	7.163667	14.91653
20.76967	11.897	15.2144	14.94567	15.22393	14.754	6.957467	4.487534	7.775733	14.99593
20.94513	11.93353	15.26973	15.0148	15.30447	14.82767	7.023334	4.549067	7.887	15.11973
21.0678	11.9798	15.33373	15.19407	15.62593	14.9438	7.122467	4.597733	8.402133	15.15567
21.11547	12.05813	15.43167	15.27013	15.712	14.98393	7.1848	4.662867	8.496734	15.20253
21.18193	12.18287	15.53667	15.38353	15.80727	15.13533	7.2542	4.790333	9.022533	15.26187
21.273	12.22733	15.5884	15.48373	15.88773	15.20787	7.304533	4.914733	9.5452	15.41473
21.41727	12.71947	15.6848	16.09413	15.93247	15.25547	7.405933	4.953467	9.986466	15.51893
21.49527	12.7862	15.7922	16.18727	16.34393	15.3064	9.082933	5.0754	10.2216	15.8206
21.59253	14.84027	15.83693	16.24187	16.4452	15.38133	9.352333	5.4588	10.2696	16.23133
21.67447	14.893	16.05087	16.29093	16.48733	15.49807	9.470667	5.5058	10.42107	16.29927
21.78713	14.9834	16.10587	16.3242	16.54	15.86047	9.986867	7.5506	11.9588	16.41013
21.9094	15.07013	16.23113	16.38047	16.62487	15.96413	10.076	9.446667	12.64233	16.484
21.97213	15.3212	16.29133	16.88993	16.7918	16.02213	10.1626	9.511733	14.8814	16.54433
22.02353	15.52393	16.61193	16.96687	16.88013	16.07927	10.45767	9.708067	14.9494	16.64673
22.07527	15.57893	17.2614	16.98547	17.00733	16.1478	14.69127	9.818334	14.99607	16.73067
22.41067	15.69667	17.3176	17.12793	17.3092	16.236	14.8382	14.6746	15.11633	16.81247
22.7594	16.12573	17.39573	17.20813	17.3738	16.36967	14.9258	14.73947	15.17227	18.34547
24.6562	16.18393	17.4174	17.92793	17.5172	16.4512	14.9774	14.7882	15.24293	18.3968
25.11227	16.26973	17.49	18.18333	17.57427	16.50653	15.08873	14.86847	15.52547	18.48307
25.23087	16.32033	19.1554	18.40873	17.65947	16.55213	15.2004	14.9264	15.88473	18.52567
25.2888	16.3694	19.47207	18.4888	18.24947	16.59413	15.2964	15.014	16.02073	18.58153
27.2524	16.437	19.51593	18.7128	18.99513	16.64227	15.58427	15.2208	16.13393	18.6984
27.3624	16.74727	19.5554	18.8846	19.04933	16.68327	15.66613	15.5594	16.18307	18.93147
28.08127	17.54433	19.59453	18.96627	19.1696	16.74293	15.70573	15.72993	16.2342	19.08333
28.13273	17.769	19.66767	19.25713	19.5286	16.88607	15.8204	15.79493	16.2966	19.99653
28.38393	17.82673	19.7438	19.417	19.8286	17.17173	15.93227	15.86427	16.39393	20.1052
29.42913	17.88787	20.1266	19.5218	19.94707	17.25673	16.11813	16.01933	16.96507	20.27773
30.16193	17.99	20.57273	19.614	20.09613	17.3068	16.2194	16.15253	17.0394	20.34007
32.49473	19.1496	20.80713	19.9048	20.24373	17.34427	17.03213	16.219	17.38333	20.46953
32.60067	19.60053	20.87947	20.0078	20.32053	17.47247	17.28173	16.4962	17.42053	20.6694
33.08247	19.71253	21.02107	20.1066	21.6492	17.54873	17.41533	17.18007	17.6832	20.7256
33.2492	19.84973	21.26	20.18247	22.20833	17.67487	17.46907	17.32713	17.76327	20.89853
34.2988	20.0186	21.36993	20.35007	22.769	17.75653	17.5282	17.48647	17.9244	21.15753
34.36433	20.25727	21.4646	20.55693	22.8166	17.8254	17.59593	17.59133	17.97387	21.33553
34.64767	20.46007	22.1648	21.24787	23.2024	17.8708	17.6466	17.67333	18.5444	21.5182
34.75913	20.5684	22.20507	21.3964	23.56887	17.9192	17.72793	17.7254	19.88033	21.7966
35.2052	20.85593	22.29853	21.44193	24.53853	18.026	17.93553	17.80553	20.04027	21.86033
35.37153	21.02153	23.05133	21.52547	24.58687	18.80867	17.99847	18.37767	20.169	22.54673
36.75587	21.0874	23.12713	21.642	25.51713	19.04793	18.1874	18.72847	20.25013	23.35847
36.818	21.13753	24.0698	23.1746	25.6204	21.19267	18.2544	18.78273	20.37187	23.47593
36.8848	21.19467	24.12047	23.22793	25.6744	21.5618	18.342	18.88607	20.46207	23.81513
36.9686	21.23193	24.32893	23.30387	25.7254	21.67967	18.55867	19.002	20.75493	24.16813
37.04347	21.27747	25.13353	23.34487	26.2052	22.92727	18.9156	19.11713	20.84727	24.462
37.13107	21.3316	25.22613	23.40127	26.39573	23.05393	19.16507	20.06513	21.32953	24.8224
37.41313	21.4072	25.306	23.44567	26.50087	23.2086	19.306	20.20613	21.70167	25.98787
37.4784	21.49393	25.3546	24.24673	26.8212	24.2058	19.38893	20.27973	21.77433	26.0952
37.63973	21.56293	25.40913	24.28713	26.91927	24.288	19.5178	20.52593	21.82287	26.17273
37.68013	21.605	25.478	24.32513	26.9852	25.4464	19.57153	20.61193	21.88753	26.28507
37.7314	21.64367	25.5708	24.39787	27.17067	25.51767	20.3716	20.67787	21.9588	26.34527
37.84407	21.80013	25.67367	24.96707	27.26687	25.62093	20.43913	20.79027	22.0184	26.72207
38.03007	21.91227	25.76347	25.0324	27.35153	26.16267	22.05587	20.97353	22.07613	28.07307
38.07587	21.95813	25.94573	25.8656	27.44027	26.74553	22.0978	21.1082	22.13527	28.15973
38.15927	22.00853	27.4032	26.6734	27.51033	27.2526	22.18907	21.58207	22.1884	28.23173
38.2928	22.07547	27.45853	26.73467	27.56087	27.3758	22.56667	21.6654	22.26213	29.6788
38.3302	22.13507	27.51053	27.25813	27.611	27.64673	22.6488	21.80193	22.33387	29.8808
38.37813	22.1984	27.56173	27.41713	27.6764	27.799	23.3614	22.3268	22.38193	30.1026
38.4108	22.24373	31.16047	27.52513	27.77167	28.0244	23.483	23.20007	22.57393	31.0234
38.4662	22.293	31.2816	27.7164	27.86553	28.6558	23.558	24.05127	23.14207	31.09027
38.56913	22.4298	31.35627	27.79567	27.93213	30.26893	23.61847	24.1532	23.22947	31.146
38.64427	22.4904	31.4084	27.864	28.00153	31.95107	23.68773	24.30213	23.31533	31.4838
38.80293	22.54533	31.555	27.93027	28.08127	32.01767	23.7786	24.64613	23.444	31.73307
39.18313	22.67607	33.254	28.67013	28.199	32.2568	23.86567	24.73293	24.0404	32.4718
39.3298	22.73933	33.33667	28.72287	28.24907	32.41887	24.8124	25.12913	24.1242	32.58653
39.409	22.80553	33.6046	28.7892	28.2872	32.569	24.8586	25.57247	24.201	32.6464
39.50227	22.85353	33.64967	28.79867	28.31707	33.5546	24.95333	26.18047	24.30867	33.20433
0	22.90713	33.7058	28.867	28.35327	33.64387	25.68513	26.65133	24.40287	33.2602
0	23.00987	35.35947	28.95427	28.36833	33.707	26.06427	29.52333	24.50047	33.30193
0	23.27813	35.41853	29.16333	28.4156	33.8062	26.2256	29.57893	24.54287	33.3558
0	23.3478	35.5556	29.292	28.425	34.01873	26.33833	29.84153	24.61093	33.4354
0	23.40033	36.06387	30.5148	28.52153	34.53053	27.3696	29.91107	24.6796	33.58367
0	23.47547	36.17827	30.60027	28.5654	34.61453	27.55387	30.45013	24.75807	33.78553
0	23.53707	36.23707	30.66447	28.59493	34.9898	29.08907	30.56733	24.80187	33.8474
0	23.6056	36.7968	30.72007	28.6252	35.1498	29.1128	30.6384	25.1484	34.03027
0	23.80433	36.88927	30.77653	28.68527	35.27307	29.4426	31.03827	25.20833	34.17133
0	23.97633	36.96827	31.26973	28.7352	35.53253	29.5244	31.81233	25.26147	34.28887
0	24.18267	37.01413	31.6802	28.79627	35.53773	29.59293	32.655	25.5932	34.36673
0	24.2416	37.06687	31.7562	29.10507	35.59547	29.64713	32.78413	27.3216	34.4864
0	24.51753	37.156	31.79947	29.30207	35.64647	29.7538	33.3258	27.4628	34.52567
0	24.604	37.2322	31.95993	29.37353	35.74707	29.928	33.46973	29.11147	34.57827
0	24.67947	37.28653	32.86073	29.41853	35.82967	31.41873	33.84087	29.1644	34.91893
0	24.8108	37.4132	32.93333	29.481	36.311	31.4788	33.99087	29.23733	34.99747
0	25.00493	38.31813	32.97587	29.52887	37.20687	31.54487	34.7098	30.08307	35.53553
0	25.84233	38.45407	33.3488	29.6144	37.512	31.8232	35.1514	30.5282	37.32507
0	25.94533	39.3242	33.53953	29.67273	38.39553	31.843	35.42893	30.58193	37.3696
0	27.57313	0	33.59167	30.06913	38.45553	31.88007	37.27713	30.72433	37.42233
0	29.8342	0	33.72707	30.12727	38.5484	31.98313	37.33927	30.7798	37.4808
0	29.87607	0	34.5094	30.21753	39.09387	32.10707	37.526	32.26087	37.76273
0	29.9206	0	34.76467	30.33267	39.1366	33.02313	39.89034	32.40927	38.03833
0	30.0072	0	34.91467	30.48473	39.18407	33.08073	0	32.48013	38.5376
0	30.5056	0	35.08827	30.57433	39.27347	33.19133	0	32.60067	38.79253
0	30.60667	0	35.17693	30.9536	39.36013	33.2526	0	33.8412	38.8854
0	31.02353	0	35.32733	31.01547	39.42133	33.3674	0	34.67927	38.9664
0	31.09613	0	35.678	31.07533	39.49753	34.46747	0	34.78393	39.02853
0	31.15787	0	36.3354	31.13493	39.5518	34.55273	0	34.85513	39.22707
0	31.34327	0	36.466	31.2616	39.5964	34.64853	0	34.8962	39.2988
0	31.7294	0	36.79933	31.42053	39.6534	34.97873	0	34.96513	0
0	32.81473	0	36.9576	31.5734	39.723	35.19887	0	35.314	0
0	32.9082	0	37.066	32.2808	39.83573	35.25793	0	36.0436	0
0	33.06353	0	37.27887	32.35073	39.92973	36.19027	0	36.44293	0
0	33.20513	0	37.322	32.4488	0	36.2944	0	37.5334	0
0	33.2688	0	37.37533	32.59887	0	36.3546	0	38.14466	0
0	34.07407	0	37.488	32.7318	0	36.398	0	38.335	0
0	34.49953	0	37.59593	32.99726	0	36.51833	0	38.57013	0
0	34.71213	0	38.62533	33.86253	0	36.76567	0	38.63087	0
0	34.7738	0	38.8446	33.902	0	36.84067	0	38.6912	0
0	34.85727	0	38.9364	33.96573	0	36.95407	0	38.74193	0
0	37.30067	0	0	34.05467	0	37.0314	0	0	0
0	37.63054	0	0	34.13667	0	37.1184	0	0	0
0	37.75986	0	0	34.21786	0	38.7956	0	0	0
0	37.82153	0	0	34.2748	0	38.94993	0	0	0
0	38.217	0	0	36.44747	0	39.00834	0	0	0
0	38.82787	0	0	36.53193	0	39.09953	0	0	0
0	38.93167	0	0	36.9108	0	39.87494	0	0	0
0	38.96547	0	0	37.05607	0	0	0	0	0
0	0	0	0	37.1384	0	0	0	0	0
0	0	0	0	37.31213	0	0	0	0	0
0	0	0	0	37.4128	0	0	0	0	0
0	0	0	0	37.4816	0	0	0	0	0
0	0	0	0	37.60826	0	0	0	0	0
0	0	0	0	38.54673	0	0	0	0	0
0	0	0	0	39.43487	0	0	0	0	0
0	0	0	0	39.6852	0	0	0	0	0
0	0	0	0	39.733	0	0	0	0	0
0	0	0	0	39.7834	0	0	0	0	0
0	0	0	0	39.88906	0	0	0	0	0
