# Supplementary material for: Neural manifolds for odor-driven innate and acquired appetitive preferences
Source: Nat Commun. 2023 Aug 5;14:4719. doi: 10.1038/s41467-023-40443-2 (PMC10404252; doi:10.1038/s41467-023-40443-2)
Supplement: Supplementary file 4 — Source Data [file 41467_2023_40443_MOESM4_ESM.zip › Figure2/2019613_right/ch8_11/text/euc_C2.txt]

3.789667	10.18967	0.7841333	5.225733	0.5747333	5.410867	1.385267	2.0292	1.646667	1.003733
16.66793	23.3962	5.41	7.201133	4.7726	6.754667	3.2374	2.6912	1.793933	1.5706
29.4802	24.35	5.4896	31.212	4.862067	10.14527	3.4588	5.044	2.698667	5.099067
35.08707	24.59533	5.649933	31.48007	31.18767	12.66413	4.370934	5.2252	2.852867	5.7182
35.17047	24.6622	5.8696	0	31.289	17.7996	7.266	5.364067	2.904933	5.906867
35.29393	25.8446	6.063733	0	31.3162	21.5736	7.46	6.1432	10.66913	13.68587
35.41973	25.92433	6.2966	0	31.36787	25.2226	10.1698	7.225	15.9196	15.82093
37.18047	28.63013	13.04127	0	31.45747	26.02527	12.72887	8.695933	17.18593	16.08093
0	28.78727	19.5228	0	33.64567	26.20773	13.8506	17.77753	19.83373	16.2366
0	31.41853	24.9276	0	34.91693	29.28753	22.20827	18.6112	20.1622	16.31507
0	31.63967	26.02727	0	35.09853	30.30273	27.0156	18.93973	26.3308	16.502
0	33.78647	26.2432	0	35.15507	33.90233	27.42473	19.90393	26.49833	21.44193
0	33.96007	27.69987	0	35.2804	33.9722	29.76947	23.0602	26.7036	21.5618
0	34.6394	27.91953	0	0	34.04933	30.0974	23.25067	32.73273	21.68793
0	35.14174	34.88027	0	0	34.09133	31.79947	24.1988	32.78087	22.51393
0	35.22793	0	0	0	34.17027	31.868	28.33753	0	22.61367
0	35.28354	0	0	0	37.25713	31.91207	28.4414	0	28.83133
0	35.34347	0	0	0	39.42367	0	28.54093	0	31.9708
0	37.1412	0	0	0	0	0	33.01627	0	32.00307
0	0	0	0	0	0	0	33.2192	0	32.153
0	0	0	0	0	0	0	33.54827	0	33.43833
0	0	0	0	0	0	0	37.89533	0	33.4962
0	0	0	0	0	0	0	37.949	0	33.57413
0	0	0	0	0	0	0	38.01087	0	33.74207
0	0	0	0	0	0	0	38.06113	0	0
0	0	0	0	0	0	0	38.12007	0	0
0	0	0	0	0	0	0	38.2518	0	0
