# Supplementary material for: Neural manifolds for odor-driven innate and acquired appetitive preferences
Source: Nat Commun. 2023 Aug 5;14:4719. doi: 10.1038/s41467-023-40443-2 (PMC10404252; doi:10.1038/s41467-023-40443-2)
Supplement: Supplementary file 4 — Source Data [file 41467_2023_40443_MOESM4_ESM.zip › Figure2/2019613_right/ch8_11/text/euc_C3.txt]

0.0488	0.04246667	2.4604	0.3557333	0.0866	0.1232	1.810467	1.1644	1.2838	0.1136667
0.1073333	0.513	2.686533	0.4740667	0.1681333	0.2374667	2.169133	1.376933	1.7078	0.1842667
0.2053333	0.6025333	2.782733	0.7096	0.1993333	0.2547333	2.244733	1.604267	3.041333	0.52
0.2775333	0.6152667	3.841467	0.7676666	0.2505333	0.3334	3.275067	1.639	3.5196	1.004667
0.3512	0.7882	4.477933	0.8354	0.3066667	0.3890667	4.5902	2.109933	4.4052	1.512467
0.4085333	0.8411334	4.5256	0.9500667	0.5488667	0.5069333	4.692133	2.4002	4.4144	2.018467
0.4612667	1.045	4.815134	0.9923334	1.826267	0.6189333	4.722	3.6764	4.504267	2.723
0.5113333	1.0848	8.312333	1.095733	2.583933	0.6338667	4.8056	3.7714	4.616867	3.3172
0.6387333	3.9148	8.370267	1.129	3.2346	1.644533	5.5458	5.5192	5.309267	4.262933
1.008933	3.9578	8.512466	1.192667	3.256333	1.745667	8.422067	6.739533	6.220933	4.817867
1.045	4.011467	8.774333	1.338467	3.446267	1.8018	8.536533	7.057867	6.532667	4.920133
1.138467	4.160867	9.59	1.400467	3.490733	1.992533	8.771133	7.2506	6.5804	5.293867
1.220267	5.2368	9.616933	1.437	3.812	2.092067	8.861134	7.397133	6.622933	5.334333
1.331733	5.2794	9.760867	1.4468	4.1168	2.508533	9.014133	8.9692	6.726666	5.3754
1.602533	5.447267	12.6218	1.482267	4.615733	2.753667	10.19827	9.884733	7.428333	5.545533
2.258867	5.7912	15.4694	1.8004	5.0016	2.9088	10.46773	9.990933	8.847466	5.930467
3.029867	5.9676	15.57167	1.826267	5.655267	2.926933	11.75113	10.10707	9.060933	6.086933
3.752333	6.121267	15.69473	1.878667	6.094333	2.948667	11.8534	11.35527	10.66213	6.1908
4.135133	6.1924	15.821	2.025467	6.186467	3.626733	11.92987	11.51833	14.54987	6.856
4.139266	6.718667	15.99727	2.0814	6.202067	3.9114	12.37793	11.55107	16.92213	7.041667
4.4532	7.7802	16.14687	2.165133	6.2194	6.057267	13.0232	11.67593	17.05753	7.283067
4.524867	8.418	16.2078	3.005333	6.544267	6.191733	13.46567	14.29853	18.2328	7.416867
4.7822	8.463667	16.28553	3.734467	6.8918	7.3878	13.55733	14.67827	18.42473	8.458266
4.861733	9.247867	16.32253	4.733333	8.578067	7.5516	14.32613	15.25487	18.78427	8.660067
4.9494	9.8984	16.36053	4.942934	9.432734	7.848267	14.62967	15.66553	18.84927	8.698
5.0132	10.1196	16.74047	5.481133	10.97107	9.098066	14.84987	15.80173	19.21947	9.5576
5.3734	10.2316	16.7778	5.562267	11.44913	9.797267	15.42093	15.84253	19.502	12.12527
5.422733	11.5266	16.82533	5.632667	11.55893	10.31693	15.533	15.9016	20.46913	13.34207
5.4622	11.5996	16.87647	5.9738	12.2194	11.35393	15.7534	17.1712	20.5994	13.93173
5.540333	11.6306	16.9298	6.096066	12.3188	11.83547	16.7492	17.5204	20.687	14.40113
5.5838	12.1378	16.9878	6.999333	12.68447	12.7624	18.01893	17.60367	20.97833	14.57773
5.646934	13.0944	17.05147	7.1232	12.82993	13.2476	18.92567	17.67267	21.12473	15.5504
6.9852	13.22707	17.1884	7.290733	12.8878	14.13187	19.86833	17.74847	21.2066	15.63847
6.991467	13.85	17.2588	7.524533	12.98	14.30873	20.42607	17.83047	21.29347	17.96
7.1664	13.90673	18.60027	7.5982	13.03373	14.47347	21.6574	17.92693	21.44533	18.12467
7.449667	14.01713	18.80893	7.867733	13.4902	14.6136	21.87167	18.7026	21.71553	18.2242
7.558867	14.71273	20.9276	8.3458	13.63773	14.62973	22.10187	18.77053	21.84767	19.2076
7.600467	14.77073	22.0198	8.867	13.98653	14.78367	22.48853	19.26633	22.24227	19.828
7.6696	14.8388	22.0838	8.9332	14.74373	15.11573	22.82807	19.47493	22.28567	19.95173
9.0548	14.9474	22.1136	8.9704	15.1464	15.67713	22.8672	20.09373	22.60507	19.99093
10.05993	15.0464	22.34613	9.148334	15.94953	17.70693	23.0124	21.95953	22.93253	20.15773
10.43127	15.1098	22.48427	9.274467	16.0926	18.045	23.35513	22.6162	23.2834	20.96027
10.5886	15.196	22.9018	9.554267	16.14993	18.1262	24.3236	24.08553	23.3684	21.04973
10.76673	15.20127	23.70267	9.647533	16.3612	18.74973	24.36747	24.18233	24.3842	21.0882
10.92373	15.3134	24.1468	9.725667	16.51513	18.9448	24.5426	24.35067	24.92047	21.16153
11.00933	15.40307	24.17987	9.8378	16.59287	19.072	24.65533	24.3928	24.99727	21.22793
11.0588	15.47847	24.22127	9.845067	16.88187	19.09933	24.948	24.63473	25.7066	21.46127
11.10633	15.53093	24.29053	9.959267	16.97493	19.1404	25.29393	25.3874	25.99067	21.52887
11.1786	15.5692	24.32773	10.21607	17.1532	19.19107	26.071	25.63193	26.39107	21.68433
11.22953	15.57367	24.47527	10.26627	17.24213	19.22113	26.57	25.69107	27.31953	21.8066
11.24013	15.6238	24.63807	10.3184	17.71147	19.44547	26.57707	26.26987	27.8286	21.91847
11.3174	15.73773	25.3322	11.77873	18.04593	19.5418	26.80493	26.50653	28.20733	22.07873
12.32513	15.78	25.5604	12.07007	19.87487	19.74807	28.56567	27.4148	28.359	22.429
12.4684	16.11587	25.6152	12.34227	20.19453	20.0774	29.30307	27.86053	30.40067	22.485
12.5346	16.15547	25.66713	12.4218	20.44213	20.168	29.46373	29.12	31.83113	22.5218
12.56193	16.1948	25.7586	12.50247	20.45347	20.4456	30.48947	29.678	31.86133	22.5654
12.811	16.3086	25.98613	14.377	20.60167	20.4578	30.54387	29.68873	31.93293	22.63953
12.85553	16.4066	26.03127	14.55333	21.14873	20.97047	30.94887	30.67547	32.15187	22.712
14.02093	16.53787	26.0736	14.61933	21.3212	22.29267	31.20667	30.80827	33.03933	22.74167
14.88493	16.57913	26.12113	14.66333	21.5036	23.08907	31.80353	30.86607	33.31293	22.7608
15.6286	16.6172	27.4552	14.70587	21.57187	23.2872	32.48993	30.9548	33.4894	22.94033
15.71107	16.72627	27.49173	14.80267	22.9872	24.96587	33.15033	31.94067	33.95107	23.0164
15.75907	16.8742	27.62213	14.87113	23.1718	25.07787	33.404	32.35253	34.2604	23.02393
15.80527	17.75347	27.7214	14.9216	24.42847	25.83307	33.54407	32.99453	34.32247	23.0462
15.897	17.81213	27.84587	14.95573	25.43467	26.01933	33.681	34.1698	34.6066	23.1262
16.0282	18.20073	27.89413	15.05213	25.98027	26.81447	33.8826	35.486	34.91767	23.54
16.07853	18.49453	31.5172	15.05853	26.04827	26.8884	34.45267	35.73353	35.0314	24.06513
16.13707	19.2518	35.34627	16.02293	26.9652	27.85767	34.57873	36.07213	35.3658	24.07073
16.36607	19.9932	35.416	16.1068	27.6818	30.96887	34.65747	36.18753	35.5094	24.273
16.497	21.1262	35.68573	16.2856	27.7086	31.97167	34.723	36.27907	36.39413	24.32047
16.85907	23.17487	35.98987	16.46033	28.4156	32.1222	34.81393	36.49513	36.43613	24.50313
16.94013	23.2496	36.10126	16.5414	28.47593	33.44793	34.9966	36.599	36.59253	24.6198
17.02987	23.26533	36.31547	16.64087	28.6284	36.46673	35.067	36.73347	36.6388	25.42
17.61533	23.3504	36.37733	16.71813	28.67733	36.5356	36.01406	37.1106	37.08467	26.27213
17.66387	23.47567	36.8134	16.76193	28.76893	36.87847	38.52847	37.38327	37.123	26.3316
17.8192	24.4152	36.8654	17.03733	28.8248	36.92247	39.0352	37.43533	39.40714	26.37627
17.8874	25.34727	36.91	17.0776	28.9028	37.50827	39.0798	38.08713	39.55007	29.42587
17.89687	25.61087	36.9388	17.34573	29.32353	38.98547	39.18973	39.39367	39.66827	29.46933
17.97113	25.75207	39.24107	17.75153	29.4858	39.56947	39.25467	0	0	29.536
18.00787	27.0302	39.5838	18.27233	30.0284	39.6436	39.37567	0	0	30.142
18.03373	27.44327	0	18.3694	30.84307	0	39.429	0	0	30.2648
18.0568	28.18507	0	18.41573	30.87167	0	0	0	0	30.3074
18.501	28.33787	0	18.4456	30.93593	0	0	0	0	30.41513
18.53653	28.48787	0	18.6586	33.81073	0	0	0	0	30.89407
18.53973	28.86253	0	18.7062	34.80827	0	0	0	0	31.81773
18.57433	30.03907	0	19.13347	34.86773	0	0	0	0	31.97573
18.59707	30.65267	0	19.44027	35.0364	0	0	0	0	33.99567
18.6756	31.07447	0	19.913	35.12027	0	0	0	0	34.00653
18.74313	31.5484	0	20.92247	35.21627	0	0	0	0	34.10147
18.8002	31.99947	0	21.0056	35.58327	0	0	0	0	34.1752
19.65507	32.0548	0	21.05933	35.73553	0	0	0	0	34.18533
19.77893	32.21646	0	21.826	35.7916	0	0	0	0	34.21727
19.87553	32.40947	0	22.25307	35.91613	0	0	0	0	34.27794
19.96993	33.37107	0	22.36513	36.18453	0	0	0	0	34.3112
20.16653	33.6692	0	22.4354	36.8454	0	0	0	0	34.87067
20.337	34.2956	0	22.7104	38.388	0	0	0	0	35.2098
21.38413	34.57667	0	23.3208	38.43407	0	0	0	0	36.43867
21.46733	34.72567	0	24.16993	38.68173	0	0	0	0	36.77393
21.51873	35.48013	0	24.4964	39.91047	0	0	0	0	37.08447
22.61967	35.516	0	24.69993	39.96193	0	0	0	0	37.2224
23.49627	35.5478	0	24.9322	0	0	0	0	0	37.53167
24.34353	35.5968	0	25.62753	0	0	0	0	0	37.71773
24.34673	35.60047	0	25.9398	0	0	0	0	0	38.98987
24.4292	35.81933	0	26.0666	0	0	0	0	0	39.049
24.4552	36.016	0	26.24667	0	0	0	0	0	39.13213
24.54167	36.0208	0	26.3752	0	0	0	0	0	39.19113
24.61253	36.06913	0	26.8636	0	0	0	0	0	39.65767
24.69773	36.09687	0	27.18873	0	0	0	0	0	39.69727
24.95173	36.1722	0	27.2244	0	0	0	0	0	39.77047
25.97547	36.25587	0	27.316	0	0	0	0	0	39.82033
26.31027	36.30973	0	27.4906	0	0	0	0	0	39.86913
26.3836	36.48027	0	28.98053	0	0	0	0	0	0
26.45873	36.545	0	29.86527	0	0	0	0	0	0
26.49427	36.73174	0	29.93467	0	0	0	0	0	0
26.59487	37.26993	0	30.90953	0	0	0	0	0	0
26.64233	37.46093	0	31.4244	0	0	0	0	0	0
26.72353	37.50887	0	31.52707	0	0	0	0	0	0
27.02887	37.57227	0	31.74093	0	0	0	0	0	0
27.22507	37.67267	0	31.817	0	0	0	0	0	0
27.2588	37.73	0	32.00787	0	0	0	0	0	0
27.28947	37.76266	0	32.04093	0	0	0	0	0	0
27.3526	37.80267	0	32.3422	0	0	0	0	0	0
27.52047	37.8336	0	32.3874	0	0	0	0	0	0
27.75233	37.8822	0	32.49507	0	0	0	0	0	0
27.8076	37.9156	0	32.54667	0	0	0	0	0	0
27.8538	37.9734	0	32.59487	0	0	0	0	0	0
28.0184	38.0474	0	32.8756	0	0	0	0	0	0
28.14247	38.17753	0	33.077	0	0	0	0	0	0
28.19073	38.612	0	33.15733	0	0	0	0	0	0
29.01293	38.6432	0	33.20353	0	0	0	0	0	0
29.0514	38.6782	0	33.3618	0	0	0	0	0	0
29.181	38.7454	0	33.66953	0	0	0	0	0	0
29.2118	38.78713	0	33.82213	0	0	0	0	0	0
29.35213	38.95153	0	33.8918	0	0	0	0	0	0
29.43907	38.9966	0	33.94167	0	0	0	0	0	0
29.48867	39.31807	0	34.01593	0	0	0	0	0	0
29.58813	39.37127	0	34.12127	0	0	0	0	0	0
29.69067	39.41053	0	35.09747	0	0	0	0	0	0
29.7336	39.45753	0	35.15567	0	0	0	0	0	0
29.89493	39.546	0	35.19573	0	0	0	0	0	0
29.96427	39.59853	0	35.355	0	0	0	0	0	0
30.0052	39.93373	0	35.4632	0	0	0	0	0	0
30.01627	0	0	35.47087	0	0	0	0	0	0
30.08767	0	0	35.51587	0	0	0	0	0	0
30.13953	0	0	35.56687	0	0	0	0	0	0
30.29553	0	0	35.6094	0	0	0	0	0	0
30.38253	0	0	35.61833	0	0	0	0	0	0
30.41507	0	0	36.14347	0	0	0	0	0	0
30.55607	0	0	36.312	0	0	0	0	0	0
30.81773	0	0	36.4058	0	0	0	0	0	0
31.0138	0	0	36.48293	0	0	0	0	0	0
31.14153	0	0	37.34473	0	0	0	0	0	0
31.18467	0	0	37.41887	0	0	0	0	0	0
31.24313	0	0	37.50767	0	0	0	0	0	0
31.29487	0	0	37.51507	0	0	0	0	0	0
31.40613	0	0	37.8382	0	0	0	0	0	0
31.79993	0	0	37.9312	0	0	0	0	0	0
32.11253	0	0	37.97013	0	0	0	0	0	0
32.17653	0	0	38.0276	0	0	0	0	0	0
32.30213	0	0	38.28293	0	0	0	0	0	0
32.34627	0	0	38.32107	0	0	0	0	0	0
32.51173	0	0	38.37973	0	0	0	0	0	0
32.6216	0	0	39.32887	0	0	0	0	0	0
32.68027	0	0	0	0	0	0	0	0	0
32.83447	0	0	0	0	0	0	0	0	0
32.88507	0	0	0	0	0	0	0	0	0
32.95673	0	0	0	0	0	0	0	0	0
33.0842	0	0	0	0	0	0	0	0	0
33.15093	0	0	0	0	0	0	0	0	0
33.19407	0	0	0	0	0	0	0	0	0
33.21347	0	0	0	0	0	0	0	0	0
33.26993	0	0	0	0	0	0	0	0	0
33.3414	0	0	0	0	0	0	0	0	0
33.51553	0	0	0	0	0	0	0	0	0
33.57833	0	0	0	0	0	0	0	0	0
33.6598	0	0	0	0	0	0	0	0	0
33.817	0	0	0	0	0	0	0	0	0
35.68987	0	0	0	0	0	0	0	0	0
35.85607	0	0	0	0	0	0	0	0	0
35.921	0	0	0	0	0	0	0	0	0
35.98133	0	0	0	0	0	0	0	0	0
36.05467	0	0	0	0	0	0	0	0	0
36.1016	0	0	0	0	0	0	0	0	0
36.1374	0	0	0	0	0	0	0	0	0
36.21573	0	0	0	0	0	0	0	0	0
36.42547	0	0	0	0	0	0	0	0	0
36.54887	0	0	0	0	0	0	0	0	0
36.60913	0	0	0	0	0	0	0	0	0
36.7788	0	0	0	0	0	0	0	0	0
37.01047	0	0	0	0	0	0	0	0	0
37.4246	0	0	0	0	0	0	0	0	0
37.79413	0	0	0	0	0	0	0	0	0
37.9308	0	0	0	0	0	0	0	0	0
38.2316	0	0	0	0	0	0	0	0	0
38.36673	0	0	0	0	0	0	0	0	0
38.39594	0	0	0	0	0	0	0	0	0
38.4348	0	0	0	0	0	0	0	0	0
38.44447	0	0	0	0	0	0	0	0	0
38.78907	0	0	0	0	0	0	0	0	0
38.874	0	0	0	0	0	0	0	0	0
38.95487	0	0	0	0	0	0	0	0	0
39.10153	0	0	0	0	0	0	0	0	0
39.54653	0	0	0	0	0	0	0	0	0
39.71633	0	0	0	0	0	0	0	0	0
39.74014	0	0	0	0	0	0	0	0	0
39.78853	0	0	0	0	0	0	0	0	0
39.854	0	0	0	0	0	0	0	0	0
39.88913	0	0	0	0	0	0	0	0	0
39.9902	0	0	0	0	0	0	0	0	0
