# Supplementary material for: Neural manifolds for odor-driven innate and acquired appetitive preferences
Source: Nat Commun. 2023 Aug 5;14:4719. doi: 10.1038/s41467-023-40443-2 (PMC10404252; doi:10.1038/s41467-023-40443-2)
Supplement: Supplementary file 4 — Source Data [file 41467_2023_40443_MOESM4_ESM.zip › Figure2/2019613_right/ch8_11/text/two_hep_C2.txt]

8.821867	6.963666	26.59807	1.3004	1.752467	4.2458	0.5257334	7.394134	10.4686	0.3542667
0	10.44627	0	5.873533	1.818867	6.1348	1.194867	8.268534	10.53447	0.3924
0	10.70767	0	7.688933	1.860133	10.43367	1.355333	10.45453	10.61327	0.5163333
0	11.8656	0	9.1396	1.9346	10.504	1.5472	10.5498	13.129	0.7522666
0	12.7098	0	9.202933	2.521333	12.13893	1.7432	18.2564	13.47027	0.8038
0	18.0936	0	9.435866	3.931067	15.24293	1.809	24.4098	13.59833	2.3788
0	19.66767	0	10.41707	4.036067	15.5238	1.925267	26.81813	13.63173	2.427733
0	26.49133	0	10.51553	4.111933	15.676	8.037467	27.01073	26.3322	2.614667
0	26.73113	0	10.58387	4.260733	16.7066	8.305866	27.33827	26.42427	2.802733
0	27.42447	0	11.01713	5.1374	17.2762	8.461133	27.617	27.10887	4.0818
0	27.47793	0	11.1324	6.486933	17.312	8.662333	28.66127	28.4708	6.9518
0	27.7626	0	11.22093	7.2078	17.35427	10.181	29.293	28.963	10.49547
0	27.93753	0	11.3564	7.362267	17.4324	10.35907	30.3626	33.72387	11.06973
0	39.1496	0	20.77673	7.561133	20.1808	10.40073	35.19787	35.2496	11.52607
0	39.31187	0	28.33607	9.0982	30.728	10.4496	0	35.32093	12.46507
0	0	0	34.4324	9.187333	33.2488	10.6422	0	35.38593	18.58627
0	0	0	38.50607	9.341066	33.60173	12.32193	0	0	18.93607
0	0	0	39.608	10.44007	34.8572	15.38787	0	0	18.9944
0	0	0	0	10.6806	39.40007	28.64787	0	0	21.87227
0	0	0	0	10.72273	39.4252	28.71253	0	0	22.46673
0	0	0	0	10.9012	39.45227	33.8648	0	0	22.52413
0	0	0	0	10.99033	39.48427	33.92927	0	0	22.5696
0	0	0	0	11.0782	39.54307	33.99607	0	0	22.67847
0	0	0	0	24.53893	0	34.77833	0	0	22.79467
0	0	0	0	26.48427	0	36.737	0	0	27.75027
0	0	0	0	26.73707	0	39.63233	0	0	27.84507
0	0	0	0	30.816	0	0	0	0	27.9448
0	0	0	0	33.0314	0	0	0	0	28.04987
0	0	0	0	36.37733	0	0	0	0	30.59593
0	0	0	0	0	0	0	0	0	30.6682
0	0	0	0	0	0	0	0	0	30.69593
0	0	0	0	0	0	0	0	0	30.73847
0	0	0	0	0	0	0	0	0	30.78553
0	0	0	0	0	0	0	0	0	30.833
0	0	0	0	0	0	0	0	0	30.91387
