# Supplementary material for: Neural manifolds for odor-driven innate and acquired appetitive preferences
Source: Nat Commun. 2023 Aug 5;14:4719. doi: 10.1038/s41467-023-40443-2 (PMC10404252; doi:10.1038/s41467-023-40443-2)
Supplement: Supplementary file 4 — Source Data [file 41467_2023_40443_MOESM4_ESM.zip › Figure2/2019613_right/ch8_11/text/ani_C3.txt]

0.1191333	0.3908	1.9184	0.4878667	0.4188	0.4981333	0.5082667	2.312533	0.8163334	0.567
1.291667	0.6042666	4.326066	0.5699334	0.8904	0.7522	0.5666	2.843267	0.8917333	2.127467
1.3468	0.6782	5.083933	0.6319333	1.473467	1.732067	1.452333	2.878067	2.637133	6.359334
1.429333	0.7556	5.194133	0.7156	1.6434	1.9184	2.569933	2.954133	4.3984	6.424867
1.521933	0.8175333	5.970267	0.8248667	2.073933	2.228667	2.631467	3.3086	4.606	6.5438
2.658533	1.616667	6.083667	1.750667	2.810467	2.278333	2.872467	3.364533	4.9798	6.639067
3.367067	1.718933	6.1452	2.138467	3.1814	2.346533	3.019067	3.426	5.969267	7.6132
4.383467	1.821	6.238266	2.189867	4.5762	2.416733	4.4934	3.645867	6.038133	7.6944
4.4864	5.407267	7.2066	2.694667	6.863733	2.521333	4.609133	3.7186	7.9094	7.739333
6.610333	6.1046	7.281067	3.142133	7.1182	2.599133	4.693933	3.814867	11.89073	8.139934
6.788267	6.413867	15.43093	3.290267	7.24	2.868467	4.778666	4.116533	15.675	8.457933
7.401	6.514733	15.5656	3.386867	7.611667	2.969667	4.837266	4.4028	15.7886	8.569266
7.501333	7.917933	16.3332	3.465667	8.057134	3.148267	4.9188	4.486933	16.00913	8.6328
7.807933	7.9976	16.41407	3.517333	9.375533	3.229667	5.076533	7.268133	17.9672	8.667733
7.900267	8.454933	17.3058	3.5562	9.448733	3.474867	5.162933	7.4048	18.0422	8.757466
7.9502	8.838667	17.47293	3.678533	15.1908	3.8526	5.510067	7.5854	18.21473	9.030733
8.024266	8.934867	18.53647	4.385267	15.29487	4.111866	8.202933	7.99	18.2708	9.217
10.338	9.9402	18.58973	4.457733	15.36893	4.206733	8.273533	8.052533	18.32833	9.263733
15.17153	16.22713	19.08867	4.550267	15.42713	4.577933	9.820733	8.0986	18.4018	9.312467
15.6656	16.3776	19.1502	4.6872	17.33073	4.6374	9.959534	8.145866	18.4472	9.375533
15.76653	16.47627	19.39873	4.812333	17.39533	6.5512	15.65973	15.7342	19.15787	9.446134
16.4312	17.03727	19.54913	5.0432	17.99513	7.591866	17.57793	15.802	19.6748	9.5604
16.55933	17.16547	19.6874	5.120667	18.08867	8.476067	18.43747	16.3562	20.00227	9.690467
16.61827	17.31107	20.33333	5.191333	19.3526	8.538867	18.7042	16.41933	20.0946	12.7056
17.00207	17.68433	20.3896	5.250267	19.43487	8.690666	18.8002	16.53727	20.2446	12.7612
17.2784	19.11187	20.93433	5.7184	20.08867	8.936466	18.98833	16.6314	22.35247	12.844
17.3354	19.18847	20.98873	6.043	22.294	9.297334	19.20647	18.00327	24.40207	13.81087
17.4346	19.30353	21.23533	6.7828	22.41253	9.3864	19.24767	18.0596	24.59093	15.2618
17.53387	19.88587	22.59867	8.570933	22.47147	10.77933	19.6696	18.60433	24.67227	15.361
17.68693	20.16233	22.77353	8.701933	22.59167	10.81313	21.2498	18.67907	25.34027	15.47047
17.8168	20.31487	22.9194	9.095266	22.7542	10.8724	21.44713	18.77613	25.3686	15.57487
17.96967	20.39607	25.4276	9.217334	22.82053	10.9284	21.50447	19.38913	26.70547	15.7358
18.5684	20.4718	26.05613	9.354134	23.09213	11.32553	21.7644	20.63933	27.3896	18.58573
18.78413	20.54433	26.4184	14.68733	23.21727	11.45167	22.06173	20.76487	27.4706	18.70007
18.91547	20.61753	27.2154	15.89687	24.442	11.6152	22.5384	21.1514	27.5914	18.74307
19.12387	20.73387	27.30827	16.00427	24.5046	11.68827	22.7566	21.56653	27.68733	18.80647
19.21093	21.17467	27.3892	16.1634	24.54433	12.01767	22.7998	21.63467	28.18593	18.85433
19.30047	22.10747	28.13173	17.521	24.581	18.65847	22.85433	21.914	29.2966	18.90047
19.6298	22.23513	28.748	18.252	24.66407	18.69907	22.9106	22.0206	30.2274	18.9678
19.70327	23.38173	28.847	18.3006	27.25967	18.8288	24.8926	22.5912	30.2928	19.032
20.0378	24.99213	28.90127	18.50253	27.4174	18.89613	28.356	22.7956	35.20133	19.067
20.08213	26.05613	28.95227	18.57973	27.8468	18.95853	29.13107	22.87407	35.24267	19.17293
21.06347	26.565	30.63487	18.64007	27.97	19.89393	29.21713	22.92167	35.6988	19.30607
21.19927	27.20267	30.6964	18.733	28.02807	19.94067	29.3726	22.983	37.78293	19.48953
21.50327	27.322	30.7782	20.31133	28.41673	19.99593	29.72867	23.133	37.88993	19.52747
21.84287	27.42527	31.6618	20.6316	28.5088	20.12373	29.81573	24.0628	37.94667	19.59967
21.89827	27.55093	31.71567	22.50673	28.7464	20.96027	29.91327	26.5542	39.44067	19.6586
21.96047	27.90953	32.0454	22.92347	28.77333	21.29953	29.9788	26.6776	39.4516	19.6894
22.11013	27.98567	32.12093	22.97173	28.83253	21.55113	30.08413	27.77927	0	19.75553
22.7998	28.0624	32.26727	23.38433	31.0348	21.67233	33.43127	27.8472	0	20.84573
22.9004	28.43593	32.55047	23.54993	31.12433	22.23473	33.69593	27.94887	0	20.91007
22.96867	28.58847	32.6212	23.75953	31.23387	23.12027	33.8376	28.00593	0	20.98187
23.0288	30.10287	33.34453	24.68093	31.30633	23.22247	0	28.11227	0	21.05693
23.10427	30.1506	33.41233	24.777	31.36393	23.3108	0	29.5334	0	21.13467
23.23027	30.23373	33.85887	25.74807	31.91113	25.40767	0	31.3204	0	21.22707
23.44613	30.52887	33.91073	25.796	32.05633	25.57853	0	31.4102	0	21.42747
23.51247	30.61467	34.15253	25.85633	32.0592	26.65207	0	32.41633	0	21.5278
23.6292	31.1148	34.2128	25.9494	32.15193	26.73633	0	32.4954	0	21.59733
23.69207	31.2564	34.26767	26.0378	32.22626	27.0302	0	32.54207	0	21.6594
23.75367	31.3512	34.35693	26.54313	32.31773	27.56427	0	33.196	0	21.7238
23.8584	31.54113	34.39513	26.65953	32.38567	27.67067	0	35.39913	0	21.77087
23.91413	31.73547	34.45913	26.72587	32.44687	27.73747	0	35.4572	0	21.8396
23.9644	31.93107	34.62907	26.7706	32.45207	27.95687	0	35.509	0	21.89947
24.0008	32.4486	34.76613	26.9364	32.6464	28.53393	0	35.58213	0	21.9432
24.12873	32.5234	34.8714	26.959	32.68667	28.59733	0	35.88793	0	22.05367
24.48393	32.6026	35.0736	26.98633	32.73853	28.66027	0	35.9352	0	27.34953
24.53447	32.64787	35.17727	27.02753	32.80847	28.996	0	36.08127	0	27.45247
24.68293	32.72573	35.74907	27.10387	33.07673	29.07393	0	36.12287	0	28.50733
24.78893	34.58113	35.92653	27.18913	33.3968	29.1876	0	36.34387	0	28.58247
24.88587	34.8446	35.9842	27.28767	33.47327	29.2642	0	36.39507	0	28.6432
25.01873	35.85107	36.119	27.5064	33.6092	29.3254	0	36.4668	0	28.762
25.1436	36.8422	36.26587	27.63447	34.4284	32.5	0	37.95707	0	28.80813
26.2032	36.91327	36.38107	27.72407	34.65707	32.575	0	38.0016	0	28.8524
26.28813	36.9846	36.60947	27.78767	34.738	32.63346	0	38.048	0	32.27374
26.3454	37.15493	36.76433	27.853	34.80973	33.03293	0	38.10313	0	32.37267
26.43607	37.22893	37.56047	27.93287	35.30853	33.08633	0	38.19413	0	32.48127
26.50193	37.3562	37.75807	28.00413	35.36607	34.0672	0	38.26107	0	32.83307
26.58287	38.92407	37.82913	28.0774	35.487	35.21273	0	0	0	32.895
26.62727	39.04127	37.94467	28.1402	35.57393	35.2802	0	0	0	32.9654
26.70253	0	37.99627	28.52767	35.8824	35.3558	0	0	0	33.0442
26.8416	0	39.86806	28.57233	35.9522	35.45233	0	0	0	33.1034
26.88047	0	39.93867	28.63407	36.0102	35.6694	0	0	0	33.244
26.90573	0	0	28.69253	36.07533	35.80627	0	0	0	33.68973
26.93987	0	0	28.7072	36.13066	35.8914	0	0	0	33.78807
26.97853	0	0	28.7848	36.21633	35.9578	0	0	0	33.83987
27.01607	0	0	28.85673	36.33093	35.97687	0	0	0	33.92633
27.08567	0	0	28.93287	36.41867	36.01327	0	0	0	34.057
27.15267	0	0	28.97267	36.4938	36.07853	0	0	0	34.1362
27.423	0	0	29.0324	36.53074	36.61514	0	0	0	34.24
27.53967	0	0	29.14287	36.59833	36.73847	0	0	0	34.27187
28.3766	0	0	29.20813	36.66507	36.80773	0	0	0	34.3188
28.52207	0	0	29.2986	36.8246	36.91933	0	0	0	34.45213
28.55447	0	0	29.40507	37.39186	36.9782	0	0	0	34.55313
30.82873	0	0	29.50907	37.75313	37.7704	0	0	0	34.63493
32.7534	0	0	29.57253	38.13547	0	0	0	0	34.7414
33.15967	0	0	29.7896	38.23387	0	0	0	0	34.86307
33.24473	0	0	29.95407	38.383	0	0	0	0	34.9124
33.31647	0	0	30.05987	38.43033	0	0	0	0	34.9622
33.83847	0	0	30.07073	38.5492	0	0	0	0	35.01973
34.08607	0	0	30.17807	38.60773	0	0	0	0	35.1014
35.1638	0	0	30.31187	38.87153	0	0	0	0	35.63327
35.36393	0	0	30.40293	39.1082	0	0	0	0	35.6766
36.14253	0	0	30.46673	39.45067	0	0	0	0	35.71113
36.25367	0	0	30.617	39.58627	0	0	0	0	35.7538
36.54033	0	0	30.82767	39.64933	0	0	0	0	35.8348
38.53273	0	0	30.9828	0	0	0	0	0	35.92967
38.6052	0	0	31.28013	0	0	0	0	0	35.99586
39.48353	0	0	31.38993	0	0	0	0	0	36.07607
39.66327	0	0	31.7448	0	0	0	0	0	36.148
39.76933	0	0	32.57187	0	0	0	0	0	36.26394
39.81133	0	0	32.6498	0	0	0	0	0	36.55473
39.85266	0	0	32.82167	0	0	0	0	0	36.57313
0	0	0	32.91787	0	0	0	0	0	37.73767
0	0	0	33.31287	0	0	0	0	0	37.80633
0	0	0	33.5398	0	0	0	0	0	37.97673
0	0	0	35.72307	0	0	0	0	0	38.10027
0	0	0	35.93613	0	0	0	0	0	0
0	0	0	36.52413	0	0	0	0	0	0
0	0	0	36.68953	0	0	0	0	0	0
0	0	0	37.34167	0	0	0	0	0	0
0	0	0	37.39907	0	0	0	0	0	0
0	0	0	38.32807	0	0	0	0	0	0
0	0	0	38.8142	0	0	0	0	0	0
0	0	0	38.87853	0	0	0	0	0	0
0	0	0	38.953	0	0	0	0	0	0
0	0	0	39.01047	0	0	0	0	0	0
0	0	0	39.08707	0	0	0	0	0	0
0	0	0	39.15513	0	0	0	0	0	0
0	0	0	39.19607	0	0	0	0	0	0
0	0	0	39.24	0	0	0	0	0	0
0	0	0	39.25367	0	0	0	0	0	0
0	0	0	39.32547	0	0	0	0	0	0
0	0	0	39.3836	0	0	0	0	0	0
0	0	0	39.4986	0	0	0	0	0	0
0	0	0	39.9342	0	0	0	0	0	0
