# Supplementary material for: Neural manifolds for odor-driven innate and acquired appetitive preferences
Source: Nat Commun. 2023 Aug 5;14:4719. doi: 10.1038/s41467-023-40443-2 (PMC10404252; doi:10.1038/s41467-023-40443-2)
Supplement: Supplementary file 4 — Source Data [file 41467_2023_40443_MOESM4_ESM.zip › Figure2/2019613_right/ch8_11/text/lin_C4.txt]

0.6882667	0.8659334	0.4266667	0.08646667	0.5405333	0.3646667	0.3777333	0.7246	2.867867	1.3678
0.7084	1.529467	0.5151333	0.1191333	0.5932	0.7016667	0.566	0.9138666	3.0204	1.756733
0.7939333	2.3216	1.082867	1.2188	1.4622	1.103667	1.199467	2.9402	3.2666	1.812467
0.9231333	2.6216	2.5838	1.999	1.531867	1.407933	1.531067	4.3066	3.373867	2.013067
1.026	4.6578	3.7196	2.365933	1.536467	1.744933	1.5758	6.223333	3.787667	2.961333
1.1706	5.007867	3.832867	2.485133	1.586467	1.751333	1.840933	7.336333	3.8034	4.003467
2.1782	5.328333	3.867533	4.388	1.7052	2.125867	2.556467	7.87	4.261133	4.111933
2.3056	5.346	4.280533	6.0086	2.846467	2.191933	2.696933	8.0224	5.374933	4.368866
2.423533	5.4008	4.426533	6.105866	2.977067	2.235133	3.175467	8.132667	6.269333	4.418733
4.782133	5.795733	4.7356	8.522	4.030066	2.515133	4.357133	8.387733	6.3266	4.878867
4.9916	5.984133	4.875333	8.6308	4.827867	3.1726	5.633067	8.464334	6.7108	6.3774
5.050667	6.614733	5.3286	8.81	5.212733	3.187333	6.576867	8.509867	8.249267	6.431667
5.129867	7.301133	5.876067	8.814667	5.419466	3.220733	6.6866	8.579133	8.319933	6.758533
10.1496	7.433466	5.920533	8.969533	5.593266	3.309533	6.892867	8.877133	8.428933	9.582867
12.6138	9.015533	5.9286	8.972733	7.6178	3.3744	7.035467	8.989533	8.502	10.5352
13.759	10.50987	6.069467	10.55713	10.11673	3.5876	9.777	9.598333	8.9762	10.61773
14.96333	12.41367	6.5794	13.96033	12.2606	3.907333	10.17087	14.0408	9.156667	11.46353
15.40707	12.68967	7.128267	15.1072	12.74133	5.228933	10.29053	14.1652	9.252533	14.95347
15.47707	14.2266	7.9674	15.12693	14.20687	7.0194	10.44547	14.27987	9.3592	15.96433
15.86233	14.9352	8.430667	15.3674	14.464	7.1832	10.9308	14.53047	9.52	16.64487
15.91373	15.40673	8.886534	16.10333	14.76853	7.680067	11.5164	14.84213	9.600667	17.35973
16.27993	15.459	9.757133	16.2416	15.37373	8.215934	14.6068	15.46367	15.73733	17.75427
16.72873	16.08633	11.074	16.57853	16.27707	8.4024	14.96407	15.52947	16.0042	17.81587
17.05407	16.18533	11.3706	16.6176	16.414	9.502133	14.99107	15.79833	16.07767	17.95213
17.51227	16.23727	11.8888	16.63287	16.61953	9.591733	15.1246	16.23393	16.76613	19.30593
19.31207	16.709	12.99	16.7858	16.65853	9.751133	15.20053	16.35467	17.7964	19.62207
19.34973	17.07893	14.2314	16.91593	17.38273	9.9826	15.4028	16.61	17.9134	19.69133
20.0824	17.139	15.33707	17.23967	18.02067	10.1564	15.46907	16.7158	19.71753	19.85033
23.15307	17.39873	15.76307	17.3944	18.7794	10.39727	16.0814	16.7228	21.4626	21.3754
23.33813	17.77793	15.97727	18.61013	18.9812	10.74567	16.2586	16.9142	23.24793	21.52453
25.68747	20.05513	16.19033	18.7252	21.22047	11.86493	17.56027	17.13687	26.89807	21.7724
25.70467	20.2352	16.315	18.81887	21.32767	12.64393	18.40807	18.71767	27.8372	22.44073
25.9524	20.483	16.42787	19.6088	22.74607	13.49907	18.80793	19.48573	28.20547	23.2188
25.97927	21.02793	16.60987	19.7258	22.75687	14.77127	18.9022	19.52407	28.31647	23.35567
26.09327	21.0974	16.96367	19.96647	23.07653	15.30007	20.0826	19.60493	28.516	24.41907
26.19867	21.18527	18.31887	21.07413	23.23167	15.6136	20.1832	20.09367	28.58507	25.07967
27.0304	22.56447	18.82653	21.21427	23.97027	16.94473	20.933	20.12473	28.70127	26.88813
27.1358	23.214	20.60673	21.40173	24.22087	17.48467	21.3646	20.486	28.7498	28.173
27.22027	24.13487	21.0126	21.87567	25.02	17.882	21.6432	20.6778	28.87213	28.76887
27.3872	25.27647	21.05133	21.92413	25.3414	17.92007	22.33167	20.72467	29.06907	29.15707
27.50307	25.35807	21.15347	22.12447	25.80153	18.00147	22.43793	20.86353	29.1272	29.46607
29.0016	25.432	21.17067	22.5026	26.2256	18.17333	23.80833	21.01767	29.30787	33.36567
31.38	25.58193	21.4056	22.66033	27.56413	18.29507	24.06353	21.10613	29.44747	34.51534
33.2894	25.7716	22.1834	22.8082	29.75327	18.55333	24.188	21.43307	29.54627	34.57047
34.9634	28.45573	22.54247	23.779	31.30707	19.0378	24.8958	23.1822	29.68573	36.10927
35.0282	29.85153	22.60373	23.87207	31.57127	19.36093	27.94347	23.2702	29.76113	37.959
35.887	30.17367	22.64047	23.9446	31.7046	19.78807	28.45333	23.72433	30.1804	39.71747
36.55993	30.31747	23.78693	24.09293	31.83307	20.19307	28.59873	24.124	30.31053	0
38.78287	31.15113	23.87993	24.20807	31.9484	20.33407	28.7082	25.30987	31.42027	0
39.35467	32.11433	24.3224	24.23887	32.30533	20.3838	30.62067	25.77007	31.48427	0
39.623	32.2374	24.777	28.3254	33.0076	20.995	30.66427	26.31087	34.34267	0
0	32.5308	26.53113	28.4744	33.166	21.0494	30.71707	26.38807	34.5296	0
0	32.57747	27.38133	28.58813	33.27187	21.42867	31.22967	26.84493	34.74294	0
0	32.5916	27.89187	28.67127	33.40827	21.56813	31.7258	28.49273	34.88513	0
0	32.78913	27.98333	29.06493	33.5164	21.658	31.82213	29.3736	36.74193	0
0	32.98	28.30627	29.2428	33.60913	21.6852	31.88893	29.38333	38.506	0
0	33.14793	29.0976	29.31333	33.8854	22.19687	32.40253	29.52207	38.61647	0
0	33.30007	29.21013	29.40047	34.00834	22.4292	32.5466	29.77687	38.76313	0
0	33.3706	32.43473	29.7068	34.14293	22.5574	32.80893	31.1056	39.512	0
0	33.52	33.70573	30.93693	34.18073	25.674	35.16807	33.35153	39.78267	0
0	33.82327	33.93593	31.5708	34.2424	26.19973	35.8414	33.87873	0	0
0	33.98207	34.13967	31.8594	34.6606	26.31467	37.11113	33.8992	0	0
0	34.12786	34.21207	33.45047	34.82873	26.76873	37.23987	33.94667	0	0
0	34.15367	35.078	34.23587	35.87693	26.842	37.73147	34.43127	0	0
0	34.29947	35.09913	34.5584	35.92827	28.77427	38.1846	35.757	0	0
0	35.2268	36.58087	36.68627	35.9852	29.3768	38.8686	35.85213	0	0
0	37.28293	37.13327	38.1324	36.50947	29.48887	39.1318	36.79373	0	0
0	38.26427	37.6812	38.2046	36.98373	30.00627	39.61427	37.06833	0	0
0	38.86526	37.7918	0	38.91487	32.80727	39.6408	37.1178	0	0
0	39.44493	38.47033	0	39.16253	33.51707	39.9418	37.14907	0	0
0	39.58813	38.70313	0	39.32253	33.52794	0	37.27934	0	0
0	39.66593	38.998	0	39.6602	33.544	0	37.49067	0	0
0	39.7288	39.64186	0	0	34.00947	0	37.7504	0	0
0	0	39.74507	0	0	34.0442	0	37.8402	0	0
0	0	0	0	0	35.82613	0	37.92827	0	0
0	0	0	0	0	35.91147	0	38.3268	0	0
0	0	0	0	0	36.03267	0	38.923	0	0
0	0	0	0	0	36.3742	0	38.9766	0	0
0	0	0	0	0	38.9636	0	39.05333	0	0
0	0	0	0	0	39.35213	0	0	0	0
0	0	0	0	0	39.53593	0	0	0	0
0	0	0	0	0	39.88073	0	0	0	0
