# Supplementary material for: Neural manifolds for odor-driven innate and acquired appetitive preferences
Source: Nat Commun. 2023 Aug 5;14:4719. doi: 10.1038/s41467-023-40443-2 (PMC10404252; doi:10.1038/s41467-023-40443-2)
Supplement: Supplementary file 4 — Source Data [file 41467_2023_40443_MOESM4_ESM.zip › Figure2/2019613_right/ch8_11/text/hex01_C4.txt]

1.352333	0.8124	0.1190667	0.3252667	0.3541333	0.2711333	1.045133	1.319267	3.319533	2.135867
1.667867	2.7414	0.5643333	0.358	1.377867	1.880067	4.081533	2.015933	3.8674	4.0894
2.754	3.531467	0.7245333	0.918	2.6202	2.188067	5.1328	2.2892	4.5204	6.728066
5.331933	4.806133	1.603667	1.751933	8.448067	2.411333	6.219934	2.587267	5.218867	7.345467
8.352067	4.9674	2.0028	2.157467	9.311533	3.142667	6.887533	3.050333	5.423934	7.758266
9.643733	5.088067	2.750867	2.598733	9.4896	3.980067	7.39	3.985267	5.8274	8.228867
9.862133	5.4856	3.4446	2.609467	9.9074	4.4062	7.420533	4.168133	5.887	12.4594
10.99747	6.6026	4.4344	3.609133	10.03227	5.756467	9.280733	4.231534	6.0884	13.45673
11.21033	6.661267	5.126333	4.054733	10.7696	6.676267	9.443666	5.184067	6.245934	14.0906
11.51173	10.98153	5.946333	4.2638	11.2422	7.914667	10.92213	5.809134	7.030467	14.81027
11.77147	11.41307	6.3006	4.9262	11.59167	10.1826	11.49513	11.56567	7.634133	15.10653
12.23867	12.31673	6.4326	5.739666	12.07567	10.40053	11.60753	11.64307	9.627067	15.19653
13.57887	13.24447	9.522266	5.920267	13.71173	11.66787	12.11727	12.24753	9.666133	15.62413
15.34247	13.51927	9.7036	6.186867	13.796	12.61893	13.5822	12.4162	11.09973	16.21913
15.86173	13.8308	9.898334	6.219	14.47147	14.6728	15.32247	13.07307	11.29113	18.25173
15.9622	17.5546	9.957334	7.762733	15.34933	16.71693	17.53333	13.09973	12.72087	18.62033
17.11213	17.8026	10.07193	8.471334	15.65387	16.9888	19.14193	13.58987	13.6488	19.08227
22.79047	19.1078	10.149	9.381133	17.30027	17.05927	19.43327	13.86487	13.991	21.24273
22.9806	20.80873	10.22447	9.641666	17.82247	17.55167	19.44553	14.99987	15.4908	22.3206
24.19027	20.9686	11.86207	10.986	19.21967	22.63213	21.77473	16.63273	15.67073	22.6476
24.49513	21.5282	12.0928	11.7338	19.4818	23.39227	22.24307	17.15413	16.06207	22.78793
26.27793	21.56647	12.2542	11.86727	19.5434	23.50187	22.3024	17.1626	16.58387	24.20493
27.5604	21.75067	12.8126	12.85353	19.57627	23.72367	23.13227	17.82467	16.8246	25.54547
27.63513	22.25107	12.8768	12.89727	19.9408	24.0268	24.2252	18.42107	18.7946	25.72487
27.69007	24.30727	13.8722	14.95033	24.75567	24.8874	25.3358	18.55447	19.0904	27.27713
27.89747	24.855	13.96707	15.2554	25.309	27.00133	25.66727	22.07367	20.03473	27.50993
27.97433	26.39793	14.30553	15.58933	26.6504	29.6256	25.72627	22.26033	21.43387	27.59267
28.35173	28.78233	18.7202	16.13233	26.9764	30.42227	28.9516	22.30853	21.51193	27.87913
28.45907	29.15033	18.86673	16.78153	26.9876	30.81673	30.87427	24.0588	24.2106	27.97513
30.337	29.232	19.0752	17.97447	27.08407	30.8618	31.50873	27.2026	24.4498	28.20687
30.3472	31.0974	19.49833	18.0984	27.24773	30.96067	35.9468	27.3294	25.42373	28.3796
30.39813	31.12027	19.609	18.14913	29.3758	31.4994	36.34607	27.554	27.20733	30.0988
30.8578	31.21507	20.1782	18.18407	30.3568	33.0386	37.79153	28.30567	29.69933	30.2274
31.13733	32.48007	21.34	18.3386	30.48133	33.69847	38.4488	28.3612	30.05593	30.78653
32.50253	33.29153	21.5372	19.1348	31.1074	33.92407	39.23667	28.53613	30.92387	30.87153
32.6278	33.61787	21.54487	19.18133	31.13373	35.84067	0	29.0366	32.249	30.89707
34.2048	33.92653	21.57133	20.4856	31.22113	36.10867	0	29.178	32.64587	32.33513
36.09927	34.42467	22.05767	20.63867	33.82867	36.4814	0	29.7214	33.29927	32.47113
38.03647	34.76473	22.53233	21.71833	34.8252	37.73567	0	31.56973	33.76147	32.9314
38.39747	34.96253	22.5536	22.19987	36.4274	38.4816	0	31.8126	33.9954	33.3656
39.51273	35.283	22.563	22.3148	36.821	0	0	32.20113	34.9628	34.48487
0	35.3724	23.32707	23.14407	37.06073	0	0	32.47653	35.00447	35.4366
0	35.84846	24.6618	24.15573	38.03153	0	0	32.66927	35.1298	35.556
0	39.09247	24.73973	24.23147	39.19673	0	0	33.39687	35.1882	0
0	0	25.5518	24.49687	39.49607	0	0	34.19513	36.16853	0
0	0	26.2056	24.8924	0	0	0	35.09393	36.77133	0
0	0	26.43887	26.996	0	0	0	35.31047	36.9918	0
0	0	26.47907	27.12107	0	0	0	35.79973	37.49253	0
0	0	27.44753	27.20607	0	0	0	36.22093	38.2764	0
0	0	27.80547	27.34187	0	0	0	0	38.4194	0
0	0	29.16267	27.72593	0	0	0	0	38.46807	0
0	0	29.23327	29.18553	0	0	0	0	38.47906	0
0	0	30.3714	29.2876	0	0	0	0	38.53493	0
0	0	33.5244	29.6688	0	0	0	0	39.39367	0
0	0	33.93853	29.83987	0	0	0	0	0	0
0	0	34.39046	30.25693	0	0	0	0	0	0
0	0	35.50253	30.41613	0	0	0	0	0	0
0	0	35.67547	31.48087	0	0	0	0	0	0
0	0	36.95973	31.93373	0	0	0	0	0	0
0	0	37.188	32.08047	0	0	0	0	0	0
0	0	38.9504	32.4032	0	0	0	0	0	0
0	0	39.60013	33.69073	0	0	0	0	0	0
0	0	39.77647	38.6784	0	0	0	0	0	0
0	0	0	39.65067	0	0	0	0	0	0
