# Supplementary material for: Neural manifolds for odor-driven innate and acquired appetitive preferences
Source: Nat Commun. 2023 Aug 5;14:4719. doi: 10.1038/s41467-023-40443-2 (PMC10404252; doi:10.1038/s41467-023-40443-2)
Supplement: Supplementary file 4 — Source Data [file 41467_2023_40443_MOESM4_ESM.zip › Figure2/2019613_right/ch8_11/text/hex_C4.txt]

0.6846667	0.007933334	0.8082666	0.1943333	3.024667	0.6413333	0.0608	0.2798	0.2637333	0.1162667
1.2106	0.04533333	1.381267	0.3018667	3.404533	1.028733	0.07693333	0.4632667	0.3932	1.8312
1.6152	0.07026666	1.4418	0.952	4.094934	1.126067	0.1000667	0.6879333	0.6302	2.560933
1.837267	0.1018667	1.469333	1.34	4.290933	1.2	0.2136	1.176533	1.142533	2.962867
1.877733	0.2271333	1.718533	1.622667	4.5288	1.2626	0.4371333	1.339333	1.302467	4.019866
2.055133	0.5948667	1.898	1.7408	4.645867	1.318733	0.7000667	1.870733	1.362533	4.489467
2.2882	0.6609333	2.015267	1.8978	5.111133	1.487933	0.7602	1.9262	1.4344	4.531867
2.4938	0.742	2.096667	2.0258	5.234533	1.8146	0.9077333	2.678733	1.491533	5.332467
2.8468	0.7507333	2.428533	2.074067	5.312267	1.904867	1.194867	2.7398	1.517667	5.5426
2.9054	1.248067	2.5478	2.1666	5.5968	2.100467	2.017733	2.9548	1.6394	5.821533
2.979333	1.5052	3.347667	2.516933	6.022067	2.4378	3.458533	3.095867	1.678867	6.681067
3.072667	1.9268	3.6168	2.5862	6.0888	2.5558	3.6482	3.1524	1.882933	6.774667
3.638733	3.390267	4.343333	2.9784	6.248267	3.733333	3.6576	3.161	2.362867	6.8866
3.949467	3.459067	4.548666	3.724867	6.598067	3.974067	3.7028	4.158267	2.629067	6.9964
4.078333	3.5296	5.064933	4.515533	6.6382	5.504667	3.722733	4.371867	2.748067	7.4124
4.922467	3.837333	5.2122	4.684933	6.675533	5.616867	4.017467	4.809067	2.787067	7.6062
5.167467	4.008934	5.9044	5.035067	7.187333	6.195333	4.8028	5.180666	2.8354	8.995533
5.2926	4.2662	6.290534	5.171667	8.005667	6.305666	5.128467	5.395	2.990733	9.320534
5.335866	4.272933	6.326933	5.191133	8.3334	6.4492	6.4488	5.4636	3.099333	9.398467
5.439667	4.3898	6.441667	5.664733	9.0234	6.501	7.129267	5.471267	3.189467	9.412666
5.5028	5.932066	6.546134	5.767467	9.368934	6.858333	8.1994	5.5368	3.2692	9.469867
5.550467	6.099867	6.631733	6.171134	10.44287	7.125867	8.374733	5.592533	3.8714	9.5738
5.895933	6.217467	6.6824	6.2752	10.61993	7.465667	8.429667	6.021667	4.129933	9.627533
5.954533	6.545733	6.831333	6.396867	10.73873	7.569	8.530534	6.313533	4.534667	9.9172
6.148133	6.587467	6.944733	6.421	11.24267	7.7914	8.613934	6.447667	4.588133	10.06667
6.282467	6.6012	7.162467	6.570267	11.27253	7.908933	8.8582	6.7854	4.697	10.20593
6.388333	6.854933	7.196466	6.676466	11.3256	8.304	9.112333	7.083066	5.0326	10.51307
6.604733	6.991	7.388933	6.700733	11.40967	8.356934	9.188733	8.9948	5.129133	10.53513
6.721933	7.502133	7.449	6.7866	11.78887	9.203733	9.2982	10.18073	5.324133	10.57473
6.898267	7.6624	7.477933	7.342067	11.82067	9.2648	9.335667	10.3692	5.401467	10.6848
6.910267	8.385467	7.5012	7.917467	11.91507	9.339733	9.540934	10.41207	5.4454	10.71593
7.213933	8.616266	7.529667	8.845734	12.334	9.429133	9.8048	10.4318	5.790267	10.85767
7.511533	8.627533	7.956867	8.9406	12.3446	9.5788	9.9046	10.47373	5.871467	11.0072
7.612733	8.648067	8.001933	9.453466	12.34747	10.37207	10.02767	10.50267	6.1574	11.0522
7.850533	8.9196	8.096933	9.530066	12.50573	10.3802	10.26433	10.56187	6.2678	11.06027
9.2028	9.097867	8.139934	9.9428	12.9828	10.47173	10.33973	11.194	6.370067	11.08727
9.5834	9.216333	8.742534	10.29333	13.03767	10.478	10.46613	11.22373	6.707733	11.2962
9.721	9.2214	9.051467	10.36647	13.0668	10.49727	10.52933	11.3104	6.796	11.44533
9.834467	9.260333	9.4828	10.37313	13.32987	10.53467	10.552	11.4666	6.9672	11.65233
9.856733	9.3658	9.547	10.47047	13.3682	10.562	10.6224	11.61067	7.2702	11.67527
10.4382	9.567933	9.6154	10.4794	13.4036	10.6308	10.68447	11.64227	7.3824	11.71693
10.463	9.616	9.706	10.5062	13.4694	10.70687	10.72427	11.74173	7.8684	11.7204
10.55793	9.7884	9.943467	10.9828	13.478	10.89487	10.85787	11.85273	8.1422	11.99467
10.59467	10.54907	10.03353	11.207	13.51367	11.4764	11.1586	12.00313	8.482067	12.00573
10.62447	10.61947	10.08067	11.40613	13.5506	11.5506	11.2634	12.22647	8.709733	12.11487
10.67807	10.67413	10.17027	11.41053	13.601	11.62073	11.32047	12.60033	8.969733	12.24467
10.73107	10.719	10.21733	11.43607	13.74167	11.77327	11.36493	12.60313	9.241533	12.27973
10.7602	10.76913	10.31593	11.50967	13.87913	11.9304	11.59047	12.6282	9.4562	12.36227
10.90007	10.88013	10.36227	11.54773	13.94453	12.08413	11.7414	12.82093	10.40253	12.43287
11.0186	11.09593	10.4106	11.58393	14.01173	12.27547	11.81253	12.9114	10.47847	12.5902
11.05593	11.12127	10.50327	11.63293	14.38413	12.33353	11.83907	12.9176	10.51887	12.67527
11.09827	11.24327	10.54847	11.69187	16.21413	12.3722	11.87793	12.96253	10.55853	12.78353
11.10707	11.30853	10.59347	11.75167	17.8418	12.43347	11.93307	13.086	10.66807	12.79967
11.13347	11.40613	10.63547	11.85227	17.94007	12.46687	11.93913	13.11753	10.769	12.8498
11.22373	11.71447	10.7266	11.94687	18.85087	12.636	11.9838	13.32693	10.8224	12.8796
11.381	11.74533	10.79933	11.9762	18.9218	12.76013	12.09667	13.3338	10.8682	12.88247
11.5454	11.85147	11.14267	12.49713	20.42167	13.1192	12.16993	13.3852	10.9138	13.1914
11.614	11.93467	11.1634	12.5122	20.69293	13.3426	12.24053	13.39527	10.9218	13.30173
11.66613	12.1188	11.24007	12.9768	20.83933	13.6158	12.52547	13.55933	10.9776	13.3184
11.73747	12.199	11.42627	13.0794	20.97253	13.69687	12.60567	13.61993	10.99433	13.37773
11.79427	12.63447	11.47227	13.2756	21.01227	13.86393	12.7222	13.6822	11.12187	13.44713
11.95233	12.68867	11.51153	13.4496	21.37533	13.8684	12.82473	14.21653	11.28313	13.48347
11.95887	12.71933	12.02133	13.4548	21.51633	14.1012	12.92893	14.27413	11.3744	13.6378
12.0218	12.86233	12.32607	13.49633	21.61567	14.14387	12.97953	16.61953	11.45427	13.7294
12.0746	12.92953	12.4998	13.7662	22.1522	14.33447	13.07573	17.15047	11.7792	14.0558
12.17573	13.07853	12.63473	13.82927	22.20927	14.36047	13.17747	17.2216	11.80973	14.9416
12.1856	13.1206	12.77487	13.9576	22.28613	15.14667	13.42927	17.63693	11.8138	16.8844
12.37047	13.15967	12.79907	14.01087	22.77467	15.72407	13.50753	18.88827	11.905	18.65407
12.5034	13.2786	12.9324	14.1916	23.15807	18.08273	13.5656	18.99447	12.006	18.76727
12.5508	13.337	12.9788	14.27787	23.19193	18.09607	13.63167	19.85987	12.22607	18.91107
12.57087	13.39873	13.22987	14.32687	23.26027	18.3138	13.69667	20.01627	12.32153	19.18533
12.82713	13.784	13.23287	15.3768	23.32233	18.61267	13.78627	20.06193	12.40433	19.7186
12.85373	13.81733	13.29667	15.4324	23.64153	20.9098	13.84907	20.3218	12.44053	19.82767
12.9376	14.1026	13.501	17.6496	23.67387	21.31147	13.87493	20.48353	12.62873	20.00127
13.12027	14.2	13.79773	18.697	23.79933	22.90007	13.94867	20.49047	12.73367	20.92547
13.19587	14.69573	13.85427	19.48573	24.05067	24.74813	14.03567	20.642	12.828	21.00067
13.40387	16.16067	14.0534	19.6176	24.20187	24.8366	14.4866	20.9228	12.90627	21.0538
13.52033	18.89647	14.1236	19.70487	24.62753	25.35853	14.9306	21.407	12.988	21.11233
13.55373	19.18807	14.16593	19.833	25.2014	25.8272	17.26633	21.77107	13.08247	21.16173
13.6884	19.49333	14.18353	19.93093	25.31773	26.43347	17.4052	21.92407	13.0884	21.4702
13.75733	19.6966	14.36227	20.05553	25.41433	26.52647	18.48767	22.08427	13.49467	22.19027
13.87987	19.96533	14.67893	20.14327	25.4612	26.63327	19.09627	22.09007	13.86227	22.2546
13.90173	20.04867	15.80247	20.25447	25.62933	26.757	19.36287	22.1352	13.8968	22.36253
14.03373	20.08487	17.26327	20.69927	25.6624	26.8638	19.41973	22.28987	14.05433	22.41347
14.32327	20.55613	17.96753	20.77667	26.40467	26.89313	19.5196	22.39793	14.13053	22.4636
17.277	20.5772	18.06633	21.30893	26.43373	26.92213	20.14633	22.56593	14.19473	22.47893
17.36973	20.89467	18.10447	21.8382	26.8838	27.2116	20.2012	23.064	14.22953	22.527
17.4228	21.36453	18.1152	21.84167	27.24733	27.3432	20.9514	23.75167	14.3282	22.57687
17.50613	21.69647	18.7598	22.01133	27.29227	27.65527	21.05673	23.82687	14.34527	23.06153
17.8306	21.90607	19.1744	24.12673	28.095	27.892	21.25573	23.90093	14.4652	23.16787
19.1496	21.92233	19.2292	24.27533	28.32413	30.37027	22.447	23.99773	16.9988	23.25387
19.33813	22.0618	19.46967	25.50053	28.65413	30.49707	22.81493	24.13087	17.3336	23.55833
19.9578	22.12947	19.66773	26.09447	28.71267	30.60247	23.3662	24.98507	17.51373	24.3294
20.0266	22.27067	20.0024	26.16893	28.77673	32.00953	23.91073	25.2124	18.24953	24.43013
20.10087	22.31727	20.1478	26.69533	28.83113	32.0452	25.30873	26.34747	18.37447	24.79527
20.4412	22.3972	20.31287	26.80493	29.35353	32.43813	25.57873	26.4742	19.4906	24.8602
20.61553	22.5346	20.639	27.60947	29.42647	32.84426	25.88013	26.88647	20.44987	25.21453
20.66573	22.63573	20.81387	27.97153	29.4648	32.93927	26.4554	28.77233	20.6738	25.35847
21.24033	23.39507	20.8754	28.13227	29.53987	32.97987	28.38993	29.16873	20.783	25.89047
21.5598	23.4392	20.9902	28.20887	29.5666	33.39367	28.66473	29.30473	20.98047	26.16913
21.72467	24.0914	21.04267	28.42733	30.15593	34.15353	29.26133	29.697	21.59827	26.8598
22.18647	24.15147	21.08313	28.53787	30.34487	34.6734	29.36513	29.7776	21.78633	27.02827
22.3692	24.23567	21.12807	28.59127	30.71553	34.70633	29.5546	29.79667	21.85367	27.92913
22.5798	24.28733	21.59633	28.84733	30.84713	35.0844	33.26567	29.904	21.89327	28.47867
22.7952	24.42447	21.65767	28.9748	31.00287	35.15327	33.52553	29.97393	21.9424	28.6772
22.93307	24.682	21.84993	29.32547	32.00554	35.34947	33.72473	30.347	21.99247	28.8518
23.01693	25.23393	21.89387	29.32813	32.0468	35.65147	34.40947	30.60667	22.03573	29.2974
23.31873	25.51213	21.95693	30.49073	32.34587	36.20393	35.49267	30.9852	22.33667	29.43073
23.46893	25.60933	22.00147	30.50653	32.3922	36.33973	36.71147	31.25427	22.46647	29.64573
23.74547	25.8024	22.09633	30.57507	32.6672	36.71653	38.6454	31.34927	23.03467	30.04093
24.2554	25.85787	22.2932	31.01287	32.848	37.38307	39.1064	31.42807	23.0806	30.32513
24.56913	26.11267	22.41667	31.5936	34.14027	37.42527	39.54313	31.7336	23.10467	30.50553
24.57547	26.3198	23.016	31.86907	34.23107	37.5934	39.65913	32.12453	23.1628	30.56787
24.6782	26.65227	23.47347	32.8476	34.44447	38.0662	0	32.59867	23.4252	30.75553
24.86893	27.02007	23.6676	33.0454	34.55407	38.75067	0	32.76487	23.7418	30.77867
24.988	27.3572	23.71753	33.5902	34.65873	39.3912	0	32.81293	23.81833	30.84753
25.0154	27.46267	23.92107	33.90627	35.92113	39.6768	0	32.89373	24.1184	31.01127
25.31247	28.04327	24.20567	33.93453	36.02853	39.76713	0	32.9928	24.214	31.09
25.7852	28.05913	24.3746	34.20787	36.37727	0	0	33.01993	24.2758	32.2654
26.18913	28.2032	24.37807	34.26493	36.38833	0	0	33.38873	24.3354	32.38
26.24113	28.36587	24.50947	34.40574	36.96947	0	0	33.67953	24.57973	33.37853
26.80213	28.39193	24.55427	34.4584	37.7056	0	0	33.77733	24.64853	33.42013
27.22953	28.4476	24.58	34.72047	38.03593	0	0	33.874	24.9254	33.8456
27.37113	28.5556	24.70413	34.98767	38.11813	0	0	33.9686	25.29747	34.61187
27.42473	28.56587	24.7682	35.24473	38.1828	0	0	35.11407	25.38593	34.8566
27.67967	28.64067	25.1218	35.32487	38.4688	0	0	35.24173	26.0414	35.01847
28.29673	28.71287	25.1638	35.97453	38.53167	0	0	35.64326	26.257	36.03887
28.36873	29.177	25.5234	36.19947	38.60427	0	0	36.00267	26.4942	36.0844
28.67653	29.74967	25.68207	36.46173	38.8408	0	0	36.13947	26.7574	36.24493
28.71593	29.81473	26.3282	36.65527	38.99434	0	0	36.20273	26.80913	36.30853
28.76633	29.89127	27.22547	36.92247	39.1846	0	0	37.37793	26.956	37.05893
28.81213	30.24207	27.65147	36.9534	39.25327	0	0	38.87453	27.13153	37.31093
29.66607	30.39713	28.1242	37.56193	39.48827	0	0	39.4954	28.4458	37.4866
29.6734	30.45453	28.18787	37.99193	39.80127	0	0	39.66387	28.8012	37.70933
29.76687	30.85553	28.38073	38.57967	0	0	0	0	29.08273	38.48633
30.12273	31.2214	28.703	38.80913	0	0	0	0	29.9676	38.54773
30.18327	32.69073	28.78887	38.89213	0	0	0	0	30.01287	38.99987
30.37153	33.19033	29.1828	38.9918	0	0	0	0	30.10073	39.07393
30.4226	33.983	29.2196	39.44533	0	0	0	0	30.27807	39.2086
31.0238	34.0308	30.2456	39.87473	0	0	0	0	30.49733	39.3696
31.11333	34.16007	30.60187	0	0	0	0	0	30.50247	0
31.6476	34.22913	30.69347	0	0	0	0	0	30.61253	0
31.722	34.46213	30.87213	0	0	0	0	0	30.6942	0
32.14314	35.8624	31.523	0	0	0	0	0	30.73927	0
32.43867	36.45273	31.60407	0	0	0	0	0	30.79453	0
32.72127	36.5528	31.74567	0	0	0	0	0	30.82873	0
32.89493	36.64833	31.82693	0	0	0	0	0	30.9298	0
33.0674	37.07267	33.04213	0	0	0	0	0	30.9796	0
34.14787	38.0944	33.77113	0	0	0	0	0	31.25293	0
34.5414	38.6082	33.8806	0	0	0	0	0	31.28307	0
34.56853	39.0758	34.72607	0	0	0	0	0	31.75127	0
35.19887	39.39687	35.30413	0	0	0	0	0	31.7888	0
35.30247	39.43147	35.36907	0	0	0	0	0	32.07673	0
35.37993	39.73987	35.4208	0	0	0	0	0	32.14046	0
35.38547	39.85347	35.55753	0	0	0	0	0	32.3066	0
35.51873	39.94273	35.61873	0	0	0	0	0	33.00173	0
36.01013	0	36.24994	0	0	0	0	0	33.33873	0
36.09333	0	36.5066	0	0	0	0	0	33.432	0
36.41487	0	36.6786	0	0	0	0	0	33.4902	0
37.21213	0	37.68607	0	0	0	0	0	34.83973	0
38.31	0	37.85327	0	0	0	0	0	34.90413	0
38.3528	0	38.57887	0	0	0	0	0	35.53507	0
38.61067	0	39.01247	0	0	0	0	0	35.73667	0
39.20313	0	39.3076	0	0	0	0	0	35.80267	0
0	0	39.73767	0	0	0	0	0	35.85073	0
0	0	0	0	0	0	0	0	36.43033	0
0	0	0	0	0	0	0	0	37.08167	0
0	0	0	0	0	0	0	0	37.29253	0
0	0	0	0	0	0	0	0	37.69487	0
0	0	0	0	0	0	0	0	38.072	0
0	0	0	0	0	0	0	0	39.76826	0
0	0	0	0	0	0	0	0	39.97053	0
