# Supplementary material for: Neural manifolds for odor-driven innate and acquired appetitive preferences
Source: Nat Commun. 2023 Aug 5;14:4719. doi: 10.1038/s41467-023-40443-2 (PMC10404252; doi:10.1038/s41467-023-40443-2)
Supplement: Supplementary file 4 — Source Data [file 41467_2023_40443_MOESM4_ESM.zip › Figure2/2019613_right/ch8_11/text/hex_C6.txt]

0.1604667	0.2498667	0.4192	0.5416	0.378	0.6663333	1.1156	0.5127333	0.06946667	0.2544667
0.5313333	1.3428	0.4861333	0.7408667	0.4013333	0.7271333	1.235533	3.2044	0.3564667	1.344267
0.5794666	1.446933	0.657	0.9300666	0.4692	0.8047333	1.2898	3.4832	0.4039333	1.410133
0.8627333	1.805667	2.208333	1.3986	0.4977333	0.8574666	1.3306	4.087	1.451933	1.567333
1.221867	2.6504	2.2666	1.440867	0.5365334	0.9003333	1.834733	5.070667	1.971867	2.006
1.308133	3.403667	3.401133	1.932533	0.5982667	1.119	1.995733	5.211867	2.061	2.0592
1.796933	3.829733	3.465533	2.097533	0.6554	2.628533	2.876133	5.261333	2.116667	2.169467
2.3512	3.957067	3.756933	2.211867	0.8058667	2.6724	3.155733	5.430867	2.387533	2.2454
2.416067	4.814267	4.535933	2.942467	0.8992667	2.709467	3.2466	5.5552	2.467333	2.299733
2.7372	4.9796	4.557333	3.0562	1.732267	2.7472	3.285133	5.597267	2.564733	2.759533
3.303733	5.4988	4.594934	3.1146	1.791467	2.872867	4.7734	6.062533	2.604933	2.8184
4.205733	5.5496	4.881667	3.275267	1.830267	3.308533	4.880067	6.246	3.207067	2.8628
4.251133	5.600266	5.4898	3.376067	2.272667	3.389667	4.9796	6.441333	3.404067	2.956067
4.342134	5.864733	6.124133	3.507933	2.301067	3.668867	5.054133	6.732934	3.439467	3.293067
4.388467	5.902467	6.2736	3.6336	2.455533	3.796333	5.4884	6.801267	3.502867	3.3444
4.448267	5.942867	6.7176	3.7498	2.5374	4.749467	5.643133	6.926867	5.514	3.3956
4.541333	6.120667	6.780267	3.857333	2.88	5.8406	6.2378	8.362	5.690333	3.4606
4.6218	6.822933	6.827	3.937067	3.4004	5.881	6.535467	8.399467	5.861733	3.5744
4.675	6.955	6.895067	3.975133	4.1024	6.523133	6.767733	8.7614	6.1462	3.644667
4.8182	7.0074	6.960267	4.0228	4.2802	6.646067	7.1992	9.063	7.148467	4.563667
4.8888	7.090734	6.963067	4.306334	4.4576	7.219733	7.282733	9.309	8.740133	4.6278
4.949333	7.150667	7.6926	7.2188	4.501933	7.675933	7.4118	9.385867	9.614133	4.690267
5.341733	7.244667	7.792666	7.667867	5.3242	7.755933	8.5414	9.844867	9.829267	6.918267
5.374267	7.287333	8.681467	7.8924	5.352467	7.821333	8.563066	9.877733	9.981334	8.5976
5.509533	7.341333	8.7608	7.928267	5.383533	8.049334	8.593	10.08133	10.19147	8.649933
5.597533	7.385067	8.8142	7.966733	5.4492	8.6272	8.665667	10.3992	10.24093	8.707666
5.849733	7.455867	8.936334	8.003467	5.542067	8.7156	8.701933	10.52127	10.36353	8.715466
5.999267	7.671733	9.2778	8.0616	5.9062	8.974267	10.05227	10.61787	10.6066	8.875466
6.3646	7.9054	9.365067	8.187933	6.211867	9.001933	10.83073	10.7876	10.74947	8.9394
6.4386	8.096467	9.578	8.274867	7.545133	9.035533	11.687	10.9192	10.788	8.990666
6.5476	8.329933	10.164	9.3702	7.628467	9.101933	12.6214	11.05107	10.83487	9.198067
7.7714	8.425067	10.58247	9.686733	8.041866	9.241467	13.1656	11.5744	11.02373	9.2884
7.854133	8.488466	11.00787	9.7474	9.765866	10.0802	13.24	11.79073	11.104	9.6374
7.9182	8.535466	11.11007	9.882533	9.801133	10.79733	13.75193	11.84507	11.22907	10.08307
8.5416	9.2484	11.14907	9.979667	9.8924	11.1692	14.3052	11.97453	11.24953	10.237
8.752733	9.524734	11.33293	10.03373	10.37147	11.26313	14.424	12.07693	11.34893	10.3182
8.8386	9.677267	11.37347	10.06407	10.4116	11.3788	14.6644	12.23067	11.508	10.3888
8.886267	10.36447	11.55973	10.37453	10.76727	11.6906	15.57047	12.3482	11.7476	10.80873
8.959933	10.3786	11.64027	10.47573	10.95627	11.71813	15.60093	12.42307	11.83127	11.26347
9.008667	10.39633	11.67327	10.65213	11.17213	11.87653	15.81513	12.64313	12.5666	11.4622
9.0898	10.4242	11.79247	10.69467	11.26167	12.01927	15.88253	12.8582	12.71133	12.5088
9.130533	10.60693	11.91387	10.91947	11.91873	12.59833	15.96047	12.87873	12.80747	12.6402
9.1982	10.67853	12.012	10.97907	12.3258	12.87707	16.63653	12.94447	13.7932	12.7172
10.63267	10.7408	12.85113	11.05953	12.87007	12.92573	16.9582	13.0478	14.35633	12.86227
11.16073	10.91313	13.0164	11.1712	13.01153	13.04153	17.1164	13.26867	15.90793	13.0214
11.2492	10.9772	13.12673	11.65467	13.1858	13.0564	17.25587	13.30713	16.03447	13.0344
12.37713	10.97993	13.2294	11.698	13.31053	13.90933	17.47847	13.38247	16.41787	13.22233
12.38913	11.0858	13.39707	12.48033	14.07987	13.94433	17.5512	13.76273	16.498	13.30733
12.445	11.2402	14.5432	13.2158	14.2152	14.0052	17.6216	14.0466	16.64387	13.5924
12.51587	12.3986	16.06293	13.2794	15.80433	16.02513	17.71087	15.9154	17.15833	13.64127
12.5678	13.38167	16.08693	13.6106	15.93087	16.8818	17.78493	16.5688	17.4464	13.7228
12.79853	13.73933	16.14807	13.75347	15.98313	16.9252	18.24167	17.536	17.47967	14.08087
12.927	14.22733	16.29353	14.0998	16.03867	17.7312	18.28533	17.78107	17.52093	16.51433
12.97767	16.9424	16.59407	14.34913	16.1644	17.78773	18.56773	18.12567	17.83587	16.59713
13.06287	17.69467	16.69007	14.77073	16.87333	17.88	19.27727	18.21807	17.9752	16.7342
13.14687	17.717	17.36387	15.57253	17.73213	18.1392	19.55647	18.25	18.18113	16.9956
13.39907	17.82527	17.4692	15.8956	17.86347	20.51293	19.76787	18.525	18.26873	17.20167
13.4594	18.19227	17.69113	15.9586	18.62293	23.7568	20.11847	18.54993	18.3048	18.01147
13.9918	18.23	17.7452	15.99	18.67547	26.62887	20.2648	18.60187	18.36453	18.39867
14.07513	18.46827	18.74653	16.02113	18.78213	27.06713	21.44113	18.661	19.65327	18.438
15.56793	18.9862	19.00533	16.08507	18.82293	27.1272	23.21007	18.73827	19.91353	18.50807
15.5838	19.32433	19.03527	16.38533	18.9882	27.20573	26.8862	18.93627	20.32893	18.59507
17.0156	19.37853	19.083	16.447	19.3142	27.25013	27.38627	18.96813	20.37847	18.64773
17.07547	19.44707	19.1778	16.5412	19.47847	27.4892	28.9958	19.12733	20.43467	18.7268
17.46973	19.93787	19.38547	16.60373	19.5608	27.97967	29.87127	19.6386	20.5532	18.8522
17.818	20.07293	19.8862	16.68287	19.76027	28.52973	32.825	20.0796	20.66647	18.9876
17.95007	20.8508	20.1392	17.708	20.0694	28.61307	33.06067	20.20447	22.11733	20.04487
18.0728	21.20273	20.48453	17.75633	20.10513	28.78347	35.00173	20.2356	22.79227	20.2532
18.20747	21.2348	20.7372	17.8156	20.21587	29.14133	36.0566	20.38207	23.09093	20.2872
18.3586	21.27147	21.58113	17.89453	20.25053	29.2422	38.1916	21.01047	23.14833	20.4372
19.3802	21.38533	22.00753	18.83913	20.31033	29.5414	0	21.42093	23.28567	20.60867
19.45593	21.79633	22.31833	19.29007	20.37547	31.03793	0	22.06567	23.91393	20.6976
19.49613	21.86787	22.45953	19.33147	20.637	31.23553	0	22.1558	24.07553	20.71773
19.59407	21.93513	22.58413	19.46433	21.1002	31.89753	0	22.8272	25.81447	21.23493
20.04393	21.973	22.79433	19.52653	21.226	31.98567	0	22.85393	25.99507	21.42467
20.25447	22.03253	23.43387	19.58273	21.5368	33.0204	0	22.91813	26.4696	21.87707
20.42847	22.12093	23.605	19.83007	21.6892	33.0698	0	23.15827	28.93807	23.39
21.15967	23.93053	23.68513	19.8958	22.19833	33.15753	0	23.24667	29.01447	23.7718
21.2052	24.01513	24.28133	21.0944	22.31547	33.9646	0	23.32687	29.08987	23.87893
23.10047	24.50087	24.47747	21.51153	23.5048	34.29493	0	23.382	29.14347	23.98333
23.41507	24.74273	24.54313	21.79347	23.6222	34.4636	0	23.63407	29.19693	25.153
23.46447	24.83813	24.60007	21.84627	23.66633	34.6114	0	23.85627	29.2896	25.36193
23.95493	25.1364	24.73207	21.87847	23.82793	34.7124	0	24.80593	29.37747	25.41887
24.03213	25.2034	24.85133	23.71967	23.8892	34.7978	0	24.8518	29.41727	25.52073
24.47667	25.32487	25.45427	25.5426	23.92533	35.0316	0	24.88947	29.4762	25.64333
24.9178	26.25073	25.61233	25.60853	23.97887	35.59433	0	25.14493	29.63793	25.95727
25.51793	26.62087	25.6608	25.6758	24.0168	36.09727	0	26.42247	29.85593	26.01053
25.5306	27.32753	25.9886	26.18593	24.0592	36.83073	0	26.52767	29.91193	26.04367
25.60913	27.71933	26.63647	26.2734	24.4842	36.94073	0	26.56587	30.21247	26.0714
25.71127	27.90673	27.3254	26.41353	24.49787	37.44733	0	26.89387	30.77147	26.88033
26.3372	27.9988	27.3828	26.4756	24.51393	37.519	0	27.48247	30.9564	27.84967
26.4012	28.2512	27.7086	26.91307	24.5686	38.0416	0	27.60707	31.23513	27.99967
26.43573	30.16493	27.8194	26.98353	24.718	38.41213	0	28.0366	31.25973	28.06113
26.53353	30.67853	27.91133	27.06573	24.78627	39.0262	0	28.19293	31.76507	28.14107
26.83867	30.743	28.56033	27.10513	24.95927	39.387	0	28.77867	32.02427	28.29727
26.916	31.92853	28.70753	27.16613	25.16967	39.91947	0	29.61993	32.542	28.33453
26.9914	32.00587	30.01593	27.29207	25.26313	39.9666	0	29.723	32.56033	28.37013
27.02153	32.42907	30.33573	27.3576	25.65347	0	0	30.42773	32.8096	28.42793
27.05513	33.31527	31.631	27.51287	25.7178	0	0	31.5228	32.90867	28.68033
27.1226	33.36207	31.74207	29.58613	25.92987	0	0	31.55633	32.9794	29.03207
27.15373	33.50773	32.00507	29.7098	25.9682	0	0	31.62547	33.05227	29.0424
27.276	34.45533	32.05833	30.06827	26.8656	0	0	31.66247	33.11013	29.19767
27.29967	34.5454	32.15287	30.1504	27.28233	0	0	31.71593	33.16153	29.34147
27.80827	34.59627	32.18213	30.476	27.3304	0	0	31.75833	33.2928	29.92827
27.98	35.6674	32.23773	30.5328	27.87753	0	0	31.79447	33.615	29.99687
28.37593	35.74627	32.42007	31.03287	28.77753	0	0	31.8042	33.68807	30.4604
28.4192	36.1054	32.43973	31.06033	29.28113	0	0	32.40927	33.793	30.80793
28.43693	36.6084	32.46093	31.10027	29.42227	0	0	32.44427	33.87093	30.89227
28.4986	36.65813	32.48606	31.167	30.06887	0	0	32.47206	34.10907	30.956
28.6352	36.78767	32.79173	31.23173	30.12853	0	0	32.76887	34.17133	31.82787
28.6878	37.24033	32.85593	31.25733	30.26273	0	0	32.9584	34.242	32.02
28.83287	37.51053	32.95493	32.38713	30.31027	0	0	33.03553	34.28273	32.1676
28.8764	37.6814	33.0874	32.89133	30.3684	0	0	33.09873	34.31507	32.6098
28.90573	37.74273	33.27253	33.04	30.373	0	0	33.1896	34.35147	32.64087
28.94747	38.59227	33.35966	33.7556	30.51733	0	0	33.44953	34.4786	32.66307
28.97993	38.66313	34.41553	33.85313	30.5916	0	0	33.45487	34.5472	32.6822
29.00207	39.19013	34.84633	34.09146	30.72087	0	0	33.56387	34.6234	32.7058
29.08187	39.431	35.03473	34.1458	30.76533	0	0	33.6436	36.3252	32.75507
29.92993	39.45813	35.89787	34.19167	30.82873	0	0	33.7372	36.37313	32.9108
29.98413	0	36.0012	34.58927	30.84367	0	0	34.39833	36.50467	33.5718
30.13947	0	36.1798	34.998	30.9034	0	0	34.72486	38.4762	33.8274
30.21507	0	36.5176	35.33247	31.8278	0	0	35.21633	38.522	33.86654
30.449	0	36.5798	35.5588	31.9302	0	0	35.30593	38.5768	33.91233
30.50027	0	36.60153	36.59173	32.32387	0	0	35.42167	39.1316	34.96233
31.0792	0	36.67287	36.91327	33.15313	0	0	37.05947	39.625	35.2534
31.17707	0	36.81313	37.406	33.23633	0	0	37.17653	0	35.34313
31.22693	0	36.85787	37.98553	33.4196	0	0	37.5108	0	35.48127
31.34107	0	36.8846	38.10053	34.2264	0	0	37.5756	0	36.6706
32.38787	0	36.9282	38.13787	35.48594	0	0	38.22947	0	36.8028
32.48667	0	36.9726	38.2036	35.85527	0	0	38.35933	0	38.17467
32.62407	0	37.0302	38.27207	36.71367	0	0	38.45433	0	38.23947
32.80713	0	37.10266	39.10613	37.0366	0	0	38.72193	0	38.7316
32.93807	0	37.95473	39.13727	37.08407	0	0	39.0092	0	39.2732
32.97293	0	38.24227	39.2002	37.21833	0	0	39.05887	0	39.4502
33.46907	0	39.65847	39.3262	37.25134	0	0	39.10507	0	39.5732
33.55233	0	39.75653	39.73046	37.28053	0	0	39.1702	0	39.82427
33.69827	0	0	0	37.33267	0	0	39.23513	0	39.94973
33.75146	0	0	0	37.63433	0	0	39.29533	0	0
35.8866	0	0	0	37.92527	0	0	39.39393	0	0
36.91713	0	0	0	38.04387	0	0	39.50006	0	0
37.19867	0	0	0	0	0	0	39.67747	0	0
37.22833	0	0	0	0	0	0	39.713	0	0
37.25467	0	0	0	0	0	0	39.76153	0	0
37.26913	0	0	0	0	0	0	39.83807	0	0
37.3748	0	0	0	0	0	0	39.87127	0	0
38.63	0	0	0	0	0	0	39.9628	0	0
38.686	0	0	0	0	0	0	0	0	0
38.71147	0	0	0	0	0	0	0	0	0
38.82293	0	0	0	0	0	0	0	0	0
39.47287	0	0	0	0	0	0	0	0	0
39.55633	0	0	0	0	0	0	0	0	0
39.60153	0	0	0	0	0	0	0	0	0
39.64307	0	0	0	0	0	0	0	0	0
39.71667	0	0	0	0	0	0	0	0	0
39.75247	0	0	0	0	0	0	0	0	0
39.7814	0	0	0	0	0	0	0	0	0
39.82233	0	0	0	0	0	0	0	0	0
39.829	0	0	0	0	0	0	0	0	0
