# Supplementary material for: Neural manifolds for odor-driven innate and acquired appetitive preferences
Source: Nat Commun. 2023 Aug 5;14:4719. doi: 10.1038/s41467-023-40443-2 (PMC10404252; doi:10.1038/s41467-023-40443-2)
Supplement: Supplementary file 4 — Source Data [file 41467_2023_40443_MOESM4_ESM.zip › Figure2/2019613_right/ch8_11/text/hex01_C6.txt]

0.1734	0.3510667	0.2770667	1.425667	0.1650667	0.0782	0.06373333	0.6532667	0.201	0.5030667
0.2552667	0.4354	0.3846667	2.4364	0.225	0.1823333	0.2319333	1.163467	0.2956667	0.7831333
0.3705333	0.5081334	0.6324	2.447	0.2689333	0.3297333	1.9588	2.955733	0.399	0.842
1.505533	0.6656666	0.719	2.546133	0.7604	0.9902667	2.046867	3.124267	0.4673333	0.9979333
1.754933	0.7584	0.974	3.192533	0.7905333	1.122467	2.815133	3.2284	1.480533	1.123667
1.817333	0.8898667	1.044133	3.333733	1.275467	2.449867	2.888067	3.310267	1.5056	1.258067
2.1956	1.159333	1.0722	5.7392	2.829333	3.027933	2.9516	3.355333	1.562267	1.617133
2.288733	1.223267	1.329333	5.867067	3.149133	3.464467	2.9932	3.3862	1.6046	2.506733
2.339867	1.338867	2.006467	5.997267	3.708467	5.03	3.185733	3.420267	1.666867	2.890267
2.3994	1.8596	2.060133	6.747267	3.781667	5.092933	3.486867	3.476	1.813067	3.4426
3.4416	1.931733	2.2276	6.9338	3.891533	5.633266	3.629867	4.0002	1.8158	3.6734
4.697267	2.6122	2.287933	7.999733	4.474133	5.815667	3.748067	4.1172	2.682933	4.039
6.093933	2.849667	2.379067	8.0458	4.5352	5.9102	4.1228	4.8574	2.734333	4.2034
7.567333	2.9486	2.435733	8.186733	4.9202	6.402467	4.230533	4.993	2.858533	4.457334
7.8132	4.0242	2.528267	9.2582	5.010933	6.495867	4.417067	5.180867	3.544	7.908134
7.8996	6.124333	2.570133	9.765734	5.082467	6.576467	4.678067	5.2238	3.592267	8.956734
8.5266	6.5026	3.252133	10.25907	5.200667	7.489867	4.789067	5.2814	3.6536	9.2998
8.6052	6.5464	3.3586	11.3482	5.429533	7.680467	4.858467	5.340667	3.807133	10.19447
8.6826	6.914467	3.4118	11.53853	5.549667	8.129933	5.050467	5.415067	3.993867	10.3392
8.937933	7.056067	3.5906	11.6364	9.997066	8.804133	5.1368	5.596734	4.131267	10.75087
9.073334	7.1298	3.675067	13.64887	10.0618	10.4672	6.466667	5.908733	4.319267	10.96747
9.3338	8.232	4.393	14.54187	10.3754	10.6638	7.7254	6.002067	4.396	11.5514
9.428866	8.2866	5.064267	14.71153	10.93253	10.78007	7.999	6.0794	4.693	11.61553
9.480534	8.5308	5.123533	17.0544	11.0506	11.684	8.0738	6.338867	4.7438	13.0702
9.529067	8.5564	5.226933	17.5772	11.16007	11.77327	8.284534	6.506933	4.8188	13.43653
9.571934	9.0466	5.255667	18.4528	11.6284	12.64487	9.217867	6.5852	5.455733	13.5834
9.652	9.3338	5.304266	18.5438	11.8996	15.43333	9.315	6.679867	5.546867	15.1642
9.7634	9.417533	5.348333	18.6176	12.8196	16.322	9.390266	7.458867	5.625267	15.2346
9.8448	10.121	5.4038	18.91333	13.05207	16.43107	9.5314	7.735867	5.718933	15.4672
9.993667	10.31853	5.467933	20.15713	13.26787	16.47933	9.557533	7.837333	6.5534	15.5522
10.09493	10.42487	5.706933	21.26	13.32293	16.54387	9.602266	7.990334	6.843	15.60527
10.16987	10.4616	5.7634	21.31853	13.43047	16.9488	9.665	8.552067	7.382667	16.32033
10.26233	10.49973	5.7944	21.39047	13.47653	17.01487	9.743667	8.8972	7.454733	16.3682
10.34893	10.7318	5.844467	21.7016	13.653	17.48313	9.832533	10.61813	7.945867	16.44033
10.75453	10.7512	6.155667	22.3786	13.73533	19.19287	9.866134	10.8592	8.121067	16.65353
10.85273	11.5052	6.615667	22.66293	13.87633	20.18153	9.927466	10.90427	8.3222	18.08353
10.9382	11.58833	7.617733	22.7796	14.07247	20.23267	10.6676	10.95	8.3942	18.15753
11.607	11.66093	7.719133	22.8332	14.71613	20.4516	11.22133	10.99433	8.5078	18.40653
12.28293	11.72073	10.10893	22.8794	14.76013	20.60887	11.4084	11.08853	11.04993	19.1076
12.51593	11.7984	10.14807	22.95393	14.84547	20.6828	12.01427	11.16127	11.19127	19.17967
12.52033	11.97547	10.20893	22.97213	14.9168	21.57147	12.0714	11.22433	11.25507	19.24307
12.81247	12.66033	10.27013	26.59373	15.86233	22.5612	12.17453	11.32813	13.5302	19.62187
13.061	13.03053	10.80487	26.9106	16.06733	23.39573	12.26227	11.45287	13.69433	19.75833
14.18827	13.12987	10.91053	27.1762	16.3742	23.58867	14.82013	11.5826	16.1728	19.86513
14.38133	13.7474	11.22073	27.19713	16.4502	23.61987	15.7484	11.6832	16.33433	20.28033
14.7392	15.26307	11.27533	27.2578	16.71853	23.67253	15.8008	12.1986	17.8422	20.4798
14.95307	15.34347	11.52107	27.4426	17.08173	23.7368	15.868	12.3806	17.9564	20.64967
15.40707	15.38213	12.69053	28.00167	18.67067	23.83473	15.90887	12.60687	18.01133	21.2752
15.7692	15.56173	12.71113	28.48593	18.799	24.0676	15.94633	13.00147	18.07807	21.35993
15.8734	15.60353	12.88353	28.525	18.8836	24.13547	16.00373	13.03773	18.1836	22.25707
15.94933	16.42727	13.08187	28.58353	18.98913	25.2414	16.04353	13.26927	18.4868	22.45187
16.1032	16.73647	13.24433	28.74607	19.1822	25.3234	16.09673	13.38413	18.55693	22.6176
16.35767	16.77907	13.287	28.91333	19.2836	25.51393	16.1598	14.61587	18.61507	22.74047
16.97347	17.373	13.53747	29.00967	19.81673	25.7474	16.3242	14.85707	18.678	24.80353
17.0524	17.82467	13.62453	29.12313	19.87133	26.95933	16.36527	15.47027	18.72213	25.1632
17.11807	19.1282	14.09867	29.18967	20.87773	27.01733	16.45667	15.59053	18.84727	25.2576
17.2718	19.15727	15.97187	29.93967	21.153	27.0622	16.83847	15.8586	22.24333	25.50353
17.36893	19.3086	16.08713	30.2694	21.30273	27.16053	16.9966	16.636	23.63467	25.83653
17.45573	19.4062	16.18567	30.684	21.36187	27.29213	17.7564	18.69107	23.7118	25.91233
17.5756	19.48673	16.5768	30.7474	21.4228	27.46727	17.9024	18.75793	24.6304	26.12307
17.61787	19.65747	16.7092	30.8898	21.42687	27.54673	17.919	18.8776	25.03887	26.3456
17.6642	21.77853	16.78733	31.82893	21.4642	28.7376	20.49173	20.14927	25.1506	26.39867
17.7074	23.32207	16.90913	32.15073	21.7166	28.87527	20.58293	20.1984	25.45213	27.48533
17.7494	23.47007	17.29533	32.21067	22.62107	28.99613	21.47633	21.68227	26.01087	29.961
17.77687	23.57887	17.3878	32.27927	22.83733	29.32053	23.97907	22.0386	26.0968	31.47393
17.8202	23.62827	17.4558	32.82487	22.92513	29.47653	24.8794	22.4692	26.18513	31.80547
17.87213	23.74747	18.2082	32.8624	24.59653	29.53327	24.97633	22.96987	29.08933	31.96387
18.29633	27.0396	18.26933	32.92893	24.73813	29.75593	25.04787	23.0922	29.31473	32.01153
18.35427	27.10453	18.35073	33.6634	24.87127	30.0606	25.08947	23.7768	30.34447	32.84693
18.40847	29.95333	18.39613	35.5666	25.00893	30.18087	25.12493	24.11973	30.446	33.45207
18.4676	30.16847	18.44933	35.9708	25.7276	30.29247	25.1904	25.13153	30.51073	35.7278
18.61827	30.3728	18.99053	37.69987	26.05073	30.43073	27.51853	25.66633	30.70913	35.8294
18.6838	30.91967	19.77767	37.7612	26.75113	30.55147	27.6822	25.94247	31.628	35.88847
18.7548	31.198	20.44933	37.89513	26.90027	33.75233	27.99893	25.993	31.71893	35.94093
18.97933	31.3586	20.84187	39.52073	27.35213	34.08547	28.04133	26.89533	31.77007	35.9764
20.27633	31.51987	20.89713	39.56427	27.5166	35.05527	28.17907	27.08173	32.08947	36.0132
21.80507	31.80647	20.9488	39.61526	27.5754	35.55173	28.31427	27.35913	32.26567	36.0928
21.8734	31.93667	20.98747	39.6746	28.01433	37.05973	28.453	27.85167	36.19107	36.62634
22.19113	32.26613	21.0568	39.76053	29.22707	37.61893	28.6914	28.55907	38.4646	37.01427
22.75453	32.4124	21.0968	39.80687	29.36893	37.68147	28.79	28.76053	38.76453	37.15927
22.87213	32.53613	21.13633	39.86453	29.43947	37.79	29.0272	30.08533	38.84893	37.59627
22.98527	32.69767	21.1802	39.97553	29.86	37.88027	29.10413	30.76353	39.1432	37.63593
23.9952	32.77507	21.22647	0	30.92927	37.9342	29.15287	31.7842	39.2176	38.85253
24.05813	33.437	21.3608	0	33.34426	38.00053	29.27967	31.86993	39.4796	39.33967
24.68773	34.29407	21.50727	0	34.62093	0	29.35447	31.95947	39.61693	39.4022
25.21713	34.519	21.51407	0	35.26	0	29.4734	32.14547	39.97553	39.7494
25.2768	34.57193	23.5844	0	37.18107	0	30.1962	34.9158	0	39.81273
25.42307	34.822	24.69813	0	37.29127	0	30.7906	36.70907	0	39.928
25.54087	35.1796	29.28547	0	37.9818	0	31.519	36.76287	0	39.9624
25.60727	36.2308	29.75507	0	38.33793	0	31.70847	36.85947	0	0
25.85813	36.61753	29.88493	0	38.9172	0	33.24647	36.9534	0	0
26.151	36.6592	29.97073	0	39.00687	0	33.4128	37.11547	0	0
26.44167	36.7298	30.04427	0	39.0898	0	33.49807	38.4458	0	0
26.94233	36.87373	30.33487	0	39.19527	0	33.56107	38.60814	0	0
28.56047	36.953	30.7466	0	39.678	0	33.66807	38.7128	0	0
29.02647	37.527	31.18673	0	0	0	34.46753	39.70947	0	0
29.0924	38.40133	31.3768	0	0	0	34.514	0	0	0
29.22093	38.46727	31.44513	0	0	0	34.57667	0	0	0
29.81073	38.613	31.498	0	0	0	34.9768	0	0	0
29.8814	39.3654	31.604	0	0	0	35.06	0	0	0
30.54073	39.54867	31.88853	0	0	0	35.10653	0	0	0
31.40753	39.60133	31.94513	0	0	0	35.2064	0	0	0
34.6542	39.69593	32.00913	0	0	0	35.33353	0	0	0
35.68133	0	32.05393	0	0	0	35.57553	0	0	0
35.74533	0	32.12487	0	0	0	36.29073	0	0	0
36.22873	0	32.17487	0	0	0	36.35847	0	0	0
36.52227	0	32.193	0	0	0	37.0154	0	0	0
37.02673	0	32.5272	0	0	0	37.372	0	0	0
37.38633	0	32.58913	0	0	0	37.433	0	0	0
39.7854	0	32.66347	0	0	0	38.80987	0	0	0
0	0	33.02067	0	0	0	39.111	0	0	0
0	0	33.0762	0	0	0	0	0	0	0
0	0	33.16493	0	0	0	0	0	0	0
0	0	33.4466	0	0	0	0	0	0	0
0	0	33.52753	0	0	0	0	0	0	0
0	0	33.6362	0	0	0	0	0	0	0
0	0	33.6892	0	0	0	0	0	0	0
0	0	33.75773	0	0	0	0	0	0	0
0	0	33.78707	0	0	0	0	0	0	0
0	0	33.82407	0	0	0	0	0	0	0
0	0	33.85993	0	0	0	0	0	0	0
0	0	33.932	0	0	0	0	0	0	0
0	0	35.96807	0	0	0	0	0	0	0
0	0	36.60253	0	0	0	0	0	0	0
0	0	36.639	0	0	0	0	0	0	0
0	0	38.475	0	0	0	0	0	0	0
