# Supplementary material for: Neural manifolds for odor-driven innate and acquired appetitive preferences
Source: Nat Commun. 2023 Aug 5;14:4719. doi: 10.1038/s41467-023-40443-2 (PMC10404252; doi:10.1038/s41467-023-40443-2)
Supplement: Supplementary file 4 — Source Data [file 41467_2023_40443_MOESM4_ESM.zip › Figure2/2019613_right/ch8_11/text/lin_C6.txt]

0.0078	1.591333	0.1657333	1.086933	0.2491333	0.4906667	0.113	0.5055333	1.2832	0.1265333
2.986	1.672667	0.3117333	1.5202	0.3280667	0.6503333	1.572933	1.4118	1.336533	0.3324
3.588	2.004933	0.4128	1.795867	0.4278667	0.8416	1.706333	1.489933	1.3966	0.4192667
4.642066	2.0726	0.6067333	1.9504	0.5054666	0.9716667	2.208267	1.7506	1.735733	0.6142667
6.6862	2.908333	0.7436666	1.996067	1.359733	1.279067	2.895733	1.8438	1.842067	0.7404
7.433067	3.2168	1.7708	2.075467	1.472133	1.831467	3.0286	2.0218	1.928	0.8967333
7.566333	4.168	3.038733	2.694533	1.788267	1.9482	3.172533	2.149533	2.216133	0.9604667
7.838867	4.399467	3.840667	2.885	1.9698	2.328867	4.040333	3.134133	2.381467	1.449067
13.95307	4.685467	3.9028	3.162267	2.182667	2.6442	4.145867	3.239067	2.546933	2.118533
15.1528	5.130733	4.1526	3.947467	2.704267	2.7192	4.275733	3.717933	2.983867	2.243467
15.33393	6.175734	4.344133	4.396067	2.849333	3.194133	4.3418	4.230067	3.323133	2.530467
16.12667	6.240467	5.1176	4.6072	3.230067	3.6086	4.5	4.314067	3.765067	2.576
16.33813	6.635133	6.5668	4.6722	3.9476	3.685467	4.893667	4.4746	4.352467	2.652867
16.67267	6.698333	6.799333	5.361267	4.541133	4.258733	4.993467	4.698867	4.553	3.478667
16.7808	6.793133	6.832334	6.727733	4.610466	4.756134	5.331	4.833667	4.7904	4.8712
16.8432	7.069933	7.300933	6.9494	5.042467	4.834067	6.7014	5.069733	4.850133	4.883533
16.91753	7.384467	7.562733	7.6894	5.5116	4.999733	6.861133	5.247667	5.149467	5.159667
17.2408	7.7122	7.602	8.869534	6.299867	5.0856	7.647267	6.0476	5.270467	7.241333
17.30387	7.752333	8.041133	9.509	6.770267	5.160067	8.0524	6.091667	5.634933	7.352867
17.9436	9.607866	8.141867	11.14353	6.809333	5.214733	9.17	6.690933	5.715533	7.778133
18.4552	10.1418	8.647067	11.1804	7.794466	5.594133	9.370067	6.868134	5.732067	8.643733
18.73713	10.7038	8.712667	11.2362	7.8372	5.837533	9.664866	7.0936	6.8274	8.754133
19.23867	10.8246	8.767467	11.33647	8.029266	6.044933	9.7728	7.344934	7.8638	9.162666
19.2896	10.85927	8.835134	13.85927	8.133133	6.461333	10.1918	7.4226	8.135134	9.538067
19.4026	11.31667	9.389334	13.95433	8.460134	6.547733	10.30233	7.631333	8.6108	9.749733
19.73787	11.53867	9.556533	14.08193	8.668333	6.842933	11.29087	7.703067	9.6362	10.0932
19.80753	12.3642	9.733334	14.2334	9.168933	8.518933	11.39213	8.1606	10.15053	10.1426
20.00513	13.89033	10.1444	14.37733	9.280066	8.649067	11.98233	9.206533	10.6638	10.37893
20.24327	14.94607	10.6924	14.70707	10.54447	8.825733	13.05047	9.376667	11.95227	12.01993
22.5162	15.2322	11.66993	14.81967	12.0364	8.829	14.25833	9.579333	11.9864	12.79247
24.82013	15.95327	11.95033	14.93227	12.35353	8.967334	14.3574	10.2548	13.617	13.4944
27.1122	16.12953	12.19233	15.00127	12.56287	9.665133	14.9192	10.37513	15.40273	13.698
27.5434	16.3236	12.29867	15.1012	14.1686	9.812266	15.06867	10.4484	15.55867	14.32347
27.58687	16.52433	12.52293	15.1558	14.7044	12.449	15.22573	10.50413	15.73247	14.52373
28.5944	16.61987	12.61067	15.18927	15.29647	12.52153	15.35467	11.2462	17.1956	14.85047
28.79327	17.25327	14.62553	15.26353	15.59353	12.71173	15.57593	13.05207	19.32867	14.98813
28.85833	18.22947	17.23687	15.44727	15.85973	14.1186	15.61907	13.3802	23.23307	15.1894
29.54933	18.96627	18.277	15.78007	16.7142	15.0204	17.72107	16.4224	23.3758	15.33127
29.74233	19.06713	18.5144	15.88687	16.7844	15.11133	17.86113	16.5824	23.50167	15.43267
30.04667	19.51913	18.64627	15.98447	16.87793	15.48	18.13753	16.59647	24.71447	16.89367
30.27027	20.79567	19.20273	16.04913	16.8944	15.59493	18.36667	16.76173	24.77133	17.92133
30.8906	21.3876	19.353	16.1266	17.21533	15.7424	18.76073	20.4922	24.8134	19.459
31.2748	21.96633	20.9226	16.18627	17.3924	16.62547	20.43807	20.82327	25.02567	19.89867
31.3502	22.67647	22.39387	16.23373	18.12353	16.82213	20.5202	20.9148	25.35647	20.37933
31.66287	23.43453	22.4416	16.31627	18.68793	16.92767	20.625	21.46687	26.54393	20.57393
31.8166	23.52387	22.4902	16.43507	19.07007	17.12913	20.68233	22.16493	26.65327	20.98347
32.8316	23.76613	22.75527	16.5432	19.14833	17.85627	20.7964	22.4282	26.81347	22.07913
32.90773	24.36273	22.9198	16.62873	20.03887	17.92733	24.33453	22.63473	26.88407	22.60953
32.9982	24.52453	23.03507	16.78267	20.1338	17.98233	24.37473	23.8438	27.69387	22.94627
33.19227	24.53213	23.15187	16.87253	20.337	18.08787	24.69687	24.07247	27.82313	22.9796
33.23167	24.62613	23.30427	17.03573	20.68173	18.3016	25.9652	25.28093	27.92053	23.0166
34.32067	24.816	23.30907	17.08793	20.95107	18.3982	26.77933	26.32353	28.38333	23.0818
34.47287	25.0342	23.3456	17.1412	21.49487	19.11107	27.06333	26.61693	28.4534	23.2448
34.619	25.13247	23.3912	17.3842	22.02207	19.58407	28.30933	27.40253	29.2548	23.64207
34.73753	25.50687	23.47067	17.5858	23.59787	20.0132	28.47007	27.42727	29.90453	24.06213
35.51293	25.82087	24.2734	17.68193	23.69173	20.21113	29.06987	27.51147	29.9482	24.1118
35.55553	25.96887	24.28873	17.73647	29.7184	20.27787	29.0726	28.48933	30.2512	24.22747
36.13593	26.70653	24.3276	17.79227	29.99407	20.4252	29.3158	28.51013	31.1326	24.353
38.9782	26.863	24.74767	18.0696	30.06453	22.32947	29.57427	29.0994	31.21913	24.7224
39.6936	26.9304	24.8222	18.14533	30.49353	22.42053	30.08033	29.868	31.28247	24.95733
39.79113	26.9996	24.9186	18.31373	30.64307	22.78007	30.12673	30.25673	31.331	25.0598
0	27.94293	25.06167	19.07713	31.89107	23.0522	30.2204	30.733	32.7304	25.38373
0	28.62173	25.10087	19.19587	31.93653	23.3114	30.27307	30.91373	32.8082	25.41647
0	29.06253	25.17487	19.5514	32.16673	23.4252	30.504	31.17927	32.9266	25.64587
0	31.1764	25.29013	20.0444	32.2138	24.89753	30.59773	31.449	33.32393	25.72207
0	31.19267	26.298	20.2684	32.48347	24.97993	30.7276	32.18147	33.37987	25.81193
0	32.51593	26.42087	20.2734	32.71147	25.11913	31.20893	32.87074	33.71427	25.87927
0	34.01847	26.47173	20.52113	32.99467	25.22413	31.33647	32.93913	33.72007	25.95373
0	34.97486	26.6386	20.86307	33.082	25.7668	31.7934	33.02487	34.02313	26.11893
0	36.35347	26.66833	21.00753	33.17227	26.03833	31.95947	33.71633	34.6914	27.39227
0	37.65367	26.83293	21.13427	33.17827	28.38533	32.1844	33.76266	34.87506	27.43433
0	38.65527	26.93453	21.60193	33.24833	28.46527	32.336	33.847	34.9066	28.86533
0	39.52367	27.04767	22.31453	33.6908	29.53053	32.673	34.04853	34.98553	29.35267
0	39.94793	27.145	23.5418	34.07587	30.19073	32.7236	34.06247	35.28853	29.51107
0	0	27.3736	23.98347	34.43093	30.88273	33.09113	34.1728	35.47773	30.15893
0	0	27.5676	24.56273	35.81553	30.96313	33.4566	34.37893	35.61234	30.28267
0	0	29.36133	25.84853	35.95087	31.04947	33.75687	35.77794	36.05093	33.25227
0	0	29.45293	26.05473	36.05487	31.2904	33.8662	35.97927	36.15007	34.2086
0	0	29.6878	27.03707	36.1862	33.6726	33.96853	37.41453	36.6558	34.62107
0	0	30.3588	27.4756	36.22673	34.40527	34.7536	38.24387	36.72906	35.2072
0	0	30.83233	27.60393	37.00827	34.50907	34.8362	39.03627	37.02913	37.61313
0	0	32.73673	27.70693	37.46627	35.9626	35.05473	39.095	37.07927	39.8768
0	0	33.046	28.21447	38.8346	36.97447	35.686	39.38894	37.1158	39.9426
0	0	33.10087	28.6366	0	37.55407	35.79413	39.50653	38.57207	0
0	0	33.33587	28.92313	0	0	35.96793	0	38.621	0
0	0	33.39466	29.0014	0	0	36.1048	0	0	0
0	0	33.48073	29.22847	0	0	37.1344	0	0	0
0	0	34.09313	29.47347	0	0	37.21653	0	0	0
0	0	34.26133	30.43507	0	0	37.84527	0	0	0
0	0	34.3306	30.52133	0	0	38.0172	0	0	0
0	0	34.3642	30.74347	0	0	38.13486	0	0	0
0	0	34.38273	30.775	0	0	38.28433	0	0	0
0	0	34.7734	31.66407	0	0	38.41527	0	0	0
0	0	34.84127	32.22053	0	0	38.56173	0	0	0
0	0	36.14046	32.66053	0	0	38.69833	0	0	0
0	0	37.84553	33.29107	0	0	39.6176	0	0	0
0	0	38.2528	34.43133	0	0	39.79927	0	0	0
0	0	39.14273	36.43993	0	0	0	0	0	0
0	0	39.257	36.77713	0	0	0	0	0	0
0	0	39.93013	37.903	0	0	0	0	0	0
0	0	39.99687	38.87133	0	0	0	0	0	0
0	0	0	39.6582	0	0	0	0	0	0
0	0	0	39.83007	0	0	0	0	0	0
