# Supplementary material for: Neural manifolds for odor-driven innate and acquired appetitive preferences
Source: Nat Commun. 2023 Aug 5;14:4719. doi: 10.1038/s41467-023-40443-2 (PMC10404252; doi:10.1038/s41467-023-40443-2)
Supplement: Supplementary file 4 — Source Data [file 41467_2023_40443_MOESM4_ESM.zip › Figure2/2019613_right/ch8_11/text/ani_C1.txt]

1.108	1.502	0.1532	0.2251333	0.09633333	1.543667	0.6156667	1.857533	0.08306666	1.718
1.207333	1.575467	0.6131333	0.4308667	2.0024	1.821933	0.9863333	2.462533	1.236067	2.839
1.378867	5.801	1.672333	1.2434	2.402467	1.9008	1.088667	2.598267	1.311267	2.9926
1.405267	5.918533	2.069067	3.4008	3.069133	2.006067	1.16	2.967933	1.507133	3.210267
1.460067	9.438534	2.2514	3.712933	3.150067	3.050333	1.276533	3.041733	1.8464	3.345067
1.476267	9.979667	2.3434	3.761467	3.226133	3.2418	2.223867	3.202267	2.1844	3.435933
4.312667	10.08267	3.014	3.819467	3.338133	3.246333	2.264667	3.380067	2.312333	3.621533
5.1294	10.25467	3.095333	4.206733	3.444067	3.780667	2.361467	3.739333	2.4494	3.695867
5.401733	10.37087	3.169267	5.201667	3.5786	3.8792	2.647933	3.825333	2.595467	3.7856
5.777467	10.45853	4.2178	6.722133	3.609933	3.9898	2.944267	4.090533	4.760933	3.9202
5.855866	10.6094	4.8786	8.465466	4.278266	4.106667	4.027	4.455934	4.840133	4.0426
6.510667	11.35713	5.5432	8.506066	4.641267	4.384133	4.385334	4.556467	4.8936	4.307467
7.238266	11.50773	5.912133	8.618533	5.384333	4.8132	4.929667	5.049267	5.1992	4.924
7.3714	11.7628	6.140333	8.702733	5.745667	4.882	5.027	6.076334	5.255667	6.487733
7.501266	11.8126	6.194667	8.855534	6.0002	4.938867	5.1326	6.1108	5.3698	7.043667
7.580067	11.92387	6.233333	8.912333	6.051133	5.066733	5.1922	6.1564	5.5392	7.145467
7.6174	12.08773	6.2672	10.04273	6.291467	5.195	5.664667	6.220533	5.6584	8.3228
10.353	13.49073	6.3742	10.82807	6.5454	5.4084	5.753334	6.416467	6.920133	8.496467
10.64413	13.67413	7.046067	10.88013	7.011533	5.498133	5.790133	6.503867	7.4076	9.297867
10.73273	13.8016	7.171733	12.81987	8.660466	6.251733	5.8278	7.8424	7.433067	9.3382
10.79667	13.9004	8.894466	13.09447	8.9364	6.569667	5.894866	8.373266	7.5208	9.5122
10.888	16.99767	8.9892	13.76	9.862534	7.042666	6.822933	9.569134	8.135266	9.523467
11.313	17.56127	9.219666	13.82213	10.2316	7.305933	6.889067	9.768867	8.213067	9.8226
12.633	17.6628	9.315066	17.03353	10.3444	9.694667	6.8988	10.02913	8.274067	10.30867
12.75027	17.99033	9.802333	17.33873	11.53867	12.07547	7.1742	10.07107	8.373134	10.51907
13.38293	18.3182	10.2724	17.46307	11.98513	13.1748	7.418334	10.2572	8.633667	10.61087
13.52	18.45907	10.367	17.53253	12.08647	13.96467	7.853333	10.71613	8.699533	12.22353
16.22647	18.7658	10.45353	17.78187	12.1268	14.6716	10.719	12.2726	8.7432	12.4878
16.36807	19.972	10.54093	19.3484	12.91593	15.38513	11.01967	12.5848	8.933267	12.58047
16.42307	20.118	10.61	19.75233	13.04667	15.5714	12.12193	12.76953	9.293533	12.64487
18.001	20.21867	10.655	20.3194	13.10867	16.095	12.2872	12.8718	9.3472	13.05093
19.18733	20.29007	12.1958	20.74533	13.48333	18.037	12.2966	14.43673	11.67	13.28553
20.27567	20.48913	12.76153	21.72127	13.71873	19.48893	12.4966	16.506	12.176	13.69887
20.4198	20.5798	13.19707	21.8284	14.4226	21.2894	12.71347	16.8536	12.4504	13.71493
21.87127	20.65267	13.50653	22.0476	14.85833	21.31827	12.81067	21.4876	12.82233	13.75347
22.58067	20.9544	13.53493	22.26013	14.9642	21.36533	13.1958	21.68613	13.2956	13.91013
23.05533	21.07593	13.58173	23.4744	15.10993	21.71	13.31907	21.73587	15.01887	14.17687
23.5984	21.1936	13.73333	24.9308	15.55047	23.92887	13.54593	21.79607	16.7988	14.35633
23.67053	21.49327	14.04667	24.98173	15.79067	24.04427	14.6934	21.8568	17.50267	14.452
23.7696	21.84373	15.70393	25.26233	15.83113	24.0898	14.77247	22.16873	17.5702	14.81953
23.9492	21.88007	15.9942	26.3908	15.89247	24.24693	14.8722	22.264	17.65267	15.66733
23.95527	22.5832	16.46773	26.48947	16.06933	26.67813	14.965	22.7378	19.61053	15.79313
23.99373	22.65813	17.31293	26.66727	16.10413	26.77807	15.16907	22.86233	19.7972	15.92807
24.02767	22.7596	17.58533	26.8442	16.8946	26.84387	15.3348	22.9382	20.848	16.1452
24.13727	22.93933	18.0012	26.88027	18.04887	26.87933	16.0222	23.82467	21.73973	16.85673
24.25933	22.99313	18.12753	27.0326	20.0872	26.9052	17.48213	23.9768	22.24187	17.02953
24.29613	23.17773	18.43587	27.17747	20.85147	28.1942	17.7632	24.25567	22.44647	18.10653
24.42253	24.19313	18.5508	27.29147	21.00433	28.3396	17.88893	24.2928	22.49133	18.63227
25.1954	25.08493	18.974	27.3358	21.0988	29.32187	20.06707	24.43693	22.5402	18.75687
25.24693	25.42853	19.68593	27.40287	21.19213	29.7408	20.35267	24.8008	22.56907	18.9184
25.299	26.29707	22.56493	27.66467	21.20933	30.58127	22.94453	24.82267	24.80373	19.07093
25.35287	27.24953	23.3186	27.8796	21.4686	30.71167	24.11327	24.9164	25.1926	19.11327
25.3896	27.65113	23.41893	27.95293	21.73847	31.3162	24.16673	25.26707	26.38947	19.272
26.05353	27.913	23.54907	28.27527	22.05607	31.79893	24.2322	25.36433	28.24893	19.4004
26.16773	27.97867	25.08353	28.37333	23.76633	33.14087	24.53927	25.43273	28.3588	19.79667
26.3056	28.44793	25.2392	29.18413	25.75947	34.1584	26.28153	27.3054	28.51047	21.7096
26.43473	29.3568	25.89373	29.36587	26.17613	34.899	28.4972	27.51787	28.58027	21.8508
26.54267	30.3624	28.1202	29.44613	26.8434	35.45867	28.6284	27.60433	29.22653	22.37153
26.707	30.46687	28.15393	29.5172	27.37053	36.0856	30.19627	27.85507	30.934	23.10907
26.8402	30.997	28.20327	29.5602	27.47267	36.32153	30.2522	27.94593	32.15593	23.19553
26.879	31.29433	28.27367	29.65273	27.5528	36.61227	30.30887	28.07287	33.91547	23.51787
26.93213	31.40953	28.43227	29.8644	28.0568	36.78827	30.40627	29.90693	34.29787	23.52867
26.971	31.5734	29.21153	30.4228	29.46073	36.92887	30.7308	31.3552	34.31887	23.6618
27.01707	31.68407	29.3858	30.511	30.0058	37.12107	31.0746	33.063	34.3798	23.784
27.10387	31.74773	30.04	30.5814	30.03613	37.18433	31.31793	33.12813	34.91487	25.084
27.2262	31.96433	30.84907	30.65173	30.08447	37.78293	31.9108	33.35353	35.36973	27.8696
27.29533	32.10907	30.8712	30.71273	30.15193	38.11973	34.81153	33.4522	36.8752	28.95127
27.8932	32.36587	31.08453	30.7616	30.3606	38.2022	35.1118	33.55413	36.97693	30.62307
28.03947	32.4312	31.33747	31.13913	31.3498	38.5876	35.33413	34.35113	37.33973	31.17327
28.29947	32.55647	31.42	31.17327	31.477	38.77727	36.2048	34.93533	37.41653	31.20453
28.36933	32.73653	32.34947	31.35833	31.61207	38.84947	36.47486	35.07033	37.62513	31.2524
28.83447	34.4222	32.37593	31.72407	31.70667	38.89107	36.74367	35.13027	37.67807	31.32907
28.84553	35.01307	32.4512	31.80647	31.838	0	36.86087	35.193	37.87653	32.3118
29.4874	35.23007	32.50173	31.96947	31.98313	0	36.91353	35.36027	37.95267	32.41807
29.60687	37.12427	32.56693	31.97587	32.18667	0	39.33147	35.3638	38.02413	32.67093
29.7904	37.70373	32.97547	32.8368	32.28313	0	39.381	35.48687	38.22687	32.94167
29.94467	38.488	33.19193	34.63194	32.33693	0	39.395	35.63227	38.4614	33.1104
31.64073	38.5714	33.7272	35.58567	32.38427	0	39.50967	36.19313	38.73734	33.87427
31.94187	39.69593	33.87893	36.3726	32.65867	0	39.54027	36.50373	38.869	33.9908
31.99707	39.74014	34.3676	36.56833	32.78227	0	39.71786	36.61946	39.12607	34.12427
32.14573	39.79273	34.5202	36.8078	32.9996	0	0	36.77153	39.29093	34.21833
32.26266	0	34.58153	36.87547	33.083	0	0	36.93547	0	34.31973
32.38733	0	34.65747	37.929	33.31407	0	0	37.06653	0	34.4074
33.326	0	34.78627	37.9672	33.38233	0	0	37.1142	0	34.51126
33.5048	0	34.8216	38.07627	33.51	0	0	37.17253	0	34.58693
33.70907	0	34.87947	38.41947	33.68253	0	0	37.28967	0	34.69773
34.5	0	34.90827	38.5604	34.0362	0	0	37.46993	0	34.81347
34.6664	0	35.3394	38.6372	34.18933	0	0	37.57873	0	34.85207
35.79407	0	35.42367	38.73113	34.3606	0	0	37.65547	0	34.97213
36.17327	0	36.7524	38.86553	35.03693	0	0	37.827	0	35.21807
36.75667	0	37.5976	39.0598	35.17927	0	0	37.99633	0	35.32407
37.08587	0	37.68747	39.47873	35.53607	0	0	0	0	35.51913
37.79467	0	37.7394	0	36.15747	0	0	0	0	35.59167
37.8724	0	37.8006	0	36.3648	0	0	0	0	35.65267
37.93987	0	37.8584	0	36.73133	0	0	0	0	35.71953
38.0532	0	37.9206	0	37.1132	0	0	0	0	35.83013
38.25633	0	38.64326	0	38.494	0	0	0	0	36.03793
38.30013	0	0	0	39.26067	0	0	0	0	36.09727
38.4088	0	0	0	39.38247	0	0	0	0	36.39773
39.7682	0	0	0	39.52	0	0	0	0	36.63
39.92653	0	0	0	0	0	0	0	0	36.67793
0	0	0	0	0	0	0	0	0	36.768
0	0	0	0	0	0	0	0	0	36.93827
0	0	0	0	0	0	0	0	0	37.20067
0	0	0	0	0	0	0	0	0	37.36147
0	0	0	0	0	0	0	0	0	37.58933
0	0	0	0	0	0	0	0	0	37.76133
0	0	0	0	0	0	0	0	0	37.89633
0	0	0	0	0	0	0	0	0	38.57027
