# Supplementary material for: Neural manifolds for odor-driven innate and acquired appetitive preferences
Source: Nat Commun. 2023 Aug 5;14:4719. doi: 10.1038/s41467-023-40443-2 (PMC10404252; doi:10.1038/s41467-023-40443-2)
Supplement: Supplementary file 4 — Source Data [file 41467_2023_40443_MOESM4_ESM.zip › Figure2/2019613_right/ch8_11/text/euc_C1.txt]

0.1353333	0.3179333	1.294067	0.8103333	0.7777333	2.406267	0.07193334	0.05913333	0.6756667	0.3066
0.5955333	1.025133	1.657067	0.8340667	1.624333	2.466333	1.818667	0.6767333	1.537133	0.4466667
0.6337333	3.7092	2.512067	1.4158	2.8926	2.537133	2.573667	1.277267	1.867	0.4724
0.6713333	3.944	6.924333	1.5992	4.081067	2.750867	3.744267	1.5364	2.1854	0.8328667
0.7213333	4.072467	7.700133	2.524067	4.144467	2.834933	3.8326	1.7428	2.346267	0.9232
1.0152	4.516867	7.826066	3.412667	4.750067	2.986667	3.964533	2.437067	2.513933	1.0174
1.127	5.0796	7.868333	3.646333	4.9304	4.495133	4.057	3.340467	2.6456	1.0384
1.282667	5.210667	7.9252	3.883	5.228467	5.206933	4.120867	3.375667	2.843133	1.377
1.614133	6.408733	8.094267	4.077734	5.279333	5.304333	4.185333	3.7202	4.102067	1.4744
1.622933	6.6908	8.2066	5.133867	6.622533	5.309467	4.3252	3.878867	4.9752	1.489733
2.120733	6.864666	8.2662	5.264933	6.749533	5.373933	4.3588	3.967467	5.0432	1.987333
2.159733	6.9166	8.334534	5.348267	6.810733	5.478333	4.445667	4.164267	5.104267	2.9928
2.2486	7.303	8.426867	5.6956	6.9392	5.763667	4.6218	4.2076	5.195133	3.638333
2.421733	8.246134	8.471334	6.766667	7.043533	6.1296	5.7972	4.243733	5.299	3.889733
2.840333	8.341534	8.655267	7.040333	7.170866	6.441333	5.8806	4.393533	6.682667	4.172733
2.9138	8.4136	8.659066	7.1234	7.1998	6.796667	5.940067	4.4564	7.464	4.334067
2.955067	9.476533	8.798067	7.1606	7.309333	9.934067	6.128933	4.829867	7.4874	4.443067
3.207067	10.66913	8.8952	7.224	7.370533	10.3838	6.165467	4.910733	7.52	5.5228
3.302267	10.84667	8.9962	7.4202	7.4208	10.42853	6.3892	6.131134	7.648067	5.660267
3.505	12.10927	9.240133	7.692266	8.073533	10.6568	7.070933	6.317934	7.673733	6.7756
3.6128	12.1546	9.523267	7.827734	8.2166	10.74033	7.139933	6.416	7.965734	6.842933
3.723867	13.63587	9.7466	8.290067	9.4584	10.9758	7.429067	6.5158	8.302867	6.906067
5.734	13.91827	10.01993	8.541533	9.911734	11.03313	7.5	6.588533	8.509533	6.911334
5.788466	13.956	11.29847	8.598333	10.0104	11.26347	7.613934	6.686867	8.83	7.0856
5.810534	14.03627	13.91687	9.079267	10.1986	11.88253	7.636667	8.1744	8.970866	7.349467
5.841333	14.1344	13.99747	9.351	12.55347	12.17287	8.085067	8.246734	9.193867	7.4828
7.1472	15.15107	14.31807	9.444734	12.6138	12.25047	8.127533	9.623867	9.646067	7.530733
7.3484	15.4394	15.69133	9.5686	12.71373	12.31687	8.372267	10.28113	9.9514	7.604333
7.5306	16.44127	16.4876	9.659066	13.6142	12.39427	9.399667	11.1948	10.51827	7.813467
7.6372	16.86447	16.66847	9.759666	13.86793	12.47493	9.563267	14.57167	14.06287	7.856067
8.215867	16.95433	16.68747	9.9028	13.97087	12.56373	9.641733	14.8688	14.17047	7.912667
8.370667	17.019	16.79953	9.926666	15.14493	13.16707	9.6796	15.01533	14.297	7.963333
8.446934	17.15233	17.23453	10.03013	15.40287	13.33213	10.4902	15.06627	14.47093	8.4548
8.468866	17.49793	17.59567	10.1632	15.72433	13.65667	11.74273	15.51813	15.07687	8.525066
8.7392	18.179	17.6452	10.23527	16.52727	14.02833	13.91113	15.71007	15.16967	8.636666
8.811067	18.21913	17.85347	10.29847	16.574	14.07767	14.05	15.75793	15.47993	8.755867
9.307934	19.8186	17.86653	10.4046	16.6682	14.202	14.14207	16.06313	15.95947	8.904467
9.403666	19.8592	18.10413	10.55453	17.055	14.37467	14.26167	16.44213	15.97987	9.082933
9.507	19.89453	18.32533	12.4848	17.1452	14.5492	14.61573	17.081	16.02153	9.168333
9.904734	20.3424	18.4538	12.98307	17.24833	14.94947	15.54567	17.14293	16.79353	9.44
10.21533	20.6074	18.6822	13.043	17.33907	15.20633	15.5898	17.44287	16.89533	10.69867
10.3346	20.7026	18.82053	13.22413	17.379	15.41293	15.78693	18.91147	17.23787	10.81047
10.39293	22.97793	18.88833	14.39547	17.41827	15.93873	15.96247	19.13493	17.36573	10.92507
10.47067	23.8694	19.29167	14.5156	17.47807	17.5902	16.01913	20.73333	18.2392	11.07407
10.57973	24.8808	20.06553	14.56527	17.54033	18.73227	16.14007	20.9974	18.82387	13.47613
10.6594	24.89127	21.0492	14.7552	17.6402	18.9306	16.9782	21.1274	19.0712	13.52547
10.83027	25.15487	21.2334	14.77433	17.91747	19.17147	17.17407	21.21133	19.16727	13.81453
11.42993	25.87767	21.34833	14.85547	18.01527	19.62167	17.32713	21.38607	19.63433	13.89067
11.546	26.44367	21.45427	14.95653	18.55193	22.15107	17.5906	22.621	19.98293	16.417
11.6742	26.7348	22.25433	15.00993	19.13753	23.82007	17.7408	22.69033	20.56847	16.63113
11.7796	27.16633	22.35027	15.09593	19.64193	23.87753	17.8564	22.84353	21.5392	16.70613
11.87447	27.70333	22.38553	15.33987	19.709	24.20893	18.34693	23.18213	22.92113	17.47747
12.01927	27.95613	22.4762	15.42067	19.93647	24.36713	18.57027	23.52367	23.76267	17.91527
12.35527	28.44393	22.58887	15.46407	20.12	24.56493	18.64933	24.47427	24.0238	17.97807
12.55	28.92367	22.60607	15.76093	20.37873	24.89793	19.04627	24.55933	24.09267	18.10933
12.69633	29.02547	22.65493	16.06827	21.75067	25.5806	19.14107	24.9898	24.19153	18.15827
13.81847	29.25387	22.66493	16.25347	22.32293	25.71487	19.29407	25.1856	24.26733	18.5064
14.8774	29.3026	23.05807	16.97153	22.51873	26.00313	20.14327	25.31613	24.38733	18.60393
15.61093	29.41087	23.31207	17.5002	23.64327	26.20367	20.23233	25.48613	25.13547	18.82487
16.33387	29.57553	23.39453	17.692	24.6252	26.38267	20.39627	26.01847	25.46013	19.14153
16.44653	29.75987	23.4336	18.8118	24.7588	27.05893	21.2688	26.22493	26.4122	19.30753
16.50007	29.81687	23.4418	20.0066	25.24527	27.58653	21.33907	26.40647	26.5288	19.3744
17.183	29.91473	23.46727	20.5878	26.3006	28.49	24.353	26.5404	28.0686	19.63233
17.7212	30.81513	23.53913	21.3842	26.39607	28.73547	25.52467	26.82053	28.3068	19.79727
18.9804	30.88147	23.78	21.55213	26.72233	28.81933	25.61867	27.03967	28.89853	19.9208
19.252	31.1014	23.79387	21.83013	27.09707	28.95253	25.72133	27.20373	29.07747	20.6244
19.85553	31.2562	23.844	23.6692	27.30007	29.09333	26.04907	27.62507	29.21693	20.98773
19.99447	31.8418	24.24447	23.785	27.62347	29.12333	26.25907	28.50013	29.33313	21.0528
20.05253	31.91433	24.41787	23.83547	28.06627	29.26393	27.7318	28.69227	29.45453	21.15487
20.09133	32.48767	24.46947	23.90487	28.50927	29.35147	27.78753	30.98967	29.514	21.2758
20.18867	32.6006	24.51913	25.33873	28.99787	29.38527	27.97127	31.065	29.57613	21.36027
20.37327	33.04227	24.52493	25.8632	29.16907	29.51813	28.5508	32.62807	29.7152	21.38587
20.52893	33.0868	24.58987	27.60413	29.79687	30.22827	28.8738	32.70967	29.86173	21.76087
20.64433	33.21733	24.61233	27.65833	30.87553	30.29807	28.9636	32.76873	30.13493	23.16673
20.77353	33.33933	24.6442	28.4106	31.18413	30.64087	29.20327	32.77573	30.24327	23.88673
21.46453	33.5922	24.6782	28.97353	31.725	30.8502	29.33973	32.89553	30.30347	23.99827
21.52787	33.8076	24.7438	29.18293	31.8216	30.87613	29.56967	33.28753	30.42667	24.43727
21.5938	34.19387	24.77427	30.3986	31.8524	30.92453	30.3352	33.38493	30.4578	26.59773
22.10667	34.23233	24.8176	30.6518	31.95793	31.0702	30.43373	33.42813	30.56333	27.08867
24.60813	34.3152	24.86767	31.29847	33.51947	31.20813	31.1916	33.4822	30.6642	27.4396
24.68513	34.4376	24.8908	31.359	33.6694	31.283	31.25693	36.14673	33.4028	27.7686
24.8664	34.54153	25.00767	31.40293	33.69913	31.2888	31.30507	36.8274	33.5904	27.91573
25.911	34.94413	25.12247	31.6024	33.96107	32.1438	31.41887	37.69007	34.61753	28.18493
27.36787	35.15193	25.44227	31.76927	34.82347	32.49413	31.4866	37.713	34.90093	28.29213
27.93153	35.24553	25.47267	31.84913	34.98973	33.4916	31.74927	37.862	35.1164	29.53593
29.09207	35.60833	25.57013	32.63993	35.17107	33.61193	31.98887	38.78567	35.19067	30.42787
29.35693	35.75487	25.63487	32.73653	35.7168	34.48987	32.07387	38.91633	35.43153	30.54013
29.40647	35.98093	25.70087	32.77727	36.15453	34.59673	33.0446	39.00274	36.1412	30.54713
29.80233	36.81313	25.72447	33.4778	36.19487	34.76973	33.34633	39.97213	36.1718	30.6536
30.2326	36.88993	25.7998	33.56167	36.238	35.67933	33.39973	0	36.94287	30.71147
30.37787	36.97053	25.88447	33.74247	36.29793	36.19107	33.4224	0	37.48073	30.72433
30.46873	36.9854	26.0144	33.8112	36.43993	36.8362	33.45313	0	39.13187	30.76613
30.58527	37.0572	26.21993	34.07233	36.48527	37.17387	33.54773	0	39.86773	30.9454
30.9772	37.4372	26.62587	34.47173	36.5306	38.50367	33.6364	0	0	31.46073
31.07527	37.66973	27.5586	35.0642	36.93587	38.9564	33.7404	0	0	31.48433
31.3606	37.88673	27.6946	35.17173	37.09533	39.15967	33.8062	0	0	31.56147
31.70827	38.03107	27.91587	35.39967	37.1604	39.22073	33.927	0	0	31.66607
31.78293	38.04887	28.20993	35.4466	37.89413	39.41133	34.3574	0	0	31.68507
31.97587	38.1922	28.58693	35.50727	38.06593	39.47673	34.4512	0	0	31.8026
32.26593	38.21713	28.63073	35.74767	38.13167	39.5874	34.99067	0	0	32.4342
32.284	38.25593	28.99833	35.947	38.46287	39.709	35.217	0	0	33.12293
34.03447	38.30933	29.49713	36.08933	39.43587	39.77227	35.41727	0	0	33.17747
34.13833	38.3668	29.7394	36.15347	0	0	35.81493	0	0	34.2412
34.22307	38.39093	29.8018	36.19353	0	0	35.85467	0	0	34.33707
34.3954	38.41053	29.8518	36.23553	0	0	36.31487	0	0	34.822
35.7252	38.43553	30.02127	36.30693	0	0	36.86913	0	0	35.22667
35.86427	38.46287	30.76873	36.34673	0	0	37.28153	0	0	35.39847
36.1554	38.51347	31.34533	36.5808	0	0	37.3426	0	0	35.56773
36.25727	38.5884	31.52847	36.942	0	0	37.45513	0	0	35.8844
36.62893	38.6658	31.62973	37.2796	0	0	37.63713	0	0	36.11773
36.72293	39.60413	33.006	37.37547	0	0	37.8092	0	0	36.80727
38.54907	39.8352	34.56013	37.60927	0	0	37.8268	0	0	36.9798
39.03227	39.95893	35.0166	37.66167	0	0	37.87093	0	0	37.11333
39.14046	0	35.84593	37.73807	0	0	37.93373	0	0	37.22626
39.2262	0	36.139	37.8022	0	0	38.02973	0	0	37.578
39.2752	0	36.2132	37.89693	0	0	38.28187	0	0	38.80793
39.27893	0	36.40767	38.06127	0	0	39.18613	0	0	0
39.36127	0	36.64567	38.16627	0	0	39.9132	0	0	0
39.39466	0	36.70173	38.23933	0	0	0	0	0	0
39.48447	0	36.74093	38.283	0	0	0	0	0	0
39.53053	0	36.8398	38.32453	0	0	0	0	0	0
39.55713	0	36.84793	38.5174	0	0	0	0	0	0
39.68753	0	37.42553	38.7866	0	0	0	0	0	0
39.78153	0	37.73827	39.00967	0	0	0	0	0	0
39.96033	0	37.83607	0	0	0	0	0	0	0
0	0	38.07493	0	0	0	0	0	0	0
0	0	38.58493	0	0	0	0	0	0	0
0	0	38.7448	0	0	0	0	0	0	0
0	0	39.22493	0	0	0	0	0	0	0
0	0	39.25593	0	0	0	0	0	0	0
0	0	39.33647	0	0	0	0	0	0	0
0	0	39.43913	0	0	0	0	0	0	0
0	0	39.8242	0	0	0	0	0	0	0
0	0	39.99273	0	0	0	0	0	0	0
