# Supplementary material for: Neural manifolds for odor-driven innate and acquired appetitive preferences
Source: Nat Commun. 2023 Aug 5;14:4719. doi: 10.1038/s41467-023-40443-2 (PMC10404252; doi:10.1038/s41467-023-40443-2)
Supplement: Supplementary file 4 — Source Data [file 41467_2023_40443_MOESM4_ESM.zip › Figure2/2019613_right/ch8_11/text/two_hep_C1.txt]

0.1006	1.912	0.442	0.1594667	1.341533	0.0068	0.6545333	0.1210667	0.3080667	0.03333334
0.5628	2.031533	0.6176	0.5349333	1.457133	1.512267	0.7182667	0.4386667	1.530133	0.5224667
6.863266	2.2138	0.6261333	0.6738667	2.4374	1.584067	0.836	1.605133	1.966867	0.5794
8.0972	3.781733	0.7254667	1.552933	2.922267	2.588467	0.8922667	1.741267	2.067467	0.9076
9.0858	4.759067	0.7365333	1.9378	3.0606	3.012333	1.158733	1.8132	2.686533	2.078533
10.3802	4.862867	2.451667	2.2754	3.075267	3.098933	1.696067	1.920467	3.0538	2.537933
10.39153	4.933466	4.6734	2.6734	3.237533	4.652867	1.931867	2.088067	3.196267	3.067067
10.44607	5.247	5.878133	4.886867	3.278333	4.9672	1.979667	2.181667	3.269333	3.594733
10.4758	5.406867	6.7434	5.347133	3.731133	5.255	2.762733	2.1874	4.383467	3.745133
10.52367	5.488934	9.009133	5.775466	3.872133	5.402667	4.109533	2.3026	4.4724	3.8302
10.56173	6.6798	9.104667	6.0854	3.982867	5.482533	4.2542	2.689333	4.676333	4.294667
10.59727	8.126667	9.216066	6.842733	4.052067	5.786867	4.51	2.796133	4.801867	4.4068
10.6478	8.306133	9.3944	8.089	4.361533	5.882933	4.613733	2.894267	4.939533	4.4964
10.67447	8.378	9.739667	8.266267	4.4056	6.015733	4.7618	3.034267	6.034467	4.958533
10.71153	9.264867	10.06047	8.385	4.8482	6.103933	4.869733	3.126133	6.669933	5.246
10.76013	9.427134	10.40273	8.407066	5.3818	6.561133	4.909733	3.171667	7.615	5.830067
10.82873	9.5396	10.46527	10.2392	5.579333	6.7868	4.959533	3.214067	8.221267	6.149133
11.07667	9.659467	10.485	10.37853	5.9444	6.879867	4.984267	3.257867	8.716267	6.6084
12.77047	9.903133	10.528	10.40587	6.0158	6.8856	5.0482	3.296933	9.927533	7.033667
12.81893	10.34813	10.57753	10.45893	6.1426	7.182066	5.083533	3.360867	10.3158	7.4594
13.23127	10.43993	10.60267	10.48353	6.362867	7.274933	5.268067	3.602867	10.38947	8.4558
13.31533	10.47567	10.85293	10.5	6.4746	7.482934	5.342067	3.904733	10.45473	9.711733
13.3676	10.5032	10.9196	10.54833	6.528934	7.6192	5.4046	4.053	10.59113	9.791667
13.4306	10.60727	11.04847	10.72733	8.155334	7.7626	5.453533	4.147666	10.65	10.18113
13.5104	10.75433	11.11467	11.7828	10.39433	7.864867	5.507667	4.683	10.76633	10.33387
13.95687	10.93847	11.26147	12.84433	10.4238	8.103733	5.839133	4.814867	10.99507	10.37807
14.4566	10.96787	11.357	12.85627	10.56453	8.161266	5.921933	5.0198	11.10633	10.41613
16.5282	11.26893	11.42073	12.90913	11.25713	9.826533	6.033867	5.249866	11.32447	10.45167
16.80007	11.35527	11.55027	13.5512	11.3216	9.841866	6.253667	5.471467	11.38653	10.50507
18.03353	11.55513	11.58453	13.64927	11.53187	10.09247	6.595067	5.5448	11.42967	10.60373
18.12927	11.77893	11.623	13.97287	12.8238	10.13953	6.6848	6.490267	11.5548	10.67853
18.187	11.90007	12.6252	14.17673	13.2098	10.21407	6.750867	6.657133	11.81573	10.7762
20.4836	12.10027	12.91473	14.799	13.25893	10.3248	6.8108	6.812133	11.88527	10.9076
21.0094	12.25673	13.3864	15.45133	13.33773	10.3378	6.861933	7.097733	11.89953	11.03087
21.10127	12.4746	13.45553	16.5624	13.40753	10.38673	6.903934	7.849733	12.76367	11.2268
21.18947	12.543	13.70447	16.7892	13.52053	10.39613	7.0404	7.951066	12.85713	11.34007
21.2244	12.6138	13.7674	17.76773	15.15027	10.4262	7.132333	8.057667	12.92567	11.54233
21.29393	13.02933	14.00907	18.0474	15.37467	10.43673	7.265533	8.1426	13.002	11.67813
21.38833	13.0982	14.0674	18.416	17.09707	10.45387	7.358	9.6384	13.22967	12.10253
21.63087	13.29913	16.19533	18.60427	18.41673	10.49453	7.826867	10.28207	13.6226	12.353
21.82693	13.30913	17.64687	19.35967	18.72773	10.52927	7.939267	10.39153	13.9146	12.41893
21.90253	13.3756	18.5516	22.32267	18.9316	10.69127	8.1922	10.43827	13.92247	12.5384
21.9424	13.38107	18.5986	22.43953	18.9448	11.14593	8.501	10.4648	14.31013	12.69727
22.0038	14.4534	18.6514	23.66827	19.53573	11.33133	9.047133	10.52747	14.3416	13.11407
22.12513	15.86927	18.73167	23.697	20.01153	11.36373	9.1494	10.61007	14.404	13.1902
22.31813	17.27393	19.71067	24.20547	22.23	12.139	10.3218	10.68927	14.7984	13.8552
22.5934	21.7782	19.9262	26.35427	22.39253	12.2588	10.38053	11.03507	14.89787	14.8528
22.736	21.93387	20.16753	26.49553	23.39887	12.364	10.428	11.85567	15.40853	19.78987
22.78647	22.03153	20.266	26.52753	25.0792	12.99593	10.50147	11.991	16.86127	20.59187
22.83573	22.35107	20.45227	26.53647	26.84333	13.49487	10.51973	12.07007	16.99347	23.26327
23.08073	22.50727	20.46867	26.6126	26.9566	13.60373	10.5514	12.2198	17.08407	23.9626
24.87653	22.56773	20.57387	27.61447	26.9702	14.18767	10.5892	12.70167	17.5974	25.00447
24.9864	22.84367	20.79687	27.72327	27.21867	14.3426	10.6534	12.79387	17.90267	25.31093
28.5628	22.97327	21.33953	28.6076	27.30113	15.71747	10.7304	13.80953	18.26413	25.89807
28.8512	23.42907	21.46333	28.6784	27.9116	15.90573	11.3176	14.0074	22.73253	30.24393
30.91287	23.6822	21.47653	28.70913	28.06047	15.95767	11.50893	14.0864	22.85973	30.62913
31.6276	23.7598	21.63827	28.9962	28.25967	16.10887	11.58433	14.28167	24.0822	31.11467
31.82047	23.90607	23.74547	29.07387	28.30407	16.3296	13.4318	14.42227	26.372	32.63813
33.12173	24.20973	25.88633	29.5982	28.493	16.45567	13.69553	14.71387	26.5026	32.67433
34.62407	24.25913	26.28947	29.6616	28.61347	16.5308	13.8608	18.6272	26.8242	32.7472
35.05607	24.45633	27.44327	29.75093	28.71773	16.7616	14.55667	21.50747	27.76367	32.78333
35.58767	24.89733	27.84767	30.06987	28.95087	17.06327	14.6898	21.57813	27.7976	32.8378
36.96487	26.74393	30.2048	30.6326	29.35133	17.2084	15.50807	21.70573	31.54147	32.87167
37.08527	26.79613	33.56767	31.22947	29.415	17.27627	18.296	21.77013	31.70247	32.938
37.2068	26.85713	33.71427	31.37067	29.5974	17.45267	19.27593	22.163	35.50113	32.99073
37.44233	26.97127	35.814	33.3474	29.7078	17.94053	19.5226	22.2126	35.54627	33.9042
37.58747	27.05593	35.8854	33.97933	29.80493	18.564	19.5896	23.34047	35.61133	34.00107
37.71767	27.11593	35.9744	34.4848	29.902	18.70527	20.6596	23.92547	35.92327	34.41607
37.874	27.21093	36.52453	34.57467	30.03207	19.2676	21.97687	25.36727	36.1894	34.42973
38.12853	27.67453	37.58873	37.0162	30.10493	19.4524	22.54973	25.47827	36.47393	34.49073
38.26327	29.35733	37.84253	37.2574	30.2006	19.6486	23.0186	25.55047	36.74127	34.806
38.475	30.10747	0	37.33787	30.3716	21.75553	23.13133	25.66653	39.9934	35.44513
38.68033	30.4622	0	38.57713	30.449	23.65887	23.40627	27.23213	0	35.81513
38.87767	30.58727	0	38.61526	30.6362	23.93067	25.832	27.30407	0	36.0818
39.0234	31.04167	0	39.41367	31.8848	27.92247	25.91173	28.4178	0	37.31033
39.19847	31.61193	0	39.54647	32.01473	28.2254	25.99433	29.23387	0	37.4742
39.3632	31.69547	0	0	33.0974	28.34913	26.18	29.55927	0	37.58747
0	31.84187	0	0	33.3418	29.21993	27.28453	29.67607	0	37.73027
0	32.01587	0	0	33.7986	29.4658	27.5928	30.14287	0	37.76193
0	34.79613	0	0	33.8168	30.60753	27.74353	30.4894	0	37.921
0	35.9322	0	0	33.9492	31.88953	27.7576	32.03713	0	37.983
0	36.02767	0	0	34.00807	34.4522	27.8072	32.15373	0	38.11567
0	36.12914	0	0	34.33027	34.4938	27.91	33.21007	0	38.3542
0	36.27033	0	0	34.90493	34.8098	29.0398	34.0042	0	38.66467
0	0	0	0	38.56307	35.06087	29.2292	34.0532	0	38.77773
0	0	0	0	0	35.17073	29.26153	34.14947	0	39.41087
0	0	0	0	0	35.73513	29.37967	34.28214	0	39.98473
0	0	0	0	0	35.8614	29.86447	36.32513	0	0
0	0	0	0	0	38.23427	30.39093	36.82933	0	0
0	0	0	0	0	38.3368	30.8324	38.277	0	0
0	0	0	0	0	38.52267	31.11287	38.4688	0	0
0	0	0	0	0	38.57	31.2678	39.70207	0	0
0	0	0	0	0	38.62173	31.2904	39.8454	0	0
0	0	0	0	0	38.6592	31.3966	0	0	0
0	0	0	0	0	38.72327	32.26907	0	0	0
0	0	0	0	0	38.85613	32.34547	0	0	0
0	0	0	0	0	38.92027	32.47833	0	0	0
0	0	0	0	0	39.0642	34.25813	0	0	0
0	0	0	0	0	39.17373	34.46327	0	0	0
0	0	0	0	0	39.47093	34.58987	0	0	0
0	0	0	0	0	39.84787	34.63206	0	0	0
0	0	0	0	0	39.91673	34.9358	0	0	0
0	0	0	0	0	39.9972	35.09273	0	0	0
0	0	0	0	0	0	35.89326	0	0	0
0	0	0	0	0	0	38.249	0	0	0
0	0	0	0	0	0	38.7268	0	0	0
0	0	0	0	0	0	39.85933	0	0	0
