# Supplementary material for: Neural manifolds for odor-driven innate and acquired appetitive preferences
Source: Nat Commun. 2023 Aug 5;14:4719. doi: 10.1038/s41467-023-40443-2 (PMC10404252; doi:10.1038/s41467-023-40443-2)
Supplement: Supplementary file 4 — Source Data [file 41467_2023_40443_MOESM4_ESM.zip › Figure2/2019613_right/ch8_11/text/apin_C6.txt]

0.1016	0.02986667	0.06526667	0.02833333	0.06826667	0.05386667	0.1898667	0.5372	0.5625333	0.07866666
0.5153334	0.1254667	0.1225333	0.1050667	0.214	0.08133333	0.4368	0.6235333	0.9527333	0.1133333
1.663333	0.7988	0.3088	0.1164	0.4431333	0.1262	0.4868	0.7300667	1.572933	0.148
1.7356	0.8854667	0.3511333	0.3879333	0.4775333	0.181	0.8564667	1.0516	1.632467	0.1629333
3.144667	1.171267	0.6454	0.5896667	0.5109333	0.6197333	0.9281333	1.171867	1.7098	0.185
3.232733	1.250667	0.7097333	0.6689333	0.5513333	0.6846	1.8282	1.2058	2.0038	0.3162667
3.6052	1.376933	0.9332666	0.744	0.5820667	0.7262667	1.959467	1.238133	2.548667	0.6994
3.7352	1.4498	0.9908	0.8292	0.5966	1.087867	1.9848	1.322867	2.634333	0.9895333
4.028733	1.5184	1.240933	0.9087333	0.8225333	1.122733	2.010133	1.333067	2.940333	1.042133
4.073933	1.5694	2.222533	1.2708	0.8547333	1.155667	2.031733	1.400333	3.6888	1.817733
4.108733	1.634533	2.6134	1.383067	1.1722	1.252933	2.073333	1.500133	3.8364	1.875533
4.1524	1.675867	3.0014	1.445267	1.252133	1.289333	2.131067	1.539533	4.052933	1.958867
4.359867	2.240867	3.356467	1.4822	1.381667	1.4012	2.2334	1.5792	4.083867	2.027067
5.115267	2.395733	3.9566	1.518667	1.496933	1.539267	2.2964	1.5978	4.1162	2.230267
5.198333	2.479867	3.986267	1.6036	1.624533	1.6436	2.3804	1.6268	4.139534	2.457133
5.6066	2.507067	4.047133	1.808	1.6956	2.044533	2.392067	1.679267	4.362733	2.5158
6.150067	3.077867	4.084933	1.918467	1.7436	2.0726	2.534333	1.777333	4.474	2.552667
6.3554	3.4814	5.900667	1.973333	1.824	2.095533	2.568067	1.825733	4.777	2.589467
6.414067	3.543733	6.107666	2.004	1.8692	2.1306	2.959333	1.8978	4.844733	2.713267
6.474933	3.750267	7.111133	2.0388	2.0422	2.1928	3.025733	2.199467	4.9572	2.814667
6.9654	4.8802	7.144467	2.0678	2.0854	2.331	3.131533	2.363533	4.993933	3.441667
7.0464	5.047266	7.1738	2.159667	2.154333	2.5252	3.202333	2.505667	5.0504	3.526467
7.230866	5.2794	7.960866	2.166133	2.172733	2.5682	3.2294	2.541533	5.104466	3.718933
7.703467	5.3786	8.050933	2.338067	2.463867	2.606933	3.3898	2.5866	5.158	3.781333
7.928333	5.765467	8.437333	2.415333	2.551933	2.673267	3.454933	2.6738	5.2838	3.8132
8.448067	5.8334	8.494866	2.474333	2.7204	2.8316	3.6458	2.7942	5.841267	3.9006
8.563066	6.0188	8.543533	2.570867	2.757133	3.320667	3.7894	2.806067	5.846467	3.942667
8.622933	6.125067	8.553866	2.5822	2.871067	3.3608	4.364067	2.965133	6.065	3.973867
9.460267	6.179	8.6966	2.628267	2.914	3.4038	4.462333	2.994867	6.153067	4.031867
9.519466	6.2516	8.822333	2.969733	2.9468	3.4674	4.567867	3.028467	6.329533	4.163867
9.567467	6.338933	8.935266	2.998933	2.9744	3.727867	4.667933	3.152867	6.409	4.272467
9.680734	7.171333	8.994467	3.1322	2.981867	3.819267	4.794867	3.18	6.833533	4.528666
9.745533	7.234533	9.054934	3.674133	3.021733	3.8626	4.874866	3.227	7.130733	4.826533
9.867534	7.327	9.127666	3.706467	3.034133	3.965933	5.004467	3.299533	7.219533	5.085933
9.987534	7.516733	10.51153	3.7538	3.184533	4.166266	5.179867	3.3444	7.271	5.1588
10.4908	7.570267	10.5362	4.300734	3.4108	4.232467	5.333133	3.4918	7.311666	5.231933
10.54327	7.622667	10.6424	4.3648	3.586533	4.269	5.363867	3.5428	7.350667	5.283467
11.13353	7.736133	10.91713	4.416667	3.744933	4.311	5.516267	3.610267	7.422867	5.393734
12.56367	7.791266	11.1222	5.037667	3.8512	4.314333	5.6682	3.936933	7.452734	5.4788
12.62147	7.836067	12.78173	5.3938	4.052267	5.014333	5.8536	3.9892	7.4814	5.732133
12.88827	7.928933	12.82433	5.423467	4.116867	5.054067	5.925	4.2616	7.5524	5.777867
12.98827	7.9904	12.8856	5.5414	4.183933	5.098333	6.671467	4.416934	7.8432	5.815134
13.52447	8.028334	12.9994	5.589133	4.415867	5.167867	6.833933	4.4876	7.931667	5.853734
13.892	8.059533	13.6502	5.6888	4.549333	5.236933	6.8816	4.554067	7.966933	5.925933
13.93427	8.167733	13.75733	5.7152	4.675	5.3448	6.926067	4.631467	8.034333	6.155933
14.0428	8.769667	14.6632	5.843467	4.711667	6.355134	6.9964	4.687267	8.114333	6.447067
14.12947	8.884267	14.882	5.862067	4.7468	6.460866	7.1102	5.336467	8.118867	7.143067
14.97387	8.9482	14.91053	5.8708	4.791133	7.411067	7.781133	5.449533	8.2122	7.181334
15.33907	8.994933	14.9514	5.8964	5.040067	7.501	7.971133	5.569467	8.9708	7.225333
15.39367	9.024333	15.032	5.904933	5.155533	7.7048	7.996267	5.627133	9.054867	7.376133
15.461	9.039267	15.06407	5.923133	5.163667	8.4612	8.017667	5.888867	9.144667	7.414067
15.59973	9.176	15.39447	6.058466	5.201267	8.523933	8.222667	5.944933	9.2334	7.499267
15.6486	9.2788	15.85913	6.2416	5.2262	8.5966	8.342	6.103267	9.312266	7.537333
15.75387	9.3222	15.99253	6.296667	5.266933	9.020866	8.436466	6.518	9.430333	7.608733
15.83733	9.427733	16.12587	6.357533	5.391933	9.124534	8.5146	6.8804	9.479067	7.651667
16.3356	9.590134	16.26407	6.665133	5.427933	9.159866	8.561267	6.929667	9.5796	7.699667
16.44087	10.00653	16.32567	6.732467	5.498667	9.510734	8.665	7.025267	9.585533	7.838533
16.53333	10.01373	16.58	7.8192	5.697	9.599667	8.740533	7.514667	9.7884	8.617066
16.68287	10.30193	16.74753	7.981333	5.9488	9.704534	8.769	7.6622	9.8518	8.620934
16.76673	10.41587	17.2942	8.021867	6.0506	9.7352	9.1768	8.2304	10.37993	8.664066
16.9002	10.6432	17.5562	8.1092	6.8344	9.767	9.188666	8.284467	10.78873	9.3768
17.01193	10.97447	17.70367	8.323334	7.280533	10.40907	9.240867	8.334534	10.89973	9.568133
17.1304	11.02673	17.79267	8.370466	7.285933	10.4138	9.56	8.395066	10.95627	9.695
17.22933	11.06893	17.86873	8.374933	7.673733	10.58147	9.6184	8.4338	10.9974	9.726267
17.2652	11.28747	17.89287	8.385867	7.871	10.62373	10.05907	8.4562	11.01853	9.843
17.3232	11.49567	18.32667	8.4644	9.080733	10.68327	10.2552	8.475333	11.44633	9.9562
17.65513	11.69747	18.35727	8.543067	9.111067	11.13193	10.37947	8.6792	11.53953	10.17747
17.6814	12.45093	18.511	8.6328	9.2454	11.25807	10.69127	8.7456	11.59893	10.37107
17.7394	12.65733	18.56053	8.8184	9.274467	11.31993	10.70567	9.209867	11.71513	10.46827
17.77673	12.75413	18.6674	8.861134	9.320867	11.3544	10.78247	9.297067	11.75887	10.47313
17.81227	13.10427	18.86973	9.227266	9.4022	11.38387	10.8204	9.3496	11.85247	10.529
18.7106	13.18047	19.20673	9.304733	10.62267	11.43407	11.517	9.528733	11.94007	10.90673
18.82433	13.21453	19.83867	9.493867	10.63073	11.54073	11.54753	9.668734	12.3508	11.106
18.9426	13.2754	19.898	9.5696	10.7086	11.67707	11.57987	9.844067	12.78627	11.1506
19.01373	13.34387	20.0988	9.846066	10.71887	12.4932	11.7836	9.9296	13.02193	11.31573
19.44047	14.398	20.54987	9.9036	10.9594	12.55393	11.97607	10.03673	13.07047	11.3632
19.48347	15.69173	20.64187	10.033	11.0404	12.68827	12.14853	10.1892	13.2166	11.42293
19.555	15.7824	20.69333	10.04607	11.5296	12.727	12.18247	10.29167	13.29587	11.47887
19.8248	15.83673	20.85287	10.13067	11.5832	12.77773	12.19993	10.5652	13.68293	11.49
20.32267	15.91187	20.94647	10.24067	11.6502	12.8742	12.22193	10.66767	13.81833	11.54287
20.4682	16.61713	21.77813	10.25393	11.73487	13.24473	12.27	10.8638	14.1842	11.63093
20.56207	16.66853	22.04433	10.40093	11.95933	13.54167	12.309	10.91447	14.3142	12.788
21.933	16.82993	22.1046	10.5412	12.25027	14.41867	12.31407	10.96467	14.40407	12.8816
22.23407	16.91427	22.18727	10.66433	12.42267	14.642	12.3484	10.9986	14.45167	12.8848
22.3046	18.60347	22.24887	10.69727	12.68987	14.71707	12.3922	11.01193	14.458	12.94307
22.3648	18.62773	22.93987	11.3948	12.99227	14.81893	12.4812	11.7228	14.49973	12.98167
22.50147	18.66547	22.99853	11.59047	12.99967	14.9124	12.51927	12.09367	14.5138	13.02553
22.67527	19.00453	23.3984	11.62453	13.11833	14.95367	12.6172	12.20533	14.55993	13.07833
23.45253	19.13347	23.74107	11.7014	14.1146	15.0074	12.66813	12.28693	14.67087	13.1686
23.5192	19.3742	23.833	11.75773	14.1798	15.068	12.73393	12.3558	15.00287	13.66473
23.6034	19.8444	23.91487	12.08707	14.37273	15.1018	12.7434	12.48093	15.01447	13.73467
23.6462	19.98087	23.9444	12.12353	14.4174	15.74233	12.79493	12.59607	15.051	13.8364
23.7734	20.80133	23.9802	12.21727	14.51967	15.79527	12.8618	12.6764	15.16633	13.91687
23.90073	20.8732	24.81587	12.5972	14.59473	15.85667	12.91853	13.35353	15.30153	14.10793
24.3072	20.95427	25.8122	12.636	14.62727	15.90253	12.96927	13.43753	15.39233	14.2404
24.51633	21.06267	25.87807	12.66907	14.67573	15.93587	13.48487	14.11153	15.65007	14.49433
25.18667	21.3052	26.70727	12.69547	14.80833	15.94253	13.51507	14.18613	15.72973	14.54087
25.2738	21.8916	27.008	12.72447	14.94873	16.0704	13.6284	14.30107	15.7444	14.59247
25.43307	22.0476	27.6222	12.8814	15.01107	16.07307	13.68607	14.3732	15.83333	14.641
25.46473	22.14613	28.41493	13.6358	15.0958	16.19167	13.74927	14.4912	15.87433	15.46247
25.56867	22.2366	30.24367	13.74287	15.17573	16.28633	13.98327	14.61353	15.9122	15.55187
25.60107	22.29707	30.75707	13.80287	15.2192	16.3258	14.02933	14.70727	15.96067	15.62913
26.40593	22.36507	30.80253	14.3188	15.25933	16.3616	14.0908	14.75673	16.11047	15.68373
26.43887	22.423	31.10027	14.8652	15.2748	16.4294	14.20433	14.85747	16.1646	15.76933
26.50167	22.4578	31.20813	15.08687	15.3568	16.46307	14.68493	14.8836	16.30207	16.13527
26.56073	22.4998	31.96573	15.09453	15.5282	16.60053	14.7264	14.8912	16.4596	16.35327
26.71887	22.72353	32.05873	15.2256	15.65207	16.86487	14.7868	14.93473	16.48893	16.82747
26.81533	22.73367	32.18007	15.27527	15.69107	16.9244	14.8742	14.98247	16.78307	16.9708
26.88773	23.20887	32.31047	15.6352	15.69627	16.96027	14.95887	15.054	16.84453	17.10127
27.29493	23.24427	32.4902	15.65173	15.72073	16.97073	14.9864	15.07507	16.87667	17.1534
27.3486	23.61447	32.87847	15.83707	15.74407	17.01553	15.05213	15.12147	16.9082	17.4758
27.77253	23.79687	33.20747	16.13993	15.76827	17.05287	15.07547	15.204	16.9186	17.6298
28.47753	24.04307	33.27587	16.29913	15.82587	17.0708	15.2786	15.2108	16.98547	17.99553
29.08067	24.3512	33.32713	16.30647	15.92793	17.10213	15.28553	15.35287	16.99853	18.29733
29.14493	24.49427	33.9104	17.2122	16.0344	17.128	15.31293	15.3884	17.72927	18.52267
29.31247	24.68393	34.0636	17.51993	16.51713	17.3634	15.4524	15.64233	17.9182	19.09007
29.8614	24.73833	34.38853	18.0584	16.561	17.89033	15.70813	15.70053	18.00607	19.14227
29.94973	24.79613	35.31567	18.08253	16.6338	18.05587	15.77227	15.78693	18.06093	19.83247
30.53947	25.25347	35.40207	18.28387	17.03053	18.07627	15.9066	16.05533	18.1222	20.30973
30.65727	25.26613	35.7678	18.55187	17.1016	18.08387	16.0682	16.35947	18.18907	20.48653
30.79933	25.3492	35.93407	18.58173	17.13967	18.15353	16.49153	16.46433	18.2304	20.5354
30.93693	25.7964	35.97187	18.69853	17.3294	18.19507	16.5158	16.63253	18.60067	20.71987
31.03667	26.19187	36.014	18.75273	17.44513	18.3544	16.55033	16.64253	18.6508	20.77447
31.25833	26.25967	36.10853	18.7604	17.5078	19.12153	17.25347	16.66507	18.84307	21.44353
31.32373	26.2954	36.16687	18.83047	17.552	19.35573	17.8622	16.7574	18.89393	21.4844
31.35347	26.3916	36.1878	18.94973	17.581	19.49053	18.51027	16.95347	18.98107	21.5478
31.37713	26.4446	36.2068	19.04073	17.68053	19.66213	18.6724	16.99767	19.0028	21.6164
31.45927	27.25047	36.327	19.07373	18.21573	19.74927	18.81513	17.04113	19.0802	21.691
32.05267	27.3274	36.83113	19.18367	18.60107	19.8146	18.90567	17.07833	19.1166	22.42273
32.2904	27.74267	36.933	19.2598	18.65767	19.868	19.03027	18.61793	19.27247	22.51033
32.4116	27.88407	36.996	19.2984	18.74153	19.90167	19.10173	18.71167	19.3362	22.56833
32.69187	28.45787	37.84706	19.6596	18.76347	19.93433	19.2278	18.7862	19.34687	22.60413
32.95973	28.54873	38.51207	19.9346	18.76767	19.9744	19.33493	18.85367	19.40547	22.65453
32.99007	28.60807	38.69887	20.16027	18.83273	20.10933	19.79587	18.8996	19.41133	22.68307
33.07893	28.6496	39.02327	20.307	18.87167	20.1802	19.93893	18.92227	19.50333	23.31787
33.28087	29.01847	39.04713	20.33393	19.0104	20.25933	20.19787	18.95233	19.56913	23.41247
33.335	29.11653	39.492	20.46673	19.01753	20.4778	20.2626	18.9896	19.61527	23.60613
33.48253	29.2122	39.82993	20.72593	19.12613	20.54053	20.38993	19.7352	19.82353	23.75733
33.7542	29.5728	0	20.91507	19.2124	20.62753	20.40973	19.92833	19.84933	23.86367
34.23207	29.744	0	21.15327	19.34673	20.78853	20.4174	20.208	19.93407	24.03253
34.57993	29.91947	0	21.36513	19.37153	20.9166	20.44687	20.3086	20.05093	24.07867
34.95507	30.6958	0	22.15233	19.39273	21.157	20.4782	20.5736	20.87433	24.24707
35.03733	31.2526	0	22.2284	19.41433	21.20873	20.49133	20.69707	20.9574	24.34693
35.07953	31.3748	0	22.331	19.4968	21.23353	20.6228	20.73933	21.01493	24.37193
35.12827	31.58753	0	22.3666	19.5074	21.24887	20.675	20.821	21.0322	24.5942
35.19207	32.36507	0	22.4378	19.6154	21.28573	20.70367	20.8622	21.0708	24.95507
35.2496	32.79627	0	22.67673	19.9148	21.32533	21.0974	20.931	21.15547	25.04007
36.397	32.85033	0	22.78707	19.91787	21.4502	21.1904	20.97167	21.33667	25.05907
36.48833	32.90427	0	22.91027	20.15847	21.55953	21.4362	22.2988	21.35407	25.614
36.53253	33.1746	0	22.94813	20.2552	21.7116	21.442	22.86273	21.55453	25.7508
36.59767	33.22947	0	23.0328	20.84253	21.74507	21.45387	23.78587	21.58687	25.8232
36.70853	33.3878	0	23.09833	20.95373	21.92327	21.5006	23.99947	21.61267	25.89213
37.293	33.52447	0	23.1632	20.9598	21.9564	21.6196	24.05807	21.65787	26.11893
37.77907	33.64167	0	23.21527	20.9798	21.993	21.6874	24.14593	21.67133	26.36473
37.95793	33.80807	0	23.3198	20.9862	22.03353	21.80707	24.2228	22.4082	26.3782
38.10487	33.82613	0	23.445	21.07447	22.0828	21.8152	24.61613	22.46853	26.7
38.38107	33.8956	0	23.6996	21.13667	22.17507	21.9762	24.70993	22.65547	26.7578
38.4472	33.93527	0	25.03107	21.16987	22.3262	22.06447	24.76527	22.92507	26.80667
0	34.353	0	25.1894	21.20927	22.36953	22.44847	24.772	23.0192	27.0582
0	34.39213	0	25.21907	21.2138	22.63113	22.77	24.7944	23.10913	27.1146
0	34.4878	0	25.33433	21.66633	22.7596	22.7972	24.86887	23.16293	27.153
0	34.6202	0	25.8034	21.7578	22.81193	22.83773	24.959	23.192	27.24427
0	34.66713	0	25.8424	21.77987	22.81707	22.89233	25.20653	23.19873	27.34847
0	34.7244	0	26.33627	22.00387	22.88407	23.2044	25.5058	23.2304	27.40373
0	34.7716	0	26.37187	22.19167	22.94353	23.47693	25.57033	23.26907	27.42813
0	34.8186	0	26.4474	22.26767	22.948	23.52833	25.6834	23.31713	27.75707
0	36.02013	0	26.6416	22.4188	22.98587	23.69827	25.73813	23.38033	28.4702
0	36.78813	0	26.73967	22.4732	23.04453	23.76607	25.93953	23.431	28.4818
0	36.81327	0	26.837	22.62247	23.06853	23.84927	26.09787	23.53173	28.51527
0	36.82427	0	26.93107	22.64527	23.16607	24.1782	26.15193	23.57847	28.71967
0	37.1452	0	27.0002	22.7156	23.2154	24.61187	27.15413	23.6426	29.71753
0	0	0	27.2132	22.72393	23.3042	24.90887	28.12233	24.1234	30.3696
0	0	0	27.241	22.75793	23.38927	24.94867	28.43533	24.20413	30.45873
0	0	0	27.27893	22.77113	23.58167	24.97427	28.6774	24.31333	30.59087
0	0	0	27.5302	22.8532	23.65167	24.98007	28.7154	24.3338	30.6002
0	0	0	27.717	23.562	23.6846	25.021	28.84747	24.38653	32.53153
0	0	0	27.87867	23.90653	23.69793	25.818	29.12047	24.44673	32.81573
0	0	0	28.1386	23.96847	23.7274	26.78113	29.17633	24.74067	32.82827
0	0	0	28.6808	24.1364	23.76253	26.93393	29.18293	24.9086	32.93667
0	0	0	28.7242	24.22047	23.80853	27.05213	29.28727	24.9716	33.5452
0	0	0	28.96153	24.25507	23.84773	27.19533	29.61887	25.00507	35.2158
0	0	0	29.07933	24.2912	24.06787	27.38807	30.11967	25.15473	35.39947
0	0	0	29.1482	24.31193	24.16307	27.59393	30.19147	25.30907	35.43027
0	0	0	29.27227	24.34273	24.58693	27.70373	30.25953	25.40633	35.54427
0	0	0	29.3528	24.43227	24.73633	28.13113	30.2944	25.45387	36.87533
0	0	0	29.42947	25.25987	24.7632	28.1916	30.37273	25.48393	36.9098
0	0	0	29.5556	25.3248	24.80647	28.3788	30.53733	25.51	36.93587
0	0	0	29.58353	25.38413	24.85333	28.4894	30.79673	25.5344	37.09307
0	0	0	29.6624	25.58647	25.2976	28.5	30.887	25.56647	37.1036
0	0	0	29.73453	25.63667	25.3338	28.7206	30.99287	25.59847	37.158
0	0	0	29.8532	26.2622	25.38693	28.92953	31.1424	25.7276	37.25087
0	0	0	29.94073	26.48987	25.62053	29.20893	31.27513	25.7458	37.32327
0	0	0	30.09187	26.8584	25.6706	29.28067	31.46627	26.0444	37.4242
0	0	0	30.84113	26.914	25.7056	29.74	31.55087	26.318	37.46893
0	0	0	30.88133	26.9526	25.90927	30.09447	32.0958	26.8556	37.59027
0	0	0	31.10987	26.96047	26.08773	30.14573	32.18533	26.9068	37.99787
0	0	0	31.1816	27.27833	26.1344	30.20133	32.68	26.98547	38.03367
0	0	0	31.23493	27.28687	26.23687	30.217	32.7884	27.11333	38.0692
0	0	0	31.4706	27.63593	26.37987	30.442	33.17087	27.25867	38.12113
0	0	0	32.1834	27.772	26.62393	30.67673	33.3638	27.3032	38.17747
0	0	0	32.2764	27.81913	26.63527	30.88433	33.4114	27.40333	38.24373
0	0	0	32.2812	28.0282	26.6632	30.96907	33.63	27.51787	38.40053
0	0	0	32.58613	28.07427	26.66787	31.00487	33.682	27.66427	38.62053
0	0	0	32.60686	28.17167	26.67193	31.107	33.73046	27.69073	38.83093
0	0	0	32.87853	28.2512	26.73353	31.22667	33.77234	27.7356	39.13133
0	0	0	33.24733	28.35987	26.75927	31.24707	33.8088	27.7676	39.3246
0	0	0	33.4072	28.44393	26.88393	31.3176	33.89847	27.7758	39.49733
0	0	0	33.47813	28.524	27.04407	31.35327	33.9782	27.81153	39.80467
0	0	0	34.31647	28.7334	27.31713	31.4422	34.07927	27.8652	0
0	0	0	34.4364	28.75593	27.4566	31.47767	34.1562	27.97153	0
0	0	0	34.56427	28.97267	27.57007	31.53273	34.35193	28.00007	0
0	0	0	35.1234	29.37673	27.7434	31.72813	34.42147	28.1228	0
0	0	0	35.446	29.427	28.37447	31.94307	34.53313	28.18613	0
0	0	0	35.50647	29.49733	28.46853	32.30587	34.56787	28.46113	0
0	0	0	36.01527	29.53913	28.58467	32.3774	34.60233	28.5518	0
0	0	0	36.1432	30.27527	28.77767	32.43827	34.64527	28.55747	0
0	0	0	36.14833	30.3282	28.8994	32.44307	34.6856	28.63447	0
0	0	0	36.17307	30.405	29.92647	32.47607	34.90667	28.681	0
0	0	0	36.21553	30.43567	29.9612	32.59347	35.8582	28.72827	0
0	0	0	36.47307	30.50613	30.19607	33.35487	35.93173	28.74787	0
0	0	0	37.01647	30.621	30.5686	33.38873	36.3294	28.79647	0
0	0	0	37.17427	30.67727	30.6128	33.4472	36.45167	28.922	0
0	0	0	37.27667	30.72553	30.64513	33.49927	36.50414	29.23313	0
0	0	0	37.65827	30.7886	31.95733	33.502	36.52493	29.44653	0
0	0	0	37.69273	30.833	32.15893	33.5964	36.591	29.51167	0
0	0	0	37.73874	30.9326	32.1748	33.71227	36.6184	29.55173	0
0	0	0	37.8454	30.99747	32.19627	33.76787	36.65333	29.6434	0
0	0	0	37.9912	31.52733	32.23987	33.78133	36.69073	29.6944	0
0	0	0	38.2328	31.86847	32.26787	33.79793	36.75793	29.79493	0
0	0	0	38.30593	31.98033	32.29393	33.82973	36.87527	30.176	0
0	0	0	38.41827	32.1886	32.32687	33.89753	36.9666	30.60307	0
0	0	0	38.47753	32.59767	32.3652	33.92973	37.3702	30.67107	0
0	0	0	39.15173	32.62774	32.4328	33.98847	37.43147	30.7076	0
0	0	0	39.17473	32.6832	32.52	34.0382	37.4702	30.74587	0
0	0	0	39.25893	32.74607	32.551	34.116	37.57953	30.87253	0
0	0	0	39.72987	32.85833	33.01767	34.25493	38.0126	31.389	0
0	0	0	39.79627	32.867	33.1178	34.28567	38.16893	31.58747	0
0	0	0	39.96693	32.89087	33.17973	34.37067	38.6406	31.888	0
0	0	0	0	32.94133	33.8052	34.4882	38.74653	32.035	0
0	0	0	0	33.36367	33.85607	34.60527	38.92467	32.37993	0
0	0	0	0	33.473	33.93747	34.65714	39.05	33.3416	0
0	0	0	0	33.55007	33.9762	34.69513	39.18847	33.4188	0
0	0	0	0	33.70673	34.0048	34.7764	39.23454	34.0478	0
0	0	0	0	33.81353	34.1048	34.8194	39.3116	34.0818	0
0	0	0	0	33.9068	34.2538	34.8802	39.3382	34.19793	0
0	0	0	0	34.16767	34.40913	35.2286	39.373	34.24407	0
0	0	0	0	34.199	34.46313	35.30033	39.462	34.27553	0
0	0	0	0	34.85307	34.60313	35.7428	39.49453	34.30693	0
0	0	0	0	34.97893	34.81807	36.2918	39.55813	34.34653	0
0	0	0	0	35.12287	34.92167	36.75367	39.6014	34.40527	0
0	0	0	0	35.2844	35.19947	36.82847	39.6382	34.7076	0
0	0	0	0	35.351	35.26527	37.13906	39.70007	34.79407	0
0	0	0	0	35.40353	35.5794	37.28153	39.75006	34.98473	0
0	0	0	0	35.46173	35.73734	37.36627	39.86453	35.53347	0
0	0	0	0	35.5084	35.77413	37.46347	39.99407	35.58833	0
0	0	0	0	35.60067	35.92533	37.5218	0	35.67667	0
0	0	0	0	35.73773	36.01693	37.57267	0	35.68367	0
0	0	0	0	35.84413	36.10667	37.59027	0	35.72373	0
0	0	0	0	35.8514	36.3232	37.63847	0	35.78913	0
0	0	0	0	35.903	36.3772	37.7634	0	35.8498	0
0	0	0	0	36.1416	36.77913	37.90447	0	36.02907	0
0	0	0	0	36.69633	36.8392	37.93907	0	36.09533	0
0	0	0	0	36.85387	36.88413	37.98874	0	36.19533	0
0	0	0	0	36.9004	37.15187	38.39633	0	36.45	0
0	0	0	0	37.05053	37.4614	38.45567	0	36.53947	0
0	0	0	0	37.47053	37.65813	38.56127	0	36.61213	0
0	0	0	0	37.93353	37.7328	38.81693	0	36.62907	0
0	0	0	0	38.11	37.74294	38.9618	0	36.68393	0
0	0	0	0	38.7562	37.7946	39.40273	0	36.72387	0
0	0	0	0	38.81127	37.94227	39.4886	0	37.00727	0
0	0	0	0	38.851	38.47387	39.5832	0	37.05547	0
0	0	0	0	39.1322	38.51327	39.76907	0	37.2092	0
0	0	0	0	39.1794	39.7458	39.8156	0	37.4984	0
0	0	0	0	39.52573	39.9094	39.8546	0	37.55707	0
0	0	0	0	39.72933	0	39.94433	0	37.59827	0
0	0	0	0	39.97787	0	39.95853	0	37.64833	0
0	0	0	0	0	0	0	0	37.7854	0
0	0	0	0	0	0	0	0	37.81487	0
0	0	0	0	0	0	0	0	37.8736	0
0	0	0	0	0	0	0	0	38.02147	0
0	0	0	0	0	0	0	0	38.1306	0
0	0	0	0	0	0	0	0	38.3794	0
0	0	0	0	0	0	0	0	38.41767	0
0	0	0	0	0	0	0	0	38.63313	0
0	0	0	0	0	0	0	0	38.75913	0
0	0	0	0	0	0	0	0	38.80353	0
0	0	0	0	0	0	0	0	38.91733	0
0	0	0	0	0	0	0	0	39.15727	0
0	0	0	0	0	0	0	0	39.40667	0
0	0	0	0	0	0	0	0	39.66153	0
0	0	0	0	0	0	0	0	39.71993	0
0	0	0	0	0	0	0	0	39.78967	0
0	0	0	0	0	0	0	0	39.8378	0
0	0	0	0	0	0	0	0	39.9092	0
