# Supplementary material for: Neural manifolds for odor-driven innate and acquired appetitive preferences
Source: Nat Commun. 2023 Aug 5;14:4719. doi: 10.1038/s41467-023-40443-2 (PMC10404252; doi:10.1038/s41467-023-40443-2)
Supplement: Supplementary file 4 — Source Data [file 41467_2023_40443_MOESM4_ESM.zip › Figure2/2019613_right/ch8_11/text/chex_C6.txt]

0.8699333	0.1371333	1.189333	0.7686667	0.9102	0.0604	0.9323334	0.4188	0.0262	1.871667
0.9090667	0.1724	1.2228	0.7910666	2.1122	0.2030667	1.135067	0.9989333	0.2432667	2.0558
0.9732667	0.2172	1.2584	0.9049333	3.0092	0.4849333	1.535933	1.1044	0.3204667	2.101333
0.9932666	0.3201333	1.316467	1.171467	3.0482	0.7990667	1.605733	1.4106	1.501267	2.366067
1.352733	0.3768	1.411733	1.846	4.429467	0.844	2.508467	1.548267	1.543067	2.479333
1.380467	0.4164667	1.436867	1.933	4.528067	0.9162667	3.242067	1.6022	1.591467	2.5138
1.8782	0.4871333	1.472067	2.087133	4.578067	1.0652	3.311467	1.670933	1.748	2.538333
1.953733	0.5737333	1.498667	2.141467	4.581467	1.166467	3.3832	1.724467	1.764333	2.589533
2.850533	0.6225333	2.272067	2.503267	5.091667	1.174733	3.480533	1.8604	1.863267	2.6814
2.924667	0.741	2.4192	2.7476	5.2108	1.2194	4.043933	1.9138	1.998067	2.7972
2.9572	0.9755333	2.5	3.107133	5.221734	1.554133	4.057667	2.719267	2.1542	2.891267
3.1176	1.040533	2.862467	4.1954	5.288733	1.6352	4.109	3.095267	2.3182	2.968467
3.524133	1.075867	3.657733	4.239867	5.6322	1.734867	4.211733	3.163133	2.504733	4.163867
3.566867	1.624933	3.680867	4.636867	6.422	2.2588	4.2652	3.465933	2.545333	4.303
3.6158	1.736667	3.756733	4.989	6.706067	2.520133	4.2856	4.159534	2.571467	4.6404
3.797933	1.7872	3.8618	5.067934	6.805733	3.1412	4.3446	4.2238	4.1894	5.033267
3.835867	2.4356	4.0552	5.157866	8.1068	3.164733	4.350067	4.438	4.239666	6.047266
3.877267	3.668733	4.104533	5.172333	8.568467	3.391	5.262133	4.4918	4.316733	7.490533
4.037667	3.834067	5.2828	5.429266	8.6392	4.600867	5.853867	4.6246	4.919466	7.6682
6.230467	4.0924	5.564267	6.462467	8.706734	4.853333	5.9852	4.7024	4.973866	8.891666
6.3234	4.176133	5.624866	6.497334	8.7822	4.973866	6.207067	5.003733	5.081133	9.890533
6.9122	4.3624	5.642867	6.519467	9.200467	5.145267	6.246533	5.252533	5.748667	10.03667
7.2478	4.396266	5.728867	6.528934	9.253134	5.57	6.469	5.302	6.0274	10.17627
7.3672	4.773133	5.865933	7.315467	9.489	5.620467	6.8786	5.387466	7.153867	10.242
8.222333	5.385067	6.3662	7.458333	9.533067	6.0344	6.949	5.5306	7.4654	10.2902
8.4028	5.442266	6.596467	7.5938	9.593667	6.133934	7.1432	6.902667	8.059466	10.3464
8.429867	5.503067	7.287734	7.646667	9.6672	7.013067	7.181334	7.124533	8.737933	10.41907
8.502067	5.6698	7.4154	7.8954	9.718734	7.104466	7.2218	7.2928	9.390533	10.44067
8.581734	5.963467	7.781533	7.911667	9.737733	7.604933	7.255667	8.438	9.499133	10.74307
8.865267	5.9896	8.161333	8.4552	10.147	7.6912	7.368134	8.4838	9.5668	10.75407
9.059667	6.3778	8.328667	9.108933	10.3318	7.8086	7.4576	8.682667	9.753533	10.97667
9.075133	6.503467	8.571067	9.298866	10.3634	8.169933	7.518466	9.606533	9.9736	11.02267
9.141334	6.543267	8.7022	9.386333	10.515	8.254267	7.659467	9.835134	10.1248	11.18973
9.171866	7.1258	8.8684	9.958933	10.59727	8.3376	8.151733	9.870466	10.48913	11.43673
9.251266	7.2218	9.383734	10.67787	10.6212	8.4644	8.401867	9.914133	10.52047	11.5758
9.391467	7.277933	9.729867	10.83447	10.87993	8.894067	8.412133	10.06247	10.58313	11.59647
10.47387	7.379933	9.7528	10.8718	10.921	9.085733	8.439934	10.58693	10.6786	11.7544
10.4894	8.000867	10.1288	11.08527	10.95887	9.2056	8.5104	10.5998	10.73167	12.2298
10.4946	8.127867	10.25267	11.5502	10.99527	9.262267	8.587466	10.6044	10.78573	12.418
10.63653	8.244866	10.41753	11.59647	11.03073	9.302466	8.6308	10.67093	10.838	12.45527
10.6896	9.0854	10.5182	11.6916	11.05947	9.423933	8.722134	10.75433	11.00867	12.4836
10.74233	10.4848	10.58693	11.944	11.08913	9.66	9.1732	10.842	11.27787	12.55687
10.76607	10.5566	10.68147	12.27547	11.13	9.837067	9.620667	10.89107	11.35607	12.5698
10.80733	10.6684	10.716	12.2886	11.15187	9.944533	10.497	10.9452	11.4102	12.6298
10.8386	10.6942	10.85147	12.31773	11.1646	10.12847	10.56573	11.05473	11.92747	12.88107
10.874	10.7454	10.9702	12.34833	12.1242	10.5202	10.69713	11.3834	12.01047	12.98693
11.03193	10.77093	11.0136	12.38927	12.186	10.5904	10.749	11.50907	12.13193	13.33213
11.07013	10.77927	11.04887	12.4192	12.45127	10.61287	10.8588	11.6422	12.154	13.65647
11.11393	11.00913	11.14087	12.46887	12.73173	10.76387	10.89107	12.09833	12.2554	14.2156
11.147	11.02	11.34773	12.51953	12.9948	10.787	10.94353	12.27413	12.31293	15.00167
11.17427	11.06933	11.39067	12.5502	13.3448	10.82973	10.97233	12.40627	12.54327	15.0924
11.56327	11.11287	11.4334	12.55947	13.38353	10.8552	11.03647	12.8996	13.1306	15.15387
11.6406	11.1586	11.52207	12.77367	13.4168	10.91087	11.07253	12.95207	13.41293	16.6576
11.67913	11.40947	11.52667	12.87827	13.44927	10.995	11.16993	13.03387	13.43293	16.9126
11.71833	11.496	11.6434	12.9872	14.285	11.11907	11.24307	13.152	13.48067	17.25907
11.7534	11.5798	11.98747	13.096	14.33207	11.21513	11.34093	13.25053	13.58333	18.93927
11.82033	11.7372	12.02767	13.41107	14.85473	11.66527	11.39467	13.5762	13.7716	19.65207
11.91253	11.7658	12.20847	13.44787	15.44927	11.72873	11.458	14.2618	13.81847	19.7192
11.96167	12.25353	12.28633	13.50773	15.522	11.78367	11.8552	15.50787	13.8614	19.75813
12.02827	12.3428	12.44647	14.139	15.68947	11.87633	11.9374	15.6274	13.92107	20.62393
12.29133	12.75173	12.6636	15.09087	15.72447	12.55733	12.13213	15.65513	14.33893	20.66293
12.63773	13.05273	12.82187	16.54113	15.75947	12.8622	12.22833	15.75713	15.04393	20.70293
12.71207	13.16613	12.89853	16.88167	15.86453	12.9386	12.31393	15.8036	15.41493	20.70873
12.77987	13.57387	12.966	16.9122	15.9942	13.01953	12.40393	16.17907	15.94313	20.85493
12.80913	14.02907	13.03173	17.33853	16.06333	13.05407	12.79433	16.23453	16.4922	21.5452
13.17833	14.29607	13.3402	17.40573	16.992	13.08733	13.18447	16.69393	17.1204	21.58513
13.76933	14.63613	13.50173	18.07227	17.31873	13.12607	13.24073	16.85407	17.9858	21.66947
13.82893	14.69027	13.64493	18.0792	17.4866	13.18053	13.26293	16.90913	18.20047	21.7532
13.86853	15.1726	13.703	18.1514	17.624	14.19747	13.309	17.50893	18.72107	21.79967
13.96907	15.94467	13.70853	18.18873	17.86367	14.2178	13.4592	17.52047	18.7758	21.8714
14.26047	16.1614	13.9468	18.28807	17.99513	14.26433	13.50047	17.71853	18.82727	22.0542
14.33847	17.6424	14.35627	18.40847	18.28173	14.7832	13.66647	17.8108	19.57627	22.12387
14.40007	17.71473	14.9136	18.705	18.37933	15.0802	13.717	17.91493	20.16687	22.244
14.59413	17.86953	15.1914	18.91187	18.43933	15.42253	13.72473	17.94147	20.2518	23.435
14.98893	18.0758	16.07407	18.94807	18.775	15.63873	13.83733	18.5084	20.40753	23.47087
15.0364	18.13253	17.04473	18.98907	18.9614	15.6614	14.66767	19.55833	21.12993	23.58087
15.60127	18.30487	17.25973	19.33433	19.0182	16.4532	16.305	19.64467	21.20753	24.41293
16.86973	18.3516	17.51333	19.86807	19.85147	17.66693	16.40407	21.20147	21.28	24.84013
16.96813	18.3968	17.56333	20.0172	20.4414	17.7114	16.54007	21.474	21.90073	24.90473
18.81207	18.655	17.6078	20.18153	20.55113	17.7574	16.56293	21.60227	22.01687	24.98487
19.04913	18.97127	17.6884	20.33813	21.0216	17.86373	16.60973	21.7584	22.10267	25.08413
19.3976	19.65167	17.79593	20.3842	21.12087	17.948	17.13153	21.82433	22.2228	25.09753
19.98253	19.69407	18.79893	20.422	21.1434	18.8304	17.37633	21.84747	22.26647	25.63987
20.06493	19.7734	19.4514	20.50007	21.16353	18.96713	17.4414	21.89347	23.74073	26.0588
20.5366	20.05253	19.51713	20.72367	21.49947	19.01213	17.98553	22.06573	24.58093	26.479
20.6072	20.89527	19.60273	21.627	21.5338	19.606	18.27227	22.1596	24.6432	26.60473
20.64927	20.93473	20.55187	21.69507	21.53793	19.6586	18.38347	22.207	24.7354	26.70387
20.6644	21.038	20.63933	21.85373	21.57273	19.88807	18.40607	22.2464	24.77713	26.92347
20.6922	21.3486	20.67973	22.39747	21.61713	19.98767	18.57333	23.20713	24.8326	26.93653
20.72827	21.53933	22.49593	22.49187	21.6958	20.06753	18.61873	23.35727	25.46673	27.27473
20.789	21.54233	22.61727	22.56953	22.26373	20.5298	18.81793	23.4142	25.5478	27.3514
21.188	21.9794	22.89567	22.697	22.36533	20.97347	19.98613	23.484	25.60713	28.45707
21.89027	22.07533	22.94907	23.70973	22.45373	21.23773	20.0816	23.76067	25.8636	28.50713
22.0452	22.9572	22.9826	23.7792	22.48147	21.26667	20.424	23.83573	26.1168	28.5706
22.2066	22.99853	23.15753	23.81033	22.9848	21.63947	20.578	24.18713	26.16013	28.6112
22.24727	23.057	23.1838	23.85387	23.165	21.82993	20.58947	24.2792	26.23853	28.65287
22.29553	23.16733	23.2202	23.97927	23.24173	21.8686	20.66473	24.395	26.3538	29.2694
22.44033	23.26973	24.01993	24.26993	23.2842	21.94527	20.78233	24.42373	26.66773	29.8648
22.58953	23.3582	24.1896	24.7418	23.32353	21.99907	20.8808	24.48427	27.44793	30.04387
22.77013	23.398	24.28133	24.84367	23.36793	22.08473	20.92613	24.78333	27.65847	30.87947
22.84267	23.43547	24.53073	24.87833	23.4134	22.10347	20.96447	24.84873	28.04187	31.02767
23.07487	24.21787	24.62587	25.51733	23.71393	22.23807	20.976	24.93773	28.30387	31.20973
23.09747	24.29327	24.901	25.9506	23.7916	22.43607	21.01747	25.50907	28.50507	31.4974
23.1732	24.40427	24.98767	25.97333	24.4298	22.47627	21.0636	27.1452	29.8572	31.74787
23.32233	24.51167	25.09133	26.0446	24.94747	22.56707	21.07613	27.23053	29.9836	31.85453
23.4618	24.6564	25.42013	26.1478	25.0296	22.6626	21.12113	27.27407	30.20093	31.89727
23.9508	24.66807	25.95287	26.23173	25.1118	23.08927	21.70527	27.40047	30.44633	31.93593
24.01287	24.8534	26.15873	26.2828	25.20873	23.18767	21.77927	27.4982	30.6324	32.18527
25.01993	24.89613	26.20867	27.10693	25.2654	23.29113	21.86013	28.14093	31.02627	32.21667
25.06927	24.96647	26.29433	27.1542	25.29007	23.3542	22.28213	28.5482	31.0948	32.27267
25.1476	25.62713	26.35867	27.1974	25.36587	23.56187	22.6784	28.6124	31.8754	33.83693
25.2112	25.72973	27.2154	27.25653	25.4442	23.7502	22.79453	28.7074	32.86467	33.90793
25.3252	25.76933	27.3746	27.9744	25.47947	23.82307	23.04087	28.8716	33.0308	33.95467
25.3744	25.80447	27.41307	28.51153	25.5042	24.10473	23.5792	29.4232	33.09067	34.10607
25.4114	25.83673	27.67867	28.78607	25.54267	24.8128	23.69553	29.52207	33.14967	34.17727
25.4484	25.87613	28.19767	29.09933	25.57507	24.87547	23.98507	30.14433	33.34233	34.5508
25.48993	25.92727	28.2456	29.16247	25.66527	24.93247	24.4842	30.34507	33.6766	34.61413
25.578	26.0384	28.2788	29.24673	25.7962	25.07287	24.6094	30.63607	33.78527	34.64927
26.04533	26.851	28.4658	29.36793	25.81307	25.1536	25.3302	30.75027	35.22333	34.66653
26.9556	26.9082	30.21167	29.63387	25.8496	25.2636	25.424	31.00073	35.36707	34.7444
26.97827	27.94647	30.3212	29.79053	25.87667	25.32707	25.577	31.15167	35.5828	35.059
27.1194	28.00653	30.5336	30.0876	25.90787	25.89767	26.31633	31.31153	35.6776	35.1422
27.30113	28.21387	31.02853	30.3308	25.9812	26.223	26.39247	32.17033	36.1828	35.23427
27.58353	28.3362	31.37313	30.77233	26.5148	26.60193	26.5	32.18353	37.10313	35.27693
27.66133	28.4224	31.49487	30.8592	26.60047	26.73813	26.67147	32.22527	37.17153	37.03813
28.58667	28.51853	31.7724	30.89493	26.6708	27.03487	26.68867	32.24253	37.79107	37.84687
28.62793	29.46453	32.33613	30.96893	26.82587	27.2108	26.74613	32.2542	37.88447	37.9102
29.55493	29.9394	33.05227	31.019	27.27213	27.25773	28.03333	32.27473	38.15907	37.99953
29.6114	30.26827	33.12827	31.46767	27.34173	27.50447	28.09167	32.30707	38.18847	38.0528
29.634	30.4292	33.25867	31.93267	27.58807	27.95333	28.14973	32.49306	38.25453	38.06147
29.649	30.58973	33.29953	31.94687	27.612	28.84167	28.18453	32.9878	38.294	38.09373
30.6952	30.9068	33.98314	32.06173	27.81867	28.98273	28.25233	33.03853	38.35187	38.28947
30.78667	31.1986	34.02827	32.08613	28.02987	29.04893	28.3364	33.2776	38.41793	38.32593
30.87133	31.45467	34.08173	32.76293	28.91407	29.0804	28.40133	34.35327	38.72587	39.3786
31.025	31.5586	34.11047	32.84713	29.2262	29.1854	28.6102	34.3678	39.0578	39.43433
31.17907	31.65373	34.18233	33.27707	29.2628	29.3	28.70987	34.5326	39.16667	39.5466
31.27073	31.7254	34.24927	33.30393	29.35533	29.4558	28.88433	34.728	39.22087	0
31.33473	31.75027	34.2628	34.48493	29.3768	30.02787	28.9928	34.77873	39.30513	0
31.3788	31.80307	34.31173	35.56067	29.45573	30.05173	29.33027	35.94627	39.56293	0
31.4516	31.8924	34.76873	35.74933	29.925	30.60047	29.3812	35.99467	39.7098	0
31.49133	32.47147	35.28633	35.79627	29.98987	30.7542	29.4206	36.092	39.9188	0
31.57067	32.52867	36.17093	36.22087	30.2702	31.27373	29.4326	36.13213	0	0
32.65647	32.64153	36.3536	36.33013	30.44367	31.935	29.45333	36.1712	0	0
32.80587	32.76247	36.39953	36.4186	30.73767	32.18713	29.90113	36.237	0	0
32.85167	32.8524	36.4506	36.76027	30.84707	32.73293	29.95713	37.0152	0	0
32.87107	33.08253	36.51307	36.82473	30.961	32.91787	29.98907	37.05927	0	0
32.9332	33.1214	36.56093	36.9958	31.03687	32.95133	30.0556	37.1564	0	0
33.10227	33.14513	36.82073	37.02747	31.109	32.956	30.14927	38.1114	0	0
33.5058	33.18293	36.93207	37.03767	31.321	32.9892	30.2152	38.2132	0	0
33.83387	33.24	37.15827	37.57587	31.68213	33.0268	30.2688	38.30313	0	0
34.01633	33.28267	37.38933	37.58233	32.36313	33.45647	30.69267	38.49347	0	0
34.43667	33.47433	38.26287	38.34033	32.92013	33.8846	30.96547	38.68713	0	0
35.26727	33.625	39.01573	38.5754	33.03793	34.0924	31.36173	38.7424	0	0
35.28113	34.14647	39.42053	39.53607	33.35367	34.14847	31.93647	39.4502	0	0
35.3666	34.5558	0	39.73147	33.42213	34.29567	32.09633	39.69947	0	0
35.70707	34.61853	0	0	33.4286	35.26853	32.13027	0	0	0
35.76653	34.67887	0	0	33.53553	35.3358	32.19927	0	0	0
38.35893	34.72713	0	0	34.09527	35.4026	32.626	0	0	0
38.3938	34.77873	0	0	34.3598	35.48207	33.09547	0	0	0
38.44567	34.90507	0	0	34.52934	35.51913	33.85826	0	0	0
38.54453	35.66553	0	0	34.61213	36.16813	34.40327	0	0	0
38.6116	35.77267	0	0	34.82667	36.3974	34.50913	0	0	0
38.7114	36.20073	0	0	34.87473	37.61633	34.607	0	0	0
39.2492	36.47387	0	0	34.92153	37.74793	34.99647	0	0	0
39.5032	36.6178	0	0	34.92493	37.81787	35.07167	0	0	0
39.63486	36.79847	0	0	34.96727	37.85534	35.15473	0	0	0
39.6768	37.04973	0	0	34.9756	38.0846	35.295	0	0	0
39.73034	37.28893	0	0	35.1674	38.15493	35.4116	0	0	0
39.76954	37.49026	0	0	35.34527	38.30347	35.98233	0	0	0
39.9372	37.55453	0	0	35.91087	38.38407	36.02787	0	0	0
0	38.4918	0	0	36.00453	38.83267	36.431	0	0	0
0	39.91987	0	0	36.19613	39.66953	36.4716	0	0	0
0	0	0	0	36.24473	39.67593	36.48233	0	0	0
0	0	0	0	36.28993	39.9188	36.53067	0	0	0
0	0	0	0	36.41013	0	37.43593	0	0	0
0	0	0	0	37.02953	0	37.4978	0	0	0
0	0	0	0	37.065	0	37.9308	0	0	0
0	0	0	0	37.39607	0	38.142	0	0	0
0	0	0	0	37.52593	0	38.33947	0	0	0
0	0	0	0	37.6866	0	38.44293	0	0	0
0	0	0	0	37.8198	0	39.01387	0	0	0
0	0	0	0	37.87506	0	39.09213	0	0	0
0	0	0	0	38.08167	0	39.21373	0	0	0
0	0	0	0	38.25873	0	39.35633	0	0	0
0	0	0	0	38.7098	0	39.51287	0	0	0
0	0	0	0	38.82733	0	39.60193	0	0	0
0	0	0	0	38.97313	0	39.61627	0	0	0
0	0	0	0	39.18567	0	39.68033	0	0	0
0	0	0	0	39.27287	0	39.81247	0	0	0
0	0	0	0	39.719	0	0	0	0	0
0	0	0	0	39.93833	0	0	0	0	0
