# Supplementary material for: Neural manifolds for odor-driven innate and acquired appetitive preferences
Source: Nat Commun. 2023 Aug 5;14:4719. doi: 10.1038/s41467-023-40443-2 (PMC10404252; doi:10.1038/s41467-023-40443-2)
Supplement: Supplementary file 4 — Source Data [file 41467_2023_40443_MOESM4_ESM.zip › Figure2/2019613_right/ch8_11/text/iaa_C1.txt]

0.1654667	0.3574667	0.0208	0.2010667	0.2463333	0.7334	0.111	0.3920667	1.019067	0.1489333
0.3092667	1.595067	0.1757333	0.6085333	0.4918667	1.030667	0.6350667	0.5164667	1.210267	1.266133
0.4750667	1.906733	3.717733	1.419333	0.5406	1.759333	2.3292	0.8159333	1.225733	5.351333
0.5374666	1.994133	4.890333	2.098	0.6140667	1.844	2.413733	1.380933	2.116267	5.415667
0.6032667	2.692067	5.3192	3.460533	0.6648667	2.005267	2.555533	1.700133	2.197533	7.980067
1.087667	4.282067	5.419466	3.555	0.726	2.047133	4.824	2.662067	2.900333	8.127133
1.910933	4.365267	6.057933	4.9786	0.9658667	3.380933	4.9306	3.6498	3.630733	8.288
2.013667	4.404333	7.515067	5.224867	1.1816	4.3304	5.627067	4.8834	3.8216	8.575867
2.5868	4.552667	7.631667	5.356067	1.289467	4.527067	5.7892	6.419734	3.9044	9.723
4.535	4.904333	8.210134	7.1016	1.378	5.154467	6.049333	7.391133	3.980533	10.04753
4.645133	5.0458	8.280334	7.335	1.526467	5.316933	6.238067	7.476	4.612067	11.60433
4.857067	5.1286	8.410067	7.907866	1.548067	6.021533	6.785733	11.7558	4.861866	11.93773
5.144733	6.057066	8.588533	8.8872	1.728867	6.330667	6.8804	12.86587	5.221334	12.07593
5.204933	8.034667	8.628067	9.093	1.826	6.392	6.902667	14.05807	5.454667	13.0366
6.251266	10.4174	8.776334	9.133533	2.765467	6.5026	6.9476	14.57887	7.8504	14.04327
6.416	10.89153	8.7828	9.188066	2.999067	6.589667	7.010067	14.71713	8.5386	15.17133
6.8708	13.37207	8.8534	9.3042	3.0934	6.6	7.977467	14.784	8.691934	15.61767
7.226733	14.02347	9.298266	9.490334	3.1776	7.113867	8.889133	14.84787	8.6982	15.74987
9.331734	15.3854	9.487733	11.52953	3.996933	7.372467	8.9126	15.00173	8.852933	15.78133
9.4244	15.41407	9.586733	13.2364	4.4446	7.542267	9.182333	15.34393	13.3768	15.8706
10.2302	15.7016	9.7234	13.3086	5.034	8.275467	9.396067	15.9922	14.1922	16.30853
14.80293	16.28527	10.10713	14.96027	5.1044	8.802934	10.17407	16.1234	14.2188	16.53213
14.88173	19.10247	10.2098	15.15793	5.1924	9.0034	12.6032	16.95847	14.47433	16.89613
15.2148	21.82373	10.33833	15.29867	5.432867	10.747	12.73213	17.35313	14.65067	16.95327
15.67253	22.285	11.01853	15.564	5.4382	10.9154	12.76087	17.72553	14.7086	17.83233
16.86293	23.92413	11.44253	15.65307	5.680467	11.06313	12.8174	19.41993	14.76287	18.80027
16.86653	25.1994	11.57993	15.78493	6.3252	12.80533	13.5712	20.25333	14.82113	19.01967
17.07973	25.2508	11.65973	16.54627	7.827067	12.87147	13.794	21.1314	14.91507	19.11953
19.8022	25.3384	11.75953	17.68573	7.8948	12.91027	14.5174	21.6922	14.971	19.16293
19.98253	25.40873	11.9614	17.89747	8.1356	13.73113	14.77187	22.28173	15.02687	19.29727
21.99773	25.939	12.06853	18.78327	8.939466	13.8206	14.9712	22.29873	15.08813	19.3896
22.16973	26.03507	12.3596	18.8506	11.62093	13.9124	15.03493	22.63427	15.48753	19.44513
22.29827	26.1478	12.8418	19.0226	11.79047	13.99747	15.17953	22.68953	15.977	20.23073
22.37413	26.87887	12.8878	19.15253	11.92193	14.09073	15.31787	23.0152	16.0454	22.1274
22.48767	28.56033	13.0176	20.00487	13.53593	14.20973	15.42287	23.5136	17.30427	22.17887
22.53633	28.59987	13.08187	20.10507	14.01627	14.60107	15.52307	23.59867	18.07893	23.17567
22.72613	28.6434	13.19333	22.0194	14.7442	14.8702	15.6794	24.3774	18.31413	23.28353
23.14427	28.71267	13.30387	23.35913	14.8826	14.93187	15.74613	24.7128	19.26453	24.33547
23.23833	28.94233	13.66067	25.6036	17.2524	15.34327	15.74887	24.8046	19.61487	26.15027
23.57893	30.42773	14.04793	26.24753	18.69613	15.43	15.97767	24.94847	19.83513	27.47067
24.00553	33.453	14.8584	26.37267	19.78653	15.57967	16.14993	26.30627	20.52253	27.55173
24.47607	33.60833	15.30173	27.48527	21.00167	16.395	16.26353	28.36547	25.12507	27.59667
24.85353	33.73447	15.3574	28.22113	21.055	16.51687	16.67267	28.90407	25.5138	29.42173
24.9992	33.78727	15.4048	28.5074	21.06607	16.57587	17.7314	29.10233	26.30627	29.63707
25.20493	34.1924	15.50633	28.59107	21.45173	16.7064	17.84387	29.31487	26.62047	29.75187
25.4412	34.99014	15.56527	29.3048	21.55213	16.78707	17.9074	29.44773	27.28513	30.3472
25.67	35.55687	18.01113	29.62467	21.60913	16.84827	18.44247	29.5112	27.5132	31.16153
25.9338	35.61853	18.37807	31.16573	22.58847	16.91747	18.4976	31.1286	28.67107	31.6484
26.1982	36.59693	18.76727	31.25633	22.69713	18.6138	20.2776	31.64173	28.78367	31.729
26.31833	36.78507	19.2632	31.72513	22.98167	18.65687	21.25973	31.80527	29.19407	32.10447
26.70267	36.9038	19.4838	31.8502	23.7432	18.77027	21.7474	32.03747	29.48553	32.1728
27.0884	37.1902	19.61007	31.9486	25.0354	19.5786	21.83873	32.63667	29.5538	33.23847
27.21667	37.297	19.9486	32.02207	25.61633	19.74933	21.96327	32.72447	29.66487	33.80707
27.29287	0	20.556	32.12887	25.73593	21.18293	22.07193	32.76467	29.8358	34.58533
27.34427	0	20.9328	32.24446	25.90247	22.98047	22.19153	32.9664	29.98413	36.14527
27.4396	0	21.02613	32.9676	26.2944	23.05133	22.22993	33.1044	30.82107	36.8066
27.68313	0	21.1248	33.0324	27.29487	24.0828	23.09647	33.8558	31.53993	36.9686
27.75533	0	21.1626	33.14027	29.8262	24.16293	23.35287	33.9186	33.11533	37.12827
27.82	0	21.3908	33.34253	29.93227	24.4076	23.55173	33.92913	34.2704	37.40294
27.85013	0	21.9168	33.59027	30.06187	24.6756	23.63967	34.00493	34.86493	37.4154
27.90227	0	22.0498	33.78687	30.50827	24.7534	25.5034	34.50706	34.97027	37.4838
28.00327	0	22.13487	33.89773	30.758	25.41113	25.59807	35.53713	35.264	37.86167
28.2798	0	22.7566	34.00327	30.7778	25.67547	25.9392	35.6434	35.35686	38.04693
29.36033	0	23.169	34.27487	31.7168	25.8956	26.00387	36.0362	37.75566	38.19053
29.48133	0	26.5684	34.39773	32.44173	26.56273	26.45153	36.083	38.49007	38.21053
29.69567	0	26.66213	34.42353	32.8968	26.6462	26.99313	36.37634	38.60954	38.48913
29.75453	0	26.80253	34.45667	33.0192	26.75373	29.94013	36.60667	38.85507	38.62947
29.9712	0	27.9446	34.48913	33.108	27.38033	30.0188	36.91127	38.9054	38.72613
30.02047	0	31.93973	34.5358	33.21333	27.49093	30.07467	38.4	0	38.80967
30.17573	0	34.3022	34.58953	33.35147	27.87207	30.1582	38.8096	0	38.8414
30.4284	0	34.40773	35.11813	33.37887	28.11	32.76233	0	0	38.92193
30.76027	0	37.83073	35.2806	34.08947	28.24127	32.84747	0	0	38.9358
31.7292	0	38.13906	36.22147	34.27033	29.02667	33.683	0	0	39.00187
32.24767	0	38.61753	37.33747	35.5812	29.23533	34.10233	0	0	39.0706
32.51227	0	38.6822	37.41267	36.95153	29.53793	35.14207	0	0	39.76627
32.63766	0	0	37.89167	38.2042	29.5548	36.068	0	0	0
33.96227	0	0	37.9912	39.19887	31.11513	36.1546	0	0	0
34.38773	0	0	38.18813	0	31.26467	36.24193	0	0	0
34.49453	0	0	38.85047	0	32.53787	36.79627	0	0	0
37.30507	0	0	0	0	32.7516	37.3696	0	0	0
0	0	0	0	0	33.1434	37.72793	0	0	0
0	0	0	0	0	34.87813	37.92673	0	0	0
0	0	0	0	0	34.9848	38.00286	0	0	0
0	0	0	0	0	35.0896	38.2912	0	0	0
0	0	0	0	0	35.20493	38.465	0	0	0
0	0	0	0	0	36.09393	38.55347	0	0	0
0	0	0	0	0	36.24413	38.64753	0	0	0
0	0	0	0	0	36.43533	39.6282	0	0	0
0	0	0	0	0	36.52873	0	0	0	0
0	0	0	0	0	36.9446	0	0	0	0
0	0	0	0	0	37.03327	0	0	0	0
0	0	0	0	0	38.064	0	0	0	0
0	0	0	0	0	38.12807	0	0	0	0
0	0	0	0	0	38.27573	0	0	0	0
0	0	0	0	0	39.1084	0	0	0	0
0	0	0	0	0	39.70227	0	0	0	0
0	0	0	0	0	39.88533	0	0	0	0
