# Supplementary material for: Neural manifolds for odor-driven innate and acquired appetitive preferences
Source: Nat Commun. 2023 Aug 5;14:4719. doi: 10.1038/s41467-023-40443-2 (PMC10404252; doi:10.1038/s41467-023-40443-2)
Supplement: Supplementary file 4 — Source Data [file 41467_2023_40443_MOESM4_ESM.zip › Figure2/2019613_right/ch8_11/text/lcar_C4.txt]

0.2318	0.0472	1.5978	0.4930667	1.994733	0.4983333	0.4152	1.104	4.843867	0.5715333
0.7508	0.7644	1.7906	0.5726666	2.769667	1.296267	2.144267	1.362133	4.8994	0.6252667
0.8764667	1.211733	2.515133	0.9102	5.586467	1.7184	4.7186	2.220133	5.000067	0.6487333
1.0818	1.569933	4.283	0.9848	6.238667	2.022533	4.835333	3.8084	5.737134	2.041
1.641933	3.2642	4.332733	2.781867	6.401533	2.377733	4.884333	4.803133	5.959267	4.189734
2.6464	4.130267	4.414467	3.030533	6.706733	2.7634	4.934467	5.764133	6.369067	4.6062
2.725667	4.205333	5.850333	3.103733	6.8354	2.949333	6.584533	7.5542	6.713733	6.206133
2.887667	4.8214	6.8166	3.1538	7.524933	5.0938	7.089733	7.693133	6.808267	6.357067
3.504333	6.802267	10.1488	3.420067	7.811733	5.1608	7.3772	8.642867	8.085667	7.848267
4.740933	7.083867	10.29753	5.820734	8.3864	6.9022	8.827133	9.269533	9.130533	7.9342
4.865467	7.441733	10.4994	5.9552	8.879534	8.587667	8.879534	10.45567	12.69753	8.657866
5.537133	7.450733	14.16633	8.9804	9.195666	8.838133	10.17773	14.95847	15.22707	10.50787
5.859334	8.0616	15.52013	9.145133	9.775066	10.5346	10.48087	15.24767	15.25973	14.7242
6.232467	8.145467	15.65893	9.338133	10.2368	11.06787	11.93693	15.4618	15.32913	14.87947
6.7334	8.229	15.78767	10.3458	13.3948	11.1954	12.6802	16.60653	15.3486	15.6078
7.405533	9.028067	15.83967	10.4654	15.5632	13.322	12.81993	17.745	15.38867	15.61073
9.871	10.69673	15.97867	14.2296	16.8178	13.58407	13.9286	17.9482	15.4594	15.8436
9.949734	11.5388	17.2158	15.24167	17.37293	15.26527	14.1374	17.98587	16.33707	15.91247
10.14033	13.51367	17.39333	15.42347	17.4164	15.34527	14.48007	18.29427	17.15753	16.27927
10.41947	14.0824	17.4746	15.50193	17.82533	15.44867	14.98573	19.3544	17.74687	16.93193
12.61413	14.18787	19.22427	15.6508	17.88527	15.50853	15.1588	19.4998	18.28393	18.26973
12.90473	14.36813	19.23267	15.84387	18.36687	15.8952	15.4398	19.91653	18.63393	18.52793
12.96407	14.38247	20.9078	16.56393	18.9168	16.88387	15.754	20.0436	19.7166	19.06267
13.71687	14.51287	21.8626	16.6494	19.32327	16.89373	16.10413	20.1086	19.7548	20.05247
15.10327	14.52053	23.4194	17.10027	20.83567	16.9344	16.2396	20.31213	19.8246	21.15133
15.3136	15.20813	23.65767	18.3726	20.98993	17.01453	16.2814	20.76247	23.0256	21.41533
15.41293	15.26087	23.744	20.5114	21.4014	17.60713	16.37693	22.95673	23.03653	21.98007
15.4724	15.33613	23.85187	22.52927	21.9714	17.79313	16.37973	24.46987	23.24933	23.0384
15.6576	15.388	24.80713	23.53167	23.2304	18.80573	16.49187	24.8522	23.40207	23.914
15.9692	15.78353	25.87713	23.5484	25.28887	19.071	17.7126	24.92587	23.6128	24.32927
16.0334	15.8604	26.00627	23.76027	25.42613	22.9944	18.3162	25.05793	24.47733	25.86647
16.53593	18.11413	27.08133	23.82753	26.14927	23.05827	18.52753	25.12607	24.60853	26.59093
17.17147	18.25467	27.23727	24.38347	27.05847	23.53773	18.58047	25.4684	24.72073	27.85753
17.43907	18.57607	27.856	24.39467	27.50667	23.5712	18.66087	25.66287	24.93627	31.5682
17.487	18.71267	28.12127	24.76753	28.246	23.7604	19.04913	26.45593	29.50933	33.11227
18.4358	18.7242	28.28987	27.89527	28.63293	24.4064	19.16713	26.773	29.88327	33.4886
18.54367	18.88393	29.28467	28.626	30.00607	24.53687	19.21133	26.91273	30.18387	33.79853
18.83847	18.9294	30.0208	29.21027	30.19087	24.6406	19.39893	26.9908	30.2674	33.90267
19.07007	19.03807	33.33233	29.6	30.23473	25.28033	19.6796	27.14107	30.85087	34.86553
19.50187	19.65393	33.5212	29.7052	30.34013	26.89293	19.9132	27.30433	31.0906	36.4258
20.01053	19.68733	35.86167	29.84213	31.3494	26.94847	20.09873	27.3502	31.56067	36.86753
20.07867	19.8388	36.2968	29.9152	34.21553	27.44627	20.16053	27.43573	31.7896	37.34333
20.13307	19.8546	36.70087	30.11793	34.27053	27.82413	20.9276	27.61287	32.52647	37.52387
20.42373	19.86447	37.5432	30.79767	34.32213	27.8318	22.34813	27.8002	32.71073	38.2448
20.92287	21.21513	37.84727	30.89527	34.5536	28.6904	22.9192	29.07253	36.80473	38.34073
21.84653	22.31093	37.91807	30.969	34.8688	28.80573	23.0088	29.20247	37.7646	38.3638
22.19313	22.45007	38.7014	31.48493	35.66153	28.9706	23.05487	29.95873	37.959	0
22.90007	24.7428	38.7466	32.5282	36.1628	29.09587	23.55553	30.0668	0	0
22.91573	24.92453	39.12393	39.3734	36.25533	30.64813	23.57653	30.14273	0	0
23.60767	26.41613	39.21433	0	36.95347	31.61493	23.66833	30.24233	0	0
24.99893	26.5354	39.8842	0	37.1528	32.78573	24.3758	30.7264	0	0
25.29433	29.4916	0	0	37.22007	33.7504	25.18107	31.11393	0	0
27.1672	30.7038	0	0	37.72113	34.27374	25.71327	31.25827	0	0
27.22827	31.51033	0	0	38.0642	34.46607	26.26253	31.45333	0	0
28.92227	32.9054	0	0	39.5198	35.1626	27.68913	31.78213	0	0
29.0544	33.95693	0	0	39.8218	35.94813	31.10707	32.18147	0	0
29.4606	34.43253	0	0	0	36.02027	31.18147	32.26153	0	0
29.78513	34.52453	0	0	0	36.09373	31.285	33.7186	0	0
29.87033	34.552	0	0	0	36.65587	31.4568	34.05387	0	0
31.81487	34.6116	0	0	0	37.77007	31.5642	34.3652	0	0
33.96493	34.7528	0	0	0	38.46933	33.70187	37.2096	0	0
34.75907	35.0304	0	0	0	0	34.61526	37.63754	0	0
35.948	35.62147	0	0	0	0	36.82	38.1352	0	0
36.08247	35.7738	0	0	0	0	37.70353	38.2348	0	0
36.8986	37.15627	0	0	0	0	37.8018	38.3926	0	0
36.97287	0	0	0	0	0	37.9094	38.4382	0	0
37.06713	0	0	0	0	0	37.99927	39.03807	0	0
37.17793	0	0	0	0	0	38.74574	0	0	0
37.3202	0	0	0	0	0	39.43653	0	0	0
37.4128	0	0	0	0	0	39.59667	0	0	0
37.79533	0	0	0	0	0	39.92313	0	0	0
