# Supplementary material for: Neural manifolds for odor-driven innate and acquired appetitive preferences
Source: Nat Commun. 2023 Aug 5;14:4719. doi: 10.1038/s41467-023-40443-2 (PMC10404252; doi:10.1038/s41467-023-40443-2)
Supplement: Supplementary file 4 — Source Data [file 41467_2023_40443_MOESM4_ESM.zip › Figure2/2019613_right/ch8_11/text/lcar_C5.txt]

0.05686667	0.7474667	1.7518	1.7684	0.7072667	0.4678	0.1642667	0.7571333	0.1978	0.2198
0.2045333	3.4876	1.809533	2.771	0.7431333	1.542267	2.865667	0.9679334	0.2851333	0.7130666
0.3511333	3.8324	1.994467	2.8518	0.7535333	1.7172	4.467067	0.9988	0.3669333	0.7712
0.4740667	3.988333	2.586667	3.1956	0.8456	2.318933	4.506933	1.043067	0.4422667	0.8218
0.9504667	4.016867	2.8606	3.319667	3.026667	2.5172	4.7358	1.151867	0.5826667	0.8714
1.059067	4.652267	3.018867	3.555133	3.120333	2.656933	4.792533	1.224867	0.7963333	0.9866
1.248867	4.738266	3.454933	3.747667	3.1882	2.701	4.871467	1.295933	1.072133	1.049667
1.539867	4.7816	3.586733	3.773867	5.932867	3.5838	5.277933	2.821867	1.696533	1.127867
1.589267	6.175667	3.717133	7.728933	8.310266	3.628733	5.3896	3.063	2.1424	1.165867
1.6696	6.250667	4.4686	7.844666	8.677934	3.684	5.830733	3.386467	2.186133	1.201733
2.3196	6.704267	4.559267	8.411134	8.995267	3.752333	5.926933	3.709467	2.248533	1.251333
2.356667	7.4026	4.595067	10.48333	9.114734	4.339067	6.231667	4.080266	2.446867	1.3068
2.419267	7.702533	4.741066	10.61747	9.517867	5.4056	9.439067	5.423133	2.4606	1.344267
2.449	10.16287	5.170866	11.1022	9.997933	5.4774	9.497933	5.570933	2.565333	1.408133
2.490733	10.7684	5.608533	11.54753	10.28767	5.750067	9.5488	6.289333	2.938267	1.4748
2.529667	12.47367	5.6734	11.63887	10.7104	5.974467	9.6336	6.511267	3.994867	1.485067
2.5916	12.69273	5.831333	13.1124	11.00073	6.162867	9.733267	6.975	4.423067	1.5312
2.807667	13.76173	6.004933	14.62793	11.74267	6.344133	9.823466	7.452333	4.479333	1.589267
3.0864	14.4662	6.055666	15.6172	13.162	6.410533	10.27267	7.5838	5.16	1.618267
3.208667	14.65393	6.6898	15.694	13.2236	6.617466	10.51933	8.4366	5.640467	1.6514
3.229133	14.78233	7.381067	17.40407	13.32773	6.7204	12.2488	8.575933	5.8312	1.8314
3.235733	15.06307	9.379933	18.9738	13.4324	6.840267	12.30693	8.743134	5.963933	1.888867
3.279467	15.84333	9.426467	20.47133	13.6524	6.891867	12.39873	9.3932	8.270267	1.910333
3.381267	16.89647	9.4688	20.54867	13.71833	6.932267	12.59853	9.446733	8.273334	1.9228
3.640067	19.42093	9.476133	20.57907	13.81373	6.9856	12.64907	9.579866	9.027133	3.218067
3.7258	20.10013	9.5978	22.17227	13.9496	6.989133	12.67687	10.49973	10.1902	3.372133
3.7864	20.21947	9.957733	22.3636	16.39393	7.0708	12.75687	13.1036	10.3548	3.455267
3.8388	20.36387	10.05953	22.3918	16.498	7.374667	14.27213	14.11667	10.61847	4.002133
4.011066	20.42133	10.11373	23.81913	16.6102	7.858067	14.39987	14.2256	10.78613	4.155133
4.082334	22.85127	10.1616	24.06847	16.67407	7.969133	15.34927	14.50927	11.04313	4.2096
4.268533	23.24207	10.2004	24.33827	16.71553	8.097067	16.10867	14.55073	13.312	4.4974
4.343933	23.78153	10.23593	25.38387	18.80633	10.95007	16.49047	15.33587	13.92027	4.525533
4.435467	25.4402	10.58253	25.44467	19.26447	12.1904	16.5264	16.77093	14.4408	4.565866
4.523867	25.45533	10.655	26.0002	19.3512	12.99153	16.5646	17.1186	14.49147	4.6208
4.9174	25.62373	10.76447	26.0668	19.5472	13.221	17.93053	19.12367	14.60793	4.638733
5.001667	25.67773	11.37833	27.14573	19.66733	14.83433	20.26487	19.16893	14.64207	4.674333
5.060333	26.20193	11.38433	27.84613	20.0192	14.94513	20.3026	19.30093	14.77887	4.725733
5.143267	26.24527	11.45007	28.4452	20.21673	15.00713	20.3848	20.6554	15.7246	4.870867
5.149333	27.31133	11.5422	28.73647	21.04213	15.13207	20.44207	20.77427	16.04013	4.878334
5.3768	27.65067	11.57267	28.8152	21.7648	15.18887	20.79453	21.79167	16.79773	4.930733
5.6336	27.78833	11.77827	28.94633	22.01753	15.2406	21.75793	23.10707	17.4238	4.966866
5.722133	29.85613	11.87613	28.9946	23.34853	15.43007	21.889	23.59207	18.07833	5.066534
5.828933	31.17027	11.9546	29.0534	23.38613	15.46967	21.89827	23.7284	18.96347	5.215533
6.0458	32.00207	12.0146	29.08947	23.42027	15.60573	25.79287	24.59927	19.14547	5.4174
6.256	32.10433	12.0984	29.14607	23.502	16.17767	25.94067	25.12293	19.29447	5.9226
6.299667	32.46753	12.17167	30.24747	23.52993	16.66533	26.05153	26.04307	21.2484	6.272067
6.4448	32.79133	12.28927	30.33513	23.57647	16.87213	26.66293	26.9326	21.35487	6.575467
7.326	35.15973	12.33353	31.632	23.60007	16.89087	26.71633	27.2656	22.2598	13.41113
7.910933	35.39186	12.36567	32.76607	23.61873	16.93087	27.77213	27.41547	22.34933	13.54127
8.280666	35.56593	12.39193	32.84713	23.75013	17.02613	27.7916	27.44033	22.64707	14.9184
10.21093	35.7422	12.6568	32.9208	23.8652	17.78607	27.8808	27.47573	22.8824	15.59253
12.93933	36.2174	13.0286	33.12707	23.89593	17.83313	28.97713	27.5034	23.3474	15.6856
13.23373	38.16853	13.08607	33.24726	23.91353	17.87873	29.51087	27.51347	23.4522	15.8184
15.3222	38.40747	13.39313	33.5838	23.946	17.9692	29.59713	28.413	23.5094	15.92373
15.4798	38.51546	13.62887	34.6118	23.98253	18.03573	30.79733	29.3836	23.6794	16.54553
15.8754	38.59933	13.76513	34.72967	24.31613	18.38253	30.8726	29.61947	23.76467	19.05633
16.26593	38.6788	14.22207	35.2326	24.569	18.46587	31.15873	29.89467	27.8068	19.81607
19.7936	38.70487	14.29627	35.5066	24.61587	18.61113	31.7374	31.75033	28.00053	20.16827
20.23627	38.88127	14.36433	35.6714	24.62733	18.70953	31.78387	31.78853	28.84947	21.36833
20.34507	39.39787	14.45173	36.02067	24.75913	19.36933	31.8188	31.94933	28.9786	21.7426
20.53227	39.46367	14.71753	36.92433	24.78533	19.75387	31.83813	34.12853	29.69767	21.80927
20.56587	39.67147	14.7518	37.00093	24.85187	19.9438	31.87567	34.26027	30.13627	22.57453
20.814	39.72427	14.86427	38.44173	24.9566	20.0314	31.91853	34.9446	31.016	23.46853
22.0476	39.82147	14.88453	39.72387	25.0238	20.27313	31.9342	35.9012	31.73953	23.4724
22.7508	39.9284	15.48033	39.78473	25.44047	20.79627	31.96687	35.95247	31.86607	25.0328
22.85253	0	15.5674	0	25.57327	21.04327	31.98573	36.25687	31.88847	25.08027
23.05227	0	15.6254	0	26.05233	21.16087	32.01767	37.86533	31.92273	25.1068
23.7782	0	15.70007	0	26.11813	21.332	32.02767	0	31.9654	25.1556
23.82467	0	16.38133	0	26.45733	21.64907	32.05453	0	34.51527	25.245
23.92707	0	16.53987	0	26.60073	21.74967	32.07727	0	34.65093	25.3116
23.97667	0	16.59993	0	26.75913	21.77467	32.11693	0	37.45573	25.33353
24.2188	0	17.398	0	26.8448	21.81573	32.1348	0	37.77087	25.4058
24.31593	0	17.6022	0	27.39727	21.87093	32.1588	0	38.3316	25.56367
24.37333	0	18.94973	0	27.52693	21.9124	32.25647	0	38.38467	25.73213
24.64153	0	19.0618	0	27.61153	21.94833	32.38614	0	38.56867	25.86407
24.6686	0	19.82033	0	27.68933	23.0556	32.76527	0	38.61153	26.06093
24.7054	0	19.8538	0	27.77467	23.95173	32.80033	0	39.15453	26.1312
24.7272	0	20.59467	0	27.81793	23.95527	33.25747	0	39.58827	26.1728
24.92353	0	20.64513	0	27.9762	24.02307	33.3908	0	39.8188	26.209
25.25067	0	20.8364	0	28.01667	24.15233	33.508	0	0	26.21207
25.4788	0	21.06307	0	29.02807	24.23827	34.02453	0	0	26.30773
25.52493	0	21.7244	0	29.07807	24.2846	34.1094	0	0	26.44627
25.9514	0	21.99147	0	29.33767	24.4416	34.1572	0	0	26.59813
26.54547	0	22.02367	0	29.714	24.9824	34.39767	0	0	26.6466
26.7738	0	22.13253	0	30.38153	25.22367	34.53747	0	0	26.68427
26.80207	0	24.32233	0	30.43247	25.3382	34.6306	0	0	26.89987
27.61067	0	24.55447	0	30.44047	25.58753	34.69687	0	0	26.947
27.66593	0	25.83027	0	30.56527	25.71267	34.7594	0	0	27.03553
27.70347	0	25.95327	0	30.89167	25.76627	35.83007	0	0	27.07767
28.1032	0	26.05427	0	30.98813	25.81813	39.5458	0	0	27.21573
28.20073	0	26.28093	0	31.0492	25.92727	0	0	0	27.27153
28.69533	0	26.82473	0	31.10313	26.06387	0	0	0	27.29593
28.77053	0	30.1488	0	31.1554	26.18707	0	0	0	27.35473
28.86113	0	30.9642	0	31.24813	26.23933	0	0	0	27.52413
29.1322	0	31.12127	0	31.35867	26.504	0	0	0	27.56493
29.2054	0	33.07093	0	31.42353	26.52	0	0	0	27.68587
29.26513	0	33.9948	0	32.32	26.585	0	0	0	27.78513
29.30433	0	34.02107	0	32.5358	26.84667	0	0	0	27.80587
29.377	0	34.16307	0	32.72766	27.66427	0	0	0	27.86593
29.38407	0	34.3272	0	32.74434	27.7896	0	0	0	27.98453
29.5188	0	34.46807	0	33.47787	27.88293	0	0	0	28.18707
29.70013	0	34.66127	0	34.58807	27.94493	0	0	0	30.25713
30.1036	0	35.69013	0	34.61887	28.05153	0	0	0	32.40014
30.2922	0	36.18113	0	35.44053	28.4706	0	0	0	32.577
30.59593	0	36.5272	0	36.42847	28.60193	0	0	0	32.73093
30.79533	0	36.82627	0	37.63614	28.9134	0	0	0	32.84347
30.9344	0	36.9702	0	37.68233	29.226	0	0	0	33.13593
31.02493	0	38.01887	0	37.74687	29.42887	0	0	0	33.1628
31.19507	0	38.3132	0	38.19573	29.9434	0	0	0	33.21646
31.45113	0	38.9686	0	39.01053	29.98447	0	0	0	33.3536
31.75853	0	39.00053	0	39.45653	30.02393	0	0	0	33.52607
31.83307	0	39.09967	0	0	30.0828	0	0	0	34.203
32.07	0	39.20773	0	0	30.1354	0	0	0	35.14833
32.7396	0	39.96733	0	0	30.1788	0	0	0	38.42047
33.7374	0	0	0	0	30.22193	0	0	0	38.55467
33.9242	0	0	0	0	31.3954	0	0	0	39.4912
35.53307	0	0	0	0	31.45127	0	0	0	39.62987
35.7008	0	0	0	0	31.53433	0	0	0	39.902
35.80567	0	0	0	0	31.56113	0	0	0	0
36.1788	0	0	0	0	33.0022	0	0	0	0
36.70333	0	0	0	0	33.69153	0	0	0	0
36.9474	0	0	0	0	34.0874	0	0	0	0
37.01487	0	0	0	0	34.33133	0	0	0	0
37.09687	0	0	0	0	35.0096	0	0	0	0
37.55293	0	0	0	0	36.4458	0	0	0	0
37.61367	0	0	0	0	36.55087	0	0	0	0
37.7178	0	0	0	0	37.7494	0	0	0	0
38.2176	0	0	0	0	39.34233	0	0	0	0
38.31953	0	0	0	0	39.49747	0	0	0	0
38.41427	0	0	0	0	0	0	0	0	0
38.51527	0	0	0	0	0	0	0	0	0
38.9614	0	0	0	0	0	0	0	0	0
39.16367	0	0	0	0	0	0	0	0	0
39.62687	0	0	0	0	0	0	0	0	0
39.96247	0	0	0	0	0	0	0	0	0
