# Supplementary material for: Neural manifolds for odor-driven innate and acquired appetitive preferences
Source: Nat Commun. 2023 Aug 5;14:4719. doi: 10.1038/s41467-023-40443-2 (PMC10404252; doi:10.1038/s41467-023-40443-2)
Supplement: Supplementary file 4 — Source Data [file 41467_2023_40443_MOESM4_ESM.zip › Figure2/2019613_right/ch8_11/text/gar_C1.txt]

0.3004	0.07053334	1.424467	0.03946667	1.447867	0.0196	0.4486	3.3964	0.0566	0.1310667
0.4352	0.1927333	1.564067	0.1603333	2.628333	0.0914	0.6686	3.423067	0.2862	0.2976
0.6660666	0.2438667	2.3022	0.2828667	2.715	0.1218	0.9710667	3.4386	0.4103333	0.8036667
0.8320667	0.3282	4.953133	0.3169333	2.7912	0.1841333	1.041733	3.463733	0.4422	0.9633333
1.217667	0.4138	5.0068	0.3438	2.868667	0.3494667	2.1916	3.503467	0.4955333	1.098133
2.0652	0.4538	5.0354	0.4925333	2.921533	0.4918667	2.270667	3.525667	0.5911334	1.1814
2.1692	0.5032	5.091533	1.011267	2.9524	0.7076	2.385867	3.566067	0.6154667	1.239933
2.281867	0.5411333	5.154733	1.109867	3.097733	0.7448	2.465067	3.5964	0.7102666	1.287933
2.358267	0.7622	5.237534	1.3342	3.199067	0.7723333	2.502467	3.6	0.7715333	1.409133
2.739733	1.060333	5.641	1.997867	3.2256	0.9257333	2.607067	3.662333	0.7769333	1.870067
2.764667	1.225933	5.707733	3.444667	3.295267	1.043933	2.763333	3.672933	0.8358667	2.064133
2.8858	1.514467	5.772333	3.5366	3.323867	1.113933	2.930133	3.7102	0.8916667	3.442933
2.974533	1.589	5.8986	3.636867	3.4006	1.165533	3.410867	3.730933	1.083667	3.563667
3.3926	1.9524	5.929467	3.946133	3.516933	1.935733	3.428733	3.803867	1.321667	3.6078
3.5436	2.956667	6.0394	4.108733	3.601533	5.658134	3.5584	3.880533	1.488267	3.625667
3.704467	2.982133	6.0542	4.1914	3.674667	6.592933	3.630867	4.022	2.071333	3.697
3.7676	3.048267	6.1044	4.216866	3.748267	6.642667	3.672533	4.117733	2.1286	3.887
3.784467	3.093867	6.153266	4.2608	3.841667	6.675734	4.0584	4.160267	2.203467	4.187867
3.9734	3.1644	6.183133	4.3784	4.287133	6.726533	4.676667	4.2124	2.206933	4.5052
4.050734	3.257133	6.190067	4.400667	4.418867	6.7342	4.6918	4.313733	2.268267	5.063
4.256533	3.3078	6.238467	4.566333	4.5244	6.775667	5.189533	4.363934	2.3416	7.025133
4.3156	3.350933	6.2958	5.111267	4.746533	6.852467	5.2878	4.417933	2.3516	7.085866
4.362733	3.357933	6.4368	5.3494	4.804	6.869467	5.5138	4.459733	2.5806	7.235667
4.4566	3.4028	6.5476	6.160333	4.932867	6.921667	6.536067	4.568467	2.671667	7.5476
4.465133	3.469333	6.722733	6.220133	5.0576	6.953533	6.651267	4.7354	2.810667	7.630733
4.6132	3.4996	6.792067	6.271133	5.113467	7.0066	6.7728	4.837	3.015067	7.813667
4.670733	3.7818	6.850333	6.296867	5.163867	7.0996	6.829533	4.940933	3.419467	9.4902
4.730667	3.969933	6.896667	6.387333	5.219333	7.118933	6.883	5.015	3.431533	9.5606
4.736866	4.041867	6.954533	6.401866	5.302067	7.1956	7.1132	5.183667	3.522667	9.645333
4.784934	4.123133	7.0134	6.458	5.604133	7.8176	7.9518	5.256533	3.561333	9.718534
4.824667	4.1892	7.125667	6.564267	5.710667	7.907267	8.095134	5.276533	3.632	9.776
4.857934	4.251467	7.1758	6.696133	5.764133	8.013333	8.1206	5.317333	3.649533	10.02067
4.9198	4.311934	7.498	6.809667	5.768267	8.058867	8.1696	5.390333	3.687467	11.2276
5.008533	4.526667	7.582667	7.268466	5.830733	8.1078	8.1962	5.4044	3.712667	11.32487
5.182667	4.536867	7.666133	7.332667	5.8704	8.258067	8.324667	5.620733	3.7492	11.38127
5.2776	4.5914	7.719	7.393	5.876	8.3234	8.5204	5.707133	3.8284	12.11187
5.343667	4.691867	7.8088	7.465066	5.915867	8.391666	8.608867	5.730267	3.862267	12.16907
5.387933	4.7794	7.838	7.4802	5.947533	8.4696	8.768333	5.7978	3.9084	12.26267
5.422933	4.825733	7.9276	7.587733	5.9684	8.4852	8.828934	5.956933	4.0692	12.59647
5.4854	4.850533	7.986	7.619333	6.0208	8.551867	8.918533	6.0098	4.130133	13.50967
5.530733	4.903333	8.038533	7.649667	6.067467	8.7174	8.974466	6.0728	4.169933	14.0588
5.624267	4.998466	8.104934	7.7096	6.205266	8.944333	9.023933	6.228933	4.23	14.14753
5.7056	5.0518	8.1918	8.212733	6.442467	8.990133	9.107333	6.348267	5.594	14.5224
5.779333	5.075867	8.2004	8.3066	6.5144	9.041667	9.549467	6.3578	5.760467	14.77273
5.820867	5.129667	8.2566	8.390266	6.705067	9.048266	10.28007	6.424333	5.848467	14.83947
5.927933	5.190866	8.342533	8.5862	6.849733	9.115533	10.33393	6.8304	6.021934	14.90427
6.008067	5.239	8.4034	8.672466	7.1396	9.193733	10.72993	6.8984	6.057267	14.94613
6.1478	5.2572	8.512	8.762267	7.587133	9.304133	10.839	7.148933	6.087867	15.07893
6.2214	5.278	8.6378	8.901934	7.742733	9.396	10.90767	7.594467	6.1162	15.50007
6.296134	5.294533	8.691533	11.5916	8.366734	9.421733	11.0416	7.702067	6.1786	15.55253
6.400867	5.335733	8.814934	11.68147	9.082133	9.501266	11.2796	7.791733	6.260467	15.77927
6.4794	5.403467	8.901067	12.12007	9.592067	9.6926	11.36813	7.886133	6.395267	15.87533
6.521533	5.411	8.9754	12.19607	10.43793	9.753667	11.3824	8.0408	6.4572	16.664
6.613266	5.487333	9.077933	13.4048	10.49787	9.8542	11.4664	8.806267	6.624933	17.52047
6.749533	5.582533	9.119866	13.9462	10.58887	10.04773	11.60267	9.6488	6.673	19.48993
6.8392	5.658467	9.231733	14.38753	10.7304	10.1298	11.70673	12.10433	6.752333	19.53053
6.9958	5.821466	9.2482	14.44673	10.90433	10.25787	11.7534	12.25553	6.823667	19.58353
7.065267	6.1138	9.3076	14.49127	11.04447	10.32653	11.79613	12.3224	6.996267	19.62427
7.104667	6.538333	9.3788	14.53707	11.06947	10.43053	11.98787	12.32673	7.073667	19.70047
7.1136	6.691534	9.501266	14.60993	11.18353	10.59667	12.3464	12.36447	7.1306	19.7064
7.1536	6.699533	9.535466	14.711	11.30913	11.40267	12.508	12.37673	7.357133	19.9832
7.2064	6.834733	9.559934	14.7798	11.36747	11.61293	12.6018	12.43907	7.4164	20.17813
7.2118	6.918867	9.621866	15.03473	11.39187	13.22513	12.62253	12.63727	7.690067	20.53447
7.2492	6.9288	9.7148	15.08067	11.5452	13.43813	12.7042	12.7566	7.805867	20.69373
7.303067	7.1024	9.792	15.1396	11.71813	13.78347	12.80253	13.0422	7.8196	21.12993
7.3886	7.1062	9.848666	15.24867	11.7876	13.88707	13.61347	13.09307	7.924333	21.85653
7.538466	7.2144	9.957067	15.33727	11.90293	13.99727	14.01547	13.09653	7.9622	21.88393
7.658733	7.302866	10.13207	15.5186	12.02247	14.22513	14.07633	13.201	8.0078	21.91827
7.685534	7.3736	10.18467	15.6116	12.15527	14.65507	14.09253	13.28547	8.065534	21.96027
7.977933	7.422266	11.292	15.92393	12.38	14.719	14.41093	13.37873	8.200533	22.0334
8.0876	7.468067	12.61427	15.98587	12.44707	14.92273	14.4424	13.39767	8.327133	22.19933
8.1752	7.507933	13.29927	16.0924	12.57327	15.00613	14.59	13.50627	8.396733	22.2516
8.201	7.5458	13.36073	16.129	12.84227	15.33293	14.60867	13.8806	8.5644	22.5406
8.235867	7.597466	13.40767	16.19013	12.89953	15.639	14.67207	13.9256	8.798	22.7998
8.2838	7.6538	13.86573	16.33787	12.93293	15.67713	14.76693	14.0136	9.1888	23.34287
8.319	7.690667	14.83847	16.45153	13.01493	15.76667	14.8788	14.09413	9.985534	24.12433
8.3782	7.817067	14.97253	16.50807	13.05493	15.87627	14.92327	14.15107	10.03173	24.53893
8.400066	7.871133	15.05627	16.52053	13.11133	15.96593	15.05293	14.4594	10.0794	24.6216
8.4218	8.016666	16.1648	16.6748	13.2992	16.03887	16.4222	14.50533	10.15787	24.73767
8.462466	8.1826	16.24473	16.74767	13.32147	16.1466	16.5246	14.6452	10.2974	24.8574
8.5176	8.3808	16.36253	16.93347	13.40467	16.44373	16.52933	14.69	10.364	25.23093
9.413267	8.470667	16.44553	17.03247	13.454	16.45713	16.59853	14.84613	10.5168	25.5768
9.516133	8.647133	16.57227	17.14287	13.49873	16.50567	16.72953	14.859	10.53933	25.70327
9.588067	8.8066	16.57773	17.28707	13.53033	16.558	16.78787	14.91267	10.66567	25.876
9.669467	9.173933	16.64107	17.41113	13.5602	16.60653	16.82187	14.97873	10.69193	25.99967
9.673333	9.7006	16.71047	17.934	13.6644	16.6358	16.86713	15.0422	10.78853	26.01993
9.763133	9.740733	16.80213	18.22213	14.02073	16.66367	16.95173	15.09547	10.83227	26.1542
9.819667	9.800333	16.92527	18.30613	14.16447	16.80907	17.02207	15.19707	10.96507	26.3542
9.888534	10.2116	16.99207	18.60913	14.1892	16.8482	17.10447	15.3756	11.233	26.50873
9.982933	10.40007	17.3076	18.66967	14.2714	16.89007	17.17347	15.5056	11.26987	26.553
10.2168	10.4738	17.5364	18.7758	14.34107	16.94327	17.29427	15.82647	11.33573	27.1392
10.2466	10.56973	17.63713	18.88473	14.41073	16.987	17.37067	15.88227	11.43833	27.20753
10.2926	10.72587	17.6872	18.98113	14.61487	17.11633	17.4686	15.92767	11.5592	27.60327
10.3154	10.78847	17.70687	18.9988	14.68127	17.13553	17.5398	15.94727	11.59353	27.6636
10.56227	10.83793	17.762	19.05847	14.72473	17.23973	17.64033	15.99827	11.69607	27.84413
10.7476	10.8838	17.8848	19.158	14.77207	17.29093	17.70467	16.01193	12.26507	27.8872
10.80907	10.94127	18.31067	19.28513	14.84047	17.31447	17.76427	16.07727	13.5254	28.06747
12.7944	11.1596	18.3738	19.30693	14.90287	17.3186	17.87593	16.17007	13.61567	28.33793
13.02627	11.47093	18.4338	19.3288	14.94087	17.37493	17.9126	16.23387	13.66467	28.50093
13.46447	11.53667	18.5814	19.38207	14.97413	17.42573	18.02633	16.25027	13.75827	29.876
13.60953	11.5806	18.59647	19.44873	14.9968	17.51733	18.10973	16.29347	13.91813	30.27087
13.7506	11.62427	18.6974	19.9356	15.2594	17.52753	18.34707	16.39613	13.97293	30.39253
13.87953	11.6478	18.73373	19.98247	15.41927	17.7818	18.49033	16.87333	14.15993	30.76453
14.4242	11.713	18.855	20.0248	15.50347	17.93587	18.55953	17.01233	14.21387	30.923
15.54693	11.76033	18.89807	20.0992	15.55093	18.02447	18.7748	17.0334	14.61993	30.99047
15.594	12.96547	18.9172	20.19793	15.6324	18.2196	18.84147	17.19733	14.7294	31.04533
15.9168	13.89913	18.9782	20.2494	15.70553	18.39273	19.01687	17.32913	14.78387	31.07253
16.01313	14.03547	19.00893	20.6006	15.73687	18.53153	19.10647	17.41807	15.00207	31.097
16.06833	14.367	19.10687	20.6486	15.77873	18.98747	19.1716	17.47013	15.08867	31.14287
16.74047	15.04207	19.154	20.7142	15.82013	19.19053	19.21933	17.56007	15.13113	31.16147
17.6976	15.05493	19.17347	20.77033	15.90867	19.2422	19.27907	17.58147	15.1884	31.35387
18.39553	15.12947	19.2304	20.8286	15.96153	19.36647	19.3412	17.60853	15.24193	32.36627
18.50507	15.16573	19.343	21.18767	16.00567	19.38987	19.5356	17.73513	15.33993	32.451
18.5304	15.2128	19.52113	21.24447	16.04	19.43367	20.3472	18.055	15.51933	32.645
18.7292	15.2342	19.61173	21.84153	16.17227	19.46233	20.39953	18.5168	15.69587	32.6784
18.76107	15.2536	19.734	21.9482	16.2386	19.52167	20.46253	18.6216	15.80453	32.71
18.92373	15.3096	19.82653	21.96053	16.26147	19.58193	21.01207	18.78453	15.96427	32.89673
19.01727	15.35993	20.0152	22.13533	16.3684	19.63467	21.04747	18.7934	16.0182	33.50933
19.23493	15.44487	20.022	22.2012	16.5454	19.74933	21.10673	18.91307	16.0738	33.65007
19.3454	15.46827	20.0686	22.37467	16.62987	19.888	21.20667	19.03453	16.86053	33.79553
19.39573	15.48173	20.12187	22.94093	16.7404	20.00973	21.42827	20.32827	16.93407	34.22393
19.45573	15.55153	20.20233	24.88607	17.39167	20.08587	21.50587	20.41233	17.289	34.3918
19.53033	15.7282	20.4958	25.7422	17.65147	20.15907	21.68373	20.54293	17.42193	34.67433
19.66333	15.77233	20.55967	27.16613	17.7068	20.212	21.72773	20.65607	17.5404	34.90993
19.6712	15.89407	20.6348	27.36853	18.06153	20.33307	21.78487	20.73987	19.0762	34.92333
19.77067	15.994	20.70107	28.0338	18.17007	20.47907	21.85293	20.92087	19.34333	35.02487
19.816	16.15153	20.77367	28.214	18.19153	20.5272	21.91553	20.97367	19.3864	35.11207
19.89913	16.40013	20.879	28.31053	18.23433	20.6396	21.94653	20.99567	19.4342	36.54073
19.90413	16.484	20.93833	28.339	18.2746	20.75073	22.02513	21.17653	19.50613	36.55913
20.01747	16.49107	20.99953	28.4052	18.35127	20.83773	22.10527	21.18433	19.57647	36.65607
20.1278	16.611	21.06327	28.50753	18.426	21.50833	22.28333	21.44767	19.73953	36.6792
20.21227	16.64833	21.13367	28.9188	18.6176	22.3824	22.66567	21.58033	19.86327	36.734
20.34507	16.7992	21.14207	29.0778	18.68293	22.4162	22.81813	22.0138	20.34327	36.87786
20.53	16.85853	21.24393	29.48913	18.8212	23.20727	22.8576	22.20653	20.44387	36.92847
20.60213	16.95733	21.29787	29.969	18.91967	23.3268	22.932	22.54653	20.52333	36.9874
20.6378	17.05553	21.3626	31.0452	18.95747	23.65607	23.21687	22.6008	20.7104	37.1712
20.67793	17.19653	21.3748	31.88807	18.96793	24.17773	23.36773	22.68713	20.86087	37.24107
20.71253	17.26253	21.47567	31.93147	19.00087	24.6148	23.89373	22.81527	21.02673	37.33947
20.76807	17.45773	21.6648	31.9686	19.10033	25.17273	23.96953	23.00407	21.15733	37.3828
20.85473	18.9718	21.73867	32.05493	19.16147	25.92653	24.20693	23.085	21.76607	37.4642
20.9016	19.06073	21.80953	32.2612	19.18053	26.00073	24.5524	23.55507	21.82567	37.64213
20.92333	19.11773	21.8436	32.30607	19.3906	26.67447	24.59433	23.61653	22.02353	37.6854
20.9444	19.1734	21.90447	32.40133	19.4266	26.70527	24.63653	23.81693	22.1942	37.81447
20.95313	19.39127	21.97873	32.47493	19.44813	27.2486	24.6728	25.21587	23.83367	37.87107
20.99527	19.4826	22.22127	32.5858	19.65873	27.4718	24.72647	25.2696	23.87387	38.11827
21.0456	19.57767	22.32893	32.7112	19.76693	27.5848	24.80007	25.78647	23.98887	38.1816
21.05813	19.65933	22.44867	32.92693	19.84133	27.8388	24.83773	25.89733	24.5334	38.2302
21.08933	19.78027	22.508	33.4908	20.35493	28.16387	25.05093	26.07867	24.8004	38.3118
21.2142	19.79613	22.55013	33.54793	20.5064	28.2044	25.8624	26.2056	24.80867	38.31947
21.24473	19.83293	22.60933	33.5872	20.5694	28.22133	25.93053	26.9018	24.96687	38.38573
21.3512	19.89187	22.66767	33.65073	20.63413	28.4956	26.38387	26.94227	25.8012	38.48167
21.4222	19.90407	22.72527	33.76647	20.68453	28.66347	26.54593	27.0296	25.8666	38.5308
21.47993	19.96973	22.77167	33.82193	20.753	28.8728	26.79273	27.20207	25.92633	38.5384
21.5788	20.1294	22.8428	33.89307	20.82127	28.92713	28.32333	27.25067	25.97093	38.57687
21.65907	20.15053	22.97887	34.0052	21.20307	29.06333	28.36167	27.31067	26.13107	38.61887
21.79487	20.19027	23.036	34.05787	21.29047	29.10987	28.4224	27.35253	26.13633	38.69987
22.12667	20.30873	23.13793	34.1634	21.4222	29.22193	28.521	27.40487	26.46247	38.7172
22.17873	20.4634	23.19187	34.29973	21.47507	29.25873	28.59067	27.59807	26.56653	38.7218
22.2616	21.24947	23.19813	34.3588	21.69073	29.27253	28.5982	27.9674	26.58273	38.80713
22.506	21.31707	23.25773	34.4122	21.804	29.39833	28.7044	28.02027	26.7298	38.95387
22.5562	21.48073	23.32687	34.4338	22.09873	29.57547	28.81207	28.0264	26.81567	39.19473
22.607	21.56733	23.772	34.45667	22.1352	29.709	28.88093	28.08327	26.83713	39.2734
22.8284	21.60793	24.51033	34.51027	22.19847	29.94413	28.9476	28.15213	26.93173	39.57887
22.89	21.65533	24.78613	34.53147	22.23947	30.03833	29.00647	28.2384	26.96007	39.62494
23.0148	21.66293	25.38307	34.64	22.33947	30.18567	29.08127	28.32933	26.97507	39.78753
23.08867	21.6768	25.59973	34.8002	22.43107	30.31953	29.09173	28.34493	27.05667	39.84
23.197	21.75573	25.7284	34.9016	22.5794	30.59427	29.12513	28.4934	27.1996	39.90727
23.3124	21.77907	27.35973	36.47747	22.66087	30.6274	29.16333	28.73587	27.28827	39.96767
23.40527	21.78513	27.4134	36.59507	22.87453	30.6652	29.22653	28.75653	27.32533	0
23.44353	21.82473	27.41973	36.63267	23.18907	30.7042	29.26667	28.789	27.4084	0
23.63767	21.8528	27.4866	36.66807	23.34387	30.72373	29.31213	28.82967	27.8014	0
23.65987	21.91947	27.4906	36.76593	23.7386	31.47947	29.3632	28.9112	27.85553	0
23.7138	22.04	27.57047	36.83893	23.8868	32.42807	29.515	28.97547	27.91707	0
23.8284	22.33933	27.57927	36.87027	24.4688	32.6388	29.8048	29.05613	27.98287	0
23.84927	22.45387	27.94613	36.9464	24.60067	32.7268	30.122	29.17267	28.24953	0
24.02187	22.47613	27.96187	37.06393	25.0522	32.7912	30.19313	29.2464	28.3252	0
24.0548	22.551	27.97627	37.1154	25.0644	32.95167	30.25587	29.3794	28.38033	0
24.117	22.5684	28.0394	37.1672	25.47707	33.0914	30.3132	29.53633	28.516	0
24.17673	22.70867	28.04887	37.21713	25.75553	33.2194	30.53893	30.72733	28.79893	0
24.3384	22.94827	28.15127	37.2356	25.82253	33.25587	30.82953	30.92287	28.89453	0
24.4502	23.01393	28.19907	37.26233	25.94027	33.33827	30.921	30.977	28.96433	0
24.6262	23.13407	28.24367	37.31013	26.0086	33.4252	31.14187	31.28693	29.01093	0
24.72767	23.23107	28.4156	37.337	26.16133	33.6456	31.22927	31.38467	29.06193	0
25.3988	23.36513	28.4898	37.4416	26.22273	33.67787	31.28853	31.42173	29.11427	0
25.4458	24.18633	28.56133	37.62926	26.26087	33.69927	31.42907	32.316	29.19107	0
25.49847	24.50353	28.66953	37.7894	26.3004	33.7768	31.62267	32.40133	29.2422	0
25.5534	25.06593	28.72527	37.83347	26.3368	33.86733	31.687	32.44853	29.30013	0
25.60793	25.25953	29.0138	37.8508	26.40593	34.02727	31.7496	32.52367	29.3858	0
25.68993	25.30607	29.0444	37.93633	26.4692	34.0688	31.8846	32.56427	29.45393	0
25.76953	26.32113	29.10673	38.04427	26.55153	34.2026	31.98967	32.5994	29.62473	0
25.8466	26.42313	29.18	38.0744	26.6294	34.22047	32.03787	32.82507	29.669	0
25.87233	26.62833	29.202	38.28887	26.75233	34.38773	32.22133	32.89347	29.69867	0
26.00233	26.72733	29.22253	38.59647	27.23833	34.45367	32.76013	32.92027	29.7566	0
26.141	26.77907	29.26107	38.6584	27.32127	34.54033	32.8154	32.96487	29.81387	0
26.2048	26.8462	29.31133	38.7354	27.5122	34.67367	32.91	33.02073	29.99253	0
26.31147	27.377	29.34933	38.78447	27.54367	34.75027	32.9236	33.10367	30.0612	0
26.36947	28.90767	29.39827	38.82913	27.6054	35.0534	33.48913	33.11547	30.16353	0
26.42807	29.18987	29.4794	39.0388	27.7404	35.10913	33.52707	33.17387	30.2742	0
26.49307	29.33393	29.61987	39.10727	27.79333	35.1906	33.59693	33.1976	30.3154	0
26.54327	29.55893	29.71953	39.16267	28.14853	35.24287	33.6564	33.27287	30.37233	0
26.55467	31.0278	30.6856	39.20053	28.26067	35.2974	33.70007	33.2968	30.42113	0
26.59887	31.08427	30.81247	39.2188	28.31587	35.38233	33.8238	33.35674	30.4934	0
26.71053	31.23567	30.84873	39.28627	28.3304	35.46507	33.87253	33.53127	30.54627	0
26.78427	31.24127	31.0826	39.36333	28.3526	35.66327	33.9302	33.8122	30.6348	0
26.87487	31.28893	31.81253	39.5512	28.425	35.74467	33.9632	33.90373	30.7202	0
26.91713	31.36493	31.93293	39.60027	28.54067	35.751	34.00134	33.9562	30.7274	0
26.92193	31.371	32.05167	39.68307	28.59953	36.0282	34.25933	34.0134	30.81313	0
26.96993	31.40347	32.15473	39.7694	29.25487	36.16547	34.32933	34.06767	30.90013	0
26.986	31.42947	32.52573	39.83427	29.3006	36.35493	34.36187	34.11893	31.00093	0
27.04213	31.4714	32.591	39.98133	29.36593	37.09653	34.53547	34.19633	31.17533	0
27.0534	31.47913	32.6876	0	29.56907	37.15307	35.14893	34.2724	31.73273	0
27.19813	31.53573	32.78354	0	29.71773	37.36473	35.18733	34.3946	32.08393	0
27.24787	31.589	32.83007	0	29.76727	37.6096	35.22773	34.40493	32.38987	0
27.33393	31.5936	32.83567	0	29.84967	37.84293	35.27713	34.46207	32.48307	0
27.54	31.70267	32.90593	0	29.92373	37.91233	35.34	34.80693	32.5258	0
28.15107	31.80973	32.99613	0	30.01613	37.97407	35.3916	34.923	32.7606	0
28.2098	31.852	33.05493	0	30.68727	38.09313	35.4916	35.00613	32.803	0
28.217	31.92853	33.1608	0	30.73427	38.20447	35.56513	35.08087	32.82667	0
28.26867	31.9762	33.23793	0	30.91433	38.3084	35.70893	35.16087	32.85867	0
28.27793	32.06267	33.24833	0	30.96433	38.37267	35.78393	35.2196	32.88527	0
28.4338	32.0726	33.30853	0	31.03373	38.43647	36.0856	35.28173	32.89993	0
28.54	32.13387	33.42153	0	31.09727	38.50673	36.1496	35.86173	32.92167	0
28.65307	32.2406	33.43887	0	31.20207	38.60167	36.21527	35.91367	32.93113	0
28.708	32.36113	33.60393	0	31.21173	38.66353	36.27627	35.95307	32.97033	0
28.8126	32.4068	33.81913	0	31.30693	38.72713	36.38107	36.02934	33.0042	0
28.934	32.57113	33.96367	0	31.37313	38.9014	36.5134	36.3872	33.06733	0
28.94493	32.6404	33.99387	0	31.56533	38.96433	36.91807	36.58853	33.1542	0
29.0362	32.70567	34.34587	0	31.71773	39.01527	37.0248	36.84473	33.29287	0
29.1034	32.726	34.48734	0	31.88173	39.1202	37.08167	36.89687	33.41607	0
29.1068	32.77053	36.34007	0	31.94033	39.19127	37.18293	36.89953	33.50653	0
29.12787	32.7994	36.4192	0	32.013	39.27973	37.37793	36.94587	33.68793	0
29.20347	32.89293	36.46267	0	32.2308	39.5018	37.79593	36.9542	33.73007	0
30.0022	34.51833	36.50006	0	32.294	39.88047	37.9296	36.9862	33.79533	0
30.11007	34.87226	36.55267	0	32.3524	39.88547	38.0452	36.99607	33.8294	0
30.1754	34.96067	36.65073	0	32.4276	39.96627	38.08147	37.05327	33.8988	0
30.24273	35.009	37.1332	0	32.59933	0	38.2638	37.06553	34.0134	0
30.61173	35.18153	37.47827	0	32.6824	0	38.37167	37.1296	34.07727	0
31.64947	35.47813	38.07407	0	32.873	0	38.53187	37.1972	34.16333	0
31.65853	35.63687	38.0806	0	32.97507	0	38.61273	37.31313	34.25467	0
31.67373	35.673	38.26147	0	33.0698	0	38.88626	37.3896	34.55793	0
31.73633	35.8158	38.78647	0	33.38007	0	39.2022	37.8452	34.61153	0
31.88093	36.61287	38.86907	0	33.5302	0	39.45533	38.00267	35.93247	0
31.9012	36.64034	38.9378	0	33.5854	0	39.50673	38.06067	35.99807	0
31.9456	36.73987	39.07027	0	33.66893	0	39.55767	38.178	36.08073	0
31.972	36.7882	39.2508	0	33.8924	0	39.6304	38.2488	36.16713	0
32.0398	36.991	39.60327	0	33.97933	0	39.69227	38.35133	36.36867	0
32.06733	37.1522	39.6586	0	34.34213	0	39.82627	38.38313	37.04833	0
32.19693	37.38773	39.71013	0	34.4102	0	39.90407	38.41613	37.08413	0
32.45133	37.68993	39.7418	0	34.46773	0	39.9786	38.52013	37.18553	0
32.83473	37.798	39.7904	0	34.51427	0	0	38.8386	37.233	0
32.88906	37.90227	39.84673	0	34.56147	0	0	39.1164	37.2634	0
32.97587	38.19673	39.89167	0	34.6046	0	0	39.37233	37.30513	0
33.1678	38.51233	39.98493	0	34.63	0	0	39.4494	37.37427	0
33.23027	38.53573	0	0	34.6586	0	0	0	37.49353	0
33.28813	38.57613	0	0	34.97373	0	0	0	37.5938	0
33.32453	38.6388	0	0	35.1614	0	0	0	37.96507	0
33.50554	38.67673	0	0	35.61647	0	0	0	38.21053	0
33.54507	38.8968	0	0	35.81467	0	0	0	38.2496	0
33.55573	39.2158	0	0	35.862	0	0	0	38.34887	0
33.59667	39.69173	0	0	37.26047	0	0	0	38.5662	0
33.673	39.69767	0	0	37.39687	0	0	0	38.69453	0
33.67773	39.82067	0	0	37.4794	0	0	0	38.8072	0
33.7652	39.92773	0	0	37.83187	0	0	0	38.84493	0
33.79047	39.9888	0	0	38.04733	0	0	0	38.8508	0
33.863	0	0	0	38.17593	0	0	0	38.8714	0
33.98587	0	0	0	38.23326	0	0	0	38.9424	0
34.03193	0	0	0	38.64253	0	0	0	39.07687	0
34.0854	0	0	0	39.29793	0	0	0	39.10814	0
34.15714	0	0	0	39.3528	0	0	0	39.11847	0
34.203	0	0	0	39.592	0	0	0	39.21547	0
34.28193	0	0	0	39.7752	0	0	0	39.2874	0
34.36027	0	0	0	0	0	0	0	39.41153	0
34.37053	0	0	0	0	0	0	0	39.56107	0
34.5378	0	0	0	0	0	0	0	39.74347	0
34.58453	0	0	0	0	0	0	0	0	0
34.6456	0	0	0	0	0	0	0	0	0
34.71273	0	0	0	0	0	0	0	0	0
35.14347	0	0	0	0	0	0	0	0	0
35.31727	0	0	0	0	0	0	0	0	0
35.75986	0	0	0	0	0	0	0	0	0
35.81693	0	0	0	0	0	0	0	0	0
35.8768	0	0	0	0	0	0	0	0	0
35.9634	0	0	0	0	0	0	0	0	0
36.0398	0	0	0	0	0	0	0	0	0
36.08047	0	0	0	0	0	0	0	0	0
36.121	0	0	0	0	0	0	0	0	0
36.15767	0	0	0	0	0	0	0	0	0
36.19347	0	0	0	0	0	0	0	0	0
36.22793	0	0	0	0	0	0	0	0	0
36.2824	0	0	0	0	0	0	0	0	0
36.37387	0	0	0	0	0	0	0	0	0
36.49866	0	0	0	0	0	0	0	0	0
36.605	0	0	0	0	0	0	0	0	0
36.75927	0	0	0	0	0	0	0	0	0
37.03553	0	0	0	0	0	0	0	0	0
37.10307	0	0	0	0	0	0	0	0	0
37.1738	0	0	0	0	0	0	0	0	0
38.51467	0	0	0	0	0	0	0	0	0
38.5664	0	0	0	0	0	0	0	0	0
38.60393	0	0	0	0	0	0	0	0	0
38.6108	0	0	0	0	0	0	0	0	0
38.6992	0	0	0	0	0	0	0	0	0
38.813	0	0	0	0	0	0	0	0	0
38.85973	0	0	0	0	0	0	0	0	0
38.95093	0	0	0	0	0	0	0	0	0
39.045	0	0	0	0	0	0	0	0	0
39.04927	0	0	0	0	0	0	0	0	0
39.13847	0	0	0	0	0	0	0	0	0
39.16473	0	0	0	0	0	0	0	0	0
39.19033	0	0	0	0	0	0	0	0	0
39.21747	0	0	0	0	0	0	0	0	0
39.24333	0	0	0	0	0	0	0	0	0
39.369	0	0	0	0	0	0	0	0	0
39.37947	0	0	0	0	0	0	0	0	0
39.39147	0	0	0	0	0	0	0	0	0
39.43927	0	0	0	0	0	0	0	0	0
39.45113	0	0	0	0	0	0	0	0	0
39.48267	0	0	0	0	0	0	0	0	0
39.5436	0	0	0	0	0	0	0	0	0
39.60053	0	0	0	0	0	0	0	0	0
39.69627	0	0	0	0	0	0	0	0	0
39.8142	0	0	0	0	0	0	0	0	0
39.9174	0	0	0	0	0	0	0	0	0
39.9868	0	0	0	0	0	0	0	0	0
