# Supplementary material for: Neural manifolds for odor-driven innate and acquired appetitive preferences
Source: Nat Commun. 2023 Aug 5;14:4719. doi: 10.1038/s41467-023-40443-2 (PMC10404252; doi:10.1038/s41467-023-40443-2)
Supplement: Supplementary file 4 — Source Data [file 41467_2023_40443_MOESM4_ESM.zip › Figure2/2019613_right/ch8_11/text/apin_C5.txt]

2.161667	0.5366667	0.736	0.06773333	0.45	0.18	0.008066666	0.9955333	1.900867	0.061
3.066867	1.334533	1.6234	0.4086	0.5883333	0.2770667	1.093933	2.142133	2.770667	0.8783333
3.555933	1.388467	2.210067	0.5892667	1.166333	1.802667	2.300333	2.4132	2.832867	1.5246
4.6856	3.085067	2.2832	0.9782667	1.246733	1.902533	2.350133	2.5298	3.020067	1.565733
5.261867	3.268	3.495067	1.286067	1.3098	2.005133	2.75	2.805667	3.126933	3.171667
6.252067	3.3264	3.671	1.799467	1.368333	2.400267	3.021333	2.996067	3.1698	3.221
6.401134	4.581333	3.789867	2.7172	2.3906	2.468	3.070667	3.3598	3.762933	3.2408
6.470867	5.009733	4.3426	2.755867	2.8766	3.733	3.253333	3.422667	4.5282	4.175867
6.539866	5.159667	4.4484	2.9104	3.0568	4.572333	3.315133	3.666267	4.899	4.234733
7.448067	6.570667	4.574867	3.838133	3.825733	5.107467	3.351267	3.71	5.099467	4.359334
9.146733	7.030467	4.7316	3.915467	3.877467	5.195267	3.650467	3.822467	5.5412	4.8264
10.21467	7.118267	5.2372	5.922733	5.0428	5.2426	4.143333	3.870267	5.627	5.5802
10.41173	7.163733	5.79	6.433466	5.102267	5.2734	5.844267	3.936533	5.804733	6.340667
11.03333	7.2224	6.292933	6.467867	5.2132	5.2826	7.288267	4.427533	5.823667	6.729067
12.65253	7.889	6.333867	6.506067	5.3178	5.378133	8.307533	4.7272	6.137866	6.748133
12.69207	9.342667	6.369	6.797867	5.659333	5.492133	9.494133	4.751467	7.216467	7.440533
14.42813	9.778533	6.885867	6.8462	5.778333	6.2438	9.657333	4.756467	7.2482	8.0038
15.57327	10.16427	8.126333	6.875933	6.010267	6.334067	9.718	4.808667	7.372933	8.0136
16.3716	10.4708	9.222067	6.9074	6.442266	6.6784	9.772667	4.837	7.822333	8.7346
16.47553	12.6154	9.7766	7.014333	7.265267	7.3552	12.92587	4.877	8.113867	8.807134
16.54807	12.96793	9.891267	7.171267	7.316733	7.4268	13.95247	4.908267	8.357866	8.839666
16.639	13.23533	10.47447	7.9718	7.667333	8.457533	14.28827	4.964533	8.5006	8.871866
16.6974	13.28667	10.4828	8.2918	7.731867	12.05133	14.502	5.0056	8.746134	9.325533
17.124	13.2928	10.9776	8.385533	7.7518	15.24767	14.65227	5.569067	9.272467	9.3502
17.30847	13.55713	11.0108	8.662733	7.801867	16.031	16.70347	5.7584	9.499733	10.0574
17.39607	14.25673	11.4716	8.761066	7.8444	16.28587	17.1646	5.8056	9.6122	10.2782
17.61747	14.5238	11.82373	8.807867	7.9484	17.1806	17.98513	5.9564	10.234	10.8454
17.6364	14.5894	14.089	8.854	8.0152	17.46433	18.4658	6.036133	10.41093	11.0204
17.9196	14.6378	14.108	8.872133	9.9952	17.77213	18.54587	6.139266	11.72827	11.05427
18.05367	14.6548	14.75533	8.995	10.06133	17.8102	18.69273	6.1946	11.87287	11.5796
18.14087	14.83093	14.993	9.4316	10.204	17.9244	18.6996	6.441333	12.5594	12.89033
18.27113	15.3786	15.05807	10.47807	11.2142	18.32147	18.8824	8.649	12.97573	12.93873
18.51673	15.5178	15.54607	11.76247	14.0108	18.334	19.07527	8.694333	13.4494	13.37327
18.54827	16.2968	15.9188	12.1904	14.04653	18.69753	19.2026	9.243733	14.58407	13.50347
19.77573	16.9024	17.02867	12.38307	14.53493	18.8104	19.69233	9.277267	14.6584	13.998
20.3552	19.1926	17.22253	12.8808	14.84567	18.85947	20.36753	9.419534	15.06573	14.0642
21.84073	19.47133	17.7098	13.1976	15.988	19.28967	20.72133	9.744133	15.32313	14.34753
21.97427	19.72887	19.42793	13.95713	16.58393	20.873	20.73507	9.8926	15.34773	14.74673
23.97487	20.06947	19.92333	14.53453	16.71473	21.6026	20.8508	10.55573	15.86067	14.9944
24.0436	20.1092	20.0436	15.0638	18.03913	22.43013	20.91273	10.98207	15.92387	15.07253
24.10807	20.20827	20.2884	15.13267	18.09713	22.63887	20.96327	11.4948	15.97227	15.11907
24.70847	20.68967	20.43287	15.2252	18.32313	24.36353	21.458	12.58313	16.03147	15.25407
25.001	20.7562	21.44133	15.40893	18.41187	24.5542	21.60787	12.756	16.10033	15.35587
25.4804	20.91433	21.81987	15.80107	18.4412	24.65147	22.02533	12.78847	17.1468	15.84047
25.96807	21.01307	21.97273	16.2672	18.48467	25.20213	22.33407	13.92067	17.27607	16.0592
27.5436	21.098	22.27253	16.33973	18.9056	25.53707	22.41067	14.00633	17.31793	16.06387
27.61233	21.23927	25.63967	17.26667	19.03053	27.69907	22.47213	14.06333	17.4424	16.268
27.85327	21.30207	25.8182	17.33953	19.23393	27.77473	23.06907	14.1038	17.5306	16.31807
28.24407	23.84853	25.8728	17.52567	19.73967	28.52407	23.17627	14.22607	18.32033	16.33513
28.8912	24.41773	25.9016	18.07327	20.1792	30.549	23.28167	14.3424	18.35327	18.22233
29.0164	25.21413	27.82813	18.08253	21.11573	30.59313	23.2952	14.38	18.73827	18.57053
29.30527	25.35353	28.35887	18.16727	22.7388	31.5894	23.71127	14.40967	18.74753	18.61407
35.26126	25.73333	28.7162	18.2452	22.784	31.6774	23.84553	14.46513	19.61987	19.567
35.8098	25.8166	28.7636	18.6176	23.26327	34.52007	24.2644	14.50227	19.6302	19.794
36.02773	25.94593	28.921	18.78427	23.50507	36.2208	24.32367	14.54053	19.67247	19.8552
36.07373	27.52507	28.92813	18.9594	23.5154	36.28173	24.347	14.59653	19.7746	19.89487
37.13467	28.37527	29.3844	19.17993	24.08887	36.336	24.4532	14.7144	19.84407	20.48273
37.6686	28.613	30.32033	19.2822	24.6666	36.6274	24.5184	14.81647	19.90827	20.50687
37.72427	28.67607	30.6026	19.5496	24.7782	37.89513	24.62733	14.82553	19.91953	20.8184
37.75834	28.74813	31.0238	20.15987	24.798	37.93867	24.68067	14.90067	20.34747	21.1554
38.26427	29.76033	31.57953	20.7528	25.12	37.97887	24.68747	14.96167	20.7316	21.17887
38.80933	29.92793	32.6068	20.78133	25.37507	38.41267	24.8694	15.3248	20.75593	21.19653
0	29.98393	33.44947	20.84047	25.46893	39.19167	26.4804	15.7982	20.8404	21.33467
0	30.9838	34.81907	21.5374	25.72167	0	26.7138	15.85413	20.91193	22.08293
0	31.1928	35.90487	21.8036	25.7786	0	28.24333	16.5506	23.01633	22.2394
0	31.2124	36.00487	22.00147	26.50193	0	29.75493	16.73387	23.2168	22.79887
0	31.2854	36.30613	22.5572	27.39467	0	30.47587	16.95293	23.95007	23.42447
0	31.582	36.6318	22.6174	27.69633	0	30.73387	16.99727	24.65293	23.55307
0	31.60013	36.71033	22.67753	27.90773	0	31.30053	18.00293	25.04287	23.66793
0	31.75647	37.35367	22.90407	29.09207	0	31.34173	18.17313	25.5856	23.71933
0	31.8466	37.44153	22.9478	29.36287	0	31.6584	18.51387	25.68727	23.77253
0	32.2074	37.68693	23.13473	29.6732	0	31.8608	18.62833	25.951	23.8132
0	32.2964	38.02053	23.27807	29.77987	0	32.1064	19.413	25.98827	23.936
0	32.32847	38.02767	23.3346	30.16527	0	32.39153	19.63047	26.04713	23.94393
0	32.457	38.607	23.37293	30.97153	0	32.63693	20.31307	26.1148	23.97993
0	32.9246	38.68493	23.7434	31.48747	0	33.43147	21.4422	26.29267	24.80213
0	32.978	0	24.24587	31.59433	0	33.51433	22.84633	26.37333	25.53327
0	33.10013	0	25.89007	31.6832	0	33.64927	23.462	26.5252	25.57493
0	33.20367	0	25.96267	31.70927	0	33.6632	24.85353	26.6148	25.65787
0	33.28387	0	26.27	31.74113	0	33.9942	24.98653	26.70493	25.70227
0	33.33187	0	26.7248	31.79547	0	34.7014	25.20213	26.80727	25.79787
0	33.42733	0	26.76467	32.06727	0	37.0936	26.4982	26.8146	26.13787
0	34.2764	0	27.7906	33.44687	0	37.64447	26.98593	27.0766	26.17353
0	34.28253	0	28.06007	33.58867	0	37.6888	28.90973	27.57973	28.4698
0	34.28553	0	29.4652	33.8276	0	37.8502	29.44107	27.8324	28.5338
0	34.32927	0	30.42927	34.16727	0	37.98326	29.60233	27.852	29.1534
0	34.3866	0	30.4866	34.33513	0	38.1074	30.6428	28.20433	29.4236
0	34.508	0	31.32027	34.3786	0	38.5974	31.332	28.83707	29.46613
0	34.5382	0	31.94833	34.59613	0	38.83707	31.5188	29.31673	30.5274
0	34.56533	0	31.98367	35.27773	0	39.14253	32.23567	29.88287	30.77587
0	34.6128	0	33.73853	36.69067	0	39.86806	32.53573	29.9944	31.04733
0	34.62847	0	34.10753	37.34213	0	0	32.57067	30.29613	31.79347
0	34.70293	0	34.47467	38.2288	0	0	32.87713	30.47113	31.83747
0	34.7466	0	34.7388	39.4998	0	0	33.48193	30.6738	32.97206
0	34.8046	0	34.91667	39.56067	0	0	34.718	30.7718	33.18953
0	35.35607	0	37.0384	39.68707	0	0	34.75027	30.80967	33.53253
0	36.67413	0	37.251	39.92607	0	0	36.23273	31.30253	33.58733
0	36.76727	0	37.5796	0	0	0	36.78627	31.5738	33.70033
0	36.91273	0	37.71093	0	0	0	36.85266	31.84653	33.75507
0	36.97413	0	37.831	0	0	0	36.8946	32.1714	33.7996
0	37.33087	0	38.34573	0	0	0	37.68933	32.40893	33.90027
0	37.65287	0	38.48326	0	0	0	38.24313	33.736	33.9862
0	37.75134	0	38.51027	0	0	0	39.15393	33.76653	34.19773
0	37.88754	0	38.64447	0	0	0	39.17493	34.23233	34.65147
0	39.33913	0	39.21467	0	0	0	39.19153	35.019	34.7204
0	0	0	0	0	0	0	39.2122	35.76793	34.8652
0	0	0	0	0	0	0	39.2262	35.84153	35.30393
0	0	0	0	0	0	0	39.24306	35.91127	35.67847
0	0	0	0	0	0	0	39.26607	35.93693	36.20687
0	0	0	0	0	0	0	39.2918	36.48454	37.0868
0	0	0	0	0	0	0	39.36313	36.52767	37.258
0	0	0	0	0	0	0	39.419	36.535	37.37513
0	0	0	0	0	0	0	39.49807	36.56467	38.4852
0	0	0	0	0	0	0	39.5588	36.6664	38.7448
0	0	0	0	0	0	0	39.61187	36.87193	39.1268
0	0	0	0	0	0	0	39.96673	37.1368	39.53513
0	0	0	0	0	0	0	0	37.18027	39.96593
0	0	0	0	0	0	0	0	37.5494	0
0	0	0	0	0	0	0	0	37.57973	0
0	0	0	0	0	0	0	0	37.67147	0
0	0	0	0	0	0	0	0	37.76266	0
0	0	0	0	0	0	0	0	37.8102	0
0	0	0	0	0	0	0	0	38.01587	0
0	0	0	0	0	0	0	0	38.11666	0
0	0	0	0	0	0	0	0	38.28387	0
0	0	0	0	0	0	0	0	38.32913	0
0	0	0	0	0	0	0	0	38.59267	0
0	0	0	0	0	0	0	0	39.4892	0
0	0	0	0	0	0	0	0	39.60607	0
0	0	0	0	0	0	0	0	39.91987	0
