# Supplementary material for: Neural manifolds for odor-driven innate and acquired appetitive preferences
Source: Nat Commun. 2023 Aug 5;14:4719. doi: 10.1038/s41467-023-40443-2 (PMC10404252; doi:10.1038/s41467-023-40443-2)
Supplement: Supplementary file 4 — Source Data [file 41467_2023_40443_MOESM4_ESM.zip › Figure2/2019613_right/ch8_11/text/chex_C5.txt]

1.582533	0.0774	0.5864667	0.1074	0.05626667	0.2994667	0.8676667	0.3356	0.5651333	0.0548
1.8778	0.48	0.8114667	0.7958	0.1515333	0.3306	0.9388	0.4598667	0.9351333	0.7634
2.154667	1.0652	1.0974	0.9256	0.3860667	0.466	1.219733	0.4962667	1.034533	0.7781333
2.5458	1.697533	1.178667	0.9822667	0.4698	0.5452667	1.390733	0.8801333	1.078267	0.8795334
3.080933	1.806133	1.3	1.0152	0.6518	1.213467	1.4272	0.9534667	1.3288	1.006133
3.6428	1.851267	1.978333	1.878133	0.8037333	1.458333	1.4862	1.246533	1.4008	1.042
3.9204	3.563867	2.015067	2.045267	0.8682666	2.6756	1.501667	1.355467	1.6532	1.156733
5.082	3.680067	3.260133	2.205	0.9582	2.936	1.843867	2.212733	2.149667	1.6568
5.384267	4.103267	3.505267	2.379133	1.030533	3.3612	2.0342	2.241333	2.961867	2.020733
5.503867	4.649467	3.548867	2.499867	1.1088	3.38	2.134733	2.687333	2.967667	2.193933
5.592134	4.708667	3.796667	3.9554	1.1936	3.438333	2.201333	2.728533	3.0772	2.423267
5.6888	5.610867	4.008067	4.620266	1.4068	3.6646	2.2232	2.786	3.216067	2.489267
6.109133	6.039733	4.1668	4.7322	1.583	3.9302	2.425667	3.155067	4.9856	2.570067
7.017267	6.195667	4.290867	4.845267	1.604467	4.1504	2.9298	3.617467	5.474067	2.616867
7.069667	7.492667	4.527667	5.410133	1.6772	4.219	3.185467	4.310067	6.908333	2.713533
7.9798	7.838733	5.514	5.991267	1.907267	4.372533	4.2388	4.7244	8.751	2.885867
8.146466	8.011	5.668133	7.764	2.882867	4.440667	4.485867	5.7988	8.920733	3.509933
8.3244	8.5238	5.738067	8.4196	2.929667	4.570333	4.797333	5.9374	9.0352	4.006067
8.390533	8.936533	5.783267	8.480667	3.5056	4.637667	5.1102	6.038267	9.248266	4.2278
8.580867	9.2254	5.804133	8.5362	3.684867	4.686934	5.499467	6.873667	9.3168	4.312533
8.7268	9.377466	6.283867	8.8246	4.230533	4.8654	5.927533	7.883067	9.369866	4.471334
9.0932	9.473066	6.623	8.883667	4.4	4.9388	6.096066	7.9006	9.937933	4.587
9.215333	9.954534	6.999667	9.2644	5.299667	5.075533	6.156867	7.964467	10.02293	5.249933
9.300533	9.965266	7.272933	10.58647	5.355933	5.792267	6.16	8.1494	10.10047	5.2934
9.584666	10.12687	7.750933	12.53073	5.4588	6.172266	6.394733	9.110333	12.85847	5.394
10.589	13.7348	9.3612	13.4156	5.705333	6.5204	7.086667	9.202267	13.29453	5.4778
13.34887	13.98467	9.646533	14.56793	6.5086	8.1796	7.595667	9.7832	13.58647	5.840267
14.20273	14.66287	9.8324	14.6482	8.308534	8.449	7.621467	9.8406	13.765	6.109267
14.23227	14.67927	10.07487	14.77653	9.204	8.504534	7.664933	10.08393	14.027	6.2672
14.5196	14.69673	13.20153	14.82347	9.348467	8.551467	7.745	10.17	14.48133	6.342733
14.6074	14.7842	13.243	14.92127	9.6594	8.5956	7.849	10.2534	14.52693	6.654467
14.66067	14.86987	13.30693	15.43693	9.965266	9.914133	8.229867	10.29813	14.57987	6.726533
14.73733	14.8766	13.36073	15.50407	10.11687	10.00827	8.312467	10.35	14.61373	6.794133
14.77527	14.9462	14.2876	15.55193	12.32653	10.09207	9.4846	12.7668	14.64633	6.899066
14.83953	15.00653	14.4676	16.01687	12.3412	10.11887	10.66847	13.3206	14.7988	6.9324
14.85567	15.08747	14.66153	16.2226	14.54667	12.90827	12.32047	13.82047	14.8984	7.2662
14.93173	15.13687	14.6798	16.2906	14.58447	13.0116	14.2566	14.61493	14.91993	7.356534
15.10233	15.27727	14.7678	16.36767	14.72653	14.28747	14.2908	14.6448	14.92427	7.6294
15.22093	15.32147	14.8216	16.42273	15.0362	14.34227	14.36107	14.6478	14.957	7.8262
15.64073	15.57273	14.8588	16.83047	15.13653	14.4282	14.5332	14.8728	14.96867	7.863333
15.6454	16.17	14.9202	17.0486	15.34353	14.56027	14.54193	14.9118	15.06527	7.986
15.83193	16.34767	14.9656	17.12753	15.49553	14.73	14.70907	14.95407	15.0988	8.180667
15.97727	16.40713	14.99453	17.32207	15.55687	14.7954	14.75007	15.03587	15.11113	8.2966
16.914	17.1996	15.0248	17.7126	15.84447	14.85447	14.75813	15.20553	15.23007	8.3772
16.97353	17.34	15.03187	17.8728	16.8634	14.9456	14.79607	15.21473	15.2744	8.476533
17.03727	17.35713	15.06967	18.295	17.55467	15.2958	14.82107	15.26587	15.2958	8.551867
17.5656	17.41933	15.10647	19.0396	17.68633	15.33027	14.84707	15.34207	15.30473	8.5846
17.61867	17.43333	15.17213	19.26447	17.93067	15.35827	14.8916	15.4692	15.50753	8.6178
18.63927	17.69827	15.44627	20.3996	19.3414	15.37013	14.9426	15.50487	15.61893	8.717
18.65113	18.0452	16.03327	20.434	20.03273	15.50647	14.98127	15.62707	15.70593	8.863334
19.09493	18.2412	16.19473	20.94093	20.21607	15.58613	15.11047	15.70933	15.77567	8.9358
19.15	19.0834	16.55933	21.39713	21.07	15.60667	15.13773	15.87173	15.82393	9.384334
19.16767	19.643	16.68873	21.4506	21.0912	15.61893	15.14193	15.9682	15.97093	9.612
19.25393	20.59507	16.79647	21.80153	21.21007	15.68307	15.24547	16.0112	16.07487	9.667666
19.53853	20.67	17.091	22.27047	21.30767	15.8412	15.2884	16.06367	16.18007	9.698
19.64507	20.72053	17.09393	22.42927	21.35907	15.8968	15.3252	16.078	16.23313	9.806334
20.57687	20.75713	17.15353	22.76053	21.42527	16.02713	15.33667	16.12947	16.28067	9.894
21.93367	20.78527	17.17573	23.19293	21.64267	16.05487	15.51713	16.22167	16.40333	10.06353
22.13767	20.83393	17.41287	23.277	21.69167	16.0864	15.6836	16.3074	16.50947	10.18887
22.1962	21.37213	17.57633	23.31007	23.23267	16.13013	15.68927	16.40933	16.88113	10.26707
22.36313	21.38187	17.6032	24.65173	23.55887	16.1814	15.73713	16.48347	16.98073	10.30167
22.52967	21.61167	18.59407	24.7106	24.4192	16.2886	15.7484	16.5534	17.26213	12.25733
22.63333	21.98947	19.19193	25.80627	24.45127	16.48173	15.78987	16.63347	17.50933	13.22747
24.46947	22.05053	19.65427	25.884	24.49287	16.51873	16.01533	16.65787	18.03207	13.30507
24.81053	22.21153	19.72507	26.1154	25.22127	16.52653	16.08193	16.6804	18.05613	13.3472
25.52733	22.23693	19.8074	26.39007	25.41627	16.7024	16.14427	16.71247	18.08953	13.36313
25.61233	22.27147	19.83547	26.4	25.6346	16.75647	16.19833	17.11013	18.1112	13.93973
25.70833	22.49967	19.93093	26.66527	25.9554	16.91267	16.33493	17.39807	18.14073	14.09467
28.3616	23.75867	20.99527	27.28547	26.0152	17.00273	16.3916	17.49033	18.30087	14.12593
30.0984	23.79	21.58893	28.5892	26.05673	17.03973	16.5188	17.7832	18.3282	14.2204
30.1506	23.93027	21.615	29.81747	27.192	17.0962	16.5708	18.22187	18.355	14.54727
30.57153	23.97047	21.8	29.8652	27.92773	17.2918	16.66493	18.2556	18.41553	14.67607
31.3684	24.01747	21.81453	30.22693	27.98113	17.35487	16.66987	18.3504	18.4968	14.81433
32.3878	24.62593	21.8854	30.32327	28.036	17.36953	16.74347	18.39073	19.687	14.82593
32.46393	24.79447	21.90613	31.3478	28.56713	17.4342	16.83427	18.43207	19.87313	14.897
32.47953	25.33647	22.01553	31.68613	28.922	17.55727	16.88433	18.458	20.10387	14.95073
32.63093	25.3882	22.0904	32.0722	28.97547	17.56773	16.97233	18.46247	20.2022	14.966
32.8874	25.43447	22.1926	32.13346	29.10553	17.6018	16.9908	18.5168	20.309	15.0826
32.92107	25.97633	22.525	32.19853	29.19653	17.62933	17.01993	18.56813	21.0146	15.1136
33.12413	26.08367	22.69553	32.26567	29.3106	17.68	17.41213	18.6494	21.1206	15.1204
33.1786	26.11107	22.986	32.34393	29.36227	17.78027	18.8256	19.83167	21.7054	15.4778
33.904	26.1488	23.04553	32.40854	29.40847	17.84307	19.05693	19.8924	22.29307	15.92647
34.04627	26.27267	24.72013	33.06113	29.51713	17.84933	19.75427	20.09913	22.664	16.00747
34.0802	26.4518	24.77967	34.07533	29.63167	19.18433	19.9494	20.18327	23.16167	16.31913
34.4156	26.63533	24.81173	34.11413	29.7122	20.31527	20.0314	20.26553	23.49073	16.47767
35.3034	26.69873	24.84673	34.18913	29.86027	20.518	20.2038	20.8512	23.53187	16.63727
35.36353	26.74327	24.9144	34.58173	29.92993	20.61713	20.22233	20.94793	23.5872	16.77027
35.73333	26.76447	24.96153	34.7048	29.956	21.81973	20.3022	21.29753	23.62433	16.80547
36.74773	26.79493	25.71927	35.13427	30.04107	22.57847	20.35533	21.3644	24.61673	16.82373
37.02393	27.12647	26.07913	35.5928	30.19193	22.61513	20.77473	21.4238	25.3004	16.84433
37.085	27.63167	26.2376	36.5628	30.24313	23.7324	21.53633	22.4574	25.45	16.85727
37.31933	28.57547	27.01993	36.66433	30.30627	23.76993	21.672	23.17807	26.02807	16.88507
37.37506	28.87587	27.45433	36.82593	30.40607	24.29647	22.2566	23.3066	26.20407	16.90433
37.545	29.42247	27.50367	37.39667	30.42453	24.84693	22.36253	23.76873	26.29787	16.94733
37.59453	29.45447	27.63867	37.46073	31.0216	25.07373	22.52907	24.01967	27.18953	17.01673
38.31687	29.93893	28.52507	37.47987	31.4416	25.5512	22.63973	24.1066	27.256	17.82453
38.46127	30.368	28.88527	37.662	31.7594	26.3584	22.93027	24.57613	27.29413	18.83827
38.5248	30.84027	29.02673	37.94573	31.83707	27.28107	23.02607	24.6532	27.48467	19.09707
38.71933	31.29507	29.47573	37.98707	32.21667	27.5342	23.2782	25.08413	27.7214	19.24733
38.79113	31.83307	30.76533	38.6584	33.24627	27.57473	23.44847	25.35633	28.15987	19.38207
39.50033	32.22813	30.8788	38.69693	33.41547	27.6712	24.45587	25.55747	28.33887	20.9732
0	32.33927	31.8678	38.72127	35.36267	27.72427	24.49613	26.46773	28.4492	21.69673
0	32.85387	33.2268	38.75093	35.3984	27.80407	25.163	26.6126	28.8004	22.01113
0	32.99913	33.42873	38.78074	35.41707	28.1134	25.19347	27.68767	28.87793	22.4326
0	33.04027	33.6378	39.28433	35.58673	28.17007	25.29627	28.1476	28.95107	22.60387
0	33.49753	33.70747	39.32727	35.75053	28.2608	25.45087	28.48267	29.082	22.68073
0	33.5654	33.74527	39.55627	35.82653	28.2956	26.08253	29.0212	29.31113	22.71247
0	33.69	33.76853	0	35.89594	28.46507	26.174	29.11867	29.3924	23.12413
0	33.7352	33.8542	0	36.20007	28.72233	26.25147	29.14733	29.48667	23.18867
0	34.02794	33.98046	0	36.2276	28.84933	26.3094	29.22893	29.59767	23.2932
0	34.26227	34.05867	0	36.27107	28.9752	26.32713	29.28107	29.64593	23.37
0	34.3712	34.1148	0	36.2768	29.46933	26.69353	29.3106	29.7642	23.72167
0	34.46167	34.13447	0	36.30613	30.114	26.72067	29.63293	29.96827	23.83113
0	34.54727	34.16487	0	36.3204	30.81347	26.82613	29.68807	30.1136	23.88007
0	34.62587	34.20307	0	36.36253	30.89087	28.1952	29.72833	30.24467	24.595
0	34.92007	34.51733	0	36.3712	31.078	29.9062	29.8668	30.35253	24.6488
0	34.94527	34.55867	0	36.427	31.53793	30.01827	30.13493	30.37187	24.77407
0	35.60773	34.71867	0	36.4804	32.5942	30.6242	30.29687	30.53333	25.09707
0	35.64913	34.85487	0	36.5446	32.6058	30.707	30.38827	30.5964	25.38827
0	35.7242	35.08033	0	36.70967	32.67687	31.2644	30.3946	30.62967	26.16833
0	35.88013	35.14133	0	36.85	32.7672	31.31767	30.99773	30.7856	26.2094
0	36.10087	35.1824	0	36.89827	33.0458	32.748	32.33133	30.87507	26.3654
0	37.17813	37.05687	0	36.96453	33.1012	32.75673	33.544	32.2792	26.4746
0	37.82133	37.08953	0	37.08773	33.7494	32.79287	33.6196	32.37753	26.83553
0	38.48587	37.11753	0	37.1414	33.7838	32.97173	33.71287	32.44953	26.90007
0	38.64233	37.22053	0	37.1916	33.79687	33.0786	34.28453	32.45647	27.31367
0	38.77173	37.2564	0	37.8306	34.55747	34.3962	35.87453	33.00513	27.56487
0	38.851	37.32347	0	39.01047	34.61106	34.43047	36.0954	33.15493	27.84213
0	38.95787	37.40633	0	39.2458	35.34146	34.4676	36.15467	33.26513	27.8758
0	38.96107	37.48647	0	39.27953	36.108	34.55327	36.15933	33.9922	27.90587
0	39.01674	37.58053	0	39.45407	36.17453	34.6328	36.2134	34.28807	28.00893
0	39.02307	37.66013	0	39.49873	36.2496	34.89773	36.25773	34.94587	30.925
0	39.434	38.07267	0	39.57153	36.87173	36.0698	36.3198	35.16833	31.00513
0	39.75393	38.17027	0	0	37.01087	36.66753	36.327	35.1998	32.26394
0	39.9906	38.46667	0	0	37.0594	36.77627	36.53247	35.5042	32.40473
0	0	38.50487	0	0	37.13567	37.15473	36.7604	35.50986	32.46507
0	0	38.5712	0	0	37.22953	37.22053	36.85507	35.53793	32.5042
0	0	38.7994	0	0	37.29027	37.22727	36.88327	35.56767	32.91873
0	0	38.97787	0	0	37.33613	37.99067	36.92847	35.598	32.96753
0	0	39.01467	0	0	37.43053	38.04573	36.9974	35.631	32.9708
0	0	0	0	0	37.4406	38.28667	37.24726	35.66693	33.01093
0	0	0	0	0	38.93107	38.2932	37.28227	35.7644	33.79167
0	0	0	0	0	39.19873	38.35674	37.365	35.95927	33.8544
0	0	0	0	0	39.56573	38.44633	37.75706	36.11727	33.88813
0	0	0	0	0	0	38.47813	37.8078	36.17533	33.93767
0	0	0	0	0	0	38.5668	37.92953	36.20807	33.99633
0	0	0	0	0	0	39.7056	38.00286	36.22573	34.0454
0	0	0	0	0	0	39.84633	39.76627	36.45453	34.1446
0	0	0	0	0	0	39.89087	39.8068	36.53687	34.16147
0	0	0	0	0	0	0	39.87627	36.54433	34.89353
0	0	0	0	0	0	0	39.92233	36.65833	34.9466
0	0	0	0	0	0	0	0	36.71307	35.11806
0	0	0	0	0	0	0	0	36.75986	35.60534
0	0	0	0	0	0	0	0	36.8014	35.6348
0	0	0	0	0	0	0	0	36.8316	36.8604
0	0	0	0	0	0	0	0	36.90147	37.7992
0	0	0	0	0	0	0	0	36.94807	38.2562
0	0	0	0	0	0	0	0	37.08973	38.43447
0	0	0	0	0	0	0	0	39.10413	38.50327
0	0	0	0	0	0	0	0	39.24733	38.52927
0	0	0	0	0	0	0	0	39.78287	39.498
0	0	0	0	0	0	0	0	0	39.8568
