# Supplementary material for: Neural manifolds for odor-driven innate and acquired appetitive preferences
Source: Nat Commun. 2023 Aug 5;14:4719. doi: 10.1038/s41467-023-40443-2 (PMC10404252; doi:10.1038/s41467-023-40443-2)
Supplement: Supplementary file 4 — Source Data [file 41467_2023_40443_MOESM4_ESM.zip › Figure2/2019613_right/ch8_11/text/iaa_C2.txt]

2.306933	8.4984	10.45267	0.1923333	0.7815334	0.9327334	4.6778	5.6962	4.830667	5.860067
5.312467	10.46307	10.48647	8.8126	4.177134	1.0004	5.241933	6.173067	4.908467	10.462
6.1924	10.48147	10.51187	8.9508	4.225266	1.068933	7.428733	10.4362	5.121867	10.47653
6.302733	10.50407	10.52993	10.4416	4.2668	4.4566	10.44373	10.4638	5.199533	10.4988
6.356733	10.52187	10.5406	10.51067	10.3396	4.9966	10.47913	10.4844	6.797266	10.51427
6.439067	10.5358	10.55373	10.52587	10.40173	8.7238	10.49773	10.50447	7.425133	10.54
6.551466	10.5508	10.57747	10.54613	10.433	10.44707	10.51513	10.52733	8.977333	10.563
6.941467	10.5636	10.5946	10.559	10.4804	10.46487	10.57853	10.54787	10.47567	10.5978
10.50627	10.5796	10.61107	10.57393	10.49787	10.48933	11.55167	10.5694	10.50107	11.3168
10.52527	10.60087	10.64447	10.5964	10.52627	10.50793	11.72347	10.61953	10.52	11.47633
10.542	10.61487	11.69047	10.616	10.5468	10.5304	11.80627	10.64513	10.53853	12.126
10.5574	10.63007	11.74513	10.63773	10.56367	10.56693	12.2802	11.46453	10.5684	12.20327
10.56993	10.6494	11.81987	10.66047	10.59627	10.58113	12.36093	11.6814	10.5896	12.33967
10.58307	10.66467	11.88467	11.48787	11.52167	10.61813	12.66287	11.8342	10.619	12.51387
10.59547	10.68713	12.03087	11.59927	11.67667	11.65333	13.5006	11.92253	10.68167	12.63873
10.6064	10.7282	12.34967	11.7236	11.7204	11.7668	14.09387	11.9712	11.75567	12.8828
10.61867	11.93653	12.44887	11.84973	11.85193	11.8688	17.8616	12.54407	11.81493	13.1414
10.63007	12.17967	12.59433	12.668	12.03953	11.94207	21.16067	12.70593	11.91573	13.45907
10.64187	12.28333	12.741	12.75507	12.10013	12.05827	0	12.83527	12.00427	13.83507
10.65427	12.35013	12.8138	12.82707	12.1832	12.21767	0	13.068	12.6292	13.90167
10.6676	12.45347	13.02693	13.06213	12.54693	12.32493	0	13.31487	12.70827	13.9698
10.68287	12.60473	13.2278	13.13013	12.91253	12.63307	0	13.524	12.80393	14.11527
10.71367	12.77927	13.4258	13.18013	12.95867	12.7422	0	13.65067	12.90653	34.035
10.729	12.855	13.6964	13.26033	13.02167	13.1902	0	13.8714	13.01847	36.6656
10.742	13.01633	13.83987	13.37887	13.33433	13.39833	0	13.9656	13.58333	0
10.77707	13.25987	14.0582	13.43767	13.47333	13.46127	0	14.04293	14.28593	0
10.80453	13.47407	14.0992	13.60167	13.5302	13.685	0	20.93767	31.55307	0
10.84973	13.64187	14.173	14.27313	14.0128	13.80553	0	21.1072	34.97393	0
11.12173	13.7558	14.25313	23.9508	19.40327	14.05333	0	26.133	38.19753	0
11.8178	13.87673	29.70533	28.0988	29.77533	24.217	0	26.1946	39.53793	0
12.2538	17.72453	29.8834	31.70713	0	26.30393	0	0	0	0
12.37927	19.8728	30.0046	37.5848	0	26.60867	0	0	0	0
12.8502	25.3022	30.62627	0	0	27.616	0	0	0	0
13.02347	25.3568	33.0646	0	0	27.71893	0	0	0	0
13.0816	0	0	0	0	32.29647	0	0	0	0
13.1196	0	0	0	0	33.95973	0	0	0	0
13.20427	0	0	0	0	35.247	0	0	0	0
13.40993	0	0	0	0	35.35113	0	0	0	0
13.81467	0	0	0	0	0	0	0	0	0
26.0844	0	0	0	0	0	0	0	0	0
