# Supplementary material for: Neural manifolds for odor-driven innate and acquired appetitive preferences
Source: Nat Commun. 2023 Aug 5;14:4719. doi: 10.1038/s41467-023-40443-2 (PMC10404252; doi:10.1038/s41467-023-40443-2)
Supplement: Supplementary file 4 — Source Data [file 41467_2023_40443_MOESM4_ESM.zip › Figure2/2019613_right/ch8_11/text/gar_C3.txt]

0.2240667	2.3386	1.302067	0.2146	0.3793333	1.012133	0.4383333	0.04313333	1.390933	1.339533
0.7850667	3.269	1.4574	1.636267	2.073867	1.0996	0.7812667	0.8561333	1.5	1.496133
1.018933	4.8772	1.7938	3.981067	2.366667	1.477467	1.702467	2.852533	1.633667	1.789133
1.9138	4.969934	2.053667	4.523133	2.524733	4.325867	1.7958	3.431533	1.728533	2.1256
1.974467	5.042467	2.0984	4.590066	3.925867	6.682467	2.393867	3.788933	2.012733	2.247533
2.6206	5.765	2.230867	4.8532	3.941533	6.759267	2.477933	4.4546	2.3802	2.5102
3.9164	6.015133	2.8996	4.9716	4.012067	7.173	2.661333	4.7264	2.7226	3.144133
3.993933	6.789467	4.206733	5.2814	4.181733	8.171733	5.532933	4.947667	2.955333	3.3696
4.447134	6.822866	5.051067	5.524933	4.469	8.4162	6.165933	5.1968	2.959467	7.107067
4.515267	7.014133	5.060867	5.685667	6.0948	8.938534	6.682734	7.195066	5.9826	8.671133
5.0466	7.836267	6.234467	5.930533	6.418867	9.384733	6.7962	7.876733	6.045333	8.942266
5.68	7.879734	7.325467	6.101467	6.692533	9.534933	8.740267	8.588467	7.385667	9.808066
6.037333	7.934267	7.719067	7.587667	7.403333	9.5486	8.797466	8.9048	9.214666	12.18567
6.073333	7.9766	7.820333	9.741	7.801333	9.825867	8.841933	9.023533	11.48607	12.9438
7.273267	8.9208	7.9722	11.09353	8.2966	10.28187	10.3512	9.982133	12.773	13.16547
7.491933	8.972	8.4238	12.8352	8.345533	10.96513	10.8066	10.3844	13.09347	14.50347
9.314134	10.17227	8.621533	13.0112	8.668	10.97307	11.31653	11.67647	13.25047	14.7372
9.948067	10.24927	9.608666	13.1686	11.45047	11.85633	11.66953	11.83113	14.1788	15.79867
12.3814	10.38693	9.632733	13.24427	11.71273	13.27647	12.32527	12.8226	14.46453	16.037
12.42527	10.9996	9.671333	13.3308	11.86453	13.37887	12.45587	13.1722	15.62493	17.40727
13.9404	11.01227	10.34707	13.4324	12.22553	13.50107	13.43327	13.44367	15.93793	19.84647
14.15187	11.3996	10.7336	13.99587	13.7078	13.91627	13.68907	14.0316	16.05433	20.54747
14.964	12.94767	13.67973	14.5542	13.72593	14.30647	13.73453	15.71013	18.35193	20.78027
15.5716	13.53293	14.34987	14.59007	13.74707	14.714	14.23467	16.01873	18.659	21.5788
16.25133	13.57927	14.60393	14.73393	13.85	14.85793	16.62513	16.1382	19.15	22.1008
16.37633	14.0138	15.4352	14.83907	13.89953	14.90947	17.05293	17.16827	19.294	22.32353
16.94053	14.2678	15.4882	14.983	14.49027	15.2402	17.10713	17.179	19.83933	22.92687
17.8664	14.97407	15.55033	15.09307	16.525	15.40067	17.18587	18.27753	20.612	23.02833
19.8052	15.56007	15.63573	15.32027	17.43947	15.98067	18.7078	18.3296	21.35747	23.6018
20.8944	15.632	16.00333	17.62267	17.46773	16.10053	19.00727	18.78993	22.07527	23.70107
21.89453	15.8004	16.7442	17.86673	17.7348	16.2624	19.3304	20.2	22.6462	23.87493
22.04753	15.84427	17.2138	18.6216	18.07527	16.967	19.5302	21.04573	23.0618	24.93067
22.86927	16.76613	17.37967	19.49947	18.8044	18.598	19.61793	21.4198	26.04613	25.01087
23.0186	18.9292	17.81607	19.84647	18.87413	18.70847	19.81187	23.40113	28.94	25.42793
23.20433	19.17893	18.61927	20.44147	19.15007	18.78013	20.2104	25.89433	29.04793	25.50833
23.34687	19.3122	21.2876	21.25893	21.59073	19.87907	21.15827	26.32287	29.87427	25.55627
23.58953	20.75447	21.675	21.95467	21.69087	20.13367	21.6402	27.4304	29.9436	27.54833
24.14147	21.71853	24.38333	22.2474	22.38247	20.4608	21.9804	27.62947	30.0226	28.79687
25.35887	21.9594	25.6686	22.2976	22.52807	21.31193	22.44787	27.74613	30.20333	31.37293
26.84947	21.96947	26.34093	22.41393	22.58553	21.36413	24.0478	28.28247	32.1736	34.6238
27.09127	22.0816	26.78673	22.60953	25.5656	23.1404	24.13127	28.69313	33.08493	35.39847
29.42947	22.5362	26.91753	23.9468	25.94467	23.241	24.21453	29.1736	35.3664	35.52673
29.93227	22.59893	28.1368	24.0926	26.01587	23.829	25.78867	29.69627	35.4544	37.52987
30.30847	22.6144	28.5046	24.14707	26.23393	24.5352	27.33707	29.8432	37.1162	39.8684
30.41907	23.39493	29.78847	24.42387	26.99773	25.4664	27.52433	30.63507	37.2844	0
31.1194	23.45433	29.80647	24.51387	27.4268	26.4058	27.65187	30.98407	37.56667	0
35.51493	23.55913	29.87713	24.59087	29.24527	26.61867	27.7246	31.29167	38.34447	0
36.32327	23.76047	30.94327	25.76213	29.787	26.75733	29.6626	31.34707	38.80267	0
36.8134	24.84287	31.1112	25.843	30.7838	26.85213	31.43727	31.6394	39.4788	0
36.90807	24.9658	31.75073	25.9006	31.14933	29.1508	31.9906	31.8494	39.5702	0
38.6854	25.12633	32.9476	26.40993	32.3234	29.37887	32.62373	31.9292	39.6802	0
38.8036	26.54973	34.56633	27.71273	32.40373	29.45153	32.6754	32.8348	0	0
39.6	27.29727	35.2878	27.7536	32.46307	30.18113	33.0514	33.9252	0	0
0	27.78013	35.30353	28.5224	32.96393	32.60093	34.07527	34.02633	0	0
0	27.80807	35.4546	30.28933	33.0522	33.19133	34.4048	34.43793	0	0
0	29.31353	35.535	30.52367	37.38833	33.91987	35.3484	35.5492	0	0
0	30.11573	36.0182	31.83193	39.05867	34.16993	36.00447	37.29593	0	0
0	30.61927	37.32933	33.132	39.57973	34.28307	36.0522	37.35287	0	0
0	31.38807	37.73847	33.619	0	34.9244	37.248	37.44853	0	0
0	31.78567	39.48707	33.66467	0	36.2504	37.31407	37.7726	0	0
0	31.88373	0	33.75113	0	36.278	37.43693	38.33227	0	0
0	33.55593	0	33.7774	0	36.4928	37.49267	38.8528	0	0
0	33.58607	0	34.20013	0	36.57673	37.81	39.64053	0	0
0	33.85507	0	34.40567	0	36.7546	0	39.7138	0	0
0	33.88693	0	35.29193	0	37.2534	0	39.92247	0	0
0	34.05567	0	36.5454	0	37.3982	0	0	0	0
0	34.73707	0	37.02113	0	39.22486	0	0	0	0
0	36.19287	0	37.03607	0	39.3588	0	0	0	0
0	36.27427	0	39.31353	0	0	0	0	0	0
0	37.2872	0	39.4032	0	0	0	0	0	0
0	37.4264	0	39.5382	0	0	0	0	0	0
0	37.79807	0	0	0	0	0	0	0	0
0	38.81053	0	0	0	0	0	0	0	0
0	39.95767	0	0	0	0	0	0	0	0
