# Supplementary material for: Neural manifolds for odor-driven innate and acquired appetitive preferences
Source: Nat Commun. 2023 Aug 5;14:4719. doi: 10.1038/s41467-023-40443-2 (PMC10404252; doi:10.1038/s41467-023-40443-2)
Supplement: Supplementary file 4 — Source Data [file 41467_2023_40443_MOESM4_ESM.zip › Figure2/2019613_right/ch8_11/text/lcar_C6.txt]

1.104267	0.1417333	0.01686667	0.07146667	0.1692	0.01806667	0.2427333	0.086	0.07066666	0.06686667
1.477733	0.3569333	0.0942	0.7775334	0.2606	0.1540667	1.54	0.2964667	0.9112	1.184867
2.1552	1.106733	1.178333	2.136333	0.5856667	0.6798	2.3086	0.3577333	1.002867	1.7088
2.7532	1.691667	3.5474	2.1838	1.020467	0.7375333	2.383333	0.7185333	2.2898	3.945
3.242267	2.1758	3.7228	2.465	1.091	0.8256	2.8588	0.8978	2.405333	3.9814
3.585067	2.7974	3.805533	3.2676	2.065133	1.8222	3.4108	1.474867	5.183267	5.434467
4.204533	3.079733	3.969667	3.938667	2.343467	2.660333	4.338867	1.6926	5.256467	5.6878
4.255267	3.1206	4.296134	4.3174	2.440267	2.896133	4.964733	2.4534	5.322267	5.9048
4.3048	3.434933	4.362467	4.407733	2.508133	2.996867	5.098667	2.568467	5.439	5.9964
4.647067	3.7584	4.4466	4.476467	3.209867	4.295	5.9688	3.104	5.620867	6.091933
5.938933	3.7976	4.843	5.278467	3.381267	5.7534	6.127267	3.1904	6.357333	6.334067
6.334867	3.914	4.913733	5.458734	4.130466	5.8916	6.5542	3.375333	7.8032	6.9448
6.649066	3.988	5.088267	5.537734	4.665	7.542933	6.99	3.9114	7.979533	7.040333
8.749933	4.060266	5.141467	7.070867	5.267133	7.635334	7.274333	4.347333	8.1968	7.473667
9.706266	4.871133	5.588067	7.231534	5.320066	7.8952	7.622533	4.4928	8.405	8.1474
9.9666	5.0802	6.346867	8.2538	5.5392	7.995067	7.7148	4.655467	9.667733	8.596933
10.0752	5.5182	7.7566	8.326333	5.702	8.572933	7.7846	4.801667	9.819467	10.15093
10.4782	5.9298	8.499066	8.401067	5.7862	8.850067	8.054133	4.898267	10.24727	10.2994
10.71153	6.072533	8.6518	8.522333	5.879267	9.454333	9.611267	4.959466	10.31887	10.43793
11.08673	6.3516	9.2024	8.561067	5.957933	9.5166	9.674067	5.325	10.54233	13.13493
11.94927	6.9754	9.448533	8.924933	7.156533	9.628467	10.3374	5.481	10.74487	13.32847
11.99733	7.0336	9.664467	9.319867	7.2124	9.6978	10.73633	5.581733	12.37167	13.44433
12.49713	7.424	10.2188	10.1358	9.175	9.786134	11.3806	5.802533	12.43073	14.85227
12.62627	8.8002	10.39487	10.18813	9.3598	10.4822	11.4708	5.888067	12.90667	15.33293
12.6974	8.839867	10.79247	10.2408	9.5458	10.5616	12.50787	5.976867	13.359	15.7284
13.55893	9.623	10.94787	11.15067	9.7906	10.88193	12.77273	7.104733	15.011	15.831
13.64253	9.8388	12.10927	11.79633	10.08167	11.96133	14.04147	7.155867	15.60347	16.1936
15.08627	9.982133	13.28473	12.47327	10.2502	13.38287	14.227	7.252733	15.6704	17.533
15.29647	10.30687	14.29907	12.78713	10.30953	14.20393	14.58307	8.0638	15.6826	18.42527
15.56867	10.7934	18.8486	13.15613	10.5912	14.3792	14.81813	9.3792	15.7476	18.48767
15.75453	10.89227	19.05887	13.3064	10.7698	14.5552	14.84347	9.549133	15.822	18.55227
15.8614	11.0204	19.55907	13.8742	12.8356	16.73487	14.91073	10.50693	16.04053	18.83253
16.00593	11.37187	19.6568	13.97433	13.16247	17.66507	15.1628	12.3812	16.78427	19.3542
16.3856	11.40927	20.59027	14.07893	13.191	17.9108	15.27807	13.56293	17.5886	19.40287
16.73933	11.46373	21.50067	14.76593	13.71247	18.3008	15.34973	13.7354	17.7652	19.61553
16.8494	11.83387	21.91793	15.04267	13.80327	19.30207	15.46107	13.7704	17.85613	19.78153
17.2438	12.41847	22.03207	15.15933	15.07273	19.4312	15.5622	13.87007	18.4982	20.07867
17.44407	12.43327	22.11613	15.20093	15.107	20.31467	16.26293	14.89653	18.69333	20.421
17.51567	13.5942	22.75473	15.30533	15.20247	20.3798	16.428	15.0746	18.97653	20.47033
17.60767	13.65267	22.83407	16.03967	15.4136	21.0174	16.5058	15.5022	19.48527	20.5588
17.75773	14.01513	23.17307	16.2566	15.45087	21.202	16.89147	15.611	22.63187	21.87947
18.8388	14.0942	23.2566	16.48553	16.85887	22.24187	16.94013	15.66047	25.27333	21.95927
19.02013	14.32807	23.86927	16.574	16.9844	22.5146	17.27253	15.69867	26.13667	22.65267
19.22713	14.462	23.99753	16.81393	19.00893	23.44027	17.53387	15.81653	26.40767	22.74307
19.77247	14.80573	24.0384	17.3606	19.12007	24.65553	17.61167	16.01353	26.54993	22.9116
20.00773	14.92567	24.09253	17.6258	19.40347	26.30693	18.6662	16.096	26.66653	23.07713
20.168	15.00973	24.13093	17.74493	19.51067	26.50033	18.7202	16.87967	26.8302	23.7602
20.25193	15.297	24.34087	17.8788	19.51467	27.23173	18.82287	17.1124	27.03027	23.96713
20.33427	15.354	25.65747	18.08287	19.63553	27.43033	18.9608	18.99833	27.30727	24.19893
20.6856	15.85907	25.84953	19.4708	19.64107	28.0094	19.10627	20.0732	27.74133	24.30887
20.75813	16.67327	25.9264	19.63693	19.85933	28.20053	20.15353	20.1238	28.1316	24.36313
20.8714	17.41327	26.78927	19.89727	20.384	28.6848	20.2192	20.20487	30.09307	24.60273
21.4596	17.4804	27.1292	20.1296	20.59793	29.69893	20.26147	20.26967	30.17653	24.86513
21.46427	17.6686	27.2552	20.20893	20.77633	29.8204	20.34787	20.353	30.62007	25.80433
21.59693	18.2598	27.38387	20.30247	21.2352	30.09173	20.40893	21.51747	31.60053	25.97093
23.25093	18.40853	28.13267	21.07667	21.27193	30.85813	20.65533	22.37873	31.74467	26.0774
23.30453	18.6992	28.3634	21.18467	21.36787	31.0602	20.69473	23.943	33.48987	26.39473
23.31527	20.3212	28.7858	21.46533	21.63527	31.13087	20.95053	24.59227	33.54547	27.05387
23.72327	21.47813	29.213	21.65693	21.8696	31.20533	22.47153	24.63693	33.635	27.53027
24.00987	21.55553	29.2664	21.9618	22.53607	31.29573	22.5154	24.67007	33.65127	27.5734
24.1854	21.60733	29.86867	22.09527	22.59373	31.427	22.5502	24.72407	33.71127	27.71173
24.24653	21.69987	30.18893	22.3672	22.68333	31.65947	22.57647	24.8472	34.73053	28.3658
24.28913	21.91493	30.43167	22.97387	22.82493	31.86507	23.95053	25.00687	35.25333	28.49213
24.4254	22.57047	30.49427	23.475	22.90787	32.0278	24.0452	25.1732	35.73513	28.69033
24.50007	23.1302	31.26707	23.5622	23.02453	32.26427	24.80713	25.25173	35.7844	28.81047
24.62507	23.4382	31.8872	23.60033	23.33213	32.31993	25.8814	25.71893	36.20153	29.57227
25.1092	23.5264	31.96507	23.7498	26.64147	32.7042	25.96573	25.78533	36.33313	29.7582
25.23773	23.68507	32.02413	24.27373	26.99287	32.7942	26.01313	25.96293	37.3304	30.11453
25.28747	24.26893	32.04653	24.33493	27.54387	32.96333	26.48247	26.13553	38.12187	30.24227
25.75727	24.41967	32.14587	24.41693	28.88407	33.245	26.64753	26.28493	38.16533	32.04427
26.69167	24.5988	32.20187	26.777	29.67733	33.2936	26.88567	26.4376	39.73573	32.6884
27.3286	24.63873	32.2686	27.05533	29.7722	33.3972	26.95073	26.98327	0	32.93713
27.39933	24.72993	32.528	27.90187	32.758	33.42127	27.8768	27.13767	0	33.40213
27.45487	24.79873	32.93987	28.00133	32.84907	33.4442	28.88733	27.19973	0	33.6364
28.53367	25.12947	33.05307	28.04093	32.97787	33.48347	30.09147	27.45313	0	33.7626
28.60587	25.19613	33.36087	28.26387	34.82387	33.5522	30.29493	27.55407	0	33.87667
29.0496	25.38847	33.53607	29.03627	34.9346	33.60373	30.33187	27.5942	0	33.94713
30.09647	25.5934	33.73734	31.09913	34.93893	34.01493	30.43773	27.6942	0	34.63433
30.11347	25.71553	33.80847	31.4392	35.00846	34.08793	30.8334	28.6788	0	34.74813
30.19273	26.35227	36.40313	31.95913	35.0564	34.13927	30.95187	29.8548	0	34.8524
31.11253	26.44213	36.66387	32.899	35.11794	34.2072	32.50453	30.2732	0	35.1574
31.39593	26.50087	36.9036	33.24213	35.2358	34.2522	32.59747	30.5286	0	35.27487
32.35493	26.55353	38.14953	34.01254	35.84627	34.64567	32.65747	30.70627	0	35.32687
32.75593	28.30907	38.40547	34.19587	35.98186	34.78107	33.49593	30.74707	0	35.46433
32.83953	28.5146	38.46633	35.5424	36.15113	35.03913	34.0688	30.8386	0	35.589
33.51633	28.79167	0	35.72167	37.5974	35.41347	34.11787	31.1082	0	35.75513
34.7762	28.87547	0	35.8564	38.34387	35.65	34.87193	31.46453	0	35.88407
35.2032	29.2416	0	36.01213	38.98087	35.75953	34.97553	31.553	0	36.1096
36.0874	29.50053	0	37.2016	39.06907	35.8554	35.31447	31.61813	0	36.40787
36.26993	29.59527	0	37.28507	39.31373	36.18147	35.41807	31.71907	0	36.47973
38.94067	29.88587	0	38.85	39.3962	36.26273	35.49	31.81807	0	36.54467
38.94707	30.03153	0	39.05573	39.70753	36.5256	35.5538	31.9138	0	36.75053
39.01613	31.83473	0	39.13747	39.7668	36.79653	35.90527	31.974	0	37.80693
0	32.48827	0	39.28613	39.85573	36.9828	36.06053	32.085	0	37.89853
0	33.22987	0	39.48407	0	37.06807	36.56733	32.1426	0	38.20093
0	33.31513	0	39.95287	0	37.12926	37.2878	32.2346	0	38.354
0	33.43627	0	0	0	37.19353	37.42147	32.3304	0	38.84767
0	34.14167	0	0	0	37.2436	37.481	32.4502	0	0
0	34.21307	0	0	0	37.39893	37.5878	32.564	0	0
0	35.45747	0	0	0	37.49166	37.63687	32.5976	0	0
0	35.70887	0	0	0	37.5754	37.72367	33.11927	0	0
0	35.78713	0	0	0	37.6506	38.0222	33.64093	0	0
0	35.93247	0	0	0	37.7122	38.117	34.63727	0	0
0	36.00667	0	0	0	37.8296	38.18073	35.0816	0	0
0	36.16487	0	0	0	37.91427	39.90373	35.26647	0	0
0	36.56607	0	0	0	38.3906	0	35.7724	0	0
0	36.675	0	0	0	38.60534	0	36.63847	0	0
0	37.9786	0	0	0	38.91	0	36.72193	0	0
0	38.36753	0	0	0	39.68727	0	36.7908	0	0
0	38.71567	0	0	0	39.7944	0	37.58407	0	0
0	39.77187	0	0	0	39.92247	0	37.71767	0	0
0	39.82153	0	0	0	0	0	37.73633	0	0
0	39.97933	0	0	0	0	0	37.75274	0	0
0	0	0	0	0	0	0	37.83367	0	0
0	0	0	0	0	0	0	38.01493	0	0
0	0	0	0	0	0	0	38.4118	0	0
