# Supplementary material for: Neural manifolds for odor-driven innate and acquired appetitive preferences
Source: Nat Commun. 2023 Aug 5;14:4719. doi: 10.1038/s41467-023-40443-2 (PMC10404252; doi:10.1038/s41467-023-40443-2)
Supplement: Supplementary file 4 — Source Data [file 41467_2023_40443_MOESM4_ESM.zip › Figure2/2019613_right/ch8_11/text/gar_C2.txt]

0.6042	8.028067	9.043867	11.60787	13.03053	0.01253333	14.03653	5.5002	4.2032	0.5546666
0.6476667	8.139067	10.08087	28.11107	15.45707	0.1142667	17.63913	9.1302	4.3042	0.7873333
4.105	14.4304	10.17067	30.24947	15.5944	0.3527333	24.60993	14.08907	6.128334	1.002667
17.85667	20.05607	13.994	35.2524	15.63953	4.162867	0	14.1612	8.367666	1.060333
18.81167	30.92893	37.141	0	15.75027	5.3978	0	14.23133	8.484	1.1086
21.29373	32.67867	37.27947	0	21.90153	6.455467	0	17.8994	10.0094	1.1786
22.68867	33.19853	0	0	22.81567	6.977667	0	22.3388	10.2884	1.309667
30.0538	35.41713	0	0	22.98993	7.054067	0	27.18373	16.43887	18.16847
30.146	36.34613	0	0	26.0864	7.669867	0	28.69913	20.34233	24.51073
30.68987	36.50093	0	0	31.0914	9.110733	0	28.7794	27.3588	25.26893
38.43787	0	0	0	35.5512	9.323	0	28.853	32.15167	25.37027
0	0	0	0	0	9.412467	0	28.94773	33.283	25.6998
0	0	0	0	0	9.6092	0	30.25467	0	25.7834
0	0	0	0	0	23.63947	0	30.5408	0	25.92533
0	0	0	0	0	30.77033	0	31.31767	0	26.2436
0	0	0	0	0	30.94333	0	31.37633	0	26.30673
0	0	0	0	0	32.63787	0	32.1046	0	26.5196
0	0	0	0	0	34.17873	0	32.16847	0	26.6822
0	0	0	0	0	38.85053	0	32.21833	0	34.27393
0	0	0	0	0	0	0	32.26493	0	34.51613
0	0	0	0	0	0	0	32.34286	0	38.2684
0	0	0	0	0	0	0	32.461	0	0
0	0	0	0	0	0	0	32.53333	0	0
