# Supplementary material for: Neural manifolds for odor-driven innate and acquired appetitive preferences
Source: Nat Commun. 2023 Aug 5;14:4719. doi: 10.1038/s41467-023-40443-2 (PMC10404252; doi:10.1038/s41467-023-40443-2)
Supplement: Supplementary file 4 — Source Data [file 41467_2023_40443_MOESM4_ESM.zip › Figure2/2019613_right/ch8_11/text/iaa_C3.txt]

1.243067	0.9163333	0.1897333	1.337267	0.2084667	3.287933	1.573533	0.0912	0.1114667	1.175867
1.337333	1.0064	0.2348667	1.4612	0.298	4.420467	2.791933	0.5752	0.2147333	1.247533
1.391467	1.0706	0.7866667	3.985267	0.3428	4.471066	3.064267	1.151533	0.3372667	1.823667
1.6312	1.147733	1.256267	4.0508	0.4016667	5.003933	3.1016	1.284667	1.0762	1.903333
1.6876	2.456	1.384933	4.1196	0.4821333	5.052933	3.1462	1.425867	1.1408	1.966333
3.0168	3.2142	1.462067	4.821466	0.5318	5.101133	3.432933	2.433333	1.271133	2.152333
3.392333	3.387533	2.0166	4.892066	0.6327333	5.186067	5.7428	2.5654	1.483667	2.262067
4.7582	4.016133	3.307733	4.958734	0.8017333	5.2918	5.8616	2.711	1.719933	3.506933
5.353933	4.072333	3.4562	6.775133	0.9483333	5.480533	5.904867	2.893933	1.837067	4.008067
5.399467	4.1454	3.626133	7.208667	1.149533	5.734334	9.2768	3.244	2.017867	4.4218
5.469467	4.208133	4.645867	7.311934	1.2748	5.8048	14.4876	3.3004	2.0882	4.502666
7.651134	4.802533	7.150067	7.4008	1.7034	6.037267	14.59087	3.350867	2.2592	4.544066
7.693467	5.230267	8.936133	8.382667	1.804867	6.100667	14.71013	3.4288	3.2686	4.637866
7.7534	10.84733	9.066533	8.5268	1.898	6.2446	14.77967	3.540333	3.533467	4.831867
7.870266	12.87467	9.1802	8.6742	1.974133	7.068133	14.94893	6.376067	3.580467	4.928133
8.490334	14.7842	9.3616	8.8332	2.4164	7.1334	14.99967	6.9948	3.767333	5.3764
9.489467	14.84753	9.364667	9.144333	3.074	7.175734	15.05007	7.1502	4.254933	5.481333
10.09887	14.90787	9.416933	10.07173	3.141	7.2094	15.11253	7.212133	4.321133	5.9702
14.7496	15.11867	9.456	10.17247	3.228067	7.277133	15.46773	7.261867	4.577	6.016267
14.88767	15.1826	9.494467	10.23113	4.8884	7.492267	15.53187	7.3508	4.698867	6.057933
14.95113	15.62133	9.5394	14.77607	4.946733	7.831733	15.869	9.2644	5.060933	6.107133
14.98813	15.6712	9.5934	15.41433	5.000867	8.338067	16.33293	14.1536	5.220333	6.167267
15.02307	15.75687	10.021	15.74247	7.2582	8.411134	16.52573	14.41593	5.263667	6.255733
15.33567	15.86353	10.0814	15.766	7.5534	8.5242	16.6666	14.49633	6.761533	6.322667
15.399	16.23713	10.1196	15.79353	15.10313	8.6596	16.76353	14.76113	6.9934	6.5114
15.54187	16.4906	10.16467	15.8894	15.20813	8.717334	16.884	14.81867	8.871933	6.688467
15.61867	16.57193	10.2704	16.957	15.24007	8.869267	17.3974	14.8616	8.953733	7.096667
15.781	17.62493	11.14307	18.1988	15.5284	9.1562	17.58887	15.1316	9.0228	7.166333
15.8586	17.83467	11.2846	18.3342	15.80313	9.1966	18.1986	15.59687	9.823133	7.812467
16.22353	18.27827	11.3492	18.37153	16.14647	9.287066	18.24407	15.9618	9.896067	7.852267
16.32833	18.3452	11.466	18.44327	16.20127	9.429334	18.56547	16.05107	14.81967	7.9438
17.24113	19.43987	11.5894	18.49933	16.23633	10.1784	18.79767	17.09427	14.88273	8.9316
17.51827	20.1248	11.80167	20.16507	17.90407	10.32333	18.88987	17.18493	14.94607	9.053267
17.58227	20.18587	12.02053	20.20627	17.95673	10.41	18.9516	17.35627	14.9962	9.4592
17.6518	20.24427	12.12793	20.28267	18.16853	14.79467	19.01347	18.21967	15.05027	14.1278
17.72167	20.32753	12.17287	20.67887	19.516	14.92773	19.66853	19.18707	15.15567	14.21827
18.52333	20.36827	12.39813	21.62453	19.57827	15.1966	19.71953	19.34893	15.23307	15.1966
18.59213	21.4744	12.49567	23.13967	23.6428	15.28173	19.79433	19.45913	15.5758	15.22133
18.977	21.50873	12.6012	23.25993	23.83473	15.45647	20.505	19.64487	15.70453	15.2894
19.01093	21.6536	12.68167	23.30113	24.15227	16.56113	20.9176	19.7026	15.83187	15.34273
19.587	21.76647	12.84513	25.062	24.69993	16.8418	21.83313	19.82847	15.9058	15.37927
21.1144	21.80293	13.18127	25.10887	24.78893	16.88593	22.28167	19.96287	16.07833	15.8104
21.1788	21.87773	13.26473	25.35067	25.69307	17.06847	22.35813	20.04073	16.26093	16.05567
21.2828	22.05527	13.37473	26.28633	25.76113	17.145	22.60187	20.7132	16.51493	16.10753
21.36547	22.14873	13.57173	26.3582	25.85613	17.7456	22.82193	20.74933	16.7882	16.16567
21.41013	23.03727	14.292	26.4556	25.95567	17.8242	23.01047	20.80613	18.08627	16.222
22.272	23.09293	14.33827	26.78333	26.13753	17.914	23.58333	21.06613	18.43733	16.31793
22.3084	23.15753	14.4108	28.2474	26.9414	17.94707	23.6644	21.15827	18.82	17.64667
22.50327	23.24633	14.4632	30.16993	26.97693	18.16067	24.69767	21.8318	18.91013	17.71953
22.62953	23.3198	14.4956	30.4388	27.02953	18.88353	24.75247	22.5762	19.46267	17.79967
23.39553	23.82347	14.5568	30.77033	27.08667	18.9996	25.09113	22.6386	19.5656	18.30387
24.22327	23.88407	14.6784	31.46767	28.1464	19.4872	26.0026	22.76353	19.65827	18.46747
24.43033	24.0886	14.72387	31.5418	28.25033	19.6062	26.69527	22.793	19.72947	18.55173
24.50587	25.3528	14.7842	31.65373	28.3998	19.86973	28.5276	22.945	19.8926	19.06967
24.61067	25.43547	14.85727	31.8422	28.48867	19.92213	28.56533	23.04467	20.02647	19.13213
24.6184	25.50947	14.92987	31.9734	29.1066	19.96787	28.6236	23.2878	20.11407	19.37027
25.10073	27.62487	14.99647	32.04273	29.17693	20.0458	28.69787	23.33147	20.1576	21.5534
25.38827	27.7018	15.21247	32.12253	32.14667	20.21747	30.78713	23.3722	20.70753	21.59647
25.47613	28.4084	15.2534	32.18567	33.33927	20.56527	30.83893	23.42767	20.80527	22.83773
25.5346	28.53133	15.38293	32.4488	33.41793	20.65167	30.91347	23.4672	20.88453	23.0656
25.6188	28.58747	16.06673	32.49913	33.62847	20.75167	32.24947	24.1302	22.5848	23.54153
25.98587	28.65853	16.555	32.55453	33.86153	21.24067	33.36106	24.19093	23.5606	23.62273
26.06607	29.27513	16.75493	32.5586	33.9854	21.6602	33.4292	24.38233	23.78213	23.7538
26.9302	29.32353	16.954	33.06053	34.03527	22.86747	33.58347	24.4328	23.82333	23.82513
27.26827	29.36927	17.1066	33.15207	34.89407	23.35633	33.6206	24.54993	23.93673	23.93967
27.34733	29.42393	17.21907	33.38873	35.01653	25.61227	33.8012	24.6596	24.78753	24.73473
27.38507	29.46947	17.33007	33.46627	35.0834	25.7272	33.87107	24.81527	24.865	24.79373
27.44087	30.20007	18.54787	33.4708	35.14833	25.7838	34.50947	24.99373	25.38093	24.9124
27.55187	30.29427	18.65807	33.5386	35.3344	27.772	34.65533	25.32013	26.396	25.75767
27.86047	30.47007	18.89453	33.98	36.04933	27.8886	34.72906	26.77373	26.625	26.9194
27.908	30.55633	19.21287	34.123	36.08167	28.46313	34.80607	29.20007	26.6992	29.64627
27.97193	30.62867	19.27493	34.16527	37.64673	28.568	36.03147	29.47813	26.76467	29.75553
28.01467	31.75627	19.44487	34.82433	38.13913	28.65587	36.10707	29.59127	27.5446	29.8056
28.07853	31.84667	19.54507	34.86507	38.38147	29.63113	36.1934	29.6314	29.01213	29.9984
28.24973	31.96127	19.6024	34.91767	38.47053	33.90073	36.26394	29.67827	29.09693	30.05687
28.4268	32.90333	19.6596	35.034	0	35.89573	36.348	30.09887	29.18167	30.17193
28.48467	32.9684	19.71893	35.4186	0	35.98393	38.09146	30.1408	29.60987	30.44307
28.54133	33.03667	19.76113	35.9358	0	36.0584	38.2146	30.27727	30.2498	30.5572
28.62313	33.34393	19.79947	36.55767	0	37.25807	38.2638	31.59193	30.36187	31.04607
28.68533	33.43153	20.162	36.927	0	37.38693	38.42827	32.19113	30.89107	31.83927
28.7894	33.52633	20.34847	36.9666	0	37.4402	38.5434	32.272	30.9574	31.94167
28.95567	33.5872	20.39147	37.01587	0	37.79233	38.84273	32.40953	32.31573	33.43247
29.03407	33.74553	20.52113	37.08107	0	37.87187	38.8998	32.4692	32.43027	35.1672
29.2012	33.90813	20.69287	37.39073	0	38.01247	38.9996	32.9428	35.0258	35.19827
29.55973	34.14787	21.94853	37.47727	0	39.27767	39.11193	33.1172	35.08907	35.2768
29.63513	34.68107	22.04033	37.5934	0	39.453	39.21213	33.90987	35.16807	35.4748
29.723	34.72626	22.10387	37.99593	0	0	39.58227	33.97727	35.2106	35.571
29.77967	34.838	22.20887	38.609	0	0	39.93447	35.56753	36.4216	35.62113
29.82287	34.91307	22.51033	38.7104	0	0	39.9426	35.61973	36.837	35.71233
29.88167	35.0754	22.56547	38.77567	0	0	0	35.74033	36.98813	35.78327
29.9418	35.11666	22.9232	38.8606	0	0	0	35.80713	37.28593	35.91247
30.43733	35.1944	23.08947	0	0	0	0	37.58247	37.34787	36.03387
31.00733	35.96153	23.45387	0	0	0	0	38.4276	38.5528	36.36867
31.05767	36.07933	23.52013	0	0	0	0	38.57427	0	36.40633
31.172	37.72707	23.62413	0	0	0	0	38.84307	0	36.44807
31.3118	38.0264	23.6852	0	0	0	0	0	0	36.4976
31.6036	39.8126	25.14667	0	0	0	0	0	0	36.52794
31.64813	0	25.28293	0	0	0	0	0	0	36.57087
31.69527	0	28.85167	0	0	0	0	0	0	37.03967
32.59527	0	31.2686	0	0	0	0	0	0	37.85187
36.57693	0	31.3412	0	0	0	0	0	0	37.9424
37.71347	0	35.53113	0	0	0	0	0	0	38.0968
37.77573	0	35.78354	0	0	0	0	0	0	38.24026
38.034	0	35.90287	0	0	0	0	0	0	38.27913
38.19007	0	36.4328	0	0	0	0	0	0	38.38887
38.27733	0	36.5942	0	0	0	0	0	0	38.57013
38.78047	0	36.7038	0	0	0	0	0	0	38.64314
39.6046	0	37.26033	0	0	0	0	0	0	38.76013
39.65473	0	37.3664	0	0	0	0	0	0	39.28867
39.72947	0	37.45647	0	0	0	0	0	0	39.3526
0	0	37.58553	0	0	0	0	0	0	39.5456
0	0	38.89347	0	0	0	0	0	0	39.63587
0	0	39.75986	0	0	0	0	0	0	39.75473
0	0	39.85227	0	0	0	0	0	0	0
0	0	39.98907	0	0	0	0	0	0	0
