# Supplementary material for: Neural manifolds for odor-driven innate and acquired appetitive preferences
Source: Nat Commun. 2023 Aug 5;14:4719. doi: 10.1038/s41467-023-40443-2 (PMC10404252; doi:10.1038/s41467-023-40443-2)
Supplement: Supplementary file 4 — Source Data [file 41467_2023_40443_MOESM4_ESM.zip › Figure2/2019613_right/ch8_11/text/chex_C4.txt]

0.3315333	0.1539333	0.6893333	0.6909333	0.1001333	0.03506667	0.1388667	0.4506	1.909467	0.3306
0.5740666	0.2104	1.513533	0.7770666	0.5466	0.3165333	0.2622	0.5336667	2.747933	1.784867
0.6550667	0.2327333	1.9584	0.8502667	1.480067	1.245267	0.2923333	1.034467	3.031133	1.909667
1.163133	0.2948667	2.4514	2.4814	1.597867	1.518133	0.3242667	1.551333	4.285267	1.945
1.2204	0.3936	2.461867	2.5264	1.6738	1.642133	0.4118	1.696467	4.491667	2.2386
1.725067	0.5492	2.539467	2.6808	1.728867	1.775467	0.4616	1.816467	5.0168	2.283867
2.602667	0.9167333	2.615	2.7672	1.744467	1.899467	0.7328	2.024267	5.886066	2.4088
2.728133	1.039067	2.623533	3.0568	1.895467	2.526133	0.8383333	2.153467	7.4148	2.446133
2.794467	1.4416	2.7346	3.38	2.509667	2.618333	1.0382	2.1568	7.878533	2.594
3.973	1.792733	2.829467	3.757067	3.573667	2.978067	1.121467	2.2782	8.079333	2.661533
4.9404	1.810733	2.889667	3.961	3.896267	3.008733	1.649267	2.624667	8.132	2.762067
5.086534	1.862933	3.018933	4.7606	5.833467	3.824133	1.950533	2.8134	8.349334	2.9882
5.161133	3.0902	3.074267	4.890533	6.082533	3.904333	3.621	2.968467	8.5008	3.0664
6.0796	3.210333	3.1228	5.063533	6.142733	4.981534	3.7708	3.060667	8.648733	3.671533
6.1532	4.544267	3.141533	5.1234	6.330467	5.1918	3.9046	3.1504	8.7096	3.737067
6.199467	5.846734	3.161133	5.288867	6.381467	5.253133	4.474534	4.589867	8.791266	4.603267
6.343333	6.365533	3.2338	6.6902	6.464933	5.286533	4.7382	4.764333	8.873734	5.0448
7.515333	6.3978	3.298067	7.674733	6.4794	5.442467	5.072134	4.872133	9.635067	5.1852
7.661867	6.465867	3.314	7.718667	7.061666	5.536467	5.916733	4.914333	9.760067	5.761267
7.725067	6.715267	3.596533	7.9312	7.156734	5.707	5.980067	5.3694	10.41407	5.917467
8.115867	6.852933	3.9816	8.057867	7.204533	5.8644	6.888467	6.198267	10.52333	6.033
8.206133	6.908067	3.991533	8.1236	7.279333	6.586933	7.0014	6.336333	10.622	6.1136
8.621333	7.140733	4.204867	8.3746	7.354733	6.8628	7.115334	7.087133	10.7138	6.1756
8.709267	7.286467	4.358867	8.516067	7.755133	7.414866	7.427866	7.688267	10.81813	6.543267
8.9802	7.573467	4.492267	9.038533	7.829933	7.960267	7.934667	7.897867	10.92847	7.086867
9.1764	7.6682	4.598667	9.158334	8.164133	8.0218	8.090266	7.933	11.02593	7.878
9.255867	8.469	4.893133	10.51173	8.240334	8.053667	8.792334	8.718534	11.23907	8.306267
9.996866	8.653666	5.361733	10.61953	9.051133	8.140133	8.934267	9.346267	11.29893	9.586733
10.3472	9.236533	5.9948	10.70913	9.222466	8.157	9.9852	10.55987	11.35687	9.635266
10.57273	9.333067	6.040667	10.7494	10.273	8.4392	10.03653	10.60127	11.4844	9.701467
10.64993	9.391867	6.118	10.83807	10.5014	10.468	10.1918	10.64227	11.77873	10.31793
10.68307	9.515533	6.361866	10.8864	10.54847	10.59527	10.51447	10.71027	12.59827	10.61333
10.71633	9.6478	6.457667	11.0324	10.61433	10.71553	10.60467	10.76613	12.81647	10.65187
10.7666	9.7838	6.5422	11.12353	10.652	10.81233	10.6418	10.8382	12.9174	10.69133
10.82973	9.929133	6.642933	11.36307	10.78747	10.84387	10.78147	10.87627	13.18493	10.83847
10.91733	10.00093	6.802134	11.5064	10.84033	10.9014	10.8358	10.97913	14.67153	10.93433
11.01487	10.58127	6.861467	11.6794	10.93133	11.25867	10.90173	11.284	15.09213	11.0198
11.21947	10.62573	7.862467	11.84627	11.05013	11.584	11.096	11.5804	15.39253	11.116
11.28073	10.81547	7.8922	11.95353	11.16067	11.66133	11.1586	11.84527	15.44813	11.20973
11.37733	10.9058	7.9268	12.0344	11.48813	11.7484	11.23447	11.91473	15.79113	11.74813
11.4296	10.99073	8.029667	12.13007	11.592	12.10953	11.40153	11.98833	15.834	11.87793
11.50373	11.0464	8.612467	12.25633	11.8988	12.23813	11.6174	12.3878	15.87307	12.00427
11.85167	11.16553	8.6706	12.3116	12.16067	12.3108	11.67607	12.6118	16.341	12.28293
11.9654	11.36827	8.8268	12.41247	12.35407	12.4476	11.83747	12.75433	16.37613	12.34147
12.10927	11.51967	8.9518	12.85873	12.43533	12.5616	11.9908	12.831	16.49487	12.4028
12.2022	11.89313	9.638733	13.12767	12.47073	12.637	12.0724	12.89513	17.06553	12.49487
12.9106	11.99827	9.692866	13.63833	12.47867	12.9328	12.18853	13.0722	17.1654	12.85327
12.97933	12.17133	9.7364	14.93427	12.50173	13.0728	12.39547	13.5796	17.18153	13.06693
13.05407	12.31987	10.596	14.97727	12.5276	13.42507	12.74947	13.67913	17.29413	13.3104
13.31193	12.46887	10.6326	15.1238	12.59207	13.46187	12.8992	13.7932	18.2346	13.6696
13.3822	12.55927	10.7656	15.18087	12.73893	13.5078	13.01927	14.99213	18.2858	13.8294
13.61113	12.63307	10.81193	15.3144	12.77787	13.6296	13.2806	15.0658	18.517	14.8652
14.0018	12.83233	10.86567	15.3538	12.8258	13.98453	13.4486	15.2626	19.1996	14.88633
14.61807	12.93553	11.0322	15.3574	12.9794	14.07627	13.67213	15.3724	19.4674	15.23633
15.16173	13.20613	11.3856	15.45087	13.0406	14.60347	14.00267	15.57953	19.8856	15.57153
15.228	13.29353	11.5512	15.6334	13.16567	14.65953	14.08847	15.94267	19.95507	15.73373
15.2432	13.36507	11.99047	16.0486	13.21073	15.26107	14.16407	16.1988	20.06713	16.00267
15.2466	14.58567	12.13973	16.1074	13.32027	15.38633	14.33253	16.3866	20.22853	16.19673
15.4034	14.92927	12.27007	16.14473	13.4298	15.4576	15.28413	16.46013	20.46193	16.41893
15.5154	14.9962	12.35907	16.16933	13.52827	15.84733	15.30953	16.60873	20.5816	16.63407
15.70513	15.2466	12.79853	16.29773	13.60933	15.87607	15.50533	17.36153	20.7208	16.7324
15.75153	15.33453	12.97453	16.36727	13.77387	15.91913	15.59573	17.4252	21.80333	16.92807
15.7848	15.5622	13.1174	16.50073	14.0352	15.9784	15.6522	17.6286	22.40847	16.9966
15.86167	15.6214	13.60613	16.6936	14.09607	16.02993	15.9108	18.9152	22.53067	17.09993
15.92853	15.6724	13.83713	16.84867	14.38613	16.14953	15.9926	18.982	22.97073	17.17493
15.98033	15.6966	14.80773	17.56513	15.82893	16.36347	16.07087	19.03173	23.70707	17.21013
16.00867	15.75507	15.43713	17.67113	16.11547	16.42233	16.2348	19.11667	23.79993	19.4448
16.03933	15.78453	15.81807	18.21193	16.17807	16.46393	16.27187	19.29007	23.898	19.5708
16.14527	15.8044	16.27893	18.41873	16.76893	16.479	16.32453	19.4286	23.9086	19.933
16.5662	15.90527	16.49333	18.54347	16.82947	16.7788	17.2416	20.1712	23.9218	21.099
16.63673	16.01627	16.55053	18.71593	17.25107	17.0396	17.33333	20.33393	25.4304	22.33653
16.85627	16.12927	16.6632	18.80887	17.40473	17.19607	19.1632	20.34713	25.79993	22.47887
17.01527	16.17873	16.6824	18.83653	17.6814	17.71433	19.46633	20.4992	25.9048	23.2176
17.08873	16.27	16.74767	18.98113	17.86027	19.73467	19.55573	20.57753	25.96787	23.51313
17.17907	16.36573	16.81913	19.12593	18.26773	19.863	19.84847	21.27073	26.02347	23.5186
17.23173	16.543	16.9616	19.2806	19.3452	20.05367	20.30807	21.6598	26.1882	23.7576
17.33507	17.1046	17.25533	20.57307	19.52667	22.28087	20.49327	21.68307	26.4092	23.852
17.3988	17.3134	17.4096	20.63647	19.78853	22.34233	21.4442	21.91707	26.5774	24.39427
17.47187	17.45267	17.66133	20.73007	19.99027	22.51013	21.6516	21.9772	26.6642	25.17253
17.51847	17.5682	17.83787	20.79393	20.58493	22.55793	21.70027	22.485	27.39867	26.05253
17.79293	17.695	18.10107	20.87973	20.81007	22.80227	22.11707	23.77413	27.4694	26.15527
17.84027	18.25307	18.75767	21.23567	20.93013	23.377	22.2432	23.99967	27.5512	26.22047
18.68847	18.53407	18.84067	22.10093	21.41307	23.4298	23.29947	24.15447	27.868	26.78767
19.8212	18.81473	18.91947	22.20153	21.765	23.4952	23.51587	24.4568	28.1682	27.24273
20.05753	20.44953	18.992	22.32707	21.81147	23.82293	24.36907	26.2214	30.6458	27.5444
21.56827	22.18807	19.0066	22.4694	22.0902	24.0132	24.5698	26.29767	31.7294	28.16527
23.93293	22.3442	19.05233	22.56	22.2076	24.11947	24.99173	27.48467	31.7878	28.45233
23.9906	22.39847	19.2046	22.89147	22.22993	24.2014	25.59953	27.59813	31.95307	28.5332
24.09473	22.57587	19.29313	23.0016	22.28387	24.24307	25.6932	27.60547	32.00047	28.63713
24.2166	22.63487	19.37587	23.38227	22.301	24.50993	25.86767	27.68373	32.21227	28.72713
24.57007	22.7108	19.7436	23.44153	22.37167	24.5146	29.1558	27.7576	32.40893	28.7912
24.5866	22.74447	19.8522	23.53233	22.40393	24.65907	29.30367	27.984	32.75167	28.89113
24.69353	22.80787	20.5888	23.642	22.43933	25.41927	29.44287	28.06287	33.33847	28.95113
24.94273	23.5664	20.67333	23.76633	22.47387	25.48993	29.5002	28.27353	33.4616	29.09127
25.39433	23.66327	22.12947	23.84627	22.53193	26.0028	29.89333	28.36273	33.50373	31.18253
25.4452	24.05373	22.16447	24.47373	22.57113	28.17753	31.8952	28.4178	34.757	31.2706
25.57007	24.89467	22.65147	25.8732	22.8718	28.55787	32.18567	30.2658	34.9138	31.59413
25.58747	24.98327	23.31113	26.64653	23.32833	28.85347	33.40927	30.36593	35.1796	32.07833
25.73087	25.22513	23.51627	26.7204	23.3708	29.572	33.48667	30.52353	35.54313	32.11687
25.94767	25.25307	23.5302	26.75773	23.438	29.63913	33.5658	30.54333	35.6486	32.13933
26.23047	25.3324	23.65467	26.81567	23.74753	29.7266	33.6182	30.86707	35.7154	32.247
26.3094	26.1524	23.72987	26.8372	23.91693	29.83673	33.7256	31.20093	36.87327	32.33293
26.97293	26.36013	23.9526	27.12687	24.32053	30.30633	33.7994	31.30787	37.69313	32.412
27.10927	27.31007	23.98987	28.2224	24.39773	30.63147	33.87767	31.32513	37.7632	32.65127
27.24573	27.5276	24.03567	28.2764	24.46287	30.6986	33.9268	31.45293	37.86973	33.20513
27.30687	27.65873	24.13	28.38353	24.5862	30.98707	34.17453	31.59767	38.53074	33.3822
29.81927	27.74593	24.14527	29.58393	24.66447	31.76507	34.2476	31.81673	39.34087	33.41867
30.32147	28.2392	24.5774	29.64367	24.67433	32.0212	34.40687	32.84127	39.40047	33.67913
30.3856	28.31933	24.9796	29.65913	24.76893	32.16013	34.6274	33.26387	39.4284	34.01907
31.347	28.3948	25.10027	30.20307	24.84853	32.27527	34.66127	34.43	39.46667	35.35433
31.63487	28.45987	25.117	30.7488	26.3886	32.35153	34.79607	34.61666	39.4698	35.40213
31.70267	29.38	25.221	31.4168	26.458	32.759	36.75527	34.7168	0	35.488
33.64427	29.442	25.3838	31.45667	27.71613	32.81093	37.03627	34.8186	0	35.56007
34.13693	29.52367	25.6028	31.60153	28.70993	32.963	37.17813	34.92473	0	36.0554
34.26114	29.8088	26.76753	32.33173	28.83307	34.319	37.34727	35.07913	0	37.1964
34.3762	29.89747	26.8476	32.8772	29.45053	35.4654	37.5078	35.57467	0	37.21193
34.77733	31.27353	27.70567	33.04207	30.18767	36.3378	37.84007	35.63973	0	37.706
34.88953	31.37013	27.93187	33.47987	30.3004	36.69473	38.00873	35.6636	0	37.7614
34.94087	31.5436	27.96927	33.6322	30.45267	36.74367	38.92727	36.7074	0	38.12873
35.17187	31.741	28.10753	33.684	30.5148	36.86193	39.92587	37.14227	0	38.18727
35.54287	31.86013	28.17573	33.7156	31.2378	37.17867	39.9834	37.45153	0	38.63573
36.13673	33.41693	28.3926	33.74953	31.4534	38.13047	0	37.5778	0	38.6648
36.15307	33.75986	28.77747	34.217	31.53733	38.2942	0	38.4238	0	38.73013
36.70733	34.1194	28.80893	34.2614	31.70687	38.7104	0	38.49653	0	38.8714
37.0192	34.185	28.87827	34.49953	32.27827	38.79193	0	38.62413	0	39.44927
37.13607	34.42527	29.17907	34.88507	32.68293	39.186	0	39.6332	0	39.75993
38.26394	34.53033	29.21713	35.01954	33.17473	39.31727	0	0	0	39.9898
38.32847	34.5834	29.87613	35.0282	33.25853	39.4894	0	0	0	0
39.70773	34.64093	29.95267	35.10153	33.32867	39.51807	0	0	0	0
39.80193	34.66507	29.98887	35.10647	33.4054	39.83053	0	0	0	0
0	34.98573	30.04427	35.19627	33.96107	0	0	0	0	0
0	35.3746	30.16287	35.2942	33.96633	0	0	0	0	0
0	35.48186	30.47113	35.34773	34.0094	0	0	0	0	0
0	35.49586	31.79467	35.42713	34.16373	0	0	0	0	0
0	35.533	31.9336	35.4736	34.7162	0	0	0	0	0
0	35.65287	32.1028	36.0062	34.80467	0	0	0	0	0
0	35.73247	32.72833	37.03067	34.8606	0	0	0	0	0
0	35.74413	32.87293	38.37573	35.1058	0	0	0	0	0
0	35.8672	32.96467	38.64353	35.2148	0	0	0	0	0
0	35.9246	34.24553	38.68927	35.2844	0	0	0	0	0
0	35.95853	34.3514	38.76073	35.35767	0	0	0	0	0
0	36.03833	34.87027	38.78573	35.45727	0	0	0	0	0
0	36.3708	36.0404	38.96673	35.5446	0	0	0	0	0
0	36.83353	36.14913	39.77953	35.6268	0	0	0	0	0
0	36.898	36.9378	0	35.63173	0	0	0	0	0
0	36.97227	37.03247	0	35.7058	0	0	0	0	0
0	37.64853	37.2072	0	35.9896	0	0	0	0	0
0	37.84293	37.49154	0	36.69293	0	0	0	0	0
0	38.37253	37.59907	0	37.3588	0	0	0	0	0
0	38.45793	38.4548	0	37.49933	0	0	0	0	0
0	39.54847	38.54547	0	38.1154	0	0	0	0	0
0	0	38.79073	0	38.39833	0	0	0	0	0
0	0	38.8672	0	38.63653	0	0	0	0	0
0	0	39.25193	0	38.88287	0	0	0	0	0
0	0	39.25533	0	39.06527	0	0	0	0	0
0	0	39.4562	0	39.86733	0	0	0	0	0
0	0	39.5148	0	39.92187	0	0	0	0	0
0	0	39.7458	0	0	0	0	0	0	0
0	0	39.80827	0	0	0	0	0	0	0
0	0	39.96833	0	0	0	0	0	0	0
