# Supplementary material for: Neural manifolds for odor-driven innate and acquired appetitive preferences
Source: Nat Commun. 2023 Aug 5;14:4719. doi: 10.1038/s41467-023-40443-2 (PMC10404252; doi:10.1038/s41467-023-40443-2)
Supplement: Supplementary file 4 — Source Data [file 41467_2023_40443_MOESM4_ESM.zip › Figure2/2019613_right/ch8_11/text/apin_C4.txt]

0.008866667	0.06186667	0.06146667	0.06753334	0.7318667	0.3522667	0.06046667	0.6321333	0.0684	0.4456667
0.05826667	0.1576	1.658133	0.4326667	0.8153333	0.4290667	0.1774	0.7157333	0.1584667	0.5193334
0.09493333	0.4394	1.8812	0.5364	0.9816	0.5026	0.6431333	0.7257333	0.6248	0.7291333
0.1586667	0.5162666	2.3336	0.7200667	1.083533	0.6589333	0.7328	0.7883334	0.6615334	2.049667
0.2296667	0.5779333	2.443333	0.7324666	1.415267	1.106933	0.8349333	0.9388	0.7197334	2.4082
0.3264	0.6396667	2.4638	0.8732	1.806667	1.200267	1.0804	0.9448	0.8356667	2.427067
0.4649333	0.9132667	2.5984	0.9619333	1.990267	1.393467	3.871933	1.159867	1.168733	2.500467
0.6131333	0.9712667	2.646467	1.062733	3.432933	3.346467	3.965733	1.9346	1.272133	2.5364
0.8584667	1.0736	2.711267	1.068533	3.4684	3.5804	5.411533	2.3028	1.556467	2.808933
1.092533	1.1956	2.7486	1.6484	3.563867	4.1234	5.454667	2.640133	1.6046	2.859133
1.4654	1.512333	2.991067	1.805133	3.6888	4.247334	5.4992	2.713533	1.650933	2.8868
1.4734	2.094467	3.343533	1.868467	3.779933	4.3794	5.553267	2.774533	1.717467	3.0936
1.573067	2.5484	3.436467	2.089867	3.801933	4.793	5.628267	2.822933	1.720867	3.391533
1.691333	2.8626	3.489067	2.4438	4.027733	4.846667	5.6916	3.0104	1.8188	3.537867
1.994267	3.090133	3.560333	4.002267	4.166333	5.269	5.9786	3.121133	1.8874	3.615933
2.617867	3.129667	4.3424	4.024867	4.2014	5.392267	6.539	3.1648	2.428867	3.622533
3.214867	3.1672	4.588	4.108267	4.375533	5.593733	7.025867	3.214733	2.651467	3.8076
3.341733	3.2482	4.763733	4.217467	4.6954	5.6552	7.302067	3.2798	3.3014	3.893933
3.551933	4.006067	5.059733	4.3282	4.987867	5.831067	7.345267	3.363533	5.466933	3.998
3.6156	4.342733	5.1866	4.390267	5.031867	5.890867	7.4112	4.2084	6.295467	4.4058
3.664467	4.393267	5.253334	4.401667	5.178067	6.376333	7.604667	4.212133	7.0668	4.4548
3.9554	4.444733	5.308733	4.4256	5.280933	6.740933	7.6532	4.336467	7.141133	4.534534
4.136667	4.491333	5.3728	4.5224	5.5016	6.8142	7.6858	4.872133	7.679533	4.9176
4.228933	4.589733	6.081533	4.532267	6.478267	6.889667	7.737067	5.125333	7.771934	5.054667
4.796	4.671933	6.466267	4.5772	6.6048	7.053	7.7986	5.4444	7.893533	5.067067
6.112867	5.0568	6.5226	4.651134	7.2956	7.1286	7.896733	5.484267	8.0656	5.126534
6.3356	5.090533	6.6588	4.6844	7.5186	9.674733	7.9574	5.515533	8.134666	5.140133
6.958467	5.164733	6.726733	4.7598	7.695933	9.978867	8.231533	5.5528	8.151667	5.192266
7.132333	5.219733	6.8378	4.847867	7.7772	10.667	8.419267	5.977733	8.2796	5.263867
7.205266	5.365933	6.9616	4.907467	7.848866	10.7854	8.505267	6.2036	8.488267	5.301133
7.261267	5.455667	7.1856	5.193133	7.9278	10.83933	8.644533	6.3362	8.518933	5.389933
7.367867	5.4896	7.205534	5.391133	7.996267	11.0946	8.733334	7.763933	8.589933	5.901733
7.397133	5.692867	7.2598	5.491734	8.579133	11.4838	8.812134	8.0472	8.6358	6.6456
7.4306	5.761533	7.386	5.695	8.8742	11.56467	8.877466	8.107667	8.680866	7.0884
7.4792	5.916133	7.564867	5.7526	9.7046	11.6348	8.969334	8.1882	8.841267	7.178333
7.550467	6.028666	7.672333	5.854867	10.84447	11.75967	9.074467	8.304	9.244267	7.2706
7.6178	6.138134	7.780733	5.918467	13.10287	11.8192	9.139067	8.460267	9.382	7.3294
7.7724	6.2018	7.846533	6.462067	13.2612	12.19147	9.488133	8.514	9.408733	7.511133
8.164467	6.2098	7.9066	6.794533	13.37087	12.32107	9.611333	10.18047	9.535133	7.5434
9.8584	6.269866	8.1572	6.8216	13.4578	12.7182	9.700533	10.5904	9.769134	7.5866
10.60193	6.460933	9.045267	6.984867	13.8452	12.80393	9.898067	10.81767	9.880533	7.789733
10.6726	6.534934	9.348133	7.134333	14.31427	12.902	9.966933	11.44847	10.07887	8.0344
10.99367	6.6192	10.03633	7.661	14.85953	12.9904	10.198	11.51687	10.77193	8.0808
11.4948	6.722333	11.31313	7.7398	15.14207	13.1432	10.2086	11.5998	11.46447	8.210667
11.62487	7.267533	11.48327	7.8444	15.49987	13.29233	10.61887	11.6556	11.514	8.547934
12.77613	7.402733	11.5576	8.756267	15.8698	13.36847	10.6954	11.8078	11.61493	8.612534
12.7992	7.760667	11.61967	8.847067	15.93167	13.42587	10.74153	11.9144	11.75007	8.8202
12.96767	7.8512	11.70213	9.6662	15.99333	13.57053	11.17807	11.989	11.83113	8.940066
13.32527	7.977067	11.80753	9.721534	16.36213	14.1362	11.22747	12.0528	11.9912	9.009867
13.94227	8.264267	11.90333	9.766133	16.43367	14.19473	11.44867	12.12267	12.07273	9.406067
14.0188	8.326	12.3852	9.808733	16.48427	14.2768	11.59067	12.4596	12.23093	9.633933
14.04673	8.7436	12.4706	9.855534	16.5992	14.73887	11.68027	12.5706	12.32647	9.741734
14.19893	9.3574	12.71913	11.221	16.69	14.81127	11.809	12.6666	12.38673	9.807134
14.37993	9.5146	12.872	11.66293	16.79467	14.9276	11.9196	13.06207	12.94533	9.9438
14.3834	9.6304	13.78553	11.818	16.8558	14.99993	12.86673	13.1466	13.0954	10.0844
14.4766	9.7858	14.0498	12.16473	16.98547	15.8462	12.9826	13.16507	13.16527	10.40713
14.5378	9.954667	14.14687	12.1936	17.0898	15.91653	13.14073	13.19107	13.23793	11.07633
14.75607	10.04233	15.16487	12.22153	17.11633	16.56453	13.29153	13.23127	13.35947	11.29667
15.30327	10.48707	15.32813	12.3452	17.29113	16.57667	13.38207	13.25753	13.4694	11.41693
15.37947	10.76533	15.4648	12.6246	17.39047	16.72373	13.5726	13.28633	13.64327	11.6726
15.4346	10.81993	15.51153	13.2498	17.8604	16.79907	13.65713	13.3156	14.11573	11.73127
15.48907	10.8622	15.52993	13.38833	17.9812	17.07687	13.7408	13.37347	14.17273	11.7726
15.56333	10.9344	15.54027	13.392	18.38687	17.16727	13.94173	13.39027	14.23133	11.8654
15.62727	11.7588	15.60873	13.4364	18.4176	17.5982	14.14873	13.4896	14.26867	12.01613
15.79093	11.97973	15.65553	13.54807	18.45273	17.69733	15.17093	13.7652	14.41593	12.1258
15.80753	12.2076	15.7456	13.88373	18.55487	17.77993	15.1962	13.857	15.2522	12.2174
15.85713	12.27487	15.7758	14.1062	18.63827	17.86713	15.2352	13.94687	15.56373	12.3678
15.91933	12.3846	15.82187	14.21633	18.844	18.47753	15.2748	14.05047	15.62187	12.45147
16.00887	12.48287	15.95893	14.28113	19.12313	18.55813	15.32547	14.21067	15.6472	12.52973
16.09007	13.19473	15.99547	14.82453	19.29793	19.0828	15.53567	14.29333	15.7682	12.62293
16.14053	13.80553	16.04887	14.97133	20.24513	19.27893	15.71707	15.16307	16.0074	12.8298
16.28187	13.98293	16.0778	15.23947	20.30433	19.34353	15.8078	15.336	16.03967	13.65187
16.39233	14.18987	16.27487	15.3002	20.57067	19.36733	15.8878	15.42433	16.15607	13.7544
16.44647	14.254	16.81527	16.07407	20.8506	19.39787	15.9438	15.47127	16.51827	13.8152
16.8662	14.28487	17.06207	16.46593	21.71993	19.44527	16.15193	15.57093	16.6268	13.8734
17.21167	14.33167	17.12487	16.78633	21.7832	19.64787	16.36467	15.63713	16.7028	13.92287
17.52133	14.71007	17.312	18.01693	22.583	19.7624	16.43233	15.7274	16.832	14.1128
17.57987	14.8586	17.34913	18.04573	22.67507	19.95027	16.5758	15.80887	17.52413	14.16253
17.65807	15.03027	17.428	18.59993	22.81567	20.18593	16.6986	15.8472	17.52687	15.4658
17.67627	15.09607	17.435	18.83553	23.11927	21.29067	16.80067	15.85867	17.60473	15.62127
17.8166	15.1864	17.49273	18.8884	23.1664	21.34773	17.44813	15.91893	17.66747	15.724
17.88347	15.2414	17.5364	18.93507	23.2486	22.0868	17.81873	16.0624	17.71567	15.7802
18.03293	15.3032	17.63067	18.9696	23.7586	22.25547	17.9682	16.19493	17.983	15.82493
18.10273	15.4862	17.7758	19.41893	23.78393	22.42313	18.06753	16.3436	18.30933	15.9092
18.3254	15.6192	17.91973	19.8168	24.42647	22.55	18.56373	16.4726	20.2626	16.60907
18.36493	15.73013	18.01433	19.93747	24.56067	22.59147	18.65787	16.61447	20.47273	16.9222
18.44553	15.89993	19.00273	20.0078	24.65227	23.01367	18.70547	16.84073	20.55953	17.0402
18.5304	15.9778	19.78927	20.10327	24.85933	23.1412	18.76593	16.91447	20.61547	17.28827
18.61413	16.05813	20.086	20.21567	24.90453	23.15207	18.82387	17.189	20.69893	17.33427
19.09727	16.15207	20.1698	20.3596	25.00413	23.2718	18.8612	17.26533	21.95393	17.67687
19.6492	16.24673	20.2466	20.6254	25.07673	23.36453	18.93047	17.30167	22.1864	17.84887
19.8978	16.36267	20.747	20.8654	25.1716	23.48987	19.1538	17.38187	22.24147	18.11127
20.22993	16.41673	20.78307	20.9288	25.24147	23.50593	19.20713	17.566	22.29013	18.14653
20.29727	16.562	20.839	21.00053	25.334	23.55473	19.3024	17.62993	22.34147	18.2116
20.49493	16.74227	20.89373	21.27173	25.50073	23.82913	20.076	17.673	22.3486	18.2552
20.50567	16.87827	20.94793	21.44433	25.54287	23.9094	20.48293	17.7298	22.40353	18.3498
20.66867	17.10013	20.9976	21.48127	25.57813	24.08873	20.5356	17.83193	22.41593	19.1734
20.67367	17.2024	21.2736	21.54907	26.32473	24.70773	21.26447	18.01333	22.7146	19.65633
21.5282	17.53873	21.3184	21.59547	26.35473	24.84567	21.2968	18.2134	22.7938	20.07547
21.7106	17.67393	21.40453	22.45273	26.59847	24.95113	21.37427	18.41307	22.83467	20.52373
21.75513	17.80893	21.46407	22.485	26.71213	25.4268	21.46353	18.46667	23.12347	20.59933
22.17333	17.84427	21.73833	23.522	26.74953	26.075	22.0538	18.5836	23.21033	20.71327
22.4488	17.8982	21.86607	23.78587	26.83067	26.44773	22.856	18.75367	23.2784	20.72973
22.59193	17.92393	21.93753	24.1892	27.0112	26.54353	22.95167	19.08027	23.29213	20.78173
23.04033	17.9516	22.17093	24.8198	28.7026	26.5492	23.26787	19.1796	23.36687	20.99753
23.14487	17.955	22.28573	25.06633	30.46827	26.6318	23.50933	19.36687	23.50893	21.40987
23.28847	17.98433	22.3858	27.0062	30.5132	26.91107	23.62707	19.44153	23.6484	21.50107
23.4082	18.0264	22.3998	27.04967	30.55953	27.03987	23.7168	19.6584	23.7474	21.65513
23.5958	18.0364	22.63007	27.12393	31.08307	27.1632	24.39267	20.17027	23.7984	22.61193
23.67033	18.06547	23.0808	27.4756	31.11707	27.26727	24.69053	21.6364	23.82787	22.78813
23.84753	18.07107	23.35167	27.764	31.1832	27.4036	24.75807	21.98633	23.85587	22.84587
24.06267	18.10507	23.58787	27.84333	31.25933	27.44	24.80107	22.41193	23.93967	22.905
24.20873	18.27553	23.64173	27.97727	31.69907	27.48827	24.9968	22.63527	24.44633	23.28513
24.25187	18.31573	23.7062	28.0272	32.0886	27.50133	25.02613	22.9196	24.48473	23.40073
24.4584	18.72227	23.77507	28.08993	32.10653	27.59473	26.37927	23.04747	24.6384	23.46373
24.56233	19.0618	23.82293	28.31647	32.25373	27.85867	26.5638	24.1174	24.758	23.49747
24.78013	19.1362	23.87067	28.39427	32.35933	28.2334	26.73993	24.17787	25.18127	23.5938
25.23467	19.3384	23.8938	29.0872	32.50767	28.54	26.86833	24.25693	26.303	23.6572
25.42553	19.4886	23.988	29.8568	32.6034	28.75613	27.0008	24.31233	26.5536	23.93167
25.6044	19.54387	24.06153	30.01707	32.73787	28.9538	28.55267	24.48773	26.71073	23.96813
25.6684	19.6448	24.0838	30.0756	32.80533	29.00827	28.85193	25.23013	26.75387	24.20087
25.6948	20.71207	24.259	31.1178	33.00907	29.03387	29.46287	25.37333	26.79973	24.22187
26.04013	20.96033	24.4816	31.41967	33.24866	29.0976	30.032	25.45227	26.92387	24.37707
26.9992	21.00227	24.54	31.7638	33.59533	29.10267	30.27707	25.46627	27.03707	24.73807
27.23367	21.48367	24.5872	32.83447	33.6812	29.15293	30.4812	25.5406	27.17587	24.82007
27.3038	22.49307	24.65547	32.90907	33.803	29.16213	30.52773	25.585	27.4426	25.16507
27.40613	23.1938	24.7032	33.08793	34.44453	29.22527	30.70927	25.704	27.54953	25.18147
27.68373	23.253	24.93307	33.22567	35.5788	29.2726	30.78087	25.81193	28.324	25.34833
27.96593	23.42387	25.02293	33.33193	35.64653	29.33493	30.85327	25.87687	28.481	25.77547
28.2086	23.4494	25.20007	34.9938	35.968	29.4242	31.14067	25.935	29.53327	26.0574
28.42627	23.81407	25.52113	35.073	36.31027	29.7826	31.20647	25.9756	29.5778	26.1246
28.5208	23.8516	25.60507	35.91293	36.37747	30.38867	31.42613	26.037	30.28033	26.18527
28.5662	23.89973	25.8422	36.13107	36.42767	31.03287	31.44747	26.042	30.353	26.24067
28.6014	24.0112	26.98027	36.7264	36.4406	31.24973	31.5252	26.14647	30.49513	26.91907
28.62347	24.08573	27.30627	37.06433	36.4822	31.3388	32.04847	26.34807	30.90347	26.9704
28.67087	24.18587	30.11707	37.1854	36.5016	31.4024	32.06933	26.37287	30.98547	27.23527
28.73207	24.4002	31.1112	37.3194	36.81093	31.42247	32.098	26.96547	31.026	27.28387
29.17253	24.44367	32.20207	37.33227	36.9088	31.58527	32.16587	27.5714	31.10573	28.0344
29.21	24.4574	32.26193	37.38993	36.966	31.661	32.8888	27.73387	31.38553	28.12293
29.31593	24.8396	32.37533	37.45987	36.99533	31.7866	33.06	27.79313	32.49586	28.39773
29.38767	24.93533	32.38133	37.74854	37.32607	32.2152	33.11227	28.2588	32.649	30.57887
29.47747	25.07787	32.47467	37.78653	37.4604	32.39887	34.06793	28.942	32.71167	30.63967
29.5656	25.1792	32.5982	37.86	37.57953	32.5076	35.238	29.48567	32.84887	30.70893
29.67387	25.22507	32.73667	37.9312	38.10613	32.764	35.3724	31.87353	32.91553	31.68353
29.73073	25.3114	32.8782	38.25207	38.1628	32.89633	35.42207	32.24827	33.1696	32.51907
29.77427	25.44973	33.24473	38.2982	38.17193	33.1658	35.50227	32.44413	33.21327	32.67347
29.77947	25.52467	33.52173	39.0088	38.28	33.26733	35.58587	32.51367	33.25913	32.7446
29.81967	25.85953	33.6094	39.09273	39.28747	33.61427	36.32153	32.6498	33.35233	32.81867
29.91187	25.9296	33.9348	39.19407	39.43047	33.84807	36.52253	33.14466	33.69067	33.24693
30.00473	25.99693	33.996	39.24107	39.61993	33.913	36.63486	33.2114	33.8148	33.6412
30.11133	26.05127	34.0432	39.43147	0	34.65967	36.84827	33.21833	33.8708	33.90587
30.35127	26.1524	34.0886	39.91713	0	35.358	36.87293	33.3606	34.06227	35.0644
30.3806	26.36827	34.1408	0	0	37.12133	37.0222	33.3964	34.85927	35.52794
30.6606	26.4328	34.2068	0	0	37.40513	37.2394	33.96827	35.47927	35.6878
30.69687	27.21613	34.2532	0	0	37.82247	37.28893	34.09007	35.54427	37.42967
30.78007	27.3152	34.30353	0	0	38.4414	37.52467	34.16233	35.59373	38.13727
30.86467	27.39273	34.569	0	0	38.459	38.376	34.22227	35.64113	38.19833
31.19293	27.6044	34.76907	0	0	39.01727	38.53993	35.01973	35.7768	38.73673
31.2388	27.76893	35.11347	0	0	39.2424	38.78573	36.3518	36.42067	38.7878
31.51973	28.34587	35.7136	0	0	39.59647	38.93433	36.51187	36.45933	39.49687
31.5538	28.50387	36.3782	0	0	39.66653	38.98153	36.59673	36.5342	39.78793
31.5734	29.17267	37.83827	0	0	39.721	39.16333	36.90493	37.24107	39.93307
31.61553	29.35073	38.14034	0	0	39.8174	39.2228	36.96147	37.733	0
31.63913	29.46733	38.35447	0	0	0	39.2292	37.04647	37.99233	0
31.6818	29.54767	38.6128	0	0	0	39.3338	37.08247	38.06027	0
31.7626	29.6998	38.88033	0	0	0	39.35367	37.14107	38.27533	0
31.83227	30.00527	39.1826	0	0	0	39.40893	37.2744	38.34127	0
31.89173	30.09767	39.82607	0	0	0	39.42553	37.3366	39.3896	0
32.04433	30.175	39.95053	0	0	0	39.50667	37.4054	39.43453	0
32.33307	30.28667	0	0	0	0	39.69667	37.84173	39.443	0
32.49166	30.77833	0	0	0	0	0	38.4328	39.49487	0
32.61374	31.93793	0	0	0	0	0	38.53407	39.55753	0
32.67633	32.859	0	0	0	0	0	38.83587	39.61873	0
32.71573	33.35693	0	0	0	0	0	38.95787	39.70413	0
34.16113	33.41193	0	0	0	0	0	39.5442	39.74287	0
34.2908	33.4474	0	0	0	0	0	39.553	39.7744	0
34.3862	33.73087	0	0	0	0	0	39.8302	39.8494	0
35.69453	33.84807	0	0	0	0	0	39.9068	39.94747	0
35.74313	34.57253	0	0	0	0	0	39.92327	0	0
35.80693	34.94733	0	0	0	0	0	39.9848	0	0
35.872	35.0074	0	0	0	0	0	0	0	0
36.22533	35.09493	0	0	0	0	0	0	0	0
36.41787	35.24574	0	0	0	0	0	0	0	0
36.61693	35.35053	0	0	0	0	0	0	0	0
36.67833	35.4744	0	0	0	0	0	0	0	0
36.82967	35.58367	0	0	0	0	0	0	0	0
36.9308	35.65167	0	0	0	0	0	0	0	0
36.93953	35.82533	0	0	0	0	0	0	0	0
37.01633	35.895	0	0	0	0	0	0	0	0
37.03933	35.93747	0	0	0	0	0	0	0	0
37.10867	35.99487	0	0	0	0	0	0	0	0
37.19027	36.06113	0	0	0	0	0	0	0	0
37.20707	36.2072	0	0	0	0	0	0	0	0
37.31733	36.29553	0	0	0	0	0	0	0	0
38.1926	36.3674	0	0	0	0	0	0	0	0
38.28673	36.4854	0	0	0	0	0	0	0	0
38.3424	36.77133	0	0	0	0	0	0	0	0
38.4044	36.9338	0	0	0	0	0	0	0	0
38.48594	36.98326	0	0	0	0	0	0	0	0
38.52267	37.07933	0	0	0	0	0	0	0	0
38.6456	37.4262	0	0	0	0	0	0	0	0
38.6662	37.562	0	0	0	0	0	0	0	0
38.7974	38.10367	0	0	0	0	0	0	0	0
0	38.1474	0	0	0	0	0	0	0	0
0	39.10053	0	0	0	0	0	0	0	0
0	39.19307	0	0	0	0	0	0	0	0
0	39.2984	0	0	0	0	0	0	0	0
0	39.38527	0	0	0	0	0	0	0	0
0	39.54493	0	0	0	0	0	0	0	0
0	39.9098	0	0	0	0	0	0	0	0
0	39.96713	0	0	0	0	0	0	0	0
