# Supplementary material for: Neural manifolds for odor-driven innate and acquired appetitive preferences
Source: Nat Commun. 2023 Aug 5;14:4719. doi: 10.1038/s41467-023-40443-2 (PMC10404252; doi:10.1038/s41467-023-40443-2)
Supplement: Supplementary file 4 — Source Data [file 41467_2023_40443_MOESM4_ESM.zip › Figure2/2019613_right/ch8_11/text/gar_C6.txt]

0.2268667	0.7038	0.5975333	0.5682667	0.02033333	0.03926667	0.1633333	0.06166667	0.1751333	0.09806667
1.171267	0.8688667	0.8886	2.152467	0.134	0.1422	0.7520667	0.2078667	0.4178	0.139
1.877267	0.9886	1.0178	2.6534	0.1831333	0.1563333	1.234867	1.887067	0.8251333	0.3555333
1.9668	1.1046	1.098733	2.776133	0.2515333	0.2244667	1.2988	1.960933	0.8841333	0.4267333
2.0108	1.487533	2.1232	2.834267	0.3624	0.9119334	1.631333	2.7676	0.9736	0.4648
2.182333	1.540733	2.461533	2.9484	0.4360667	1.064667	2.015133	2.813867	1.295533	0.5108
2.2664	1.660067	3.5662	3.264733	0.4922667	1.1272	2.520933	2.874467	1.4184	0.7178
2.476467	2.025333	3.5764	3.341733	0.5285333	1.255733	2.580333	3.538667	2.2216	0.7691333
2.609667	2.103267	3.677867	3.757467	0.5642667	2.082933	3.262067	4.197667	2.616667	1.644333
2.769933	2.2334	3.771067	3.895	0.6208667	2.196733	3.341867	4.259267	2.741467	2.099
2.843533	2.5556	4.580733	4.6748	0.7931333	2.266733	4.859667	4.4224	3.555667	2.197867
3.8476	2.715067	4.7888	4.8236	1.198533	4.007	4.9016	5.1768	3.726667	2.262733
3.934933	2.811133	4.9122	5.2812	1.328933	4.184667	5.0254	5.3456	4.003	2.7538
4.065333	3.038067	5.039533	5.4346	2.473733	4.273933	5.056467	5.803267	4.733933	2.760467
4.742067	3.070133	5.140267	5.865533	2.8238	4.3198	6.665733	5.968067	4.778	2.9028
5.518466	3.1042	5.8898	6.908267	2.972733	4.3972	6.712867	6.060333	5.188334	2.970667
5.664733	3.148	6.4312	7.013267	3.041	4.541934	7.0066	6.847466	5.341333	3.082333
6.130133	3.2574	6.542467	7.122467	3.105667	4.931667	7.629667	8.160466	5.452533	3.213667
6.763667	4.8852	7.425133	7.214133	3.340933	5.4288	8.304934	8.656867	5.505667	3.270733
7.259	4.949133	7.474534	8.004	3.616467	5.493866	8.371533	8.72	5.552667	5.042133
7.792267	5.011734	7.5176	8.173533	4.9694	5.549333	8.4296	9.1756	6.5692	5.186733
7.849467	5.831333	7.551933	8.7036	5.292	5.7058	8.4658	9.359533	7.4232	5.777733
7.880533	5.881667	7.916467	9.087267	5.665333	5.791467	8.532	9.558467	7.562267	5.8638
7.971933	5.891067	7.9238	9.301933	5.923533	5.900533	8.67	9.593534	7.667333	5.930933
8.298333	6.1942	8.0064	9.956467	7.635467	6.781067	10.2008	9.6352	7.760933	6.808466
8.5766	6.2804	8.828533	10.1104	8.4342	7.444	10.23433	9.668	8.281734	7.1624
8.6488	7.611	8.982133	10.1684	8.4652	7.571267	10.26787	9.758333	9.0196	7.972133
8.9312	7.925133	9.802067	10.2086	8.976	8.0694	10.31307	9.788333	9.040733	8.086133
9.416933	9.676733	9.896667	10.24093	9.390467	8.193666	10.4536	9.878866	9.1992	8.239266
10.39507	9.751266	9.943533	10.66033	9.439134	8.567333	10.59167	9.953	9.580867	8.79
11.39227	9.8642	9.998067	11.39453	9.483067	8.808534	11.2492	9.993667	10.12247	9.422733
11.45073	9.8906	10.04493	11.47207	9.540533	8.855	11.4838	10.07187	10.16887	10.16687
11.49173	9.9506	10.0958	11.51053	9.580067	9.148733	11.52447	10.17527	10.17653	10.5304
11.542	11.03647	10.5764	11.57593	9.660733	9.2642	11.73087	10.25887	10.81993	11.45627
11.74433	11.42627	10.64713	11.83047	9.839666	10.37947	12.60773	11.627	10.8936	11.6204
11.81513	11.6102	10.972	13.15053	9.920533	10.45673	12.61353	11.72287	10.9512	11.75573
12.81527	11.6398	11.06573	13.25733	9.958067	10.5724	12.66073	11.86567	11.36573	11.8846
13.14487	11.70413	11.12873	13.3262	11.0514	12.00267	12.78627	11.95573	11.44793	12.1662
13.22107	12.1652	11.19913	14.03833	11.14933	12.85027	12.89333	12.13693	11.61573	12.39453
14.4618	12.32847	11.57053	14.06	11.49873	13.73513	13.40567	12.17107	11.77613	12.56373
14.54407	12.3598	11.778	14.12167	12.42327	14.4452	14.38633	12.3994	12.17913	12.6604
14.6504	12.42073	11.899	14.1504	12.49747	14.50073	14.43133	12.426	12.22233	13.24673
14.88527	12.4992	12.16847	14.36007	12.5878	14.61187	14.4806	12.49347	12.29907	13.6462
15.08	12.58193	12.47367	15.10233	12.7538	14.69967	14.56967	12.54647	12.35887	14.0132
15.312	13.73407	13.66893	15.37633	12.79667	14.73487	14.61993	13.8454	12.8822	14.11833
15.64313	13.93567	13.71553	15.57613	12.8996	14.77153	14.7092	14.1966	12.98887	14.1692
15.73993	13.9886	14.03647	15.6076	13.07227	14.80467	14.78813	14.2414	13.23533	14.218
16.02433	14.16807	14.071	15.6698	13.124	14.92753	14.8264	14.2906	13.30207	14.237
16.12327	14.19867	14.12013	15.7146	13.20827	15.4214	15.04347	14.3886	13.36467	14.37753
16.19313	14.27153	14.18	16.80007	13.2886	16.4678	15.8022	14.48893	13.65147	14.46053
16.2462	14.4214	14.24653	16.92893	14.07713	16.4792	15.92087	14.54893	13.74367	14.5682
16.43247	14.45393	14.3634	17.25887	14.12293	16.69787	16.04113	15.12147	13.817	14.62627
16.508	14.4712	14.55447	17.83607	14.18293	16.79153	16.93987	15.1828	14.45493	14.70493
16.6522	14.51687	14.70007	17.95607	14.2356	16.82893	17.05173	15.2526	14.5068	15.22553
17.002	14.55427	14.85667	18.04173	14.58787	16.8586	17.095	15.3216	14.5882	15.2294
18.3446	14.5958	14.86213	18.0974	14.64007	16.9074	17.14073	15.9146	14.74267	15.2996
18.4908	14.62553	15.27987	18.15213	14.82853	17.0172	17.156	15.98973	15.4134	15.36153
18.9404	14.7068	15.32047	18.269	15.14427	17.39693	17.38673	16.08673	15.4592	15.4132
19.2124	16.76067	15.5132	19.04233	15.2056	17.46447	18.05653	16.14313	15.93193	15.5986
19.4844	16.8922	15.5692	19.11267	15.25033	18.50673	18.19053	16.31013	16.04833	15.64247
19.53467	17.01873	15.73993	19.86547	15.3236	18.5622	18.2606	16.58147	16.90747	16.38087
19.65	17.25147	16.06347	20.01307	16.748	18.59853	18.32873	16.60273	17.00987	16.42527
20.77687	17.31607	16.1726	20.12767	16.8178	18.658	19.80227	16.68953	17.14427	16.46567
22.2862	17.39067	16.25693	20.2602	17.2	18.67353	19.877	16.82053	17.49993	16.56973
22.38407	17.43153	16.483	20.5158	17.31167	19.15007	19.9356	17.96967	18.58853	16.78153
22.42887	17.52607	16.92253	21.0702	18.48807	19.4864	20.2732	18.10767	19.1814	16.84833
22.53093	17.91247	17.04113	21.16953	20.64247	19.56127	20.33187	18.3516	19.24213	16.9958
24.47853	18.1394	18.22047	21.99153	20.78527	19.64187	20.48153	18.513	19.31247	17.1876
24.89853	18.66233	18.27633	22.08013	21.12013	20.05807	20.636	18.61073	19.67527	17.3864
24.99193	18.7674	18.3354	22.15213	21.14867	20.4666	20.70333	18.728	19.75913	17.51593
25.13467	18.88147	18.44793	22.22113	21.2564	20.59653	20.7536	18.80113	19.8232	17.54127
26.06427	19.05607	18.5136	22.95867	21.68447	20.6284	21.35707	18.85013	19.8676	17.583
26.26013	20.25	18.6428	23.016	22.0492	20.6424	21.52393	18.92667	19.9212	17.6134
26.76733	20.62593	18.9606	23.0638	22.20573	21.98693	21.60093	18.97333	19.96327	17.66127
26.88747	20.75753	19.14467	23.09733	22.6876	22.04827	21.6216	19.0638	20.0022	17.7284
26.96053	20.8482	19.2854	23.23827	22.77453	22.08773	21.76567	19.1368	20.01907	17.73113
27.03093	21.34973	19.96593	24.46167	23.5322	22.1558	21.80753	19.262	20.06867	18.462
27.27447	21.46593	20.0334	24.55107	23.56553	22.21467	21.8286	19.30313	20.1796	18.94927
27.36427	21.68273	20.1414	24.69853	25.60047	22.78007	21.95613	20.14173	20.64067	18.99073
27.99693	22.07253	20.21907	24.82967	25.66873	22.99513	22.0534	20.21667	21.02087	19.05067
28.00133	22.11987	20.52913	25.07753	25.718	23.73547	23.3956	20.74913	21.38653	19.1682
28.07593	22.27867	21.24053	25.1354	25.79813	24.23413	23.74247	21.71053	21.47287	19.63967
28.12913	22.9598	21.62793	25.20613	25.8514	25.59247	23.79587	21.7648	21.48973	19.78793
28.17993	23.00407	22.54207	25.28347	25.9442	25.65853	23.85827	22.73653	21.5832	19.88127
28.2302	23.06813	22.57347	27.44127	26.10073	25.73647	25.1438	23.4144	21.86287	20.2034
29.27707	23.7218	23.88153	27.4838	26.33567	26.86767	26.08413	23.54387	22.1424	20.90913
29.33093	24.11367	24.15053	27.51847	26.38733	27.03533	26.26493	23.6244	22.22247	21.08793
29.44527	24.175	24.20207	27.6134	26.4944	27.14213	26.3928	23.6804	22.35927	21.74873
29.76567	24.2734	24.23647	27.6668	26.57507	27.18293	26.87987	23.831	22.4646	21.99147
29.8484	24.3714	24.2632	27.7036	26.8628	27.26087	27.16173	23.92447	22.58953	22.1104
29.92213	24.45307	24.39573	27.77053	27.4334	28.44827	27.32753	24.80307	22.61427	22.1502
29.9978	24.71067	24.48007	27.86547	27.4442	28.56567	27.4074	24.9924	23.1514	22.20787
30.04407	24.74413	24.71287	27.96267	27.656	28.60693	27.6834	25.3938	23.42907	22.295
32.01107	24.84573	24.7642	28.61187	27.66053	28.65107	27.77627	25.46973	23.57527	22.72427
32.10593	25.1454	24.78987	28.88327	27.8756	28.65427	27.89153	25.5098	23.73633	22.8808
32.18947	25.17853	24.9712	29.83073	28.45507	28.72087	27.91313	25.57473	23.82347	23.8184
32.24073	25.39753	25.00493	29.96527	28.51067	30.12347	27.9784	25.67347	23.85387	23.895
32.35487	26.00433	25.273	30.06187	29.92467	30.2522	28.146	25.994	23.896	24.035
32.66473	26.22807	26.61427	30.28653	30.03087	30.6854	28.19333	26.0448	23.9984	24.4278
32.77234	26.33153	27.31327	30.35187	30.39627	30.8122	29.0674	26.1026	24.17787	24.47107
33.09893	26.5748	27.7536	30.58227	30.4314	30.96947	29.1364	26.4368	24.29053	24.5442
33.2428	26.6044	28.52913	31.13567	31.17413	30.9762	29.54873	26.50173	24.33547	24.61847
33.4376	26.643	28.7038	31.479	33.09033	31.09887	29.6102	26.5502	24.475	24.7484
33.64174	26.689	29.33993	31.48907	33.40173	31.236	29.6432	26.7552	24.52133	24.8486
33.7324	26.75147	30.481	31.6528	33.4506	31.30533	29.6834	26.86893	24.75187	25.04673
34.80673	26.8086	30.531	31.9226	33.5974	31.71233	29.70847	27.064	24.7932	25.679
35.5362	26.88373	30.74747	32.08	33.64247	31.7558	29.74607	27.51253	24.8684	25.78707
37.99627	26.96053	30.946	32.785	33.70173	31.81613	29.7896	28.3678	26.29127	26.48233
38.04573	27.71907	31.2274	33.41913	33.7914	31.87133	29.83667	28.43827	26.35393	26.52447
38.16953	27.83807	31.27393	34.15827	33.99113	31.89713	29.87667	29.03687	26.4014	26.56647
38.38267	27.96013	31.35	34.8176	34.43747	31.95493	29.95913	29.09193	26.60447	26.6158
38.49007	28.0752	31.42373	34.8828	34.58967	31.99707	30.01233	29.75587	26.68447	27.02167
38.96053	28.83833	31.4544	35.38507	34.90287	32.2576	30.04107	29.9234	27.24973	27.18947
39.56487	29.0354	31.5032	35.92847	34.95973	32.33773	30.13973	30.00373	27.5038	27.22387
39.7434	29.0898	31.55487	36.7548	37.2902	32.41147	30.52753	30.08393	27.74827	27.53207
0	29.21873	31.79147	37.35633	37.64613	32.62793	31.7378	30.13553	27.88533	28.97093
0	29.30233	32.8534	37.40933	37.7562	32.77927	32.11587	30.17913	27.91207	29.18027
0	30.93967	32.91327	37.4722	38.04387	33.00006	32.4368	30.23233	27.95293	29.83347
0	31.831	32.94667	37.95273	39.38187	33.22927	33.0394	31.33373	28.19473	30.17407
0	32.97793	32.97467	38.0066	39.44593	33.32653	33.10546	32.34873	29.18087	31.34927
0	33.05713	33.01373	38.1092	39.47727	33.70607	33.12233	32.50267	29.23593	32.2834
0	33.12753	33.058	38.36493	39.70133	33.77073	33.3148	32.8072	30.81947	32.58353
0	33.24434	33.09327	39.14973	0	33.89773	33.32433	32.85227	30.93727	33.18913
0	33.33127	33.24773	39.18887	0	34.7052	33.45593	32.89927	31.1994	33.34127
0	33.50653	33.59027	39.293	0	35.1746	33.9372	32.9286	31.292	33.6988
0	33.53067	33.65613	0	0	35.2852	34.91587	32.9394	31.34047	33.75533
0	33.64513	34.11167	0	0	35.35713	34.97147	33.011	31.415	33.82893
0	33.71173	34.28893	0	0	35.6246	35.58253	33.109	32.47933	34.9406
0	33.7872	34.39167	0	0	36.17433	35.85313	33.46673	32.52633	34.98393
0	35.50134	34.41927	0	0	36.91633	36.13967	33.8224	32.58287	35.10613
0	35.589	34.47147	0	0	37.00473	36.3198	34.05147	32.62967	35.19327
0	35.62987	34.5398	0	0	37.04773	37.53713	34.6516	32.7666	35.39527
0	35.69187	34.6982	0	0	37.361	37.6142	35.4178	32.8966	35.7192
0	35.78133	34.98787	0	0	37.44067	37.68693	35.46593	33.25313	35.76126
0	35.95427	35.36047	0	0	37.72673	37.77367	35.53567	33.3218	36.56327
0	36.06667	35.58347	0	0	38.14587	37.88947	35.71007	33.4268	37.55307
0	36.34933	35.7996	0	0	38.2538	37.98454	35.99893	33.51193	37.8066
0	37.39807	35.8422	0	0	38.31413	38.23153	36.0614	33.624	37.83167
0	37.48013	37.17187	0	0	38.53587	38.3342	36.16753	33.807	37.88307
0	38.4182	37.2636	0	0	38.74893	38.74567	36.2398	33.89734	37.924
0	38.5416	37.63633	0	0	38.7766	38.83613	36.28293	34.04487	37.98627
0	39.17573	37.6884	0	0	38.83107	38.88273	37.29867	34.09593	38.0166
0	39.22187	37.81687	0	0	39.29913	38.91247	37.59247	34.15933	38.05527
0	39.301	37.9352	0	0	39.30433	38.95393	37.96773	34.48147	38.16913
0	39.55107	38.29113	0	0	39.34807	39.29653	38.15173	34.8268	38.96793
0	39.8746	38.3274	0	0	39.38013	39.78273	38.2426	35.15627	39.3154
0	0	38.362	0	0	39.443	0	38.3362	35.52	39.37793
0	0	38.4092	0	0	39.45813	0	38.35167	36.13993	39.41653
0	0	38.5008	0	0	39.51453	0	38.43733	37.2982	39.5118
0	0	38.546	0	0	39.5618	0	39.36153	37.45287	39.60647
0	0	38.65733	0	0	39.90333	0	39.41513	38.0122	0
0	0	38.73727	0	0	0	0	39.74434	38.108	0
0	0	39.8016	0	0	0	0	39.8138	38.27013	0
0	0	39.94727	0	0	0	0	39.86213	38.65893	0
0	0	0	0	0	0	0	39.96987	38.77813	0
0	0	0	0	0	0	0	0	39.02447	0
0	0	0	0	0	0	0	0	39.52033	0
0	0	0	0	0	0	0	0	39.68827	0
0	0	0	0	0	0	0	0	39.79527	0
