# Supplementary material for: Neural manifolds for odor-driven innate and acquired appetitive preferences
Source: Nat Commun. 2023 Aug 5;14:4719. doi: 10.1038/s41467-023-40443-2 (PMC10404252; doi:10.1038/s41467-023-40443-2)
Supplement: Supplementary file 4 — Source Data [file 41467_2023_40443_MOESM4_ESM.zip › Figure2/2019613_right/ch8_11/text/lcar_C2.txt]

0.09006666	0.04713333	6.004867	21.6768	7.287333	2.6572	1.0178	5.4234	1.515667	7.770133
1.380333	10.69667	6.138	22.55233	7.316867	2.701267	3.7458	9.3348	7.677866	7.804467
2.193133	10.76867	6.238934	22.5856	7.361	20.37973	5.129333	9.723534	8.077	8.4114
6.649	20.5696	18.41947	22.62693	9.243267	22.50067	10.73487	13.5704	8.107533	8.615666
10.57673	23.13013	28.46513	22.6608	11.7426	22.59107	10.79847	13.67427	8.2706	9.189067
15.36013	34.56393	29.76933	22.74187	11.80667	28.47087	12.65007	13.731	10.65627	24.14713
28.49687	35.74253	29.9152	25.838	11.9476	28.60187	12.77287	15.5894	10.73867	24.40433
28.582	0	30.12287	31.1652	18.2734	28.91373	12.8868	16.49813	12.69747	26.8664
28.74027	0	32.1984	31.2482	23.0058	30.02387	12.9614	19.02667	13.248	27.13113
33.4872	0	39.1134	31.657	23.17167	33.00247	14.47907	19.14253	13.29993	30.78107
33.8502	0	39.15407	39.49373	23.91347	33.38066	14.58453	19.2818	13.47873	31.43987
34.41673	0	39.41867	0	24.15473	33.42867	18.91247	22.07633	18.6518	31.66653
34.75573	0	39.68007	0	28.24593	33.5134	26.6552	23.10733	19.00513	31.76913
35.4552	0	0	0	28.63287	35.00953	26.97773	23.1624	19.088	32.6534
35.53333	0	0	0	32.728	0	27.04507	25.26293	32.11666	33.5002
39.783	0	0	0	32.80587	0	27.12107	26.4104	36.62187	34.19267
39.98314	0	0	0	33.47813	0	27.444	26.93253	37.93247	34.8208
0	0	0	0	35.37547	0	27.6336	32.4744	39.1436	0
0	0	0	0	35.44087	0	28.9786	32.95847	0	0
0	0	0	0	0	0	30.44973	38.84313	0	0
0	0	0	0	0	0	30.53093	0	0	0
0	0	0	0	0	0	33.48167	0	0	0
0	0	0	0	0	0	33.70087	0	0	0
0	0	0	0	0	0	33.75267	0	0	0
0	0	0	0	0	0	33.81593	0	0	0
0	0	0	0	0	0	33.8754	0	0	0
0	0	0	0	0	0	33.9268	0	0	0
0	0	0	0	0	0	35.8314	0	0	0
