# Supplementary material for: Neural manifolds for odor-driven innate and acquired appetitive preferences
Source: Nat Commun. 2023 Aug 5;14:4719. doi: 10.1038/s41467-023-40443-2 (PMC10404252; doi:10.1038/s41467-023-40443-2)
Supplement: Supplementary file 4 — Source Data [file 41467_2023_40443_MOESM4_ESM.zip › Figure2/2019613_right/ch8_11/text/lcar_C3.txt]

1.2634	0.1485333	0.2918667	1.169	0.02253333	0.9042667	0.06493333	0.5407333	0.7384	0.0602
1.610133	0.4601333	0.8020667	1.303	0.05133333	1.786733	0.1765333	0.6268666	0.9925333	0.09806667
1.626867	0.5588	0.8822666	1.6714	0.1320667	3.1378	0.4366	1.902533	1.704467	0.1592667
1.767133	0.6043333	0.9421333	1.7518	0.2205333	3.9018	0.8806667	1.950933	1.8148	0.2293333
1.887267	0.8244	1.054867	1.8976	1.381533	4.188267	1.007333	2.492533	1.863267	0.2587333
2.006667	1.094733	1.842533	1.9774	1.558933	4.8756	1.0846	3.573533	1.944733	0.3088
3.2362	1.154067	2.341667	2.301667	3.547867	5.988867	1.127533	3.631333	2.054933	0.4664667
4.5052	1.255667	2.5488	2.3202	4.071533	5.9946	1.168067	3.9026	2.194	0.6448
5.926733	1.4112	2.839467	2.378467	4.760867	6.048333	1.202667	4.224333	2.6568	1.106267
6.0732	1.804933	3.601133	4.133867	4.843067	6.216733	1.338333	4.5374	2.6598	1.2348
6.345267	1.925267	4.983	4.2122	4.910733	6.3398	1.429267	5.7598	3.260933	1.514333
6.566	2.808933	5.031867	4.306067	4.952133	6.530066	1.902533	6.707467	4.633867	1.645
6.609867	2.857667	7.0558	4.3792	5.256	8.49	1.935533	6.7856	4.827667	1.710067
6.741467	3.351267	7.086733	4.5542	5.5598	8.5358	1.959067	6.837733	4.889867	1.794
7.1382	3.69	7.229267	5.326667	5.734467	8.637533	2.039333	6.928933	5.024133	1.827867
9.662467	3.814867	7.369534	6.019333	5.851867	9.240666	2.092867	7.231667	5.138733	1.879667
9.960934	4.3826	8.426733	6.136133	5.965333	10.10307	2.207067	7.3524	5.3176	1.9186
10.16473	4.505733	8.4438	6.203533	6.034133	10.16733	2.261333	7.397733	5.431267	1.992533
11.24647	4.572267	8.53	6.2392	7.437133	12.1874	2.307133	7.517133	5.664134	2.0308
12.18087	4.6314	10.16633	6.276067	7.637067	12.27513	2.346333	7.660333	5.721933	2.6226
12.42953	5.439267	10.46213	6.309667	7.869667	12.87667	2.3568	8.247933	5.762133	2.6996
13.28113	6.5814	12.84053	6.569933	8.071267	13.76587	4.526267	8.510067	5.8388	2.7942
13.572	6.7712	13.0522	8.701933	8.122334	16.35907	5.160067	8.797	5.998667	2.852467
14.5426	6.839933	13.31413	9.704667	8.155933	16.6244	5.202	8.898334	6.037066	2.956
14.72393	6.912133	13.5294	9.814867	8.271934	16.72733	5.239867	8.976733	6.105933	4.0864
15.5036	6.9976	14.64347	10.45233	8.912133	17.38473	5.325533	9.1492	6.242466	4.092467
15.60393	7.258	14.7116	11.3656	9.367933	17.4574	5.475266	9.969466	6.292733	4.700067
16.06967	8.237066	14.83913	12.3392	9.891267	17.49767	5.9312	10.09007	6.374133	4.949266
16.21727	8.484467	14.96367	15.74327	12.0404	17.58307	5.971933	11.29667	6.4386	5.1522
16.338	8.545934	15.0316	15.8396	12.79747	17.58747	6.040534	11.36927	6.496666	5.226
16.4322	8.5978	15.13053	15.8744	14.6216	17.82147	6.138134	11.43407	6.586667	5.297933
16.49167	8.690133	15.26307	15.9152	15.0472	17.87353	6.1934	11.49913	6.772	5.339667
16.7512	9.33	15.443	16.12367	15.271	17.91653	7.560133	11.60333	6.8136	5.518933
16.78393	9.385734	15.50973	16.18767	15.75507	17.9844	7.7982	12.97507	6.864533	5.652867
17.35067	9.689333	15.77867	16.38907	15.87487	18.05787	8.983067	13.03747	6.9134	5.740667
17.37607	9.7358	15.82887	17.02933	17.32653	18.14873	9.017734	13.3306	6.955133	6.4584
17.47073	11.4558	15.86853	18.4208	17.6562	18.39707	9.056733	13.74813	7.0508	6.5656
17.5118	12.4298	15.8732	18.48687	17.707	18.5456	9.126133	13.90353	7.173333	6.631866
17.58347	13.43607	16.08213	18.58087	17.88493	18.90747	9.174533	13.9354	7.3554	7.939667
17.81087	13.6618	16.15253	18.6332	17.9846	19.24967	9.504133	14.10673	7.720067	7.978467
17.8666	14.66087	18.04353	18.66093	18.60647	19.4524	9.9352	15.00607	7.779933	8.0534
18.1372	14.76293	18.17687	18.71233	18.6596	19.49527	10.37893	15.1586	7.875733	8.081734
18.19933	14.8684	18.43193	20.0052	18.72187	19.51267	10.4644	15.2132	8.047466	9.238466
18.25967	15.63287	18.82293	20.16707	19.6168	19.6524	11.19093	15.29033	8.6684	9.582133
18.32973	15.63627	18.8808	21.89873	20.5252	19.9602	11.27987	15.34793	8.7166	9.613867
18.42833	15.76013	20.46473	22.6172	20.8414	20.5712	11.9666	15.3778	8.7744	9.7424
19.03847	15.806	23.07107	22.7252	20.92413	20.7268	13.468	15.43747	8.886066	9.8288
19.3916	15.96847	23.4782	23.08393	20.96493	20.81487	14.64553	15.49627	9.07	10.65267
19.45273	16.11093	25.1074	23.1336	21.37227	20.88333	14.6934	15.53333	10.0736	10.73113
19.65847	16.374	25.43893	23.4552	21.52993	20.9194	14.86647	16.30187	12.16733	10.85873
19.85367	16.55567	25.50793	23.58487	21.57153	20.9502	15.09973	16.34273	12.53607	11.6216
19.98787	16.71827	25.67253	23.7636	23.588	21.21153	15.44413	16.3812	14.07347	11.7952
20.0444	17.92527	25.80207	24.7812	24.04093	22.1436	15.50607	16.423	14.36347	11.90993
20.72007	18.09013	25.94013	24.8672	24.47347	22.41693	15.59187	16.47807	14.68847	11.99367
21.38967	18.26847	26.20447	25.22907	24.83227	22.70867	15.65793	17.01107	15.04387	12.08967
21.482	18.3326	26.3892	25.27947	25.4896	22.8368	15.76167	17.6518	15.10567	12.154
21.53553	18.42253	28.04467	25.3436	25.86033	23.64227	15.96287	18.8322	15.318	12.33527
21.73487	18.50353	28.6428	25.47833	27.0864	23.85193	15.99987	18.87447	15.36187	12.43367
21.8314	18.66413	29.33653	28.02433	27.09867	23.9164	16.21753	19.05127	15.42687	12.50493
22.7516	18.82753	29.4318	28.52927	27.16893	23.96993	16.3082	19.2164	15.95973	12.59393
23.27613	19.07953	29.62873	30.683	27.60253	24.01347	16.3378	19.31747	16.0036	12.87353
23.35613	19.21533	29.68907	33.40907	27.7994	24.849	16.3556	19.37053	16.1186	12.93353
23.7018	19.23747	29.79607	33.81887	28.18993	24.93053	16.64607	19.45027	16.27647	13.02687
23.7608	19.43693	33.2306	34.26833	29.18947	26.08153	17.0086	19.525	16.3622	13.09527
23.80787	19.9616	33.29493	35.23267	29.78113	26.58607	17.2394	20.5316	17.39747	13.14373
23.93667	20.3468	34.214	36.074	30.19547	27.22033	17.5052	21.1314	17.50733	13.25893
24.25567	20.54387	34.2642	36.13267	30.25847	27.30407	17.53393	21.7238	17.946	13.26833
24.32687	20.73953	34.32833	36.18007	30.3102	27.4402	17.53987	22.7406	18.2976	13.345
24.736	20.84093	34.3898	36.21267	30.49473	27.96273	17.57433	22.8756	18.4098	13.85613
25.9974	20.9056	34.5052	36.2566	30.93487	28.00907	17.82213	23.2436	18.56853	13.8928
26.41867	20.96607	35.4144	37.02727	31.22787	28.10873	17.89407	23.76033	18.64733	13.94487
27.9234	21.0126	36.3382	38.685	31.7408	28.22367	17.94187	23.98767	18.70427	14.00847
28.36167	21.05187	36.49327	39.26893	31.8084	28.29053	17.98973	24.0392	18.74053	14.148
28.66627	21.3726	36.54887	39.33347	31.903	28.341	18.05373	24.0994	18.85073	14.30167
28.99093	21.46653	36.68993	0	32.14893	28.38627	18.11133	24.49887	18.92053	14.40947
29.088	21.81887	36.78833	0	32.2092	28.4586	18.8156	24.8292	18.98573	14.46933
29.1658	21.86747	36.9452	0	32.25706	28.5208	19.03807	24.89947	19.11953	14.59967
29.49073	21.9878	37.11727	0	32.29853	28.6406	19.09407	25.04293	19.17187	14.65933
29.7796	22.0316	37.31847	0	32.34087	28.71373	19.15433	25.63107	19.2236	14.78127
30.46847	22.07713	38.6774	0	32.3598	29.04187	20.25747	25.90547	19.31653	15.29787
30.5306	22.16	38.70693	0	32.61087	29.15573	20.4154	25.93613	19.448	15.3648
32.01567	22.27433	38.7544	0	33.46247	29.2826	20.66047	26.0498	19.6162	15.47467
32.86927	22.32487	38.83093	0	33.92553	29.976	21.0202	26.121	19.89647	15.53173
32.955	22.46407	38.91873	0	33.97227	30.4986	21.0434	26.72507	19.95907	15.7024
33.21507	22.517	38.96453	0	35.49294	30.52287	21.1054	26.93587	20.08533	15.76807
33.25213	22.57813	39.24333	0	35.6666	30.901	21.13307	27.6506	20.15893	16.0528
33.31653	23.12147	39.36747	0	36.1954	31.67267	22.50427	27.73387	20.29687	16.09293
33.37127	23.41807	39.4104	0	37.02873	31.79213	22.57147	29.10627	20.3768	16.30893
33.43287	23.50933	39.7672	0	37.96687	31.93147	22.76713	29.23427	20.45913	16.49467
34.0206	23.54767	0	0	38.46513	32.07293	22.8204	30.86687	20.57713	16.5694
34.22486	23.59673	0	0	38.60053	33.38047	22.83187	31.15567	20.843	16.77147
34.2418	23.70173	0	0	38.68233	33.499	23.042	31.2242	20.90253	17.8922
34.24473	23.90727	0	0	38.72607	33.7204	23.0962	31.33287	21.0054	18.46227
34.27847	24.018	0	0	38.77507	34.96313	23.17333	31.42147	21.17647	18.80893
34.33033	24.0846	0	0	38.956	36.0836	23.87973	31.4594	21.2316	20.12107
34.48387	24.2348	0	0	39.10674	36.385	23.89487	31.5492	21.28607	20.3486
34.52667	25.0722	0	0	39.3212	36.81913	23.95533	31.63327	21.35767	21.1088
34.82173	25.729	0	0	39.5824	36.85393	24.01427	31.98793	21.44733	21.19133
34.85987	26.05393	0	0	39.74513	37.0326	24.26627	32.0282	21.50107	21.48893
34.89	26.37253	0	0	39.80927	37.8872	24.40507	32.0776	21.53833	21.646
34.97327	26.7912	0	0	39.8884	39.13233	24.84093	32.2724	21.57647	21.67333
35.401	26.97713	0	0	0	39.22973	25.3168	32.66753	21.60087	22.159
36.04053	28.47053	0	0	0	39.4976	25.97293	32.8396	21.61533	22.2788
36.45847	31.73253	0	0	0	39.87786	26.04373	32.87187	21.676	22.47927
36.8556	31.82313	0	0	0	0	26.20153	32.94553	21.85507	22.49473
37.63947	31.92813	0	0	0	0	26.33293	33.984	22.00793	23.10093
37.9052	32.20807	0	0	0	0	26.4588	34.21073	22.2106	23.71313
38.2946	32.8174	0	0	0	0	26.50167	34.29393	22.2524	23.76647
38.55453	32.879	0	0	0	0	27.15153	34.3106	22.30247	23.85233
39.60546	33.48594	0	0	0	0	27.6044	34.58193	22.35313	24.25067
39.6752	33.53307	0	0	0	0	27.66573	34.68953	22.4982	24.32247
39.72927	33.58273	0	0	0	0	27.74127	34.7664	22.7468	24.43053
39.86287	33.67927	0	0	0	0	27.91307	34.845	22.79427	24.72987
0	33.72813	0	0	0	0	27.9878	35.293	22.8324	24.81393
0	33.79447	0	0	0	0	28.0652	35.82967	22.8664	25.74207
0	33.89407	0	0	0	0	28.09507	35.92187	22.9218	25.7736
0	33.9626	0	0	0	0	28.1486	37.64153	22.9678	25.867
0	33.99726	0	0	0	0	28.2956	38.6974	23.1218	25.8896
0	34.09733	0	0	0	0	28.37	38.8008	23.252	27.4768
0	34.10966	0	0	0	0	29.3012	38.88147	23.64353	29.25447
0	34.2234	0	0	0	0	31.083	39.74553	23.73833	29.71787
0	34.2754	0	0	0	0	31.3118	0	23.79273	29.87887
0	34.42753	0	0	0	0	31.38553	0	23.95533	30.0566
0	36.06107	0	0	0	0	31.484	0	24.01673	30.88
0	36.32227	0	0	0	0	31.657	0	24.0532	31.30273
0	36.41173	0	0	0	0	32.9518	0	24.22333	31.86413
0	36.42653	0	0	0	0	33.03947	0	24.32247	31.87993
0	36.46053	0	0	0	0	33.3646	0	24.863	32.49253
0	37.206	0	0	0	0	33.5854	0	24.9984	32.5566
0	37.6036	0	0	0	0	33.63887	0	25.08567	32.6926
0	37.7754	0	0	0	0	33.698	0	25.13733	33.68067
0	37.83627	0	0	0	0	33.76773	0	25.2032	34.6574
0	37.91393	0	0	0	0	33.77707	0	25.92067	34.7384
0	37.97427	0	0	0	0	33.94773	0	25.96047	34.85213
0	38.12926	0	0	0	0	34.02913	0	26.08767	35.48707
0	38.95793	0	0	0	0	34.07907	0	27.51847	38.7706
0	38.96973	0	0	0	0	34.14314	0	27.6456	39.3292
0	39.1058	0	0	0	0	34.22253	0	27.701	39.34533
0	39.345	0	0	0	0	34.33347	0	29.5176	39.4648
0	39.76266	0	0	0	0	34.3756	0	29.60053	39.5342
0	39.8058	0	0	0	0	34.42067	0	29.68667	39.6252
0	39.864	0	0	0	0	34.5052	0	29.792	39.69687
0	39.92693	0	0	0	0	35.38033	0	29.87113	39.74306
0	0	0	0	0	0	35.43327	0	29.94153	39.85907
0	0	0	0	0	0	35.5058	0	30.00953	0
0	0	0	0	0	0	36.08467	0	30.43167	0
0	0	0	0	0	0	36.1872	0	31.2888	0
0	0	0	0	0	0	36.96847	0	31.4072	0
0	0	0	0	0	0	38.80367	0	31.54227	0
0	0	0	0	0	0	39.0916	0	32.0418	0
0	0	0	0	0	0	39.25286	0	32.30033	0
0	0	0	0	0	0	39.37074	0	32.4278	0
0	0	0	0	0	0	0	0	32.90607	0
0	0	0	0	0	0	0	0	32.98853	0
0	0	0	0	0	0	0	0	33.38267	0
0	0	0	0	0	0	0	0	33.64787	0
0	0	0	0	0	0	0	0	34.48973	0
0	0	0	0	0	0	0	0	34.61934	0
0	0	0	0	0	0	0	0	34.67393	0
0	0	0	0	0	0	0	0	34.7146	0
0	0	0	0	0	0	0	0	35.52413	0
0	0	0	0	0	0	0	0	35.61253	0
0	0	0	0	0	0	0	0	35.70233	0
0	0	0	0	0	0	0	0	35.74627	0
0	0	0	0	0	0	0	0	36.5586	0
0	0	0	0	0	0	0	0	37.3136	0
0	0	0	0	0	0	0	0	37.87646	0
0	0	0	0	0	0	0	0	37.88107	0
0	0	0	0	0	0	0	0	39.02313	0
0	0	0	0	0	0	0	0	39.09573	0
0	0	0	0	0	0	0	0	39.16067	0
0	0	0	0	0	0	0	0	39.3078	0
0	0	0	0	0	0	0	0	39.36386	0
0	0	0	0	0	0	0	0	39.53613	0
0	0	0	0	0	0	0	0	39.61427	0
0	0	0	0	0	0	0	0	39.66647	0
0	0	0	0	0	0	0	0	39.73927	0
0	0	0	0	0	0	0	0	39.89653	0
