# Supplementary material for: Neural manifolds for odor-driven innate and acquired appetitive preferences
Source: Nat Commun. 2023 Aug 5;14:4719. doi: 10.1038/s41467-023-40443-2 (PMC10404252; doi:10.1038/s41467-023-40443-2)
Supplement: Supplementary file 4 — Source Data [file 41467_2023_40443_MOESM4_ESM.zip › Figure2/2019613_right/ch8_11/text/iaa_C6.txt]

0.4626	0.3324667	0.06053333	0.69	0.7482666	1.068267	0.31	1.367	0.1574	0.01986667
0.7238	0.3766	0.1272	0.8653333	0.7672	1.167333	0.4960667	1.763	0.8038667	1.297267
0.8692667	0.4437333	0.1411333	0.9736	1.206133	1.3864	3.477467	2.372533	1.117	1.3548
1.353867	0.7812667	0.2736	1.274133	1.301733	1.6072	3.568867	2.7772	1.445333	1.519067
1.413	1.5378	0.395	1.446467	1.312533	1.8218	3.700067	3.774467	1.539667	1.8366
1.5604	1.6246	0.7704667	1.5138	2.654533	1.884667	3.856067	3.875667	2.769	2.9948
1.967067	1.6696	2.5704	1.582533	2.724533	2.515467	4.0452	3.9222	3.2166	3.1024
3.590067	1.763733	2.6256	1.670267	2.8996	2.604533	4.703933	4.0912	3.486667	4.0156
3.697733	1.816333	3.142533	1.7634	3.6378	3.388867	4.819667	5.033467	3.807533	4.168267
6.042867	4.3124	4.329333	1.8168	3.739133	6.231067	5.727	5.498667	3.8528	4.2306
6.866734	4.397067	4.455667	1.865667	4.0352	7.565733	5.7726	7.8072	3.908867	5.185867
7.450733	4.461	4.524	2.186067	4.235933	12.36787	6.161133	8.042133	4.2758	5.830733
7.6326	4.6336	6.457733	2.259867	5.3334	12.5418	6.1956	8.106733	4.6718	5.875333
8.236934	5.1706	6.511867	4.057066	7.077466	12.63773	6.3092	8.190066	4.731667	5.987067
8.6792	5.4556	6.690866	4.329533	7.128733	12.67433	6.864533	9.169467	4.8302	6.0236
8.806733	5.510533	7.176267	7.823933	7.199333	13.02087	7.669933	9.687333	4.935266	6.0636
8.8708	5.626133	7.587333	7.934933	7.353333	13.22933	8.561533	9.748266	5.049133	6.1266
8.987534	5.760933	9.335267	8.023733	7.427667	15.14513	8.6658	9.964666	5.0906	6.245533
10.12653	6.243866	9.615133	8.0812	7.5582	15.2378	8.782	10.1674	6.054067	7.515733
10.1648	6.428267	10.23193	8.130667	7.919734	15.36573	8.875934	10.33167	6.173267	8.138133
10.42273	7.337733	10.27887	8.2358	7.991066	15.54907	9.093266	10.43627	6.6208	8.257934
10.50633	7.358333	10.33073	9.7126	8.655733	16.52853	9.177667	10.89973	9.606667	9.312134
10.7966	7.532866	10.58713	9.791866	8.805734	16.70173	10.39027	11.15033	10.47573	9.449734
11.90153	8.673133	10.64453	9.915667	9.1094	17.51673	12.5068	11.3456	10.54147	10.07527
12.0968	9.725467	14.7344	10.11827	9.276334	18.05933	14.666	11.40573	10.7466	10.1408
12.361	9.869933	14.9474	10.28213	9.314134	18.2486	15.54607	11.55407	10.79307	11.16893
13.2622	9.901733	14.99773	10.39887	10.41527	18.36593	15.57873	11.83427	13.6454	15.16813
13.69613	9.9612	15.10033	10.52593	10.4364	22.27933	16.18453	11.88127	13.829	15.78667
14.4606	10.96473	15.322	12.51707	10.83593	23.54153	20.70493	11.928	14.875	16.568
14.77427	11.13287	15.35407	13.3556	10.90147	23.70073	20.815	12.45967	16.95527	16.65787
14.8286	11.25847	15.43513	14.39307	10.96713	23.775	22.418	14.76893	17.335	16.95773
14.9268	12.10887	15.5018	17.37653	11.00193	23.9152	22.4876	15.47993	17.64973	17.87373
15.4254	12.15087	17.05773	17.43933	11.4506	24.53347	22.87593	15.51413	17.78387	18.66253
17.9098	12.98307	17.1076	18.11813	11.54507	24.6374	24.3798	18.8054	18.07347	19.89847
18.02767	14.50047	17.52907	18.8192	13.00713	24.73687	25.49227	18.9374	18.4462	19.97107
18.0958	14.96547	17.589	18.8904	13.12487	26.1448	28.12767	20.91573	18.6098	20.02593
18.1822	15.58673	17.65227	18.945	13.21327	26.2454	28.2034	21.0862	18.744	20.09827
18.37373	15.67673	18.00247	19.0586	13.3344	26.50913	28.77407	21.8668	18.90147	21.4544
18.82313	15.86973	19.037	19.24133	13.40833	26.7898	28.95967	23.02927	19.01727	22.28847
19.45387	15.9178	19.6792	19.30313	13.46807	27.69713	29.8338	23.183	19.077	22.4034
21.43807	15.99613	21.1458	19.51207	13.6476	27.89647	29.9518	25.61933	19.11613	22.6682
21.72273	16.47513	21.2226	19.625	13.7722	30.4174	30.17873	25.844	19.15173	23.199
22.2728	16.52893	21.9092	19.7026	13.85187	31.01147	30.23307	26.41793	19.2188	24.44133
22.3626	16.66587	22.65567	19.81433	13.9388	31.4598	30.2968	27.82433	19.33687	24.67673
23.32047	16.82493	22.81853	19.94273	15.3656	31.4724	30.39467	28.57967	19.38887	24.68013
24.7514	17.11873	22.9598	20.2314	15.47687	31.92033	30.55633	29.3322	19.79727	24.79093
25.19693	17.255	23.0222	20.2962	15.6672	31.9804	30.84387	30.22873	19.87627	25.7216
25.23987	17.3042	26.6394	20.53267	15.73533	32.42567	31.29233	30.26687	20.00887	25.77733
25.3916	17.5234	26.6774	20.6212	15.76727	32.488	31.33347	31.3918	20.17707	28.09507
27.483	17.576	26.75413	20.70207	15.91233	32.579	31.38573	31.44533	20.76907	28.1896
28.96307	18.5958	26.9412	20.79047	15.96133	33.11627	31.43147	31.51393	20.87993	28.25633
29.22113	18.65527	27.03313	21.03067	16.26553	33.88906	31.5226	31.6334	21.421	28.38707
29.32847	20.1092	27.267	21.1138	16.3032	34.01067	31.94753	33.58547	21.47407	29.3292
31.49133	20.4756	28.42307	22.05833	17.34693	34.07787	32.00453	33.83133	21.76867	31.80353
33.66473	20.5306	28.48153	24.4848	17.61267	34.18527	32.09986	33.93833	23.0444	32.94693
33.72227	20.6162	28.66147	24.90813	17.79113	35.13087	32.21127	34.09307	23.91333	33.1186
33.76826	20.7524	28.82653	25.59527	17.99627	35.44367	32.78393	34.1486	25.04807	33.24453
33.85947	20.82667	30.31233	25.7006	18.42433	35.52647	32.8616	34.32053	25.1252	36.27873
33.94953	20.9152	30.39193	26.8858	18.4666	36.0406	32.97787	34.45527	25.213	36.82413
34.0212	21.69167	30.44233	26.98407	18.5372	36.0986	33.1248	34.58547	25.44593	38.85867
34.47633	24.321	30.50727	27.06313	18.6126	36.2538	33.62373	34.66787	25.5246	38.9666
34.65567	24.4108	30.55653	27.1832	18.71047	36.38194	34.69293	35.33933	25.60333	39.315
35.17693	25.48893	30.63793	27.4448	20.81207	36.49647	34.72173	35.84453	25.77273	39.34833
36.13013	26.27533	30.71213	27.5048	20.8824	36.58573	34.8054	36.0462	25.82433	39.39087
36.37467	26.8602	30.92853	27.65033	20.98213	36.63387	34.87933	36.06667	25.965	39.44473
36.444	26.9032	30.97293	27.7506	21.10633	36.6822	34.9624	36.13766	26.019	39.51473
36.49653	26.96413	31.03893	27.8216	21.46607	37.74887	36.30513	36.24207	27.34127	39.70113
36.6164	27.0482	31.11313	27.86147	21.63507	37.878	36.50986	36.27593	27.7292	39.90233
37.0734	28.7728	31.26067	27.9958	21.81253	37.9782	36.57527	36.39587	28.82253	0
37.20387	28.981	31.35647	28.03187	21.96407	39.14207	36.8732	36.44507	29.28533	0
37.56633	29.02673	31.78153	28.13053	22.11813	0	36.99207	36.52953	29.3312	0
37.8634	29.086	32.07687	28.61167	24.27607	0	37.05733	37.65147	29.39073	0
37.95247	30.49747	32.63346	28.77613	25.17467	0	37.18227	37.7226	29.45313	0
38.0334	30.79933	33.17913	28.91333	25.64007	0	37.91707	38.27213	29.5428	0
0	30.87913	33.2924	29.45153	25.71307	0	37.9966	38.34647	30.2862	0
0	30.952	33.4884	31.5016	26.1966	0	38.04093	38.4748	30.99607	0
0	31.2472	34.38987	31.7072	26.35207	0	38.9666	38.536	31.28007	0
0	31.46747	34.4758	32.34467	26.9186	0	39.4766	38.67153	31.62187	0
0	32.05973	34.6496	36.0384	30.48667	0	39.859	39.233	31.6606	0
0	32.52053	35.43967	38.90787	32.1268	0	0	0	31.70107	0
0	32.65953	35.53567	0	32.9888	0	0	0	31.7644	0
0	32.7144	35.60153	0	33.09426	0	0	0	31.80873	0
0	32.75053	35.71827	0	33.68107	0	0	0	31.93353	0
0	32.76573	35.81907	0	34.72766	0	0	0	32.55927	0
0	32.856	35.87207	0	34.8022	0	0	0	32.62713	0
0	32.9864	36.34307	0	34.9128	0	0	0	32.8206	0
0	33.36847	36.9516	0	35.00253	0	0	0	33.1778	0
0	33.77133	37.27673	0	35.05067	0	0	0	33.35627	0
0	35.9822	37.896	0	36.10227	0	0	0	33.43213	0
0	36.56667	38.8038	0	36.58767	0	0	0	33.97027	0
0	37.1352	38.92073	0	36.6768	0	0	0	35.2138	0
0	37.69673	38.98174	0	36.7422	0	0	0	35.3408	0
0	37.9838	39.01333	0	36.82227	0	0	0	37.09967	0
0	38.12293	39.25967	0	36.8718	0	0	0	37.28687	0
0	39.12753	0	0	36.91507	0	0	0	37.38	0
0	39.18313	0	0	36.97727	0	0	0	37.41907	0
0	39.52267	0	0	37.2296	0	0	0	37.5054	0
0	39.57767	0	0	37.26947	0	0	0	38.6384	0
0	39.6868	0	0	37.319	0	0	0	38.8258	0
0	0	0	0	37.45053	0	0	0	38.8776	0
0	0	0	0	37.5706	0	0	0	39.11007	0
0	0	0	0	38.0686	0	0	0	39.15513	0
0	0	0	0	38.23513	0	0	0	39.24327	0
0	0	0	0	38.30927	0	0	0	39.283	0
0	0	0	0	38.35693	0	0	0	39.87786	0
0	0	0	0	38.41467	0	0	0	0	0
0	0	0	0	38.503	0	0	0	0	0
0	0	0	0	38.58813	0	0	0	0	0
0	0	0	0	38.65907	0	0	0	0	0
0	0	0	0	38.68473	0	0	0	0	0
0	0	0	0	38.78613	0	0	0	0	0
0	0	0	0	39.60887	0	0	0	0	0
0	0	0	0	39.8018	0	0	0	0	0
0	0	0	0	39.91867	0	0	0	0	0
