# Supplementary material for: Neural manifolds for odor-driven innate and acquired appetitive preferences
Source: Nat Commun. 2023 Aug 5;14:4719. doi: 10.1038/s41467-023-40443-2 (PMC10404252; doi:10.1038/s41467-023-40443-2)
Supplement: Supplementary file 4 — Source Data [file 41467_2023_40443_MOESM4_ESM.zip › Figure2/2019613_right/ch8_11/text/chex_C1.txt]

0.0308	3.031467	0.2368667	0.8372667	0.08266667	0.5194	0.2049333	0.3276	0.503	0.3952
0.3197333	3.148	0.3161333	1.272933	0.1828667	0.7579333	0.3376	1.026133	0.5965334	0.4766667
0.3539333	3.292733	0.3712667	2.313933	0.3165333	1.466733	0.3713333	1.382733	0.6424	0.5945333
2.282733	3.391533	0.5461333	2.797533	0.4466	2.6296	0.3880667	1.509067	0.8312	0.6198667
3.908133	3.5104	0.6264667	3.946733	0.9172667	2.732	0.515	2.561	0.9432667	1.568467
4.436333	3.727467	0.7297333	4.057734	0.9794667	2.9904	0.6466	3.007067	1.0534	2.3534
4.527534	3.8428	0.789	4.129467	1.5604	3.268667	1.031267	4.007933	1.188733	2.450867
4.7484	4.003867	1.3662	4.225934	1.598333	3.916467	1.063467	4.121467	1.988867	2.539133
4.847867	4.120934	1.4298	4.48	1.682	4.1826	1.700667	5.831533	2.098	2.8544
4.927467	4.310867	1.614	7.2998	1.7002	4.543067	2.060133	6.055867	2.146467	3.370333
5.2748	4.3964	1.659533	7.6682	2.3186	4.590533	2.1426	6.2016	2.245867	4.2076
6.188867	4.8586	4.076467	8.584133	2.548067	4.694133	2.3078	6.2108	2.450933	4.353066
6.504467	5.165333	4.109867	9.132133	2.704133	4.956133	2.429	6.3008	2.5864	6.694267
7.607934	5.535067	4.223134	9.233	3.591333	5.0014	4.552267	7.0232	2.6748	6.764733
7.780133	5.5788	4.516533	9.4582	3.677867	5.342667	4.664333	7.1596	3.169533	6.834466
7.843534	5.6446	4.584667	9.5342	4.209133	6.140333	4.779267	7.513933	3.175267	7.447134
7.9784	5.725467	4.7604	9.665733	4.233667	6.3196	4.913867	7.717467	3.384733	7.7622
8.640866	5.7624	4.9896	10.69853	4.3874	6.423133	6.0584	8.123134	4.328267	9.877133
9.164933	5.872733	5.082	10.9052	4.774333	6.464733	6.566467	8.3376	4.512067	10.02307
9.315	5.8948	5.142733	10.93087	6.433333	6.492466	6.605267	9.789133	4.8674	10.091
9.717	5.953467	5.595733	11.00033	7.250134	6.515	6.8096	9.845	4.888067	10.51587
9.828134	5.986533	6.525333	11.29073	7.4234	6.5524	7.858067	9.964067	5.010733	10.56827
10.00007	6.170533	6.5728	11.6836	7.767066	6.656333	9.046133	10.79027	5.1306	10.87847
11.3672	6.695	6.610466	11.89353	7.9328	6.793	9.328	10.80053	5.3116	11.098
11.43407	6.970133	6.697134	12.05067	8.0088	6.984533	9.543067	10.88627	5.4174	11.8844
11.77493	7.294734	6.829467	12.1166	8.1506	7.231667	9.603534	10.93753	6.4366	12.1556
11.86833	7.334933	7.0222	12.3714	8.4264	7.955867	9.751266	11.1256	6.4412	12.44653
12.69787	8.670333	8.295667	12.8874	8.526134	8.306467	10.13787	11.333	6.495667	12.55287
12.84733	10.15733	8.363466	13.23627	8.598066	8.433733	10.23287	11.663	6.589067	12.65727
13.23607	10.93453	8.496933	13.77553	8.682067	8.521	10.3566	11.91167	7.834933	13.42147
13.3808	11.66527	8.644466	13.83833	8.746734	9.027866	10.55107	11.99733	7.9042	13.46713
13.4848	12.0442	8.941533	14.5912	9.127934	9.536667	10.61793	12.56493	7.969	13.54873
13.58427	12.1812	9.141	14.67533	9.5534	9.93	10.648	12.9292	8.5184	13.62293
14.00853	12.38693	9.681133	14.81447	9.643066	10.116	10.67933	13.6064	9.475266	13.6998
14.5774	12.717	9.948667	15.0076	9.881066	10.4042	10.70193	13.7078	9.594267	13.8176
14.8956	12.7592	10.023	15.15553	10.0036	10.66247	10.72147	13.74253	9.679466	14.08207
14.90727	13.21587	10.12347	16.15067	10.0404	12.72	10.799	13.91727	11.67807	14.2018
14.9584	14.04627	10.5004	16.80927	10.44147	12.8424	11.06227	14.062	12.1082	14.25033
15.00807	15.0322	10.71887	17.43213	11.27347	12.88173	11.14813	14.47253	12.7052	14.47447
15.50573	15.14327	10.8946	18.856	12.0606	13.24873	11.37187	14.5318	12.80173	14.5714
15.675	15.2064	10.92213	19.1192	12.26187	13.54787	11.50367	14.68813	13.5712	14.90247
15.90087	15.2868	11.24673	19.21527	12.379	13.64347	11.60413	14.7564	13.91593	15.03667
16.32133	15.41773	11.8668	19.28807	12.50733	13.717	11.6546	14.86327	14.05213	15.58033
16.83033	15.47873	12.07233	19.2978	12.56787	13.8242	11.69607	15.50127	14.18853	15.951
17.00133	16.47033	12.95213	19.38207	12.61987	13.87253	11.77493	16.004	14.28267	17.83547
18.06093	17.15847	13.06987	19.4292	12.64913	13.9232	11.8868	16.82113	14.4236	18.01833
19.03847	17.31793	13.19547	19.49787	12.69893	14.00327	12.60493	17.5704	14.82607	19.36833
19.07847	17.6724	13.2834	20.05433	12.78253	14.25653	12.78607	18.02907	16.83907	20.21027
19.265	18.16133	13.3662	20.2274	12.98993	14.27467	12.851	18.05847	17.28513	20.983
19.316	18.91147	13.37113	20.2888	13.08627	14.35647	12.93407	20.42973	17.43927	21.16013
19.48727	18.99473	13.4416	20.43127	13.73993	14.48193	13.28847	20.67273	18.26867	21.36707
20.4466	19.1572	13.76913	20.7084	13.84813	14.73647	13.3552	21.4284	19.11453	21.8544
20.72113	19.2112	13.9136	22.0124	14.12987	14.99187	13.3918	22.39167	19.45353	22.81467
20.9548	19.29327	14.32773	22.41053	14.26873	17.13667	13.48013	22.63487	21.16773	23.86747
23.12593	19.36587	14.34753	22.792	14.40167	17.20693	13.579	22.63893	21.34127	24.1296
23.70327	19.7992	16.30647	22.90587	14.51393	18.03867	13.596	23.19027	22.61547	24.176
23.82653	21.3682	16.3958	23.17753	14.91553	18.90353	13.74207	24.00773	22.73093	24.29367
24.64247	22.1152	17.2346	23.2224	15.0652	19.1396	13.8968	24.09733	23.668	24.36353
25.92273	22.86227	18.24327	23.65113	16.1388	19.89387	13.981	24.13607	24.1002	24.44727
27.18167	23.2964	18.3968	24.09093	17.1224	21.81227	14.04013	24.92213	24.67087	25.19033
27.526	23.37153	18.5266	25.0618	17.94573	21.9044	14.2446	25.07793	24.9044	25.2916
28.0076	23.53327	19.6108	25.12187	18.432	22.91227	14.38447	25.258	24.97347	25.98967
28.07	23.59873	19.77793	25.32267	18.51587	23.14913	14.4168	25.43313	25.00467	26.16533
28.23973	23.65013	19.82813	25.63673	18.89647	23.4716	16.15847	27.1664	25.1672	26.36887
28.41693	23.68753	20.26347	25.84373	18.99947	23.64427	16.71887	27.4056	25.68633	26.6674
31.01987	23.7642	22.42173	26.16193	19.92953	23.7192	17.08307	28.35413	28.08913	26.81827
31.88447	24.42247	22.57747	26.3224	21.50507	24.80413	17.52727	29.00867	28.12347	27.47473
32.11413	24.43907	22.9252	27.55553	21.71953	24.88127	17.6044	29.04073	28.24207	27.8728
33.23213	24.70353	23.3784	28.21007	21.78027	24.95727	18.34947	29.23687	29.5664	28.14553
33.38807	24.76773	23.83593	28.94033	22.01627	25.06047	19.267	29.32333	29.7636	28.253
33.7154	25.4384	23.97247	29.01867	22.0872	25.5786	19.60387	29.42713	29.83213	28.6902
34.15427	25.4874	24.3436	29.12513	22.17493	25.6276	19.73067	29.87873	31.36413	29.8226
34.3136	25.68667	24.99747	29.3146	22.25413	25.6754	20.27473	30.0208	31.67073	31.38853
34.38307	25.79413	25.37953	29.35453	22.259	25.69967	20.36433	31.19287	32.4336	32.18913
35.49707	25.96613	25.4964	29.40693	22.40773	26.04907	20.43447	31.7888	32.50813	33.0878
35.57173	26.56133	25.5708	29.4542	23.39447	26.1186	20.57513	31.95187	33.2382	34.2226
35.7002	27.69927	27.67527	29.48933	23.649	26.88547	20.64987	32.11673	33.79407	36.31533
35.83953	28.27747	27.74067	29.53373	23.6912	27.59313	21.58593	32.57673	34.01347	36.4646
36.51686	28.6376	27.77853	29.9086	23.7886	28.46147	22.0308	32.93233	34.08573	36.57847
36.585	28.70007	27.8112	31.22307	24.3108	28.5354	22.10607	32.99313	34.6822	36.64753
36.72367	29.33973	27.94133	31.6104	24.70287	28.65193	22.3566	33.46673	34.8422	36.70007
37.81033	29.41907	28.45993	31.8466	26.80567	29.2448	23.05853	33.927	35.08273	36.7722
38.18507	29.6754	28.54647	31.973	27.21053	29.31327	24.27213	34.05167	35.1358	36.80313
38.5296	30.40547	28.689	32.27947	27.60087	29.50293	25.06673	34.3388	35.25533	36.81893
38.82373	30.5812	28.857	32.39253	27.65447	29.56473	25.8602	35.15367	35.52753	36.937
38.91713	30.6788	28.9558	32.45693	27.79927	29.83373	25.94713	35.3482	35.9488	36.9662
39.22333	30.72273	29.92127	32.57467	27.83547	31.9496	26.03633	35.76373	36.23067	37.41667
39.33553	30.8372	30.25793	32.9712	28.90927	33.29393	26.42407	35.82253	36.6042	37.50747
39.37207	32.04407	31.06033	33.03467	29.15767	34.08667	27.8776	36.23107	36.93327	37.62693
39.49267	32.45213	31.52953	33.07567	29.2686	34.12267	28.03473	36.49866	36.9554	38.05787
0	33.25	31.57493	33.11526	29.43633	34.20167	28.96247	36.7224	37.54873	38.34047
0	33.8736	31.64713	33.17773	30.5238	34.32967	29.18173	36.897	38.07827	38.46353
0	34.54033	31.80033	33.247	31.89793	34.88194	29.24433	37.14687	38.16887	38.51513
0	35.43627	32.34807	33.2924	32.01133	35.28967	29.28067	38.01913	39.2708	39.07707
0	35.8116	32.51773	33.34833	32.90147	35.8678	29.3742	38.79627	39.50274	39.1174
0	36.9634	33.2066	33.4862	32.9664	36.12447	29.5212	38.90447	39.8084	0
0	37.011	34.795	33.6768	33.0164	36.644	30.48047	39.666	0	0
0	37.057	34.88913	33.8614	33.80547	36.79653	31.39613	0	0	0
0	37.1198	34.9074	34.5082	33.87407	37.5378	31.40127	0	0	0
0	37.14487	35.1548	34.73807	34.01307	38.06013	31.5112	0	0	0
0	37.253	35.16813	34.99487	34.0608	38.36	31.6928	0	0	0
0	37.4182	35.24287	35.171	34.10987	38.442	31.77207	0	0	0
0	37.77934	35.2928	35.24154	34.2318	38.82993	31.8966	0	0	0
0	37.87847	35.42073	35.43087	34.31073	38.95353	32.81567	0	0	0
0	37.88913	35.6972	35.60467	34.37107	39.62827	34.30433	0	0	0
0	38.7078	35.86	35.69533	34.38227	39.82433	34.3594	0	0	0
0	39.01947	36.44027	35.77547	34.63153	39.88527	34.3992	0	0	0
0	39.35293	36.90507	35.81507	35.25153	0	34.52987	0	0	0
0	39.6588	36.95967	35.84607	35.65247	0	34.80433	0	0	0
0	0	37.0228	35.889	36.28707	0	34.98447	0	0	0
0	0	37.27947	36.03753	36.923	0	35.24627	0	0	0
0	0	37.32687	36.0926	39.4578	0	35.75687	0	0	0
0	0	37.36526	36.15627	0	0	35.8504	0	0	0
0	0	37.4554	36.48133	0	0	35.8976	0	0	0
0	0	37.54767	37.06653	0	0	36.1054	0	0	0
0	0	37.76447	37.17307	0	0	36.209	0	0	0
0	0	38.464	37.30247	0	0	36.3536	0	0	0
0	0	38.63913	37.57153	0	0	36.4448	0	0	0
0	0	0	37.65793	0	0	36.4562	0	0	0
0	0	0	38.07507	0	0	36.50327	0	0	0
0	0	0	38.8628	0	0	36.61213	0	0	0
0	0	0	39.09633	0	0	36.78487	0	0	0
0	0	0	0	0	0	36.97713	0	0	0
0	0	0	0	0	0	37.0736	0	0	0
0	0	0	0	0	0	37.12593	0	0	0
0	0	0	0	0	0	37.28627	0	0	0
0	0	0	0	0	0	37.309	0	0	0
0	0	0	0	0	0	37.3724	0	0	0
0	0	0	0	0	0	37.80113	0	0	0
0	0	0	0	0	0	38.37333	0	0	0
0	0	0	0	0	0	38.60987	0	0	0
0	0	0	0	0	0	38.74973	0	0	0
0	0	0	0	0	0	38.8522	0	0	0
0	0	0	0	0	0	39.33467	0	0	0
0	0	0	0	0	0	39.4716	0	0	0
0	0	0	0	0	0	39.9126	0	0	0
