# Supplementary material for: Neural manifolds for odor-driven innate and acquired appetitive preferences
Source: Nat Commun. 2023 Aug 5;14:4719. doi: 10.1038/s41467-023-40443-2 (PMC10404252; doi:10.1038/s41467-023-40443-2)
Supplement: Supplementary file 4 — Source Data [file 41467_2023_40443_MOESM4_ESM.zip › Figure2/2019613_right/ch8_11/text/apin_C1.txt]

0.08853333	0.1976667	0.4445333	0.8852	0.9914	0.0874	0.1095333	0.299	0.2234	0.0256
0.1638	0.9102	0.4855333	1.106067	1.224933	0.4387333	0.2561333	0.3566667	0.3292	0.09386667
0.2744667	1.659867	0.6140667	1.3008	1.424667	1.602933	0.3418	0.8892667	0.5516667	0.1664
0.3662	1.821867	0.6770667	1.5266	1.820267	1.765467	0.3726667	2.452333	0.6200666	0.3643333
0.9004	1.9712	0.8688667	1.576933	1.969533	2.7672	0.4595333	2.750467	1.011933	0.4379333
1.225067	2.073	0.9547333	1.608867	2.565267	3.066533	0.5654666	2.904533	1.0748	0.5809333
1.3318	2.713733	1.618867	1.668	2.6214	3.420667	0.5725333	3.389	1.101333	1.293467
1.584267	3.261933	1.8768	2.922467	2.763467	3.461333	1.064	3.574467	1.1654	1.7094
2.693133	3.339333	3.978333	2.933333	2.767133	3.514133	1.073467	4.5156	1.2134	1.837467
2.7572	3.413733	5.1764	3.929067	2.895667	3.6128	1.625667	5.058067	1.339733	1.921533
2.872067	3.539733	5.302533	3.976533	3.1954	3.884467	1.6756	10.7244	1.815867	1.986933
2.9962	3.6516	5.4032	4.250733	3.266133	4.3922	1.790867	10.91367	1.951667	2.102
3.030133	4.686333	5.555666	4.456467	3.522667	5.0568	1.935933	11.11647	3.601267	2.736933
3.075667	4.874467	6.571933	4.5844	3.899133	5.200067	2.1764	11.15733	3.726067	3.963667
3.137867	4.954933	7.309533	4.793733	4.007	5.692266	2.276333	11.20173	3.873	4.038
3.203933	5.395534	7.380466	5.3342	4.5432	5.8484	3.0962	11.84513	4.3844	4.2946
3.3268	5.868467	8.728666	5.361733	4.6568	7.389467	3.900867	12.1174	5.372533	4.761867
3.584467	6.475934	8.802067	5.407933	4.8662	7.469333	6.3134	12.16253	5.402933	7.299267
3.681067	6.5992	9.137533	5.458	5.3026	7.548133	6.4444	12.42213	5.460733	7.904333
3.748933	6.7304	9.204066	5.763134	5.3836	7.7166	7.283267	12.444	5.5136	8.020267
3.916867	7.04	9.306067	6.034133	5.796533	7.8214	7.323067	12.9192	5.580733	8.152467
4.082267	7.131733	9.519733	6.118933	5.990467	8.285533	7.487534	13.29933	5.618134	8.543067
4.16	7.358733	9.598534	6.768067	6.044066	10.09687	7.966667	13.372	5.726	8.927
4.504133	8.612866	9.968333	6.804333	6.101067	10.10967	10.45467	13.45727	5.832067	9.897067
4.605667	9.442533	10.1178	6.856733	6.3492	12.01713	11.92793	13.51587	6.598333	9.9452
4.610067	10.0024	10.31407	6.936533	6.6718	13.49273	12.72887	13.7174	6.627733	10.2664
4.740467	10.05587	10.43667	7.109933	6.865733	13.6004	13.568	13.90447	6.6906	10.59987
5.017733	10.06987	10.70627	7.148867	7.034133	14.3872	13.98933	13.9548	6.759666	10.69873
5.273067	10.09393	11.04207	7.307467	7.213333	14.52473	14.0606	14.00267	6.854933	10.78473
5.469267	10.14027	11.44893	8.180333	7.276	14.5834	14.1142	14.071	6.970733	10.99873
5.906466	12.12113	11.64913	8.224533	7.3212	15.114	14.27	14.16113	7.354067	11.89313
5.9124	12.76947	11.65693	8.269533	7.3656	15.1596	14.64787	14.24753	7.394667	12.5554
5.971933	13.134	11.6976	8.553733	7.439067	15.26833	15.11787	14.51893	8.420267	13.8236
6.000867	13.3294	11.72227	8.658867	7.532533	15.7138	15.21093	16.56353	8.524467	13.90007
6.173067	13.48267	11.75027	8.950533	7.773067	15.85107	15.51373	16.86293	8.5848	13.97473
6.231733	13.52947	12.00093	11.6168	8.169467	16.1202	15.73913	17.12867	9.045533	14.05047
6.671667	13.59293	12.25533	12.12947	8.370867	16.6566	16.02413	17.28013	9.226067	14.39147
6.7638	13.65667	12.68647	12.3012	8.480534	18.71087	16.74167	17.28553	9.321134	14.67733
7.225133	14.95307	12.93747	12.71307	8.924666	18.76693	17.00893	18.6488	9.354333	14.83467
7.313	15.88567	12.97667	12.75147	9.029667	18.84653	17.71127	18.75073	9.568666	14.9422
7.845733	16.01	13.09073	12.8418	9.6018	18.91653	17.75127	18.87627	10.19673	15.0488
8.815267	16.30727	13.27133	13.0128	10.12733	18.981	17.8456	18.9062	10.81813	15.5112
8.871134	16.45573	13.70133	13.36827	10.36473	19.1364	18.35507	19.2124	11.02693	15.88113
9.102	16.54793	13.77967	13.5432	10.38553	19.2304	18.43793	19.3606	12.77293	15.95473
9.694533	16.71813	13.7996	13.58367	10.4204	19.3154	18.60153	20.0114	12.863	16.15547
10.64873	17.27353	13.86893	13.64273	12.12787	19.35247	19.0924	20.2256	13.3092	16.93713
10.78133	17.3548	14.03827	13.8634	12.37413	19.3928	19.1132	20.30593	13.5762	17.3068
12.34093	17.3958	14.2426	13.9692	12.47373	20.78347	19.2886	20.62927	13.7178	17.37067
12.39733	17.4638	14.41687	14.21633	12.48753	21.38847	20.68273	20.6784	14.71147	17.95113
12.4714	17.65407	14.51147	14.3084	12.76433	21.50513	20.80033	20.72353	15.1602	18.12367
12.656	17.72233	14.60087	14.3562	12.82453	23.47553	20.85967	23.41673	15.27753	18.3038
13.3542	18.6998	15.5554	14.47433	13.02347	23.57467	21.07153	24.92213	15.28607	18.42727
14.00653	18.8482	15.63047	14.57913	13.77847	23.6318	21.42593	25.12147	15.30447	18.7158
14.2074	19.50233	16.26993	14.60773	13.96187	23.70653	24.989	25.193	15.33753	19.002
14.3252	19.74927	16.38907	14.71413	14.584	24.024	27.2406	25.37793	15.43653	19.6036
14.37067	19.93293	16.45233	14.789	14.71707	24.06173	29.38713	25.6082	15.50093	19.76147
14.48053	20.16667	16.48413	14.95087	14.76253	24.08867	29.4774	25.90833	15.63547	19.8014
14.52113	20.4534	16.5554	15.16853	15.04553	24.10067	29.57227	26.72567	16.70153	19.829
14.56427	21.36187	16.6096	15.81373	15.27207	24.17387	29.684	26.82707	17.03933	20.21407
14.60253	22.55247	16.64013	15.9886	15.75947	24.22773	29.77107	26.89047	18.07547	20.4928
14.6562	23.1304	16.8186	16.0448	15.79953	24.25687	30.74727	27.16673	18.15727	20.64173
14.69113	23.18673	16.9458	16.07933	16.74093	24.52053	30.93273	27.26727	18.2234	22.39313
14.86173	23.25867	17.0548	16.13007	17.28647	24.60707	31.0862	27.35493	18.31433	22.70527
15.0758	23.30053	17.95793	16.28853	17.538	25.8866	31.1698	27.54747	18.37887	24.55873
15.33227	23.35687	17.99827	16.36473	17.62753	25.99487	31.18587	27.6296	18.47667	24.582
15.70127	23.44053	18.0442	16.44487	17.85047	26.0958	31.73267	28.01147	18.52667	24.9598
15.742	24.14067	18.06527	19.45593	18.27733	26.18053	32.36613	28.09	18.59713	25.03687
15.8722	24.26233	18.2206	20.9744	18.552	27.66853	32.81353	28.52813	18.84733	25.41533
16.42407	24.95273	18.59413	22.17107	18.92713	29.5498	32.9678	28.7494	19.1208	25.4924
16.49053	25.01	18.74827	23.97333	19.3836	30.20867	33.20847	28.89027	19.26613	26.0398
17.45513	25.38147	18.8564	24.02967	19.4516	30.4	33.3132	29.06287	19.44093	26.0934
17.84607	25.59233	19.5948	24.1322	20.14733	31.082	33.73186	29.1728	20.3208	26.3598
17.88647	26.48653	20.01287	24.85053	20.1838	31.22	33.8182	29.75127	20.37587	26.513
18.77347	27.32187	20.42693	24.97253	20.242	31.462	34.15847	29.77893	20.52613	26.95873
18.95567	28.45173	21.45473	26.19927	20.31147	32.08427	34.32313	29.97487	20.6424	27.19727
19.61987	29.37653	21.52513	26.69973	20.71367	32.6664	34.8356	30.86573	20.71333	27.35987
19.72787	29.4334	21.5518	26.76907	20.82127	33.35293	36.1538	31.0092	20.86987	27.53153
20.02813	29.50273	21.99207	26.7888	20.97087	33.4942	36.24007	31.2998	20.9254	28.19633
20.34947	29.52353	22.08073	27.0452	21.02267	33.67	36.27067	31.3038	21.0378	28.5896
20.37793	29.57653	23.00353	27.11527	21.6716	33.81447	36.67353	31.78593	21.0878	29.5822
21.2638	29.75407	23.63707	27.86467	23.07147	36.42967	37.92947	31.87953	21.14733	30.14713
22.358	30.29787	23.6768	27.90853	23.11193	37.2072	38.05687	32.08007	21.29687	30.24847
22.4176	32.02753	23.72233	28.10427	23.32433	37.26413	38.21786	32.22	21.682	30.82973
22.47527	32.1126	23.87107	28.23287	24.12447	37.5728	38.3414	32.22626	22.25507	32.24773
22.48773	33.21646	24.28773	28.3772	24.24407	37.76873	39.0968	32.9054	22.40227	32.28067
22.53753	33.4328	24.50007	28.43887	24.32667	37.9116	39.23913	33.35227	22.55093	32.70187
22.54807	33.50593	25.24427	28.6266	24.46947	38.11673	0	33.65327	22.772	32.75353
22.6932	33.6182	25.643	29.1922	24.87193	38.27593	0	34.46727	23.1602	32.9064
22.78713	33.66947	25.74353	29.34873	25.8982	38.60947	0	34.6758	24.0824	32.98153
23.022	33.79253	26.21027	29.49673	26.09613	38.61507	0	34.75753	25.5072	33.3904
23.1422	33.8898	26.28967	29.56973	26.285	38.68707	0	34.84407	26.06873	33.92333
23.2848	34.0026	27.628	29.6496	26.89973	39.02593	0	35.0116	26.66533	33.99854
23.53933	34.0658	28.48173	29.73833	27.27193	39.0716	0	35.46687	26.78467	34.22173
24.15167	34.09013	28.49067	29.98547	27.7836	39.12807	0	35.5004	27.3752	34.39987
24.41093	34.13293	28.88747	30.16747	28.1846	39.65047	0	35.60347	27.51233	34.58387
24.77487	34.67453	29.33333	30.35907	28.2344	39.8702	0	35.71547	28.10767	34.64353
24.92053	34.69833	29.60867	30.46347	28.2882	39.88547	0	35.80693	28.17373	34.70513
27.03273	34.72813	29.9264	31.32713	28.4048	0	0	36.73673	28.29213	34.89473
27.09213	34.77567	30.26193	31.427	28.47533	0	0	38.11447	28.43833	35.95207
27.14467	34.8688	30.34887	32.4482	28.49393	0	0	38.4534	28.48927	36.26534
27.57153	34.98573	30.55793	32.46133	28.57813	0	0	38.59273	28.54787	36.31653
27.64047	35.10187	30.694	32.74067	28.654	0	0	38.6212	28.591	36.33753
27.69047	35.1486	30.82773	32.81533	28.95593	0	0	38.91873	28.71607	36.41573
27.77993	35.19673	30.9238	33.64387	29.10493	0	0	0	29.21653	36.53807
27.8888	35.35473	30.98827	34.5272	29.7184	0	0	0	29.377	36.60126
28.65773	35.52067	31.26127	34.74574	30.5654	0	0	0	29.64927	36.61213
29.20727	35.61087	31.3626	34.8238	30.65407	0	0	0	29.935	36.68747
29.27013	36.53067	31.40067	35.07027	30.83947	0	0	0	30.03367	36.7278
29.31987	36.60453	31.44373	35.70747	31.48233	0	0	0	30.10973	36.84113
29.3844	36.71953	31.5	36.32207	31.69867	0	0	0	30.335	37.4364
29.4682	36.85113	31.54053	36.36187	32.24653	0	0	0	30.359	37.46093
29.583	37.09347	31.63613	36.55713	33.1672	0	0	0	30.40707	37.97773
29.65687	37.5178	32.32707	36.61067	33.6396	0	0	0	30.55393	38.56653
30.51613	37.62354	33.13867	36.67907	33.7654	0	0	0	30.73687	38.6782
30.56767	37.6742	33.16593	36.95953	33.8364	0	0	0	30.78033	38.98127
30.61613	37.90887	33.19973	37.00414	33.90653	0	0	0	30.83253	39.0568
30.73207	38.13213	33.21987	37.06993	33.92127	0	0	0	32.40073	39.8242
30.76967	38.2386	33.25793	37.08893	34.01413	0	0	0	32.62453	39.87687
31.084	38.61526	33.3474	37.47073	34.29387	0	0	0	34.4478	0
31.18267	38.84513	35.05787	38.4052	35.14186	0	0	0	34.57913	0
31.4852	39.08233	37.05467	38.9156	35.22626	0	0	0	34.6412	0
31.53653	39.37167	37.10507	38.98213	35.29347	0	0	0	35.2948	0
32.12413	39.66587	37.8684	0	35.43673	0	0	0	35.38327	0
32.18607	0	38.30433	0	35.75173	0	0	0	35.9544	0
33.29287	0	38.3686	0	35.81927	0	0	0	36.1622	0
34.06867	0	38.43213	0	36.7808	0	0	0	36.21567	0
34.53127	0	38.4942	0	37.00387	0	0	0	36.58273	0
34.97073	0	38.55047	0	37.01413	0	0	0	36.7868	0
35.01333	0	38.62193	0	37.06807	0	0	0	37.15567	0
35.75307	0	38.6722	0	37.30333	0	0	0	37.1648	0
35.7958	0	38.70227	0	37.41253	0	0	0	37.2018	0
35.8594	0	39.00387	0	37.76853	0	0	0	38.16053	0
36.0618	0	39.5196	0	37.83627	0	0	0	39.31673	0
36.29053	0	39.56147	0	37.96913	0	0	0	39.5666	0
36.4782	0	0	0	38.12373	0	0	0	0	0
36.64167	0	0	0	39.71947	0	0	0	0	0
37.10553	0	0	0	39.86607	0	0	0	0	0
37.4012	0	0	0	0	0	0	0	0	0
37.8876	0	0	0	0	0	0	0	0	0
39.24007	0	0	0	0	0	0	0	0	0
39.2868	0	0	0	0	0	0	0	0	0
39.41367	0	0	0	0	0	0	0	0	0
39.52473	0	0	0	0	0	0	0	0	0
39.85233	0	0	0	0	0	0	0	0	0
