# Supplementary material for: Neural manifolds for odor-driven innate and acquired appetitive preferences
Source: Nat Commun. 2023 Aug 5;14:4719. doi: 10.1038/s41467-023-40443-2 (PMC10404252; doi:10.1038/s41467-023-40443-2)
Supplement: Supplementary file 4 — Source Data [file 41467_2023_40443_MOESM4_ESM.zip › Figure2/2019613_right/ch8_11/text/apin_C3.txt]

0.01433333	0.025	0.0212	0.101	0.3376	0.08166666	0.08146667	0.04433334	0.3408	0.2132
0.03	0.08566666	0.1706667	0.3574667	1.5234	0.9132	0.2040667	0.05546667	2.508733	0.3531333
0.09773333	0.4558	0.5629333	0.674	2.667533	0.9639333	0.4304667	0.1234	2.944933	0.9230667
0.2465333	0.5838	0.5978	0.7533333	2.7142	1.001733	0.6393333	0.1668667	3.3882	1.125533
0.3518667	0.6431333	0.9281333	0.8422667	3.511667	1.0348	0.7418	0.2108667	3.874467	1.213
0.4205333	1.218467	1.072	0.9213333	4.4016	2.858067	1.235067	0.2618667	3.955333	1.251667
0.5930667	1.267733	1.145667	1.0274	4.634533	2.885867	1.519533	0.3161333	4.020667	1.4894
0.6312667	1.358867	1.3104	2.1688	4.953267	3.699067	1.552733	0.3533333	4.553667	1.5742
1.162	1.434867	1.5648	2.204467	4.999866	3.840867	1.569467	0.4213333	4.647666	1.7978
1.1694	1.5224	1.916333	2.2554	5.2218	3.974933	3.425133	0.4619333	4.670467	3.143333
1.205	1.5704	1.999067	2.311533	5.287667	4.214067	3.740667	0.5244	4.698133	4.352933
1.3174	1.627467	2.041533	2.463067	5.3872	4.262333	5.121933	0.9249333	5.794667	4.473667
1.3708	1.696467	2.3894	3.341133	5.431	4.455467	5.2746	1.115333	6.1666	6.011133
1.458067	2.219267	2.420267	4.051533	5.502067	4.5324	5.368134	1.148267	6.502934	6.653333
2.027933	2.341933	2.448267	5.031533	5.538	4.5618	5.857666	2.305733	7.0362	7.657333
2.047267	4.841067	2.490667	5.077667	5.593133	4.6632	6.605267	2.5122	7.075333	7.721334
2.521933	5.261333	2.537267	5.151267	5.656	4.736866	7.156333	3.348667	7.509267	8.407
2.767333	5.636533	2.603533	5.161733	5.702333	4.756333	7.199533	3.769267	7.593867	8.5306
2.933067	5.8284	2.815067	5.2612	5.743267	4.780933	7.257867	3.8648	7.9194	8.553866
3.417533	6.357267	2.944267	5.301733	5.799733	4.8112	7.316534	3.963867	8.2318	8.6
3.494333	6.556533	3.291867	5.6	5.8578	4.8536	7.454333	3.982333	9.494267	8.669933
3.544867	6.782	3.3924	5.647067	5.8846	4.8976	8.519934	4.1426	10.76513	8.790334
3.591733	6.831733	3.468	5.687733	6.0976	4.949067	8.560866	4.912933	10.96353	9.004867
3.6302	7.2944	3.520733	5.7346	6.144933	4.9872	8.701667	4.984933	11.13587	9.043266
3.685067	8.1446	3.5916	5.792867	6.1986	5.069	9.604067	5.037734	12.12287	9.264667
4.370533	8.205466	3.665	6.1116	6.364467	5.132667	9.915067	5.100266	12.70347	9.630667
4.4324	8.841933	3.8494	6.200933	6.4612	5.180067	10.22507	5.391133	12.73913	9.705334
4.484334	8.871734	3.9266	6.285133	6.520333	5.246267	10.23893	5.426067	13.634	9.746266
4.531466	8.966866	4.312	6.381467	6.5882	5.290733	10.5984	5.534867	13.65653	10.38253
4.792333	9.024067	4.371	6.516533	6.731667	5.581267	11.03147	5.576334	13.84387	10.572
4.885733	9.217867	4.444733	6.576667	6.794066	5.708333	11.24133	5.643267	13.86307	11.18407
5.2912	9.2858	4.556867	6.741333	6.8928	6.141933	11.65247	5.7178	13.8742	11.36627
5.3688	9.348133	4.623734	7.021733	7.2454	6.213533	12.46867	6.277267	13.8902	11.43253
6.551133	9.593667	4.666667	7.424533	7.5802	6.337266	12.52713	6.314734	13.95473	11.51613
6.5972	9.7004	4.7488	7.521867	7.6356	6.4198	13.07427	6.399533	14.13007	11.87493
6.849333	9.923667	5.038	7.639266	7.662333	6.4266	13.11033	6.452466	14.20067	12.0014
7.394067	9.983	5.053667	9.218	7.757667	6.487667	13.75407	6.532733	14.94547	12.048
7.4598	10.65873	5.146467	12.2354	7.874667	6.514867	14.36473	7.0198	15.19733	12.32907
7.5908	10.68727	5.704067	12.96253	8.0678	6.5986	14.4546	7.1088	15.3566	12.5592
7.6524	12.75113	5.834466	13.23193	8.127666	6.774	14.7866	7.473	15.5436	12.96667
7.7194	14.4872	5.958267	13.44427	8.1784	6.984467	14.7964	7.5374	15.6082	13.04833
7.7804	14.54247	6.053534	13.7576	8.226666	7.0896	14.88427	7.596734	15.69487	13.16873
8.046667	14.62447	6.270067	14.03193	8.3078	7.160666	14.9622	7.6368	16.03633	13.52067
8.322534	14.85493	6.360667	14.08507	8.3196	7.214067	15.09573	7.688133	16.32753	14.21993
8.5414	14.932	6.457733	14.12153	8.451533	7.3016	15.76393	7.7986	16.3368	14.32307
8.706133	15.01173	6.886333	14.26807	8.912333	7.3774	15.975	8.3492	16.36787	14.6126
8.818267	15.06767	8.2508	14.40707	8.964733	7.568533	16.1594	8.3804	18.3264	14.66987
8.920733	15.14613	8.2988	14.7072	9.035334	7.628	16.2792	8.547867	18.40047	15.16953
9.004133	15.43207	8.3112	14.75847	9.2126	7.711467	16.3758	8.6444	18.4398	15.44993
9.0482	16.20527	8.386733	14.84493	9.337667	7.809533	16.66293	9.527267	18.70447	15.54753
9.0812	16.25893	8.472934	14.9152	9.434667	7.876067	16.71313	9.756	18.89887	15.605
9.249733	16.33853	8.5536	14.9802	10.72787	7.912267	16.77413	9.7916	19.1868	15.93107
10.37007	16.44527	8.590333	15.41473	10.77593	7.975667	16.86287	9.833266	20.92093	15.99407
10.43553	16.5936	8.704066	15.62	10.81767	8.0132	16.9132	9.861733	20.9942	16.05093
10.56227	16.981	8.7642	15.65147	10.8666	8.077	17.03647	10.1336	21.38067	16.34347
10.58367	17.0116	8.830934	15.68273	11.09653	8.1376	17.56007	10.21193	21.57967	16.4254
10.66267	17.05787	8.887267	15.6996	11.34107	8.316934	17.76967	12.2746	21.6316	16.50853
10.70507	17.09127	8.9558	15.76887	11.43167	8.615267	17.90567	12.3122	21.6628	16.55813
10.78793	17.13387	9.021867	15.79207	11.49613	8.72	18.3742	12.5894	21.70987	16.94747
10.9062	17.32547	9.103	15.80087	11.56747	9.100533	18.4458	12.64733	21.77787	16.9902
11.09847	17.3688	9.266467	15.88867	11.57253	9.450267	18.54147	13.04913	22.50013	17.00873
11.21273	17.4384	9.435333	16.03987	11.62493	9.479333	18.64427	13.52013	22.60767	17.04587
11.31467	17.52067	9.935534	16.09487	11.8398	9.545533	18.72673	14.14413	22.71973	17.1004
11.42227	17.78087	9.9952	16.1292	12.19813	9.659266	18.8002	14.5838	22.77727	17.18293
11.8144	17.85967	10.03747	16.2818	12.28967	9.831333	19.483	14.69033	22.91293	17.26207
11.91573	18.34833	10.099	16.3506	12.3414	12.2006	19.63633	14.762	22.91753	17.46293
11.9882	18.3958	10.14187	16.5416	12.81433	12.4762	19.78553	14.82893	23.05713	17.5586
12.0572	18.46267	10.1874	16.5606	12.8274	13.3814	19.85373	15.0094	23.09733	17.6538
12.10547	18.52273	10.2274	16.6584	12.8688	13.6186	20.0042	15.0922	25.39827	17.93287
12.228	18.56827	10.3366	16.73253	13.11807	14.74987	21.12727	15.8642	25.69873	18.05627
12.52487	18.71813	10.44573	16.84107	13.86107	15.2366	21.16493	15.959	27.14247	18.3038
12.98793	19.46807	10.56953	17.01647	14.05773	15.6498	21.19607	16.05387	27.95693	18.7456
13.72713	20.1312	10.6182	17.18387	14.152	16.434	21.24367	16.14513	29.0476	18.80107
13.96113	20.26007	10.65353	17.23313	14.3502	16.96053	21.3974	16.41113	29.10107	18.95513
14.03413	20.34007	10.73573	17.2864	15.0294	17.403	21.5078	16.92147	29.2028	19.15387
14.10627	20.4844	10.7872	17.3254	16.70167	17.56507	21.6072	17.42553	29.22947	19.39267
14.15593	20.5884	10.86567	17.6174	16.86473	17.98027	21.65473	17.55087	29.2742	19.48193
14.25633	20.63133	10.92087	17.70027	18.16287	18.33887	21.70253	17.58453	29.29633	19.57707
14.3284	20.6932	10.92827	17.75267	18.23853	19.04287	21.8892	17.64853	29.3996	19.96533
14.42433	20.75987	11.07207	17.8044	18.94667	19.47747	22.59893	17.678	29.5454	20.51387
14.53133	20.7746	11.2254	17.8516	18.97567	19.4934	22.65607	18.52207	29.8652	20.58933
14.59187	20.80573	11.30047	17.93587	19.05873	19.80533	22.7084	18.66333	29.92193	20.80473
14.67873	20.82507	11.492	18.01313	19.34687	19.87367	22.75893	18.76027	30.0046	20.85193
14.73453	20.86507	12.23213	18.12467	21.663	19.91673	22.78853	19.81533	30.07747	20.86207
14.79253	20.93047	12.30987	18.31527	21.8736	19.9334	22.82347	19.9036	30.13267	20.9076
14.8534	21.0502	12.70227	18.53407	22.05287	20.62447	22.8638	20.4968	30.148	20.95373
14.871	21.79167	12.8392	18.68907	22.51333	20.7146	22.9364	20.5734	30.39987	21.0276
14.92373	21.85407	13.0172	18.7302	22.5712	21.46753	23.06233	20.73007	30.73107	21.0756
15.3158	21.96993	13.14133	18.77013	22.94287	21.66967	23.11973	20.8012	30.82947	21.123
15.3532	22.12713	13.22667	18.81667	22.97567	21.67393	23.12527	20.82647	30.9116	21.20733
15.59047	23.0382	13.3414	18.86173	23.026	21.8096	23.15307	22.81013	31.031	21.25627
15.72547	23.08013	13.69293	19.06053	23.39147	21.98713	23.16833	22.86993	31.07653	21.37533
15.78687	23.13547	14.19973	19.07313	23.44313	22.50727	23.2014	22.948	31.11193	21.45933
15.94527	23.527	14.38187	19.10747	23.49647	22.60693	23.27087	25.10427	31.11693	22.26747
15.99927	23.6066	14.63853	19.2738	23.56933	22.67973	23.298	25.11487	31.1722	22.30687
16.00513	23.64747	14.735	19.29007	23.70453	22.7388	23.34727	25.20187	31.64047	22.3436
16.0416	23.75287	15.09007	19.345	23.7222	23.56093	23.3502	25.8506	31.7106	22.58693
16.17147	23.8224	15.09927	19.6086	24.46313	23.61973	23.3884	25.86833	31.9472	22.95447
16.21353	23.8562	15.14387	19.8182	24.5024	23.73573	23.45033	26.25107	31.9812	23.21387
16.24473	23.89233	15.2216	19.9152	24.55753	24.71347	23.5188	26.56093	32.02753	23.24907
16.2532	24.05047	15.30753	19.96447	24.59307	24.78407	23.91847	26.6764	32.08527	23.3552
16.303	24.10073	16.0576	20.09393	25.23347	24.90927	24.63653	26.7738	32.15207	23.89447
16.35527	24.30553	16.66053	20.13807	25.6814	24.9872	24.92933	27.48873	32.67853	24.14027
16.40567	24.36733	16.80093	20.18247	25.70753	25.0304	25.14447	28.4352	33.1096	24.26327
16.4128	24.52153	16.81193	20.2796	25.9216	25.05913	25.20267	28.49147	36.21187	24.33893
16.4792	24.885	16.85787	20.5198	26.76653	25.1906	25.3134	28.56307	36.39787	24.38547
16.59653	24.90673	17.12207	20.96287	27.44007	25.2588	25.35567	28.68093	36.62047	24.389
17.01773	24.96427	17.1828	21.25587	27.49207	25.3084	25.44287	29.11493	36.7486	24.4216
17.30233	25.23927	17.26073	21.3	27.5898	25.75967	25.54613	29.1948	36.7758	24.46513
17.36507	25.29307	17.30333	21.4046	27.8806	25.85707	25.6102	29.23513	37.0046	24.50173
17.39193	25.40693	17.3792	21.76133	28.11133	25.9576	25.7476	29.34347	37.18547	24.545
17.66293	25.5318	17.99007	22.05413	28.24213	26.05333	25.8106	29.42293	37.31773	24.67107
17.722	25.67407	18.57993	22.16273	28.31247	26.20187	25.99013	29.51287	37.34547	24.71767
17.75373	25.7186	18.61553	22.2144	28.36513	26.247	26.0106	29.57113	37.38346	24.76453
17.859	25.77767	18.98713	22.29353	28.75127	27.0994	26.26073	29.7106	38.35073	24.8166
17.98793	25.84633	19.09593	22.38653	28.82013	27.15067	27.20287	30.62867	38.4386	24.862
18.09847	25.897	19.40733	22.40047	29.07807	27.19293	28.30567	30.748	39.7742	24.9238
18.1748	25.92273	19.53293	22.71713	29.19207	27.9694	28.3568	31.15173	0	24.97407
18.22633	25.95447	19.70933	22.762	29.56593	28.0606	28.49973	31.2448	0	25.09113
18.27553	25.96827	20.86273	22.8064	29.59527	28.7678	28.56487	32.46707	0	25.14267
18.31433	26.28233	20.96887	22.8864	29.63293	29.21493	28.6596	32.51033	0	25.22607
18.35033	26.9272	21.11133	23.02067	29.6848	29.2552	28.76173	33.93893	0	25.42847
18.3948	26.9816	21.14673	23.10133	29.72947	31.90907	29.9	35.69427	0	25.48933
18.43627	27.06513	21.20093	23.17467	29.77687	32.6994	30.0764	35.9282	0	25.6228
18.4784	27.1342	21.23893	23.26693	30.7758	32.86073	30.16047	36.101	0	25.66913
18.658	27.465	21.2956	24.08533	30.8428	32.92633	30.2424	36.2382	0	25.70793
18.70167	27.51493	22.5578	24.13833	30.90607	32.99453	30.8988	36.26826	0	25.81173
18.74733	27.55907	23.5528	24.20567	31.17333	33.7958	30.9642	36.281	0	25.93707
18.8034	28.11967	23.60327	24.32187	31.20893	34.70213	30.97707	36.30973	0	26.10407
18.96607	28.18067	23.6888	24.4938	31.299	35.10947	31.16393	36.62967	0	26.31273
19.68387	28.2446	25.55287	24.60427	31.62633	35.26153	31.23427	36.68127	0	26.48
19.788	28.29273	25.59247	24.76713	31.7266	35.7234	31.5212	37.19107	0	26.4892
19.9308	28.3554	25.66787	24.82107	31.80313	35.76653	31.71807	37.24633	0	26.57593
20.0532	29.01033	25.7192	24.89867	31.87367	35.8304	32.0128	37.3294	0	26.58873
20.0894	29.05373	25.82173	25.60387	31.9336	36.08627	32.50713	37.376	0	26.82373
20.13127	29.14233	25.92633	25.66333	31.97967	36.17353	32.54107	37.40167	0	26.9202
20.18193	29.1902	25.96273	25.7316	32.14847	36.20573	32.90847	37.46153	0	27.002
20.26807	29.63353	26.0364	25.74353	32.20047	36.99633	34.39847	37.5634	0	27.20047
20.30767	30.17787	26.17273	25.77813	32.26927	37.73	34.48913	37.6344	0	27.52607
20.34233	30.38547	26.22193	25.84953	32.40833	37.78214	36.5658	37.64893	0	28.5896
20.41567	30.5068	26.28553	26.37793	32.58453	37.85393	36.62993	37.72587	0	29.04193
20.5826	30.51407	26.82653	26.47833	32.6664	38.06347	36.75027	37.79653	0	29.05973
20.64273	30.5482	26.86833	26.51473	32.85473	38.06767	37.48253	37.99273	0	29.79367
20.70087	30.55893	26.925	26.54633	33.0138	38.10793	37.5788	38.02927	0	30.26633
20.738	30.61407	26.95073	26.60467	33.01767	38.15473	37.6172	38.23127	0	30.33747
20.7984	30.68887	27.01867	26.696	33.05133	38.18827	38.13194	38.3008	0	30.41573
20.8698	30.80433	27.06093	26.7408	33.094	38.22486	38.3472	38.36293	0	30.48693
20.90633	30.84207	27.0844	26.77707	33.12366	38.4634	38.47227	38.44287	0	30.55727
20.98273	30.87847	27.2622	27.10453	33.1792	39.04027	38.5744	38.81053	0	30.66073
21.47233	30.93253	27.34213	27.54827	33.2242	39.0812	38.58613	38.8554	0	30.7356
21.7828	31.14167	27.45133	27.75273	33.28354	39.13173	38.6128	38.90173	0	31.07047
21.85187	31.1808	27.4802	27.81467	33.29413	39.1522	38.6574	39.12827	0	31.15213
21.9242	31.25367	27.69647	27.90387	33.3712	39.23373	38.6802	39.19427	0	31.20273
21.95507	31.29293	27.73247	27.95507	33.539	39.26674	38.7062	0	0	31.31787
22.03527	31.331	27.75547	28.20413	33.6628	39.27687	38.78173	0	0	31.35927
22.39813	31.33833	27.7846	28.24827	33.69207	0	38.95073	0	0	31.37707
23.8776	31.41013	27.82007	28.3162	33.729	0	39.64747	0	0	31.48767
24.074	31.458	28.52587	28.35593	33.77807	0	39.6908	0	0	31.5366
24.41373	31.52253	28.55767	28.40707	33.80307	0	0	0	0	31.60487
24.4388	31.59553	28.82527	28.5454	33.86907	0	0	0	0	31.82467
24.6668	31.6276	28.99373	30.83647	33.9298	0	0	0	0	31.87553
24.70093	31.86273	29.13327	31.3666	33.9882	0	0	0	0	31.94007
24.75053	31.89627	29.2002	31.85953	34.03	0	0	0	0	32.39333
24.8088	32.03547	29.24773	33.875	34.06847	0	0	0	0	32.44607
25.6122	32.0648	29.29553	33.9148	34.13194	0	0	0	0	33.07167
25.65747	32.136	29.3482	33.97847	34.2068	0	0	0	0	33.16713
25.8288	32.67967	29.3664	33.983	34.516	0	0	0	0	33.36713
25.90653	33.05293	29.441	34.02193	34.70793	0	0	0	0	33.60787
26.03673	33.25566	29.5392	34.0884	34.7622	0	0	0	0	33.66367
27.81993	34.12987	29.7092	34.17173	34.85767	0	0	0	0	33.7346
27.94127	34.41547	29.83973	34.2812	34.9164	0	0	0	0	33.78587
28.11673	34.607	29.88667	34.2928	34.94293	0	0	0	0	33.85167
28.16193	34.79447	30.07647	34.41627	34.9698	0	0	0	0	33.89034
28.18093	34.95293	30.129	34.42373	35.02027	0	0	0	0	33.93387
28.23767	34.97247	30.4512	34.59547	35.9562	0	0	0	0	33.97647
29.8918	35.36753	31.03107	34.65067	36.31693	0	0	0	0	34.05073
29.94373	35.45787	31.14707	35.23627	36.3374	0	0	0	0	34.14553
30.06693	35.56873	31.19107	35.29833	36.52627	0	0	0	0	34.6408
30.09747	35.62494	31.4466	35.44567	38.34653	0	0	0	0	35.20833
30.16847	35.68687	31.59893	35.5192	38.99133	0	0	0	0	35.24294
30.21753	35.9976	31.75547	35.71733	39.75807	0	0	0	0	35.2882
30.30213	36.08587	31.8254	36.02947	0	0	0	0	0	35.33593
30.42627	36.2476	31.88347	36.45413	0	0	0	0	0	35.49093
31.36607	36.30547	31.93487	36.4916	0	0	0	0	0	35.84887
32.7064	36.323	32.5886	36.56693	0	0	0	0	0	36.30033
32.83587	36.41213	33.26227	36.66667	0	0	0	0	0	36.3758
35.484	36.49347	33.33107	36.71667	0	0	0	0	0	36.44747
35.60727	36.80553	33.40207	36.7558	0	0	0	0	0	37.06153
35.63906	36.9182	33.7644	36.79553	0	0	0	0	0	37.1372
35.8594	37.2062	33.9266	36.84293	0	0	0	0	0	37.1726
35.86887	37.24793	33.9994	37.061	0	0	0	0	0	37.47247
36.14447	37.30293	34.15533	37.1518	0	0	0	0	0	37.70653
37.81847	37.3058	34.23087	37.24627	0	0	0	0	0	38.3478
37.8512	37.35847	34.33733	37.32693	0	0	0	0	0	38.74753
37.90487	37.37093	35.41153	37.39787	0	0	0	0	0	39.3694
37.94367	37.40567	37.74607	37.50373	0	0	0	0	0	39.41
38.16133	37.40953	37.8766	37.5826	0	0	0	0	0	39.44447
38.77587	37.4636	38.7398	37.61293	0	0	0	0	0	39.50793
39.95093	37.5438	38.88953	37.6488	0	0	0	0	0	39.5118
39.99187	37.7472	39.6172	37.72867	0	0	0	0	0	39.6448
0	37.78693	39.725	37.76153	0	0	0	0	0	39.76254
0	37.84767	39.77133	37.84653	0	0	0	0	0	39.83487
0	37.8836	39.8514	38.33313	0	0	0	0	0	39.9136
0	38.04293	0	38.43827	0	0	0	0	0	0
0	38.09747	0	38.44907	0	0	0	0	0	0
0	38.15267	0	38.52193	0	0	0	0	0	0
0	38.24453	0	38.569	0	0	0	0	0	0
0	38.26947	0	38.82267	0	0	0	0	0	0
0	38.27927	0	39.15154	0	0	0	0	0	0
0	38.32367	0	39.27753	0	0	0	0	0	0
0	38.38054	0	39.34273	0	0	0	0	0	0
0	38.69447	0	39.3862	0	0	0	0	0	0
0	39.15347	0	39.44327	0	0	0	0	0	0
0	39.43027	0	39.457	0	0	0	0	0	0
0	39.5304	0	39.5178	0	0	0	0	0	0
0	39.73853	0	39.652	0	0	0	0	0	0
0	39.7696	0	0	0	0	0	0	0	0
0	39.81953	0	0	0	0	0	0	0	0
0	39.88313	0	0	0	0	0	0	0	0
0	39.95187	0	0	0	0	0	0	0	0
