# Supplementary material for: Neural manifolds for odor-driven innate and acquired appetitive preferences
Source: Nat Commun. 2023 Aug 5;14:4719. doi: 10.1038/s41467-023-40443-2 (PMC10404252; doi:10.1038/s41467-023-40443-2)
Supplement: Supplementary file 4 — Source Data [file 41467_2023_40443_MOESM4_ESM.zip › Figure2/2019613_right/ch8_11/text/chex_C3.txt]

0.05986667	0.5839334	0.1378667	0.358	0.6389334	0.108	0.1107333	0.3696667	1.301133	0.2791333
0.1761333	0.6417333	0.5050667	0.5352	0.6885333	0.2706	1.0986	0.4681333	2.24	0.3595333
0.3971333	0.7732667	0.5576	2.0974	0.8127334	0.3124667	1.1384	0.5149333	2.806067	0.4683333
0.4531333	0.8320667	0.6131333	3.185533	0.872	0.3654	1.686933	0.7251334	3.189333	0.5808
0.505	0.9827333	1.8628	4.355333	1.019867	0.3936667	1.950867	0.7778	3.434933	0.9255334
0.5606667	1.162	2.385733	4.6456	1.152867	0.4322667	1.983867	0.9953333	3.608533	1.421067
0.6288	1.252667	2.3996	4.740667	1.394067	0.4970667	2.071933	1.2738	3.6122	2.166667
0.6995333	1.9456	2.940867	4.9752	2.584667	0.9780667	2.370733	2.1046	3.747467	2.751
0.7863333	1.991267	3.0492	5.263333	2.618067	1.410067	2.587933	2.138733	4.1624	2.803267
0.8555334	2.023867	3.136333	6.592	2.6844	2.018133	2.644667	2.206533	4.353667	2.8204
1.0782	2.1732	3.224467	6.645867	2.757867	2.062467	2.687733	2.448	4.641867	2.849533
1.124	2.227933	3.278	6.8732	2.816133	2.116467	2.761	2.484733	4.744667	3.3398
1.1926	2.294	3.329533	7.411667	2.9222	2.163733	3.1332	2.614267	5.198534	3.583133
1.261067	2.610533	3.4426	7.545333	3.040133	2.212133	3.1674	2.7716	5.2518	3.635067
1.3274	2.646667	3.505	7.550667	3.154133	2.288333	3.205333	2.866867	5.380733	3.6878
1.363667	2.651267	3.607867	7.613133	3.202667	3.0376	3.2702	2.982667	5.4276	3.789333
1.426333	2.712733	3.843467	7.918467	3.6166	3.72	3.318733	3.482533	5.4804	4.0464
1.502133	2.770267	3.892467	8.007667	4.024133	3.7488	3.348867	3.559867	5.556334	4.509067
1.5124	2.783467	3.995667	8.107266	4.1528	3.861067	3.417667	3.6882	5.817667	4.6878
1.683067	2.811333	4.436934	8.112066	4.362067	3.988267	3.509533	4.080467	5.867533	4.850266
1.838333	2.8158	4.4958	8.178066	4.425667	4.076533	3.5566	4.3054	5.948467	4.946733
2.042667	2.918867	4.506067	8.193133	4.5902	4.137133	3.616667	4.461067	6.071267	4.998267
2.259533	2.992067	4.557	8.229134	4.652534	4.202133	3.813867	4.702067	6.893333	5.069067
2.347667	3.210667	4.623734	8.27	4.6726	4.271133	3.866933	4.891667	6.9668	5.0722
2.394867	4.078933	4.677667	8.598933	4.817733	4.281533	3.925067	4.932933	7.026733	5.122267
2.4614	4.228734	4.831533	8.702467	5.046067	4.321133	4.023133	5.0542	7.104466	5.281667
2.588333	4.305666	5.057667	8.7114	5.0516	4.3614	4.247667	5.117	7.513533	5.362933
2.659267	4.350133	5.186333	8.814067	5.640533	4.440866	4.5352	5.187333	7.738733	5.3868
2.685333	4.429	5.2702	8.898133	5.807867	4.930666	4.597733	5.478066	7.757933	5.401267
2.72	4.483133	5.352733	9.008333	5.843667	5.043733	5.174467	5.921733	8.308867	5.632867
2.778467	4.7574	5.531667	9.1444	6.692733	5.208667	5.435133	6.253	8.5568	5.6676
2.907133	5.203667	5.857067	9.167733	6.9746	5.3868	5.54	6.423733	8.701867	5.787533
3.0328	5.385133	6.012133	9.2544	7.0172	5.533067	5.785933	6.443	8.7286	5.862667
3.181333	6.001133	6.245067	9.325067	7.084133	5.667	5.867867	6.544533	8.7764	5.993866
3.2302	6.083	6.6666	9.757466	7.123133	6.1848	6.188	6.9302	8.854934	6.056533
3.289267	6.1574	6.761	9.7842	7.176	6.310133	6.4096	7.317733	8.909667	6.3504
3.369933	6.217533	6.818133	9.791467	7.287533	6.869467	6.6008	7.492867	9.001467	6.4114
3.481267	6.371867	7.558667	9.889867	7.4274	7.1316	6.740933	7.534	9.1474	6.4494
3.586467	6.420866	7.742867	9.946	7.439933	7.177733	6.770467	8.487	9.2124	6.489
3.9306	6.524267	7.9048	10.26513	7.707867	7.3104	6.971933	8.6302	9.664733	6.582334
4.1312	6.577	8.230534	10.37247	7.815333	7.3682	6.9774	8.671933	9.798	6.650267
4.561133	6.625867	8.289933	10.4182	8.2506	7.7502	7.153533	8.7238	10.0608	6.868866
4.719666	6.7014	8.395933	10.43567	9.467334	7.8988	7.2522	8.731733	10.1088	6.9336
5.047333	6.745867	8.576333	10.45227	9.698133	7.959733	7.341067	8.772533	10.20933	7.389266
5.127533	6.797667	8.6246	10.47267	10.00733	8.100467	7.626133	8.858867	10.42167	7.429067
5.194067	6.9162	8.662666	10.48567	10.40027	8.2744	7.636133	9.002334	10.45813	7.7674
5.238333	7.272067	8.731	10.49567	10.42327	8.815933	7.6936	9.072933	10.48267	7.959267
5.8274	7.369467	9.529734	10.5162	10.44693	9.1058	7.735667	9.275933	10.50127	8.1066
5.9694	7.430267	10.42887	10.52127	10.46907	9.125867	7.7702	9.476133	10.53233	8.317933
6.537533	7.516533	10.4438	10.53833	10.48653	9.4722	7.822333	9.545067	10.57107	8.597134
6.647067	7.560534	10.46713	10.556	10.5096	10.0618	7.897067	9.6374	10.60467	8.6362
6.691467	7.621666	10.48353	10.56787	10.53513	10.11233	8.465134	10.42087	10.66553	8.664866
6.7596	7.6836	10.5216	10.6022	10.55747	10.39673	9.181	10.44433	10.67413	8.717733
7.164467	7.726933	10.54147	10.61267	10.59873	10.4334	9.657333	10.46487	10.80053	8.776
7.556467	7.780467	10.56393	10.62313	10.63427	10.45627	9.682867	10.49033	10.85073	8.8048
7.594133	7.7994	10.5928	10.66547	10.6934	10.47953	9.713067	10.53133	10.88893	8.850266
7.7328	7.861133	10.61827	10.67033	10.72513	10.488	9.912133	10.56393	11.0604	8.904533
7.8232	7.938	10.65	10.73113	10.86107	10.5026	9.9726	10.6088	11.11487	8.982
7.873	8.1238	10.82547	10.77473	10.90707	10.5236	10.08287	10.63093	11.15467	9.065066
8.7368	8.4258	10.95867	10.80853	10.98793	10.57833	10.36127	10.65533	11.16373	9.103133
8.7846	8.573267	11.02333	10.862	11.10553	10.58267	10.3928	10.74333	11.22313	9.137267
8.840466	8.829667	11.07587	11.1418	11.1422	10.62333	10.418	10.85467	11.30713	9.202
9.3556	10.1632	11.14847	11.20333	11.1482	10.6582	10.42113	11.0146	11.4248	9.314533
9.482467	10.36427	11.23813	11.348	11.22213	10.73993	10.44387	11.08853	11.49173	9.368067
9.8634	10.40647	11.29527	11.46553	11.27033	10.84927	10.4514	11.166	11.5464	9.457133
10.14347	10.43167	11.37893	11.51453	11.32487	10.9206	10.462	11.28793	11.62693	9.587067
10.3172	10.47433	11.42473	11.54687	11.38553	11.08107	10.48713	11.30407	11.724	10.0956
10.32627	10.49247	11.528	11.6052	11.49193	11.15813	10.5284	11.3522	11.782	10.1382
10.3858	10.50887	11.62993	11.6252	11.587	11.26773	10.53207	11.5406	11.98973	10.21073
10.4316	10.52867	11.65773	11.7194	11.65293	11.33553	10.5924	11.60887	12.05713	10.21567
10.45647	10.54613	11.713	11.76367	11.6968	11.39913	10.70867	11.64687	12.12733	10.219
10.4774	10.56793	11.76007	11.83513	11.92993	11.4466	10.87787	11.68933	12.203	10.4232
10.5082	10.58687	11.82053	11.8552	12.04467	11.6042	10.93827	11.77327	12.2238	10.45353
10.5216	10.61627	12.00433	12.01233	12.10433	11.67587	10.98987	11.89987	12.29027	10.46413
10.5364	10.653	12.0938	12.0726	12.23047	11.79453	11.04053	12.0292	12.3162	10.48027
10.5488	10.70073	12.18367	12.12167	12.2858	11.8406	11.10787	12.15067	12.35987	10.55333
10.56573	10.83267	12.2798	12.14553	12.332	11.98713	11.17433	12.16313	12.427	10.57487
10.58547	10.84927	12.35413	12.2366	12.4004	12.11487	11.21047	12.3266	12.4864	10.598
10.60273	10.96547	12.505	12.3664	13.27407	12.30573	11.2398	12.42727	12.73707	10.63933
10.619	11.0564	12.66633	12.43093	14.13273	12.4144	11.26307	12.57453	12.87933	10.68747
10.65473	11.15267	12.85347	12.442	14.17727	12.4686	11.32287	12.65013	12.9128	10.7228
10.6794	11.21547	12.99667	12.6518	14.23807	12.5338	11.3752	12.69773	13.1758	10.83067
10.70727	11.2258	13.0648	12.74407	14.37753	12.58333	11.4084	12.8082	13.35993	10.93707
10.73073	11.27767	13.17927	12.79133	14.9012	12.65233	11.4234	12.97333	13.4564	10.9952
10.74973	11.2924	13.26147	12.85107	15.01047	12.84847	11.472	13.01353	13.5408	11.0532
10.843	11.3384	13.3674	12.89973	15.08193	12.96867	11.47987	13.09133	13.60027	11.2234
10.90973	11.39133	13.71547	12.9834	15.276	13.10133	11.53093	13.1808	13.64347	11.24673
10.9422	11.44393	13.80413	13.13167	17.0556	13.15933	11.57467	13.33047	13.66393	11.302
10.9936	11.51553	13.82793	13.2294	18.05813	13.19127	11.64847	13.44153	13.7304	11.36153
11.10413	11.6088	14.10067	13.33187	18.11	13.2556	11.7032	13.5304	13.8348	11.41347
11.15713	11.67633	14.1724	13.38627	18.16307	13.3682	11.75467	13.55547	13.89887	11.4274
11.26907	11.74253	14.30253	13.75387	18.45833	13.47633	11.80407	13.73813	13.96413	11.43953
11.329	11.77687	15.05753	13.82013	20.1852	13.53673	11.83233	13.84713	14.09833	11.50473
11.38947	11.7878	15.72333	13.91613	20.23873	13.58353	11.92807	13.9472	14.3334	11.55247
11.43987	11.83407	16.1784	13.99213	20.258	13.6402	12.03667	13.95333	14.67533	11.643
11.53233	11.9026	16.20327	14.1206	20.2874	13.70833	12.19413	14.07427	15.52867	11.73893
11.64853	11.97393	16.6296	14.2346	20.57327	13.7982	12.28707	14.14047	16.09387	11.83307
11.70067	12.01827	17.265	14.27707	20.8318	13.89327	12.34133	14.19513	17.09287	11.94607
11.76547	12.12033	19.23873	14.33207	20.88233	14.0266	12.40827	14.71227	17.12673	11.98293
11.79887	12.37033	19.29047	14.42007	20.9916	14.0796	12.44947	14.92933	17.386	12.02193
11.82447	12.3752	19.43207	14.45113	21.05293	14.25007	12.50733	15.19247	17.5746	12.06033
11.8286	12.44013	19.62	14.6696	21.26867	14.9312	12.59913	15.326	18.8788	12.08107
11.83887	12.51993	20.18753	14.71047	21.33307	15.07993	12.6788	16.17527	18.917	12.1128
11.88233	12.57393	20.28413	15.2406	21.4874	15.32227	12.77847	16.34307	19.05947	12.15947
11.90213	12.61133	21.34813	15.77347	21.54087	15.377	12.8918	16.67567	19.17893	12.24907
11.92113	12.61693	21.44527	15.8486	22.06253	15.75727	12.9434	16.9814	19.5796	12.37287
11.97213	12.80853	21.8946	18.17427	22.47847	15.792	13.1518	17.12153	19.65853	12.50127
11.99247	12.93107	21.9854	18.28053	22.88233	15.92207	13.20373	17.17573	19.76007	12.5978
12.0636	12.97713	22.0866	19.35027	23.29767	16.04667	13.25367	17.24047	19.7684	12.69227
12.11427	13.06393	22.15047	19.7678	24.19967	16.1102	13.29793	17.37413	19.8116	12.7514
12.148	13.10967	22.23733	19.8798	24.28	16.12673	13.40173	17.46727	19.85033	12.75513
12.22773	13.225	23.45107	20.5102	24.35393	16.71253	13.5366	17.87107	20.01847	12.82473
12.30247	13.32167	23.48813	20.7788	25.5616	16.78647	13.6394	17.9282	20.22473	13.12
12.39333	13.46313	23.5642	21.17827	26.87347	16.87007	13.75913	18.57473	20.3226	13.164
12.4476	13.54373	24.667	21.24673	27.7302	16.9286	13.894	18.59473	20.3732	13.23213
12.55787	13.62827	25.43753	21.30813	27.8666	16.9786	13.95233	18.67793	20.4364	13.3196
12.59167	13.83973	25.61027	21.63433	27.8756	17.06973	14.05033	18.75373	20.53653	13.38973
12.6046	13.91387	25.97773	21.89293	27.90953	17.24067	14.15513	18.84893	20.6136	13.4094
12.76393	13.97293	26.77287	21.9236	27.97673	17.37593	14.20727	18.98667	20.63967	13.50833
12.81207	14.11687	27.25253	21.98473	28.1336	17.80407	14.2704	19.0388	20.74873	13.55407
12.84113	14.27053	27.3148	22.0316	28.27013	18.1006	14.4244	19.07853	20.809	13.65293
12.88007	14.81973	27.39773	22.066	28.27627	18.6934	15.227	19.3782	20.86593	13.89127
12.96867	14.8968	27.48693	22.16553	28.52127	18.83507	15.3464	19.42713	20.9176	13.9538
12.9898	15.59987	27.6636	24.9376	28.6414	18.90447	15.6036	19.48387	20.99947	14.01953
13.0412	16.20113	27.7672	25.10193	28.67373	19.09833	16.1014	19.56993	21.3958	14.1576
13.04487	16.44073	27.82913	25.4982	28.717	19.2556	16.21133	20.1172	21.80027	14.30193
13.09927	16.52413	27.83573	25.53393	28.78633	19.39587	16.24873	20.38053	21.984	14.672
13.24687	16.56407	27.97233	25.65787	29.00773	19.95233	16.65947	20.47013	22.05427	17.88893
13.3156	16.6148	28.5998	25.72247	29.05313	20.24773	16.8074	20.53607	22.0896	18.25907
13.378	16.78367	28.66413	26.0142	29.09347	20.3208	16.86927	20.73413	22.12773	18.54847
13.515	17.99093	29.46687	26.07847	29.1456	21.49373	16.95873	20.984	22.39773	18.585
13.55547	18.1022	29.63987	26.2004	29.17613	21.68107	17.9306	22.50053	22.52293	18.65267
13.583	18.1666	29.87	26.2238	29.24873	21.7374	19.67327	22.704	23.10867	18.74773
13.6734	18.49913	29.894	26.4162	29.31327	22.16993	19.67627	23.70627	23.17073	18.89587
13.71333	19.11873	29.9784	26.51027	29.47473	22.26407	20.1126	24.03007	23.20207	19.07727
13.85233	19.76573	30.0224	26.8006	29.6986	23.43973	20.39013	24.19273	23.26307	20.53433
13.8918	19.81567	30.03887	26.8674	29.89267	24.17707	21.2878	24.28913	23.36	20.56413
14.0186	19.96507	30.12173	26.8748	30.01793	24.5946	22.1784	24.3522	23.44933	20.85387
14.09973	20.03367	30.14887	26.91433	30.0876	25.3644	22.65107	24.50013	23.52747	21.38093
14.14793	20.08853	30.25347	26.95687	30.1336	25.48867	22.825	24.55187	23.61813	21.46007
14.18633	20.1332	30.4484	27.0834	30.2474	25.53607	22.86407	24.6474	23.66067	21.471
14.2176	20.18173	30.91473	28.7	30.34747	25.60233	22.9134	25.25047	24.55987	22.3048
14.30493	20.24373	31.41393	28.73233	30.3926	25.66967	22.9688	25.32227	24.64667	22.40153
15.75493	20.85413	31.45467	28.79033	30.4388	27.7786	23.07633	25.44747	24.7098	22.7454
17.0652	20.95787	31.5218	29.00673	30.61267	28.1864	23.16447	25.48973	25.09207	22.77813
18.45307	21.00547	31.56613	29.62693	30.627	28.30953	23.205	25.68987	25.13193	24.25367
18.52567	21.12167	31.6868	29.82373	30.7554	28.69353	23.28753	25.9684	25.1744	24.31007
18.55013	21.19687	31.73893	29.88093	30.81167	28.77573	23.87747	26.13033	25.26333	24.40573
18.65753	21.8816	31.86773	31.0728	30.87287	28.8096	23.96693	26.4818	25.37673	24.557
18.88093	22.05827	31.97873	31.33467	30.9378	28.83187	24.06293	26.55073	25.52267	24.61687
19.69153	22.109	32.16767	31.40167	31.00373	28.89713	24.344	26.62927	26.14213	24.7406
20.04613	22.19253	32.29527	31.46433	31.04047	29.53207	24.51893	26.69707	27.11793	24.7904
20.1406	22.2972	32.43227	31.62593	31.07647	29.6052	24.64993	26.80147	27.1644	25.0734
20.19993	22.35693	32.47653	31.65213	31.14447	29.71693	24.66373	27.04167	28.05573	25.816
20.2994	22.543	32.594	31.80153	31.19873	29.79407	24.8382	27.07773	28.10493	25.8492
20.4408	22.62147	32.64807	32.9562	31.24293	30.35507	25.08633	27.446	28.23227	25.9056
20.62133	23.05007	32.7426	32.9658	31.39133	30.8816	25.1434	27.4902	28.63767	26.00753
21.1296	23.12073	32.833	33.49373	31.4804	31.52707	25.24007	27.5572	28.69007	26.13373
21.33407	23.17367	33.10153	33.54087	31.90067	31.58053	25.27853	27.5648	28.91393	26.1984
21.64413	23.50013	33.14347	33.6492	31.97433	31.6406	25.4672	27.66553	29.37633	26.26367
21.7208	24.08287	33.1734	33.68527	32.03093	31.72787	25.50993	27.72513	29.419	26.325
21.74207	24.31053	33.21533	33.73247	32.07793	31.83427	25.90327	27.7548	29.4566	26.5148
22.12387	24.3778	33.32727	34.56567	32.111	31.97713	26.21067	27.82333	29.5094	26.73527
22.31967	24.53367	33.36	34.6198	32.16333	32.10593	26.2826	27.94927	29.68647	27.50973
22.86707	24.64453	33.41473	34.69127	32.30747	32.4324	26.61813	28.0714	29.70987	27.97853
25.02093	25.13287	33.47973	35.41893	32.60227	32.5478	26.8642	28.22973	29.72487	28.11053
25.20847	25.19173	33.73007	35.68847	32.70187	32.55587	27.05787	28.30367	29.90093	28.20613
25.2992	25.30333	33.87907	35.75247	32.84547	33.1778	27.11187	28.35747	29.96187	28.46347
25.5836	25.4234	33.94427	35.966	32.9934	33.64027	27.26713	28.4118	29.9994	28.7372
25.62493	25.4956	34.677	35.99453	33.06773	34.33847	27.3958	28.49567	30.00373	29.41387
25.7716	25.90733	34.68747	36.0848	33.8644	34.39267	27.44547	28.5668	30.0156	29.72287
25.813	25.97173	34.7382	36.15273	35.15767	34.58033	28.0022	28.63927	30.5494	31.2098
25.908	26.0152	34.76847	36.23073	35.85373	34.71227	28.16887	28.88353	30.61193	31.84607
26.02493	26.10493	34.77767	36.34053	38.93847	34.92293	29.02647	28.9862	30.91673	31.91993
26.08427	26.1766	34.82907	36.41307	39.3752	35.0546	29.0974	29.1598	30.994	33.42793
26.15307	26.27753	34.88766	36.5152	39.488	35.12587	30.0482	29.69593	31.05713	33.4864
26.37487	27.2052	35.28607	36.62767	39.65473	35.33047	30.11447	29.80133	31.25113	33.52193
26.4496	27.26807	35.91673	36.68553	39.82927	35.51546	30.16747	30.04453	31.31593	33.61073
26.50287	27.307	36.50146	36.77307	0	35.93907	30.22093	30.3178	31.434	33.73673
26.61733	27.5426	36.61946	36.83927	0	35.978	30.62067	30.4882	31.7748	33.8
26.74647	27.60447	36.7972	37.07027	0	36.0948	30.68827	30.55953	32.15507	34.1532
26.8442	27.69487	36.9436	37.55553	0	36.18147	30.78187	30.94767	32.9176	34.29267
26.87573	27.77493	37.05693	37.6106	0	37.06067	31.64167	31.05167	32.9868	34.3654
26.93687	27.84647	37.08033	37.62607	0	37.3056	31.72213	31.1026	33.0356	34.37107
27.02687	27.96647	37.08587	38.09986	0	37.381	31.7622	31.13707	33.23027	34.4182
27.1258	28.0358	37.18867	38.13847	0	37.47387	31.80967	31.304	33.53733	34.60567
27.164	28.18533	37.311	38.1784	0	38.1394	31.8436	31.35393	33.59653	34.7058
27.26253	28.18893	37.34907	38.2084	0	38.33933	31.85147	31.74487	33.72673	34.7814
27.55967	28.23593	37.39287	38.2542	0	38.39267	31.89013	31.94687	33.907	34.87613
27.67133	28.27327	37.42387	38.45653	0	38.49547	31.983	32.06553	34.0624	34.9518
28.7126	28.31627	37.46753	38.5882	0	38.57473	32.11153	32.10167	34.1068	35.1378
28.78153	28.59053	37.65667	39.04593	0	39.23253	32.345	32.188	34.19667	35.20573
28.8642	28.73107	37.663	39.23594	0	39.2724	32.5206	32.28547	34.3006	35.30287
29.09693	28.77507	37.7718	39.27733	0	39.32127	33.05547	32.32847	34.45993	35.65053
29.21427	28.84453	37.82073	39.33513	0	39.3578	34.37926	32.38953	34.53047	35.74227
30.01073	28.88827	37.8662	39.80447	0	39.45	34.38267	32.4662	34.57567	35.83793
30.21413	28.92947	37.9224	39.81153	0	39.55227	34.47346	32.58173	34.62687	35.8976
30.36033	29.17973	38.02147	39.81807	0	39.6246	34.71773	32.7122	34.6554	35.96773
30.7054	30.0268	38.24247	39.9534	0	39.96926	35.2092	33.18353	34.9806	36.08127
30.91173	30.23287	38.34146	39.9906	0	0	35.22433	33.55007	35.02313	36.61053
31.12647	30.27107	38.40367	0	0	0	35.26433	33.5738	35.33307	36.69487
33.7286	30.2816	38.47373	0	0	0	35.3578	34.04473	35.3872	36.87193
33.85933	30.34107	38.63293	0	0	0	35.57807	34.08607	35.88407	37.33567
33.92593	30.38687	38.66613	0	0	0	35.72973	34.15	35.93967	37.40373
34.0016	30.5036	38.71227	0	0	0	35.79573	34.67207	36.01327	37.58827
34.07507	30.56773	38.82287	0	0	0	35.83813	34.87007	36.0694	38.3018
34.2316	30.6942	38.98527	0	0	0	36.24253	34.9456	36.10013	38.69267
34.46453	30.81853	39.0828	0	0	0	36.3058	35.03233	36.144	39.43813
34.6344	30.84807	39.15574	0	0	0	36.441	35.07407	36.1876	39.52893
34.67033	32.2834	39.45267	0	0	0	36.65487	35.1018	36.34413	0
34.7718	33.53747	39.51546	0	0	0	36.98267	35.1412	36.5248	0
35.0868	33.9978	0	0	0	0	39.0952	35.20427	36.60067	0
35.59633	34.06653	0	0	0	0	39.34367	35.48326	36.70147	0
35.6598	34.0832	0	0	0	0	39.45733	35.4868	36.746	0
36.01047	34.32927	0	0	0	0	39.61033	35.98227	36.85867	0
36.06553	34.45687	0	0	0	0	39.64833	36.03207	37.04973	0
36.1996	34.5736	0	0	0	0	39.80827	36.0686	37.61567	0
36.27607	34.9728	0	0	0	0	39.86307	36.11747	37.75753	0
36.55713	35.22873	0	0	0	0	39.94673	36.1676	37.9876	0
36.7168	35.35053	0	0	0	0	0	36.19927	38.04613	0
36.7318	35.47533	0	0	0	0	0	36.23253	38.1262	0
36.81973	35.53	0	0	0	0	0	36.98594	38.79253	0
37.17267	35.5968	0	0	0	0	0	37.05633	39.08327	0
37.18567	36.31713	0	0	0	0	0	37.09873	39.87494	0
37.2398	36.74353	0	0	0	0	0	37.30573	39.94887	0
37.43327	36.79027	0	0	0	0	0	37.45967	0	0
37.57867	36.8398	0	0	0	0	0	37.49714	0	0
37.88947	37.06493	0	0	0	0	0	37.53873	0	0
38.06567	37.10007	0	0	0	0	0	37.9462	0	0
38.14773	37.13633	0	0	0	0	0	37.99487	0	0
38.1824	37.22447	0	0	0	0	0	38.14073	0	0
38.1908	37.2856	0	0	0	0	0	38.4042	0	0
38.41893	37.3348	0	0	0	0	0	38.56427	0	0
38.50153	37.48207	0	0	0	0	0	38.895	0	0
38.57873	37.5618	0	0	0	0	0	39.03647	0	0
38.75507	37.83133	0	0	0	0	0	39.10693	0	0
39.42273	37.86693	0	0	0	0	0	39.2282	0	0
39.46527	37.91787	0	0	0	0	0	0	0	0
39.50733	37.99193	0	0	0	0	0	0	0	0
39.7232	38.06227	0	0	0	0	0	0	0	0
39.78253	38.10807	0	0	0	0	0	0	0	0
39.8434	38.14186	0	0	0	0	0	0	0	0
39.89987	38.2894	0	0	0	0	0	0	0	0
0	38.3058	0	0	0	0	0	0	0	0
0	38.3266	0	0	0	0	0	0	0	0
0	38.7026	0	0	0	0	0	0	0	0
0	39.52387	0	0	0	0	0	0	0	0
0	39.6132	0	0	0	0	0	0	0	0
0	39.68927	0	0	0	0	0	0	0	0
0	39.818	0	0	0	0	0	0	0	0
0	39.97773	0	0	0	0	0	0	0	0
