# Supplementary material for: Neural manifolds for odor-driven innate and acquired appetitive preferences
Source: Nat Commun. 2023 Aug 5;14:4719. doi: 10.1038/s41467-023-40443-2 (PMC10404252; doi:10.1038/s41467-023-40443-2)
Supplement: Supplementary file 4 — Source Data [file 41467_2023_40443_MOESM4_ESM.zip › Figure2/2019613_right/ch8_11/text/gar_C5.txt]

0.4848	0.1770667	1.727467	0.8261333	1.356333	4.758667	1.4548	0.2454	1.1222	0.1482
0.5341333	1.028267	6.266	0.9850667	1.612667	5.321667	4.632333	3.961	1.704533	3.336267
0.6172667	1.8836	7.427933	1.1438	2.993267	6.835667	4.829467	4.203133	1.774333	3.405733
0.7636	2.056	7.458734	3.348533	3.225733	7.049133	8.102667	4.329333	1.850933	4.279867
0.8144667	2.136333	7.892133	3.400467	3.348333	7.0828	8.8794	4.450333	1.914667	6.6834
0.8813334	2.325867	8.593866	3.524933	3.998333	7.232333	11.51053	4.483933	1.918867	7.187667
0.9568	2.3894	9.311	3.629867	4.4022	7.355	13.9268	4.5896	2.116467	10.31993
1.111267	2.508533	10.04087	3.8376	5.060733	7.4036	18.5422	4.672266	2.319333	10.886
1.1836	2.574067	14.1992	4.132133	5.445867	7.959267	19.57907	5.777133	2.691	10.9738
1.274733	4.293867	16.5198	5.104	5.938933	8.288067	19.74747	5.861133	2.919333	13.198
1.4142	4.343467	16.56653	5.380133	6.034733	9.0714	19.77073	6.135667	2.992133	15.6046
1.568267	4.391533	16.82007	5.4784	6.1364	9.3808	19.92247	6.293334	3.215733	16.21353
1.605533	4.494867	16.89273	5.680133	6.196466	9.649266	21.097	6.515267	3.306333	17.116
1.667933	4.818533	17.0154	5.822733	6.301533	14.4542	21.24053	6.714067	3.6582	18.13733
1.714	6.4858	17.3508	5.825533	11.4386	16.2732	21.39873	6.7734	3.726533	18.24467
1.862	9.534467	17.41713	10.3628	11.5018	16.37027	21.81213	6.7892	3.870467	18.33327
1.9198	10.145	17.45593	10.79787	11.5392	16.83207	23.51473	6.888	3.921733	18.494
1.950267	10.2178	17.53953	15.43847	12.04947	18.37873	23.52767	7.005133	3.9548	19.0968
2.015933	14.06813	19.20347	16.53887	12.47487	18.5902	23.55387	7.096133	4.0024	19.804
2.157867	14.1106	20.86613	16.66087	12.51373	19.33307	23.652	7.9094	4.212266	19.8382
4.018267	14.26767	20.98627	16.73527	12.71567	19.6062	23.72007	8.3398	4.2236	20.1006
4.564466	14.308	21.5074	17.015	12.83893	20.10133	23.89967	15.10093	5.344867	20.25827
4.688533	14.37313	22.74107	19.82967	13.29193	20.34447	23.98447	20.61727	5.401866	20.30513
5.3046	14.47847	23.14547	19.9522	13.41553	20.52293	24.61553	20.68033	5.571	20.479
5.7458	14.52213	23.24527	20.0462	18.98253	23.7528	25.52553	20.799	5.619067	20.5298
6.805	14.63153	23.3906	20.33407	20.04173	23.8532	25.6088	21.6198	5.633533	20.63273
6.8446	14.868	23.72813	20.4724	20.3206	25.0806	25.74207	21.65187	5.977733	22.92
7.299133	14.8794	23.91173	20.5396	20.85333	25.81233	25.8272	21.71327	6.136133	26.33173
7.3956	14.94973	23.979	24.16873	21.214	27.39733	26.1294	21.77893	6.723866	26.41567
7.4542	17.01187	24.0634	28.60807	21.53327	28.9762	26.187	22.77113	7.099667	27.487
7.643133	18.72173	24.13387	31.23247	21.58353	29.25967	26.29493	22.81087	7.295866	30.01773
7.766933	18.94147	24.17087	31.4954	21.79207	29.54193	26.6994	23.45927	8.212267	30.5294
7.844533	19.7922	24.17513	32.46307	22.03553	29.76113	26.87593	23.78073	8.4754	31.11733
8.0236	20.49687	24.20913	32.5394	22.07053	29.84813	27.00553	26.8224	8.559934	32.24627
8.146466	21.5994	24.2334	32.69653	22.27667	30.6102	27.0248	27.13447	8.666866	32.38173
8.759133	22.6586	24.26933	33.3882	22.78327	31.1176	27.12167	27.19873	8.763	32.94887
8.786533	26.89653	24.33627	33.43527	22.91533	31.60173	27.22807	27.23707	8.780666	33.04833
9.051133	30.5308	24.59613	33.47673	22.9522	34.9144	27.28987	27.46333	8.9078	36.2916
9.144067	31.5484	24.64773	33.5264	23.44847	36.19833	27.37593	27.61	9.958134	36.63513
9.191133	31.62353	24.77713	33.5636	23.50413	36.39393	27.46153	27.68273	13.128	36.89753
9.316867	36.6478	24.82413	34.7794	23.60713	36.60013	27.5832	27.84933	13.2384	37.0702
9.5016	38.30647	29.28613	35.02873	24.10627	36.7342	27.8496	27.903	13.9662	37.10113
9.786933	0	31.4084	35.17627	25.80173	36.8468	27.9384	28.4748	15.0558	37.47787
10.25913	0	36.098	35.22927	26.2146	36.9694	28.0176	28.5638	15.13653	37.85773
10.34773	0	36.1628	35.29553	26.3592	37.62487	28.13127	31.30533	15.20907	38.0242
11.19567	0	36.3162	35.35266	27.03573	39.43947	28.3152	33.87307	18.75087	38.24493
15.79853	0	36.37007	35.4448	27.1904	39.565	28.6626	34.1826	19.80627	38.40947
16.0822	0	36.4378	35.5216	27.26227	0	35.26307	35.268	20.50227	39.01767
19.0892	0	36.63567	35.6202	27.4376	0	35.75527	36.1354	20.81887	39.70407
19.1926	0	36.70133	35.6994	27.50013	0	35.86787	36.4908	20.97427	0
21.10013	0	36.89373	35.7666	27.5602	0	36.19253	36.55147	21.07367	0
21.16527	0	37.107	35.837	28.073	0	0	36.63567	21.1306	0
21.63347	0	37.90487	35.9586	28.10487	0	0	36.69833	21.17887	0
21.66187	0	38.56667	36.0308	28.16667	0	0	36.7376	21.24147	0
21.8068	0	39.962	36.3238	28.2268	0	0	36.89247	21.618	0
22.12953	0	0	37.81067	28.30593	0	0	36.95007	21.66287	0
22.2134	0	0	38.6634	28.35707	0	0	37.2704	24.64987	0
22.26873	0	0	38.92373	28.68307	0	0	37.4796	26.59567	0
22.33753	0	0	39.72567	29.69513	0	0	37.52833	26.80547	0
22.88307	0	0	0	30.50827	0	0	37.95227	26.84413	0
23.1512	0	0	0	31.49773	0	0	38.3922	26.90993	0
23.24067	0	0	0	32.4138	0	0	38.6254	26.954	0
23.42573	0	0	0	33.1656	0	0	38.79653	29.60727	0
23.46907	0	0	0	33.2466	0	0	38.8974	32.213	0
23.5018	0	0	0	33.55913	0	0	0	32.61193	0
23.74773	0	0	0	33.6288	0	0	0	32.6992	0
23.82533	0	0	0	36.78993	0	0	0	32.7796	0
24.12873	0	0	0	36.8274	0	0	0	33.32753	0
24.40393	0	0	0	36.88693	0	0	0	33.38307	0
24.4658	0	0	0	36.99067	0	0	0	33.9336	0
24.74907	0	0	0	37.03667	0	0	0	34.09146	0
24.798	0	0	0	37.0834	0	0	0	34.152	0
24.85647	0	0	0	37.11707	0	0	0	34.3378	0
24.9416	0	0	0	37.12354	0	0	0	36.47387	0
25.0474	0	0	0	37.69433	0	0	0	38.90267	0
25.08733	0	0	0	39.48713	0	0	0	38.9898	0
25.1406	0	0	0	0	0	0	0	39.05467	0
25.22387	0	0	0	0	0	0	0	39.10213	0
26.73767	0	0	0	0	0	0	0	39.25613	0
26.80787	0	0	0	0	0	0	0	39.81947	0
26.8614	0	0	0	0	0	0	0	0	0
26.91073	0	0	0	0	0	0	0	0	0
27.2108	0	0	0	0	0	0	0	0	0
28.9638	0	0	0	0	0	0	0	0	0
29.35253	0	0	0	0	0	0	0	0	0
29.41847	0	0	0	0	0	0	0	0	0
29.4958	0	0	0	0	0	0	0	0	0
29.5934	0	0	0	0	0	0	0	0	0
29.63373	0	0	0	0	0	0	0	0	0
29.689	0	0	0	0	0	0	0	0	0
29.77607	0	0	0	0	0	0	0	0	0
29.8936	0	0	0	0	0	0	0	0	0
33.19647	0	0	0	0	0	0	0	0	0
34.4286	0	0	0	0	0	0	0	0	0
34.4986	0	0	0	0	0	0	0	0	0
34.55287	0	0	0	0	0	0	0	0	0
34.60954	0	0	0	0	0	0	0	0	0
34.85393	0	0	0	0	0	0	0	0	0
34.96893	0	0	0	0	0	0	0	0	0
35.13227	0	0	0	0	0	0	0	0	0
35.1734	0	0	0	0	0	0	0	0	0
35.2362	0	0	0	0	0	0	0	0	0
35.48533	0	0	0	0	0	0	0	0	0
36.96513	0	0	0	0	0	0	0	0	0
38.03093	0	0	0	0	0	0	0	0	0
38.0962	0	0	0	0	0	0	0	0	0
38.12713	0	0	0	0	0	0	0	0	0
38.15407	0	0	0	0	0	0	0	0	0
38.17927	0	0	0	0	0	0	0	0	0
38.2156	0	0	0	0	0	0	0	0	0
