# Supplementary material for: Neural manifolds for odor-driven innate and acquired appetitive preferences
Source: Nat Commun. 2023 Aug 5;14:4719. doi: 10.1038/s41467-023-40443-2 (PMC10404252; doi:10.1038/s41467-023-40443-2)
Supplement: Supplementary file 4 — Source Data [file 41467_2023_40443_MOESM4_ESM.zip › Figure2/2019613_right/ch8_11/text/iaa_C4.txt]

1.329	1.6604	0.1638667	0.09486666	0.7816	0.5355333	2.5042	5.9842	4.2688	0.0542
4.056133	2.079333	1.148867	2.692667	1.684	0.7620667	2.800267	6.1732	8.4716	0.9946
5.073133	3.671533	4.764534	2.831467	2.195667	7.030733	3.500467	6.650733	9.217533	5.277267
6.258934	3.731533	5.383133	3.1328	2.859067	7.4304	4.677866	6.922867	9.304334	5.9904
6.4882	3.93	5.490133	3.331533	6.687667	9.6438	4.857333	8.100866	9.527	6.600867
7.429733	3.953667	7.5204	4.545333	7.957467	11.2444	5.242	8.184466	10.5386	7.800333
7.55	5.337467	8.038333	10.44167	8.0592	12.68787	5.948333	9.910533	11.91947	10.0138
7.595067	5.606667	8.0846	11.59933	9.253067	14.56467	6.797534	10.37987	12.35073	11.27987
7.694933	5.722267	10.42813	12.66807	9.5708	15.44773	6.871533	10.48447	12.66507	13.376
7.837133	6.3442	11.53773	13.12993	9.8476	15.63807	7.334667	11.46433	14.2414	14.78227
8.423933	6.8808	11.59867	13.76367	12.17433	15.64547	13.012	12.07113	14.36987	15.05813
12.86727	7.1612	12.03387	14.46047	12.98867	15.73647	13.46287	12.58667	14.51967	16.21567
13.7066	7.747066	12.07553	14.60813	13.14213	19.3426	13.7056	13.1666	15.17493	16.34113
13.74047	8.498466	13.51913	15.20007	14.009	19.57227	14.36253	13.31493	15.29747	17.83853
14.35313	8.541266	14.00527	15.4076	14.51147	20.73387	15.21807	13.45913	15.481	19.4536
14.6098	8.928133	14.2532	16.50727	14.92333	21.91387	15.4092	13.73227	15.96867	19.4566
14.7364	9.887533	14.46627	16.69487	14.9656	23.3932	15.5318	14.53253	16.08613	19.75893
20.244	11.50287	14.70453	17.30753	15.3622	26.55287	16.1578	17.54287	18.1712	20.16
20.55267	11.9366	14.93533	17.75	15.96733	28.28247	16.33653	18.02593	18.7082	22.34467
20.809	12.44833	15.37127	18.12133	16.10647	28.29787	16.7388	20.93773	19.66713	22.38973
21.0546	12.6048	15.38013	19.0922	16.48813	28.60087	17.3522	21.51953	20.51533	22.89093
24.743	13.165	17.43893	19.1038	18.8178	31.33793	17.4202	26.13307	22.27567	23.39887
24.78667	13.25933	19.5528	19.67493	19.28693	31.41593	17.66293	27.0364	24.8756	23.57313
26.07807	13.47413	20.00407	19.9564	20.12653	32.806	18.2086	27.53713	26.65987	25.62733
28.69287	13.8768	20.26813	22.039	21.40527	33.0832	18.648	28.83527	27.0992	27.52693
28.86573	14.43013	20.31407	22.56047	23.34147	35.24693	20.65493	28.90747	27.39533	30.3822
29.84293	14.79167	20.54813	22.86353	24.2554	36.72547	21.6414	29.07767	28.34013	30.997
33.54627	14.7998	20.58653	23.45787	26.762	36.8862	22.40527	31.03173	29.97833	32.1852
34.96633	15.10107	21.91193	23.97493	27.16773	36.9	23.4242	31.6482	30.3982	32.45753
35.00487	15.14287	24.65493	24.37567	27.7588	37.2552	26.1894	32.08493	31.4994	32.783
35.3188	15.46533	27.39067	25.368	30.58493	37.61173	30.71133	32.1152	31.7452	34.03507
36.4934	17.47213	29.8128	25.4748	31.41673	37.63213	31.2936	32.49927	31.77947	35.37253
38.9548	17.65987	30.16213	27.4844	31.45147	39.90907	34.1914	34.02973	32.2424	36.33013
0	17.7246	30.4036	27.6254	32.08827	0	34.25153	34.74973	33.59286	36.66567
0	17.77993	30.47033	27.98167	33.56633	0	34.68027	37.30287	34.478	37.5554
0	17.93487	30.53353	28.16513	35.68507	0	34.68507	38.56087	34.6194	0
0	18.33753	30.62633	29.63667	39.51073	0	34.94773	39.23573	36.48387	0
0	18.51147	31.59393	29.86593	39.84673	0	35.60993	0	37.59907	0
0	18.5632	34.34986	30.9328	0	0	37.93633	0	38.29753	0
0	18.82753	34.5598	32.2538	0	0	38.18067	0	38.56667	0
0	19.87287	36.4092	33.2802	0	0	38.74294	0	38.78387	0
0	21.41833	37.53767	34.15073	0	0	0	0	0	0
0	21.75893	38.9582	34.9008	0	0	0	0	0	0
0	23.99167	39.25513	35.58393	0	0	0	0	0	0
0	24.37687	39.81953	36.58753	0	0	0	0	0	0
0	25.07533	0	39.88847	0	0	0	0	0	0
0	25.30227	0	0	0	0	0	0	0	0
0	26.56987	0	0	0	0	0	0	0	0
0	27.663	0	0	0	0	0	0	0	0
0	28.31067	0	0	0	0	0	0	0	0
0	30.77807	0	0	0	0	0	0	0	0
0	31.43967	0	0	0	0	0	0	0	0
0	32.45187	0	0	0	0	0	0	0	0
0	33.64267	0	0	0	0	0	0	0	0
0	34.1302	0	0	0	0	0	0	0	0
0	35.7246	0	0	0	0	0	0	0	0
0	38.87447	0	0	0	0	0	0	0	0
