# Supplementary material for: Neural manifolds for odor-driven innate and acquired appetitive preferences
Source: Nat Commun. 2023 Aug 5;14:4719. doi: 10.1038/s41467-023-40443-2 (PMC10404252; doi:10.1038/s41467-023-40443-2)
Supplement: Supplementary file 4 — Source Data [file 41467_2023_40443_MOESM4_ESM.zip › Figure2/2019613_right/ch8_11/text/lcar_C1.txt]

0.1094667	0.0564	0.1332667	1.530867	0.9672667	0.4127333	0.1091333	0.0344	0.7353333	0.08686667
1.3068	0.1232667	0.8832667	1.692333	2.069133	0.5148667	0.3680667	0.1392667	0.8014666	0.2637333
1.5296	0.3096667	0.9288667	1.840867	3.732667	2.1678	0.7997333	0.255	0.8586667	0.4439333
1.7174	1.006467	0.9919333	1.945467	3.788667	3.000067	0.9610667	0.4823333	0.9974667	1.688867
1.954267	1.093467	1.786533	2.5584	3.931533	3.203067	1.032867	0.7631333	1.064	2.044133
2.0318	1.4932	1.851333	2.889867	3.957867	3.255733	1.242933	1.225333	1.1264	2.1648
2.212733	2.091867	2.008	3.696533	4.0646	3.331733	2.515467	2.1372	1.164533	2.577867
3.075	2.981467	2.085133	3.8102	4.089733	3.370533	2.871067	2.5162	1.232467	2.627867
3.153267	3.340867	2.186667	4.0364	4.368467	3.406467	6.393734	4.260467	1.5482	2.7384
3.270267	3.5276	2.354067	4.8748	4.4356	3.7558	6.472733	4.278467	2.6898	2.9672
3.354467	3.556333	2.4674	5.001266	4.7792	4.4454	8.1326	4.334933	2.747133	3.036667
3.442733	3.699	2.6662	5.1462	4.784934	4.604867	11.1982	5.399867	2.981067	3.070933
3.521667	3.8436	2.8206	5.193933	5.846867	5.004867	12.12287	6.094333	3.048467	3.126
3.696533	4.329467	2.982133	5.246733	6.0738	5.2704	12.21233	6.281133	3.095133	3.3958
3.774	5.5632	3.610933	5.475	6.4884	5.995934	12.70993	6.810467	5.049	3.917467
3.9004	5.937333	3.686867	5.858133	7.501133	6.036867	12.84027	7.744133	5.3298	4.301933
4.293733	5.999467	4.0848	6.084133	8.4496	6.108667	12.9714	8.136	5.3596	5.526
4.4296	6.114533	4.203467	6.227667	8.490467	6.584867	12.9952	8.1874	5.413867	5.578467
4.485267	8.683267	4.3812	7.471133	8.5618	9.7292	13.0824	8.2202	5.498867	5.619
4.534333	8.728666	4.476867	7.8252	8.729333	10.6966	13.1578	8.3134	5.5178	5.656667
4.5792	9.1316	4.5318	7.870333	9.407733	11.38667	13.2758	8.4654	5.698733	5.678
4.6274	10.2052	4.5988	8.0224	10.28047	11.44833	13.38407	8.808133	5.7136	5.827133
4.692733	10.50327	4.784867	8.192866	10.36387	11.57893	13.52107	9.490933	5.8544	5.996733
4.752533	10.85327	5.084466	8.8696	10.57293	12.07807	14.02453	10.1138	6.081133	6.250333
4.7956	10.97553	5.2064	9.593266	10.83327	12.2232	15.33787	10.21513	6.1852	6.488133
4.906466	11.18007	5.2386	9.820267	10.89693	12.3244	16.01633	10.28333	6.2208	6.562467
5.985133	11.4994	5.341067	11.56613	11.06513	12.36033	16.07167	10.35227	6.299733	6.616333
6.167533	11.89247	5.365267	11.64987	11.13753	12.4816	16.19633	11.2136	6.396	6.692867
6.407267	12.46107	5.452867	11.74607	11.15633	12.77713	16.3742	11.396	6.441333	6.8212
6.47	12.6716	5.997467	11.8934	11.2356	13.05293	16.42247	11.6622	6.4906	6.8964
6.517533	12.9674	6.086867	12.04047	11.3228	13.15393	16.47093	12.63567	6.5062	7.445
8.525333	13.06633	6.171867	12.4452	12.7228	13.50133	16.57353	12.73447	6.703933	7.762067
9.4348	13.2524	6.228933	12.5424	13.40093	13.57007	17.36087	12.78633	6.768333	8.160867
10.57973	13.64447	6.435333	12.62933	13.5594	13.88013	17.39933	12.85807	6.8274	9.491266
11.80593	13.78753	6.778067	13.21433	13.63	14.24713	17.48993	12.9092	6.8522	10.05107
13.0506	13.87647	6.9652	13.3188	14.07447	14.31547	17.66287	12.98267	6.880867	10.3864
13.19453	13.9198	7.028467	13.4346	14.07833	14.44353	17.81313	13.24573	6.9172	11.0606
13.51413	14.02033	7.238733	13.55647	14.16107	14.461	18.22833	13.5126	6.965133	11.16567
13.7692	14.29167	7.594067	13.68567	14.1778	14.4994	18.7076	14.17633	7.028	11.32827
13.89107	14.43413	8.0794	13.95293	14.2614	15.75987	18.8278	18.13073	7.158467	11.66087
15.1894	14.91267	8.266666	14.10973	14.39873	16.26873	19.71133	18.22847	7.473333	11.76273
16.12727	15.16747	8.351666	14.2938	14.80047	16.7204	22.3648	19.29493	7.503133	11.80627
16.52193	15.2252	8.909333	14.48673	14.91107	16.80287	23.428	19.91007	7.5292	11.98667
16.5682	15.309	8.9866	14.52633	14.96307	17.12487	24.19573	20.33147	7.5708	12.1396
17.57353	15.45033	9.234667	14.61913	15.16653	17.201	24.42427	20.48953	7.641467	12.2608
18.12513	15.53053	9.6198	14.6398	15.624	17.3404	24.49947	20.7392	7.9272	12.7814
19.49873	15.60547	9.806	15.84667	16.5016	17.4334	24.64653	22.57147	8.042666	12.82187
19.97133	16.3968	11.01867	16.83453	16.507	17.53647	26.4376	22.6822	8.1586	12.88853
21.01427	16.41833	12.3718	17.0656	16.99307	18.68513	26.57853	23.39607	8.199667	12.94313
21.10213	16.5138	12.48553	17.16587	17.04007	18.72847	27.065	26.81887	8.300333	12.99587
23.97233	16.65113	12.86913	17.241	17.10413	19.57187	27.6166	28.0752	8.3438	13.0416
24.01827	17.1328	13.22387	17.30413	17.42833	20.06567	29.31	28.3214	8.414333	13.16193
24.10387	17.449	13.30813	17.4198	17.64367	20.62753	29.79907	28.5528	8.441267	13.2104
24.42073	17.99153	13.6942	17.5286	17.7522	24.46453	31.85533	29.04993	8.960667	13.97393
24.73227	18.05767	13.77533	17.59687	18.08893	24.55373	32.0388	29.15333	9.010067	14.12073
24.8928	18.405	13.84047	17.95453	19.68193	24.59467	32.07593	29.3368	9.3922	14.2504
25.30967	18.67133	14.04647	19.98873	19.7624	24.6862	32.22787	29.37413	9.6424	14.36153
26.00707	19.03193	14.30773	20.29213	19.80467	24.78887	32.8138	29.45793	11.05673	14.45093
26.31407	19.81167	14.49727	21.7836	19.91007	24.8866	32.86934	29.53313	11.1578	14.45393
26.89513	19.9422	14.64807	22.1198	19.94367	26.9264	32.98746	30.02087	11.28233	15.01887
26.92473	20.7586	14.8024	22.15207	20.1262	27.38013	34.51313	30.1524	11.37493	15.165
27.18907	20.83373	14.91487	22.18247	20.2772	29.87413	35.25033	30.3552	11.42653	15.55567
27.34653	21.1896	15.2712	22.22053	20.55413	31.61073	35.89353	30.51527	11.4644	15.72467
27.7196	21.22013	15.32613	22.6056	20.6106	32.058	36.52493	30.95733	11.64047	16.34913
28.09593	22.82833	16.75047	23.09307	20.68507	32.56013	36.83153	31.24173	11.84087	16.6024
28.83993	22.83207	18.03247	24.21167	21.58953	33.57873	36.96513	31.40167	11.88313	16.9182
28.936	22.94393	18.5458	24.83387	21.6758	35.47553	37.24567	31.47313	11.93907	17.79407
29.11567	23.003	18.72093	24.9146	21.73627	35.59986	37.2956	31.56793	12.02633	17.909
29.19127	23.1112	20.40087	24.96127	22.2716	36.94187	38.51787	31.67293	12.11233	18.0468
29.28927	23.24873	20.51193	25.05747	22.40707	38.21473	0	32.27527	12.18107	20.43
29.4944	23.28987	20.8754	25.1142	23.11193	39.40047	0	32.3886	12.40647	20.49553
29.64787	23.3948	20.99427	25.1688	23.36753	0	0	32.464	12.7778	20.62293
29.91473	23.93113	21.38053	25.2862	23.49247	0	0	33.7464	12.86733	20.9566
30.21247	24.6332	22.45873	25.65167	24.33513	0	0	33.9554	13.10207	23.37513
30.272	24.70987	22.54713	25.91327	24.40067	0	0	35.11353	13.4492	25.1522
30.34993	24.8158	22.6898	26.74327	24.4044	0	0	35.25467	13.6274	27.4496
30.73127	25.43647	23.579	28.6306	24.4858	0	0	35.3648	14.35	27.8998
31.20867	25.74173	23.9946	30.14987	24.53427	0	0	36.5128	14.53553	30.29893
31.6398	27.1832	24.31067	31.19653	25.2516	0	0	37.26507	14.7914	32.9416
32.75913	27.2604	25.02407	31.2716	25.2766	0	0	37.38913	14.89227	34.3884
32.90067	27.5486	25.09767	31.41833	25.3466	0	0	38.25193	14.92687	34.51187
34.38047	27.6132	25.442	32.17107	25.38553	0	0	38.31573	15.072	35.08427
35.19153	27.71607	25.6414	32.2196	25.6444	0	0	38.96547	15.1356	35.21227
35.91287	28.04367	25.7584	32.2684	25.69707	0	0	39.80107	15.31033	35.3196
36.55527	28.65427	26.18087	32.3502	26.32413	0	0	0	15.74347	36.13273
37.7842	29.64107	26.3266	32.50813	26.53353	0	0	0	16.05187	36.279
37.83433	29.70093	26.82813	32.77847	26.7196	0	0	0	16.205	38.29427
37.86673	30.2804	26.95187	33.4554	26.97687	0	0	0	18.7554	39.02387
38.10907	31.191	27.1404	33.50087	27.05253	0	0	0	18.97687	0
38.38867	31.28693	28.3516	33.56733	27.2484	0	0	0	19.01233	0
38.4366	31.42507	28.397	33.763	28.536	0	0	0	19.09133	0
38.6	31.56	28.42527	34.06647	28.62507	0	0	0	20.17713	0
39.2268	31.99693	28.4718	34.96747	29.044	0	0	0	20.47307	0
39.31847	32.04647	28.55793	35.06053	29.1688	0	0	0	20.91773	0
39.45353	32.15527	28.99727	35.58493	29.70093	0	0	0	21.0288	0
39.99014	32.8972	29.6918	35.7692	30.42413	0	0	0	21.3262	0
0	33.4266	29.849	36.62413	30.7876	0	0	0	21.6632	0
0	34.0372	29.91093	36.81187	31.22473	0	0	0	21.72313	0
0	36.31627	30.16187	36.89813	32.06987	0	0	0	21.88887	0
0	36.79813	30.94093	37.3364	32.44527	0	0	0	22.03473	0
0	37.08273	31.66067	38.53913	32.7714	0	0	0	22.1346	0
0	37.97807	32.49047	38.65787	32.84873	0	0	0	22.19807	0
0	38.91533	32.65967	39.391	32.98326	0	0	0	22.41473	0
0	39.7928	32.7152	0	33.06893	0	0	0	22.57513	0
0	39.87733	32.8624	0	33.13007	0	0	0	22.9132	0
0	39.9714	32.94507	0	33.80273	0	0	0	22.94273	0
0	0	33.1526	0	35.04753	0	0	0	22.97793	0
0	0	33.2818	0	35.19313	0	0	0	23.0678	0
0	0	33.8288	0	36.06187	0	0	0	23.28093	0
0	0	35.5966	0	37.69833	0	0	0	23.37413	0
0	0	35.9178	0	38.0676	0	0	0	23.52767	0
0	0	36.3828	0	38.14693	0	0	0	23.70947	0
0	0	36.45407	0	38.20167	0	0	0	23.7984	0
0	0	36.50913	0	38.29507	0	0	0	23.8888	0
0	0	36.5564	0	38.69427	0	0	0	24.37327	0
0	0	36.66787	0	39.1964	0	0	0	24.4476	0
0	0	36.91707	0	0	0	0	0	24.80827	0
0	0	37.77367	0	0	0	0	0	24.87667	0
0	0	37.91007	0	0	0	0	0	24.93987	0
0	0	38.53067	0	0	0	0	0	24.9972	0
0	0	38.737	0	0	0	0	0	25.12647	0
0	0	38.786	0	0	0	0	0	25.20013	0
0	0	38.94033	0	0	0	0	0	25.2928	0
0	0	39.06613	0	0	0	0	0	25.61447	0
0	0	39.10987	0	0	0	0	0	25.78187	0
0	0	39.29907	0	0	0	0	0	25.84133	0
0	0	39.3222	0	0	0	0	0	25.95153	0
0	0	39.43567	0	0	0	0	0	26.08333	0
0	0	39.53367	0	0	0	0	0	26.4804	0
0	0	39.59647	0	0	0	0	0	26.587	0
0	0	39.6486	0	0	0	0	0	27.0724	0
0	0	39.71013	0	0	0	0	0	27.12147	0
0	0	39.81487	0	0	0	0	0	27.2276	0
0	0	39.9164	0	0	0	0	0	27.30167	0
0	0	0	0	0	0	0	0	27.3912	0
0	0	0	0	0	0	0	0	28.02353	0
0	0	0	0	0	0	0	0	28.0462	0
0	0	0	0	0	0	0	0	28.4562	0
0	0	0	0	0	0	0	0	28.86967	0
0	0	0	0	0	0	0	0	28.93567	0
0	0	0	0	0	0	0	0	29.0078	0
0	0	0	0	0	0	0	0	29.0288	0
0	0	0	0	0	0	0	0	29.59587	0
0	0	0	0	0	0	0	0	30.37627	0
0	0	0	0	0	0	0	0	31.4974	0
0	0	0	0	0	0	0	0	31.6212	0
0	0	0	0	0	0	0	0	31.66753	0
0	0	0	0	0	0	0	0	31.7126	0
0	0	0	0	0	0	0	0	31.78927	0
0	0	0	0	0	0	0	0	31.94973	0
0	0	0	0	0	0	0	0	32.0732	0
0	0	0	0	0	0	0	0	32.37127	0
0	0	0	0	0	0	0	0	33.07073	0
0	0	0	0	0	0	0	0	33.21207	0
0	0	0	0	0	0	0	0	33.4376	0
0	0	0	0	0	0	0	0	33.96053	0
0	0	0	0	0	0	0	0	34.07987	0
0	0	0	0	0	0	0	0	34.47607	0
0	0	0	0	0	0	0	0	34.54833	0
0	0	0	0	0	0	0	0	34.75554	0
0	0	0	0	0	0	0	0	34.87786	0
0	0	0	0	0	0	0	0	34.97987	0
0	0	0	0	0	0	0	0	35.21833	0
0	0	0	0	0	0	0	0	35.29827	0
0	0	0	0	0	0	0	0	36.68467	0
0	0	0	0	0	0	0	0	37.06573	0
0	0	0	0	0	0	0	0	37.2398	0
0	0	0	0	0	0	0	0	37.5938	0
0	0	0	0	0	0	0	0	39.03753	0
0	0	0	0	0	0	0	0	39.41287	0
0	0	0	0	0	0	0	0	39.49607	0
0	0	0	0	0	0	0	0	39.56673	0
0	0	0	0	0	0	0	0	39.793	0
0	0	0	0	0	0	0	0	39.87926	0
0	0	0	0	0	0	0	0	39.94273	0
