# Supplementary material for: Neural manifolds for odor-driven innate and acquired appetitive preferences
Source: Nat Commun. 2023 Aug 5;14:4719. doi: 10.1038/s41467-023-40443-2 (PMC10404252; doi:10.1038/s41467-023-40443-2)
Supplement: Supplementary file 4 — Source Data [file 41467_2023_40443_MOESM4_ESM.zip › Figure2/2019613_right/ch8_11/text/iaa_C5.txt]

0.1748	3.0794	2.564667	3.087933	1.1366	0.8462667	1.456733	0.2361333	4.908134	0.0304
2.7684	5.797534	3.937467	6.411467	1.360867	0.9328	2.1756	1.061533	5.712067	0.1916
2.8906	6.7014	4.336	6.806667	1.746267	3.291067	4.442667	3.8046	6.797	4.348533
4.010867	6.86	4.5546	6.993467	1.981267	3.4172	5.677467	7.423934	7.475533	5.8598
4.0348	6.987733	7.9182	7.213867	2.386933	3.501133	7.428467	7.553534	7.800066	8.208467
4.0698	7.094133	8.008067	7.772	2.662333	3.545267	8.7506	9.2272	8.036333	8.7486
4.121133	7.164933	9.072733	7.927267	2.729667	3.704533	8.816533	9.308066	8.860267	9.203333
4.2036	7.2804	9.1266	7.9926	3.763467	3.787067	8.848534	9.365267	8.948667	10.46207
4.269467	7.293334	9.152333	8.068067	3.850133	4.1736	8.903934	9.412867	9.249267	10.47627
4.363333	7.6754	9.2226	8.504133	4.031067	4.188667	8.988934	9.456067	9.515533	10.53967
4.479667	7.7852	9.2852	10.51033	4.225	4.3138	9.0974	9.496134	9.7262	10.56267
4.5678	7.9146	9.3422	10.5184	6.964133	5.3802	9.147667	9.547533	9.993466	11.1838
4.609533	7.998933	9.644934	10.55907	7.275867	5.473933	9.189466	9.6418	10.34113	11.25253
4.648867	8.319134	9.800134	10.5736	7.3154	6.1722	9.246134	9.692667	10.51973	11.3138
5.220467	8.380466	9.923533	10.59607	7.446533	6.334133	9.295267	9.8026	10.58927	11.35733
5.312133	8.4296	10.04493	10.6374	7.5228	6.6628	9.459267	10.02987	11.11213	11.45613
5.614	8.5782	10.1402	10.66013	7.655533	6.7378	10.4788	10.0568	11.19	11.49967
5.6816	9.1122	10.27527	11.1088	7.658267	6.786334	10.4974	10.56907	11.61427	11.6952
5.9122	9.359134	10.45273	11.21027	7.9004	6.964133	10.5782	11.68107	11.76813	11.84667
6.302467	9.5274	10.5116	11.23413	9.4148	7.035067	10.88267	11.75127	11.90913	11.9082
6.3064	10.16547	10.52967	11.72327	9.6322	7.407733	11.52647	11.9222	12.0886	11.96447
6.3564	10.46313	10.54067	11.97067	10.40147	7.466933	11.55173	12.33147	12.24787	12.3394
6.551133	10.4812	10.61073	12.88773	10.42507	7.555467	11.76987	12.4242	12.30847	12.47067
6.6386	10.50373	11.0248	13.0618	10.43307	7.676867	11.80593	12.70567	12.7494	12.51353
6.693267	10.5216	11.07727	13.1798	10.48047	7.710467	12.27987	12.91247	12.85527	12.7596
6.8524	10.55047	11.69013	13.2604	10.49753	7.838267	12.3606	12.92793	12.88773	13.14107
8.015667	10.56327	11.7448	14.3346	10.7406	7.9762	12.66253	13.06767	13.13733	13.3378
8.437533	10.60053	11.81953	16.70527	10.79707	8.0272	12.8222	13.16787	13.41867	13.40293
9.250667	10.61453	11.8844	16.7912	11.0132	8.3382	13.089	13.2498	14.29707	13.47133
9.534534	10.62973	12.03053	17.9082	11.05333	9.206266	13.28653	13.30587	15.54713	13.71807
9.775933	10.64907	12.08553	18.11313	11.16573	9.415667	13.50027	13.3958	17.18173	13.83513
10.2184	10.66433	12.14207	18.40367	11.26093	10.2842	13.5234	13.52367	18.26473	13.96947
10.4456	10.6868	12.34933	18.45587	11.3584	10.46453	13.92393	13.87107	18.60093	17.80347
10.525	10.72787	12.44853	18.5494	12.0048	10.53007	13.97447	13.96527	18.752	19.03607
10.55707	10.97653	12.74067	19.42693	12.0392	10.68593	14.0936	14.0426	18.9646	21.46887
10.57	11.1118	12.81347	19.56027	12.4224	10.73133	14.82193	16.2766	19.011	24.58727
10.5828	11.13933	13.0266	19.6296	12.9584	11.14307	14.93247	18.65527	19.29727	27.08547
10.60607	11.22527	13.22747	20.22	13.1488	11.21647	15.297	21.10687	19.48413	27.94247
10.61833	11.37173	13.42547	20.96647	13.473	11.46533	15.53913	22.08873	22.7718	28.5328
10.62973	11.4552	13.8396	23.441	14.64853	13.8052	15.66747	22.11133	25.33753	28.56687
10.64153	11.5294	14.5478	23.5066	16.2788	15.9006	15.7314	22.17867	25.44053	28.76567
10.65393	11.58947	15.09187	23.95087	17.59873	16.196	15.84147	22.2328	25.49933	28.88953
10.66727	11.66507	16.7474	24.26267	17.67333	16.3534	15.90993	22.32627	25.7456	28.93793
10.68253	12.22173	16.8202	24.47707	17.77527	16.85193	16.04413	22.38327	25.8056	28.99373
10.71333	12.45313	16.97587	25.59027	18.20693	16.98787	16.2926	22.4302	25.8596	29.77787
10.72867	12.77933	17.0684	27.87167	20.452	17.11793	16.43673	22.46007	25.889	29.83233
10.74167	12.85467	18.52287	28.09853	22.21247	19.0648	16.80567	22.71753	25.93933	30.2514
10.77673	13.01607	20.15433	29.3362	22.51133	19.11833	16.90733	22.9352	25.99213	30.434
10.8042	13.21213	20.28093	29.92307	22.5392	19.6478	17.11047	22.98913	26.03927	30.62307
10.8494	13.30653	20.38047	30.26047	22.67933	19.75907	17.19527	22.99827	26.08613	30.81493
11.36227	13.6416	20.44693	30.45733	23.03393	19.80733	17.22893	23.22087	26.27913	30.8818
11.81747	13.90827	20.56027	30.5116	23.905	19.86487	17.2978	24.44213	26.45207	30.94453
12.37893	15.24947	20.70027	30.65333	24.15853	19.90873	17.86127	24.7212	26.60827	30.98967
12.84993	17.78653	21.86993	30.72547	24.24753	26.60833	20.60453	26.19427	26.8644	31.08227
13.03927	19.123	22.16467	31.28753	24.32907	26.99353	21.16073	26.2518	29.72553	31.2656
13.08133	19.37733	22.23653	31.4724	24.39807	27.7186	21.45833	27.88093	29.9224	31.3362
13.11927	19.52967	22.66853	31.50427	24.46493	28.41933	21.96473	28.3628	30.03633	31.377
13.20393	19.57727	22.72733	31.64913	24.59733	32.27813	22.0216	28.59333	30.08527	31.41313
13.40967	19.82573	22.96293	31.75153	24.7696	32.35593	22.49687	28.66053	30.16893	31.45353
14.41847	19.94313	23.272	31.82287	24.9256	32.4164	22.58893	28.9638	30.53913	31.4944
14.51453	25.35653	26.187	31.9538	25.00313	32.70087	22.9308	29.08693	30.57987	31.5702
16.4208	28.09027	28.95807	33.68013	25.0942	32.7356	23.45493	29.4354	30.63373	31.62953
17.01713	30.48407	29.11073	35.06033	25.51113	32.78687	23.6366	29.48747	30.67413	31.82387
18.50187	30.58807	29.30467	35.31187	26.01653	32.90613	24.05453	29.54887	30.71233	31.90933
18.58927	30.818	29.7054	37.58453	26.14473	33.03707	32.58687	29.8082	30.83707	32.03987
18.89207	31.205	30.00433	0	26.873	33.05227	32.88913	29.90193	30.88733	32.30413
19.8846	31.26867	30.35293	0	27.0706	33.11934	36.33393	30.01307	31.47827	32.35933
20.8394	32.14533	30.78667	0	27.20173	33.39874	39.84433	30.97833	31.554	32.55813
23.60233	32.2376	30.94473	0	29.03393	36.33853	0	31.18627	33.64567	32.9346
23.686	32.29553	32.07227	0	30.35593	36.39147	0	33.8078	33.9838	34.8104
24.33527	32.33427	32.597	0	30.42907	36.47206	0	36.26573	34.0088	37.1066
25.7356	32.44293	33.06433	0	30.6094	36.66473	0	0	34.1606	37.14594
26.08413	32.50927	34.6144	0	30.64727	36.69967	0	0	34.24893	37.5856
27.06167	32.56967	36.58853	0	30.7252	36.9914	0	0	34.31207	37.8716
27.13253	32.632	0	0	31.7418	37.3336	0	0	34.33727	0
27.14253	32.64533	0	0	31.9872	37.5454	0	0	34.37253	0
27.198	32.78193	0	0	32.05407	37.86567	0	0	34.3972	0
27.23153	32.85227	0	0	32.1956	38.1134	0	0	34.4232	0
27.39773	32.95367	0	0	32.23886	38.1906	0	0	34.7424	0
27.52247	32.99453	0	0	32.27487	38.31387	0	0	34.87033	0
27.58807	33.09533	0	0	32.52727	38.3694	0	0	37.38413	0
27.71407	33.15867	0	0	32.67753	38.55573	0	0	38.19727	0
27.84627	34.1626	0	0	36.52913	38.85093	0	0	39.25467	0
27.92667	34.27367	0	0	39.14747	38.8682	0	0	0	0
28.09987	34.41913	0	0	39.4766	39.09347	0	0	0	0
28.1348	34.4896	0	0	0	39.23113	0	0	0	0
28.18093	34.5458	0	0	0	39.33013	0	0	0	0
29.34113	34.57653	0	0	0	39.3928	0	0	0	0
34.96487	34.76593	0	0	0	39.56153	0	0	0	0
35.88573	34.86094	0	0	0	0	0	0	0	0
37.21067	34.90553	0	0	0	0	0	0	0	0
37.84207	34.97287	0	0	0	0	0	0	0	0
37.96867	35.061	0	0	0	0	0	0	0	0
38.0496	35.1442	0	0	0	0	0	0	0	0
38.13973	35.21253	0	0	0	0	0	0	0	0
0	35.2978	0	0	0	0	0	0	0	0
0	36.60966	0	0	0	0	0	0	0	0
0	36.78193	0	0	0	0	0	0	0	0
0	36.87547	0	0	0	0	0	0	0	0
0	37.4218	0	0	0	0	0	0	0	0
0	38.8312	0	0	0	0	0	0	0	0
0	39.414	0	0	0	0	0	0	0	0
0	39.50706	0	0	0	0	0	0	0	0
