# Supplementary material for: Neural manifolds for odor-driven innate and acquired appetitive preferences
Source: Nat Commun. 2023 Aug 5;14:4719. doi: 10.1038/s41467-023-40443-2 (PMC10404252; doi:10.1038/s41467-023-40443-2)
Supplement: Supplementary file 4 — Source Data [file 41467_2023_40443_MOESM4_ESM.zip › Figure2/2019613_right/ch8_11/text/gar_C4.txt]

0.3065333	0.5484	0.7334	0.4488667	0.5044	0.6848	0.2482	0.2709333	0.2407333	0.1708
1.2078	1.182667	1.0904	1.215733	0.6669334	0.8463333	2.1758	1.674867	0.3194	0.4026
1.510933	1.240467	1.322333	1.275133	1.018267	0.9954666	2.357933	2.443733	0.5527334	0.4407333
1.684067	1.403667	1.696	1.395533	1.646133	1.375533	2.406333	2.547933	0.6692	0.5273333
1.7252	1.506733	1.8542	4.149533	1.702067	1.662933	2.468933	2.6666	0.8112667	0.6176
1.755	1.515667	1.874467	4.271867	2.408933	1.777933	2.702733	2.947133	0.9678	0.8630667
2.4308	1.593	2.0244	5.164134	2.4656	2.675	2.737067	3.150733	1.020667	1.0448
2.435733	2.1142	2.552867	5.718467	2.674733	2.750667	2.808867	3.4986	1.125067	1.366667
2.5298	3.833867	3.302	5.787467	2.823533	2.7652	3.271867	3.5614	1.374	1.477067
2.589867	5.319667	3.519867	5.8596	3.046467	3.021267	3.340533	3.677	1.554067	1.5692
3.977267	5.329867	3.691	5.934933	3.242267	3.1012	3.483333	3.771333	1.646667	1.698667
4.553867	5.726	4.967	6.026333	3.291067	3.222	3.5552	4.0798	1.759333	1.8624
4.6012	6.265867	5.071	6.061267	3.536867	3.467667	3.678533	4.222333	2.034667	2.171867
4.673666	6.638933	5.149133	6.098467	3.972	4.0924	3.764667	4.5526	2.089333	2.234533
5.570333	7.1564	5.231733	6.168733	4.875533	4.225333	3.818667	4.8556	2.151867	2.3442
5.9522	7.728	5.383667	6.329533	5.215	4.4944	5.379133	4.973933	2.300133	2.4504
5.996867	7.767933	5.486866	6.8608	5.286334	5.8378	6.374467	5.267933	2.439933	2.5006
6.163267	7.8878	5.571	7.705067	5.426466	6.438334	6.413867	5.485734	2.6292	2.5116
6.2118	8.424067	5.623667	8.163333	5.607	6.6192	6.562933	5.624133	2.633333	2.575733
6.349267	8.795267	5.7462	8.191334	5.815134	6.6598	6.801133	5.717533	2.690733	2.627067
6.352533	9.771867	6.441867	8.265933	6.124667	6.694533	6.878533	5.870667	2.693733	2.763467
6.6008	9.9914	6.485734	8.4314	6.187067	7.155133	6.964	6.009666	2.816733	2.993333
6.918733	10.06547	6.491734	8.4738	6.375333	7.260267	7.0298	6.381866	3.789333	3.052933
7.04	10.16147	6.647333	8.571934	6.549667	7.292	7.805867	6.4284	3.829867	3.128
7.1752	10.291	6.8256	8.6156	6.7936	7.4732	9.6064	6.872066	4.0082	3.420533
7.4492	10.33027	7.1212	9.2248	6.914134	7.590066	9.750533	8.183333	4.149333	3.52
7.8284	10.37607	7.232467	9.331067	7.506067	7.711733	9.762134	8.347266	4.273	3.6154
7.901067	10.42747	7.3892	9.406333	7.539067	7.883467	10.11227	9.338533	4.3636	3.774
8.073466	10.6108	8.121734	9.507867	7.623734	8.1766	10.78813	9.513267	4.426333	3.844933
8.3248	10.93233	9.029266	9.627533	7.956933	8.395866	11.17073	11.5118	4.483867	3.952
8.390067	11.02793	9.5168	9.798266	8.005267	8.443533	11.64507	11.58813	5.158134	4.0224
8.474934	11.05767	10.05133	10.5738	8.638667	8.572733	11.87233	11.6894	5.5756	4.059733
9.225866	11.15433	10.3092	10.70613	8.7206	8.611533	11.95027	12.1476	5.677933	4.249533
9.247933	11.85007	10.48327	10.97787	10.24747	8.696733	12.17073	13.2716	6.189667	4.286933
9.542666	12.18707	10.55313	11.03407	10.62447	8.926333	12.51827	14.99687	6.9254	4.376067
9.620466	12.37953	11.1478	11.10593	10.685	9.319467	12.67207	15.14827	7.176466	4.525466
10.35407	12.48107	13.7024	11.23973	10.80967	9.711467	12.7874	15.15953	7.410867	4.554
10.65487	12.5652	13.8022	11.86747	11.13127	9.876667	12.88527	15.27367	7.496533	4.6382
10.70913	12.7828	14.9552	12.35107	11.1672	10.20067	13.17327	15.44973	7.503667	4.785867
10.9496	12.88373	15.20713	12.3964	11.26267	10.424	14.3324	15.55027	7.711333	4.925
11.06893	14.01487	15.92207	12.47587	11.52893	10.4826	14.5554	15.5598	7.8774	5.115867
11.31153	14.33313	16.30533	12.9782	11.6602	10.58527	14.78513	15.7736	8.858533	5.171467
11.562	14.50807	16.5	13.54593	12.07447	10.64193	14.99313	15.83407	8.933	5.3316
12.48367	14.58153	16.71467	13.7184	12.61573	10.67907	15.12033	15.8754	9.0124	5.547067
12.89167	14.58547	16.78567	13.8054	12.74253	10.7646	16.047	16.262	9.799867	6.071067
12.96227	15.02367	16.8514	14.01053	13.09	10.91933	16.28247	16.30487	9.972466	6.354466
13.16053	15.12493	16.88627	14.1258	13.20947	11.20927	17.02867	16.574	10.42253	6.633733
13.19307	15.39187	17.0594	14.252	13.30407	11.32727	17.16927	16.93193	10.4502	6.787333
13.27407	15.40727	17.1278	14.6958	13.38807	11.4094	17.2382	16.99553	10.48267	6.8958
14.20667	15.49427	17.19327	14.97793	13.46107	11.5642	17.2832	17.05507	10.52493	6.935266
14.27767	15.57273	17.31247	15.01413	13.51387	11.682	17.91833	17.45173	10.5866	7.220467
14.61127	15.90227	17.36347	15.359	13.61407	11.83013	17.98013	17.8408	11.0252	7.343933
14.95307	16.07233	17.43087	15.51407	14.03713	12.4224	18.00767	18.02073	11.07513	7.435467
15.092	16.47667	17.45227	15.6586	14.1176	12.9598	18.04147	18.11113	11.1098	7.863266
15.2066	18.01313	17.76627	15.9646	14.19247	13.3124	18.56407	18.17493	11.63333	7.9546
15.27267	18.5964	18.0508	16.035	14.4008	13.33533	18.66507	18.22427	12.33347	9.078667
15.38073	19.06753	18.64713	16.58713	14.6286	13.52867	19.2672	18.29927	12.39093	9.219666
16.92473	19.20967	18.7696	16.82293	15.20527	13.60753	19.304	18.3992	12.43307	9.342334
17.6818	19.37587	18.80353	17.1858	15.369	13.61847	19.31733	19.1046	12.46547	9.367733
19.71593	20.19313	19.2108	17.49653	15.40347	13.6832	19.42287	19.18867	12.5714	9.395267
19.8236	20.28333	19.51567	17.51753	15.71273	13.6904	19.44593	19.66827	12.68947	9.430133
20.13907	20.32787	19.84527	18.41173	15.74047	14.45947	19.6338	19.77213	13.355	9.434934
20.39693	20.38327	21.06333	18.66313	15.77047	14.52713	19.643	19.938	13.65627	9.762867
20.41353	21.30667	21.3336	18.9488	15.92087	14.582	20.0472	19.9586	14.03007	9.870133
20.74793	21.671	21.4204	19.1664	16.13367	14.6178	20.29607	20.11973	14.1126	10.19293
20.87873	21.7616	21.42427	19.67927	16.229	14.8584	20.3214	20.36733	14.36367	10.30873
20.9702	21.96627	21.7704	19.78707	16.48453	15.1336	20.42893	20.8024	14.64453	10.70653
21.11173	22.72527	21.9904	19.88847	17.64447	15.25	20.61813	20.80787	15.46887	10.78027
21.30387	22.75213	22.6568	20.25613	18.129	15.50633	20.6586	21.11413	15.61667	10.836
21.53167	23.1548	22.694	20.2928	18.1322	15.7182	20.66793	21.30647	15.71793	11.42747
21.84287	23.41967	23.39687	20.81147	18.5398	15.79053	20.6708	22.21933	16.0546	11.4704
22.34927	24.30607	23.96707	20.95447	18.5496	16.24713	20.76533	22.2502	16.15773	11.51353
22.42273	24.3794	24.0984	21.93673	19.00133	16.72533	20.91633	22.35133	16.99433	11.71307
23.12987	25.95833	24.19093	22.029	19.25933	16.82613	21.32967	22.41247	17.1382	12.25673
23.8676	26.12887	25.17307	22.0514	19.26793	16.872	21.37413	22.82573	17.1942	12.29733
23.99933	26.542	25.18127	22.1914	19.57027	16.955	21.6046	23.4864	17.351	13.21973
24.83613	26.73293	25.22733	22.28927	19.71727	16.99253	21.8404	24.26553	18.84287	13.23587
24.88033	26.88073	25.28027	22.77493	19.82713	17.041	21.99027	24.97413	18.8966	13.69573
24.9352	27.02873	25.30467	24.0536	20.36633	17.04687	22.12227	25.11687	18.9464	14.0318
25.6912	27.08547	25.47953	25.2948	20.38233	17.3636	22.25787	25.36493	19.13227	14.09787
25.98027	27.44873	25.675	25.43753	20.39807	17.38693	22.33473	25.5196	19.23293	14.20487
27.049	27.48633	26.12793	25.8544	20.46827	17.39987	22.49013	25.5796	19.54093	14.25233
27.53653	27.67767	26.187	25.95533	20.49793	17.4342	22.652	26.3592	19.59473	14.267
27.5844	27.78493	27.19493	26.52533	20.53407	17.59387	22.7022	27.44133	19.75587	14.31393
27.62567	27.8718	27.50153	26.69293	21.01967	17.60053	22.75067	27.4768	20.40613	14.38273
27.64093	27.99287	27.6568	27.07033	21.76333	17.6126	23.4652	27.73873	20.7066	14.42187
27.82967	28.20107	27.71447	27.1352	21.94987	17.68933	23.4852	28.25427	20.95627	14.66907
28.0178	28.45947	27.75233	27.33847	22.66367	17.69627	23.59027	28.37827	21.43033	15.40867
28.20147	28.9282	27.82407	28.00427	23.2004	17.7366	23.6596	28.59333	22.39887	15.41913
28.98927	29.6742	28.35747	28.236	23.24553	17.7896	24.07947	28.67887	23.21493	15.67553
29.04207	30.2014	28.6286	28.28913	23.4168	17.79447	24.55293	29.13087	23.3258	15.82747
29.50233	30.3272	28.8072	28.62047	24.2306	17.83047	24.80633	29.55347	23.45713	15.836
29.51353	30.3868	28.84767	28.66727	24.3846	18.2672	24.9068	29.8596	23.5154	16.01293
29.56707	30.57647	29.04893	29.09153	24.9902	18.4774	25.05367	29.95593	24.12367	16.12273
29.56987	30.67853	29.166	29.28587	25.10773	18.7718	25.25253	30.03167	24.20113	16.25667
30.1462	30.8854	29.31553	30.03787	25.12813	18.85113	25.35693	30.09513	24.58687	16.34113
30.3462	30.94267	29.69553	30.16367	25.229	19.17747	25.4736	31.47367	24.695	16.80007
30.35267	31.48447	29.79313	30.7484	26.25487	19.3568	25.88367	31.92113	24.7712	16.9828
30.48727	31.96687	29.88653	30.88873	26.78613	21.7346	26.06593	31.975	24.84487	17.03287
30.9922	32.2632	29.90047	30.95753	27.06033	21.9076	26.77227	32.05027	24.88053	17.13593
31.4698	32.41173	30.12233	31.0878	27.116	22.29753	27.05633	32.35433	25.5434	17.39253
31.66833	32.50146	30.20487	31.161	27.82207	22.35653	27.13373	32.4844	25.82673	17.88647
32.5604	32.61547	30.27473	31.2578	27.88447	22.38827	27.59233	32.65953	25.909	18.10293
32.61127	34.83293	30.51653	31.3068	28.0122	22.4986	27.66267	33.04833	26.1834	18.29447
33.143	36.3802	30.78307	31.452	28.262	22.54693	27.7802	33.14887	26.51593	18.39073
33.20407	37.0896	30.9204	32.1582	28.4096	22.59653	28.15273	33.29573	26.53887	19.4218
33.98913	37.2912	31.0298	32.41613	28.48787	23.22207	28.229	33.63413	26.6982	19.51747
34.0196	38.053	31.06707	32.608	28.97767	23.5956	28.24847	33.8544	26.73107	19.78233
34.10867	38.08993	31.39527	32.84793	29.1808	23.62987	28.46973	33.98233	27.0184	19.91987
34.74173	38.161	31.67793	32.87226	29.27247	23.92633	29.3726	34.52647	27.25287	20.00027
34.97626	38.2096	32.06753	32.91293	29.3868	24.03087	29.4978	34.78593	27.2616	20.0282
35.1356	38.29527	32.5366	32.9822	29.4008	24.088	29.53727	34.7926	27.405	20.095
35.57953	38.3536	33.36234	33.06873	29.48473	24.3008	29.5828	34.8464	27.90493	20.12427
35.742	38.3572	33.44893	33.6222	29.70487	24.5768	29.77807	34.88213	28.10073	20.13133
35.83047	39.09633	33.75247	33.7084	29.86367	24.86053	30.81013	34.8994	28.32507	20.23087
36.03627	39.15927	33.864	33.93333	30.0226	24.9668	31.52	34.97313	28.4268	20.33313
36.13906	39.1942	34.08407	34.5764	30.09973	25.057	31.80833	35.08847	28.47833	20.3772
36.31067	39.31733	34.1752	34.6124	30.18307	25.12893	31.8132	35.62113	29.8536	20.45347
36.57087	0	35.1996	34.70613	30.313	25.20393	31.85227	35.72773	29.8728	20.46807
36.82647	0	35.40294	34.7882	30.33233	25.29253	31.9056	35.84207	29.89407	20.66587
37.18093	0	35.5586	34.82127	30.49613	26.217	31.9396	35.88513	30.29073	20.91273
37.485	0	35.8964	35.2376	31.0592	26.83227	31.9432	36.10867	30.39387	21.05753
37.68173	0	35.9346	35.90854	31.08067	27.7944	32.02367	36.44067	30.54993	22.4066
37.85187	0	36.47547	35.98314	31.12373	27.832	32.31067	36.97346	31.0412	25.8652
38.16453	0	36.63087	36.33327	31.23153	28.01387	32.3314	37.09513	31.1572	26.0522
38.3658	0	36.7968	36.91553	31.25293	28.10107	32.96427	37.44187	31.22367	26.217
38.452	0	36.829	37.06493	31.8414	28.58473	33.2394	37.6696	31.27933	26.97147
38.5536	0	37.1864	37.36953	32.777	28.68547	33.2892	38.34433	31.89	27.08567
38.775	0	37.25907	37.5554	32.80567	28.7444	33.47733	38.53827	32.22626	27.23887
38.82533	0	37.52487	38.01213	33.2502	28.80167	33.5518	38.8612	32.61794	27.36873
38.96913	0	37.6844	38.39487	33.32347	29.306	33.5962	38.91533	33.16007	27.72567
39.11987	0	37.78313	38.5556	33.43413	29.3636	33.80667	39.02467	33.257	28.1284
39.50313	0	0	38.99987	34.3108	29.49113	34.06347	39.07833	33.26207	28.20933
39.6516	0	0	39.04347	34.789	29.6326	34.18713	39.26567	33.47653	28.33433
0	0	0	39.924	34.87287	30.111	34.19393	39.30433	33.6362	28.8454
0	0	0	0	36.32367	30.1646	34.26826	39.32727	33.66173	30.87
0	0	0	0	36.36273	30.7346	34.4602	39.40434	33.9482	31.10433
0	0	0	0	36.46127	30.8368	34.6652	39.4584	34.12487	31.26787
0	0	0	0	36.92027	30.8906	35.23633	39.52267	34.3118	32.28867
0	0	0	0	37.23367	30.94607	35.68307	39.69353	34.34307	32.5278
0	0	0	0	37.2702	31.00567	35.80807	0	34.37567	32.57147
0	0	0	0	37.50913	31.10847	35.94933	0	34.62013	32.6906
0	0	0	0	37.72007	31.18473	36.01313	0	34.8138	32.76973
0	0	0	0	38.1186	31.37427	36.14427	0	35.90407	32.7804
0	0	0	0	38.2852	32.68907	36.26033	0	35.95647	32.84353
0	0	0	0	38.843	32.7152	36.30167	0	36.56027	32.8698
0	0	0	0	39.20087	32.95827	36.6696	0	36.64553	33.1902
0	0	0	0	39.39193	33.82507	36.71233	0	36.7016	33.58407
0	0	0	0	39.87447	34.0822	36.82147	0	38.14167	33.72626
0	0	0	0	0	34.14	36.90607	0	38.27733	33.876
0	0	0	0	0	34.19913	36.97027	0	38.38607	33.96273
0	0	0	0	0	34.31007	38.97553	0	38.7384	35.4052
0	0	0	0	0	34.33607	39.14287	0	38.76747	36.04593
0	0	0	0	0	34.45807	39.195	0	38.81433	36.25887
0	0	0	0	0	35.6208	39.3972	0	39.03713	36.39613
0	0	0	0	0	35.8576	39.60013	0	39.13953	36.72766
0	0	0	0	0	35.96367	39.83633	0	39.20287	37.1454
0	0	0	0	0	36.14807	39.935	0	39.45893	37.20787
0	0	0	0	0	36.21707	39.98207	0	39.593	37.32147
0	0	0	0	0	36.55487	0	0	0	37.34527
0	0	0	0	0	36.60367	0	0	0	37.37447
0	0	0	0	0	36.7512	0	0	0	37.40373
0	0	0	0	0	36.7794	0	0	0	37.56
0	0	0	0	0	36.81653	0	0	0	37.96327
0	0	0	0	0	37.39387	0	0	0	38.0132
0	0	0	0	0	37.96393	0	0	0	38.1114
0	0	0	0	0	38.08207	0	0	0	38.32967
0	0	0	0	0	38.21007	0	0	0	38.4562
0	0	0	0	0	38.24753	0	0	0	38.81513
0	0	0	0	0	38.62147	0	0	0	38.87813
0	0	0	0	0	38.8912	0	0	0	38.92387
0	0	0	0	0	39.54613	0	0	0	39.04167
0	0	0	0	0	39.59286	0	0	0	39.1006
0	0	0	0	0	39.70387	0	0	0	39.18253
0	0	0	0	0	39.7962	0	0	0	39.47313
0	0	0	0	0	39.83213	0	0	0	39.59227
0	0	0	0	0	0	0	0	0	39.76973
0	0	0	0	0	0	0	0	0	39.83133
