# Supplementary material for: Neural manifolds for odor-driven innate and acquired appetitive preferences
Source: Nat Commun. 2023 Aug 5;14:4719. doi: 10.1038/s41467-023-40443-2 (PMC10404252; doi:10.1038/s41467-023-40443-2)
Supplement: Supplementary file 4 — Source Data [file 41467_2023_40443_MOESM4_ESM.zip › Figure2/2019613_right/ch8_11/text/chex_C2.txt]

8.760667	12.51367	1.553	1.940267	0.9826667	2.320133	0.929	1.256267	5.384267	1.159933
8.855467	12.60847	1.6694	1.979933	1.990667	3.866267	0.9798667	4.5606	6.861267	1.569267
9.133467	18.63053	6.444267	2.0482	2.7282	4.1854	1.101333	7.426	6.931334	5.1162
12.82453	20.932	6.674533	2.116933	3.334467	4.231067	10.00827	12.8152	19.2178	7.117667
12.89027	20.97007	6.730333	2.296333	3.387467	4.306067	10.76113	15.07527	19.4738	7.215867
12.98453	21.03287	6.805867	3.268867	3.483533	4.428467	17.03507	22.82433	21.4856	8.427267
13.12293	22.59147	14.6336	3.401467	3.589867	5.148733	17.1118	23.47927	21.55113	21.92113
15.1256	25.14867	14.844	3.5208	3.8314	5.6964	17.23413	23.6928	21.59507	34.65267
16.56993	25.31373	14.89867	13.17727	8.324467	5.766133	18.59013	24.50807	22.32593	34.7476
16.6812	31.0442	35.2298	13.6606	8.363267	5.802866	19.1086	26.009	27.69593	39.18333
20.30793	31.84847	0	17.2066	8.4132	5.901267	19.59407	26.09113	28.70873	39.2274
20.39473	33.444	0	17.32713	15.9908	6.775933	19.66293	26.17747	28.74093	39.318
22.04527	0	0	18.1038	16.84513	8.924	36.45527	27.0342	28.76233	39.3938
22.201	0	0	29.6652	19.69653	13.44527	38.18367	28.23773	28.79207	0
22.30893	0	0	30.38327	20.3676	14.646	0	30.2856	28.87147	0
22.36747	0	0	30.55367	21.01027	16.93153	0	30.72727	28.946	0
26.9846	0	0	31.36887	21.1784	19.12787	0	31.88633	29.07713	0
29.40667	0	0	0	21.2612	22.54667	0	32.34507	29.1406	0
30.83233	0	0	0	22.61253	24.97467	0	35.78193	29.245	0
0	0	0	0	37.70707	0	0	35.86227	36.30487	0
0	0	0	0	38.22693	0	0	37.1068	0	0
0	0	0	0	39.03627	0	0	37.86487	0	0
0	0	0	0	0	0	0	39.69393	0	0
