# Supplementary material for: Neural manifolds for odor-driven innate and acquired appetitive preferences
Source: Nat Commun. 2023 Aug 5;14:4719. doi: 10.1038/s41467-023-40443-2 (PMC10404252; doi:10.1038/s41467-023-40443-2)
Supplement: Supplementary file 4 — Source Data [file 41467_2023_40443_MOESM4_ESM.zip › Figure2/2019613_right/ch8_11/text/apin_C2.txt]

0.8720667	2.3594	4.796667	5.137	5.057467	0.3908	3.341133	5.3974	5.4504	1.999867
8.003467	5.713733	4.846533	6.085733	11.92827	0.5168667	4.4268	9.367666	8.506	2.096667
8.0652	5.810266	5.853066	8.861067	14.2392	1.110467	4.5024	9.457334	14.7542	2.138467
8.118733	18.7882	5.982867	8.931334	21.21787	1.152733	4.608133	9.828934	14.82247	2.248
8.152734	18.9164	6.086	17.99873	28.80507	1.259933	4.727933	9.9936	14.9358	7.191933
8.201333	24.22847	6.392334	18.12127	29.33113	4.396133	6.932	12.28327	15.976	20.87253
8.334867	27.4932	6.642533	18.2656	30.87367	5.369534	7.009067	12.55167	17.17167	20.96807
8.685333	30.06927	6.6992	35.5064	34.59307	7.3454	7.106266	12.611	18.87853	22.983
14.7114	0	6.8984	37.1742	34.63867	8.776934	7.1744	12.68493	21.4814	23.08747
15.0096	0	9.615133	39.6488	34.733	11.88833	10.1636	12.84193	22.0378	36.85493
19.6698	0	9.708933	0	36.5044	13.51847	10.26353	14.85693	22.2902	37.5506
24.07713	0	10.3688	0	36.72387	13.87527	15.0212	14.9432	0	38.72607
27.84967	0	11.68787	0	36.81593	13.91707	15.08127	22.2606	0	38.77473
30.4492	0	12.171	0	36.93853	15.05053	18.73707	22.49273	0	38.84487
30.67573	0	14.30287	0	0	15.1152	20.64067	23.0402	0	0
30.84253	0	14.393	0	0	15.21253	22.73593	23.17573	0	0
31.8494	0	15.89593	0	0	15.36547	22.8202	23.9246	0	0
32.5804	0	16.13553	0	0	15.49247	31.9348	26.4268	0	0
0	0	29.7834	0	0	15.787	35.4458	26.5726	0	0
0	0	32.86553	0	0	16.153	38.8304	26.76553	0	0
0	0	33.19093	0	0	19.3834	38.92713	26.787	0	0
0	0	33.37373	0	0	19.60587	0	26.8372	0	0
0	0	33.42793	0	0	34.16327	0	26.98633	0	0
0	0	34.58773	0	0	37.24273	0	28.7852	0	0
0	0	0	0	0	0	0	28.83933	0	0
0	0	0	0	0	0	0	32.40473	0	0
0	0	0	0	0	0	0	32.55173	0	0
0	0	0	0	0	0	0	32.9602	0	0
