# Supplementary material for: Neural manifolds for odor-driven innate and acquired appetitive preferences
Source: Nat Commun. 2023 Aug 5;14:4719. doi: 10.1038/s41467-023-40443-2 (PMC10404252; doi:10.1038/s41467-023-40443-2)
Supplement: Supplementary file 4 — Source Data [file 41467_2023_40443_MOESM4_ESM.zip › Figure2/2019613_right/ch8_11/text/gua_C4.txt]

0.2195333	0.1295333	0.1606667	0.1037333	0.0336	0.09606667	0.1182	0.4497333	0.264	0.06426667
0.3388	0.2348	0.4150667	0.6358666	0.7848	0.1837333	0.3131333	0.4851333	0.3028	0.1345333
0.4460667	0.2694	0.4206667	0.7062666	0.9809333	0.4675333	0.3452	0.9923334	0.3698667	0.1882667
0.7773333	0.7459334	0.4624	0.8146667	1.591133	0.5833333	0.3958667	1.081733	0.4574	0.2838
0.809	0.7866	0.5960667	1.156667	1.8202	0.7866	0.6258667	1.154467	0.5177333	0.3954
0.8306	0.8859333	0.6668	1.369867	1.8786	1.690733	0.6876	1.3222	0.8093333	0.5606667
0.8841333	1.0258	0.7813333	1.772333	1.930667	1.735733	1.252267	1.4192	0.9518	0.6182
0.9135333	1.616133	0.7886667	1.807	2.110467	2.406267	1.4986	1.5278	1.606067	0.7185333
1.051	1.664333	0.836	1.9254	2.359333	2.777933	1.648333	2.0076	2.092467	0.8871334
1.067733	1.732133	0.9106	2.016533	2.580867	2.804067	1.762867	2.104	2.176333	1.257867
1.219333	2.032	0.9575334	2.423733	2.827333	2.978	1.9438	2.247533	2.248933	1.351867
1.382733	2.208	1.1014	2.497667	2.990867	3.083933	2.005133	2.690933	2.308067	1.509733
1.553267	2.4304	1.907667	2.713333	3.106067	3.2148	2.052733	2.919267	2.591	1.602067
1.621467	2.512133	2.053067	2.778333	3.4176	3.4654	2.069933	2.970733	3.020667	1.721267
1.724133	2.552867	2.2306	2.874667	3.596467	3.5586	2.1586	2.9758	3.118933	1.730067
1.9102	2.674467	2.672733	2.932133	3.6212	3.598667	2.193933	3.081067	3.237867	2.755
1.99	2.7226	2.905133	3.681933	4.663867	3.7302	2.224933	3.0948	3.4374	2.798533
2.141267	2.765267	3.114267	3.766	4.7882	3.8632	2.230267	3.551133	3.4762	2.8542
2.331867	3.293	3.158867	3.885667	4.9576	3.921733	2.319533	3.722533	3.597133	2.907
2.4368	3.642333	3.306267	3.971333	5.0996	4.210467	2.4698	3.8244	3.679	2.987
2.6106	3.762133	3.5338	4.0728	5.1434	4.5272	2.534467	3.8872	3.814267	3.217933
2.6734	4.7342	3.609133	4.1496	5.190067	4.793733	2.910467	4.798067	3.852067	4.014733
2.684067	4.987267	3.8878	4.256533	5.223067	5.419066	3.024667	5.477933	4.208734	4.211467
2.865533	5.035533	4.152733	4.294466	5.227467	5.437267	3.561667	5.664933	4.421467	4.9554
2.9968	5.128667	4.195734	4.671733	5.282467	5.482	3.7006	5.798333	5.102467	5.045667
3.0922	5.421933	4.240733	4.7454	5.330133	5.5154	3.860133	5.8364	5.536	5.310266
3.288733	5.440733	4.271733	5.346667	5.371333	5.6148	4.566333	6.151866	5.993067	5.374267
3.2958	5.863067	4.284467	5.4	5.4284	5.720933	4.641067	6.568933	6.256333	5.4016
3.7104	6.001534	4.701867	5.581933	5.441867	6.536	5.336267	6.598933	6.309333	5.436
3.7432	6.113667	4.7556	6.925734	5.478133	6.608	6.228933	6.705867	6.3578	5.516267
3.863733	6.558133	5.141533	6.9936	5.507133	6.668533	6.3916	7.134333	6.777467	5.8526
3.904867	6.742	5.2598	7.149933	5.620067	7.473333	6.609133	7.729867	6.856933	6.037667
4.003733	6.926333	5.315267	7.248067	5.6306	7.5568	7.064867	7.755267	7.085	6.188133
4.046733	6.985133	5.364467	7.313066	6.427733	7.864666	7.1084	7.911334	7.181267	6.3302
4.1456	7.640867	5.536467	7.3636	6.450133	8.277467	7.279067	9.363	7.2124	6.708333
4.3888	7.664067	5.6662	7.4764	6.8458	8.347466	7.379467	9.490533	7.291133	6.825867
4.481067	7.754667	5.684067	7.635933	6.8846	8.560333	7.574	9.7468	7.4876	7.020267
4.886	7.858133	5.879333	7.809134	7.037734	8.660933	7.8278	10.60633	8.128734	7.141267
4.903067	7.961133	6.009867	8.170134	7.187067	8.831333	8.0914	10.64913	8.131534	7.308466
5.234334	8.0548	6.144667	8.2034	7.240533	9.016267	8.288134	10.69613	8.243867	7.7024
5.298267	8.170733	6.180933	8.2894	7.277133	9.033267	8.294333	10.74713	8.373734	8.087334
5.390733	8.402333	6.2688	8.6548	7.377666	9.039267	8.660133	10.79133	9.064934	8.157133
6.354133	8.466467	6.351933	9.218066	7.425933	9.1462	8.734134	11.06547	9.1104	8.215667
6.4028	8.504333	6.435	9.284933	7.5098	9.3504	9.051733	11.16173	9.193467	8.6182
6.426667	8.508467	6.6726	9.366333	7.6602	9.419933	9.201734	11.44133	10.27587	8.645866
6.4624	8.612267	6.749067	9.425933	7.707267	9.444333	9.394733	11.53973	10.30747	8.715
6.716467	8.682067	6.801667	9.531667	7.743866	9.4924	9.4728	11.68247	10.4042	8.7562
6.769533	9.063334	7.1976	9.595734	7.833133	9.700666	9.52	11.77847	10.44907	8.7902
6.772533	9.091467	7.268133	10.08293	8.160133	10.4458	9.618466	11.89133	10.49867	8.798133
6.8232	9.145267	7.309	10.23487	8.235133	10.58807	10.54727	12.01073	10.54253	8.849867
6.845133	9.298533	7.4062	10.25	8.326533	10.72107	10.6522	12.2012	10.65993	8.901466
6.902467	9.440666	7.524467	10.6524	8.370267	10.81527	10.69187	12.26473	10.72513	9.057867
6.9604	9.500134	7.606867	10.70587	8.429334	10.856	10.8016	12.55187	10.7616	9.136267
7.025867	9.564266	7.717733	10.8002	8.4858	11.0366	10.871	12.64607	10.86053	9.2672
7.103066	10.01287	7.880867	10.8392	8.490067	11.09533	11.1192	12.72253	11.04647	9.277267
7.144067	10.2158	7.927333	10.87847	8.494534	11.18927	11.17613	12.76913	11.1836	9.5644
7.313	10.31953	8.037	10.9196	8.733267	11.38393	11.32253	12.85353	11.36487	9.678933
7.338533	10.83607	9.070267	10.94933	9.009533	11.521	11.547	12.97593	11.4754	9.7348
7.983533	11.0242	9.4814	11.04947	9.087934	11.6278	11.62667	13.14593	11.5276	9.852533
8.084534	11.23247	9.5862	11.21627	9.144934	11.73567	11.71947	13.22827	11.64707	9.876133
8.349	11.33687	10.739	11.4876	9.2576	11.9738	11.8348	14.00673	11.7222	9.953733
8.654866	11.4326	10.84607	11.68827	9.275333	12.21947	11.87607	14.19767	11.85047	10.5252
9.0846	11.6722	10.90907	11.7682	9.6716	12.6486	11.88547	14.291	11.93387	10.582
9.333467	11.93853	10.95087	11.8524	9.876333	12.83107	12.015	14.426	12.0126	10.6656
9.509467	12.26367	11.02127	11.9512	9.9544	12.89887	12.0516	14.58607	12.07567	10.7054
9.578867	12.3176	11.11767	12.11533	9.979667	13.06547	12.07807	15.51587	12.83247	10.74507
9.610467	12.378	11.16447	12.18773	10.0934	13.27687	12.20607	16.2038	13.34127	10.8064
9.687533	12.53273	11.23507	12.3766	10.4748	13.34007	12.35953	16.2932	13.47847	11.021
9.938933	12.6924	11.44227	12.76373	10.66493	13.92233	12.48147	16.45073	13.56027	11.26813
9.9792	12.77027	11.53727	12.80347	10.78713	14.1564	12.6878	16.54213	13.7516	11.38887
10.02113	13.05913	11.75087	12.82633	10.81573	14.25887	12.8808	16.8248	14.00333	11.67207
10.10073	13.19707	11.833	12.91673	11.01153	14.33753	12.96947	16.94667	14.07853	11.80067
10.1834	13.24527	11.99653	12.98393	11.36933	14.3964	13.0944	17.01487	14.10907	12.0424
10.19893	13.377	12.06267	13.08673	11.3828	15.60747	13.48327	17.78953	14.11427	12.1564
10.96773	13.41193	12.3174	13.09987	11.6104	15.70487	14.06327	17.8154	14.22093	12.25593
11.08053	13.4902	12.44407	13.14007	11.67353	15.79587	14.07207	17.91747	14.243	12.33513
11.15913	13.59653	12.56147	13.2144	11.68033	15.9128	14.23347	17.99053	14.95607	12.42173
11.24347	13.6786	12.63787	13.22993	11.72927	15.943	14.33973	18.5196	15.27853	12.58127
11.3122	13.75913	12.65307	13.31133	11.75033	16.0596	14.405	19.194	15.3816	12.6054
11.36047	13.8176	12.77667	13.3674	11.80007	16.06367	14.41967	19.2554	15.72093	12.74713
11.4858	14.04293	12.84773	13.38453	11.86367	16.49433	14.7632	19.34053	15.9532	12.82907
11.54333	14.05993	13.00407	13.4274	12.0326	16.6168	15.96053	19.98913	16.3258	12.999
11.60773	14.13227	13.09753	13.56373	12.21493	16.65873	16.22353	20.8068	16.35753	13.07627
12.01993	14.21287	13.13913	13.7332	12.38107	16.69573	16.24033	20.8894	16.58207	13.5624
12.22987	14.24767	13.29313	14.33733	12.4758	16.72293	16.3914	20.89647	16.743	13.76907
12.43513	14.38147	13.3874	14.66267	12.53153	16.76893	16.521	21.1388	16.77327	13.86407
12.47553	14.6932	13.69873	16.1638	12.72487	16.80433	16.58673	21.2926	16.91833	13.9142
12.51047	14.91333	13.76907	16.2336	12.79833	16.8502	16.86293	21.2966	18.27893	14.33293
12.55347	15.1242	13.93293	16.2648	12.9166	16.89613	16.90047	21.37433	18.4838	14.38673
12.61707	15.14947	14.0584	16.8172	13.14947	17.14273	16.9772	21.4272	18.6212	15.8698
12.6922	15.52053	14.24567	16.85873	13.31627	17.40233	17.171	21.62033	19.37107	15.91033
13.06867	16.20207	14.40233	16.9864	13.40447	17.50073	17.49	21.743	19.666	16.12573
13.26353	16.22247	15.07747	17.0998	13.42193	17.57507	17.56093	21.95713	20.03393	16.24327
13.39547	17.02993	15.1714	17.24073	13.4694	17.6178	17.6454	22.21293	20.25067	16.57193
13.59773	17.04613	15.42553	17.36787	13.5346	17.69153	17.736	22.4954	20.41913	17.1254
13.78673	17.0974	16.07307	17.53073	13.64753	18.7836	18.078	22.95453	20.53313	17.17733
14.2268	17.15173	16.21033	17.69447	13.87053	19.15293	18.19253	23.43913	21.12787	17.49793
14.42927	17.49987	16.35453	17.73833	14.39247	19.2022	18.24733	23.8474	21.20227	17.55593
14.51413	17.88107	16.52433	17.8066	15.2498	19.2742	18.3202	23.88993	21.9862	17.7282
14.52653	18.03787	16.55847	17.95813	15.34373	19.41387	18.33113	24.0738	22.22613	17.81673
14.6564	18.4706	16.6534	18.99707	15.47507	19.4894	18.51153	24.15047	22.3212	18.12433
14.66093	18.60033	16.96547	19.4192	15.7596	19.68187	18.58687	24.20067	22.77813	18.18727
14.71193	18.69233	17.2438	19.63333	15.95227	19.7328	18.6866	24.27113	22.78653	18.19127
14.86113	19.06667	17.28293	19.78953	16.05833	19.8394	18.95367	24.4988	22.94613	19.5642
14.90707	19.766	17.39813	20.08713	16.1508	19.94653	19.1568	24.51307	23.35933	20.47593
14.92747	19.86573	17.7474	20.26693	16.80147	19.95173	19.72707	25.50413	23.47527	20.70333
15.03687	19.90087	18.4424	20.3364	16.873	20.6172	19.92593	25.56867	23.5738	20.78073
15.2196	20.66647	18.86033	20.393	16.913	20.92087	19.961	26.1336	24.3502	20.8924
15.28073	20.73473	19.13127	20.39813	16.95073	21.01287	20.22053	26.31567	25.2776	21.27793
15.38993	20.8732	19.407	20.4228	17.0662	21.20307	20.69467	26.447	25.39107	21.48867
15.75127	21.59913	19.52707	20.47673	17.1032	21.2414	20.78487	26.4972	25.39827	21.6108
16.2792	22.00867	19.70713	20.58407	17.1444	21.6466	20.86787	26.6876	25.59507	21.79633
16.3114	22.5298	20.0248	20.61107	17.31567	22.40313	20.9038	26.7962	25.67253	21.99447
16.40973	23.52487	20.16287	20.71447	17.40833	22.54313	20.95513	26.81393	25.8558	22.10887
16.497	23.54407	20.17527	20.72247	17.442	22.62127	21.079	26.84767	26.03793	22.34053
16.78133	23.59367	20.28107	20.98273	17.54353	22.6676	21.79333	26.8832	26.17013	22.56327
17.115	23.7024	20.71787	21.05133	18.0538	22.6912	21.8432	26.92247	27.31287	22.6524
17.39153	23.93327	20.93747	21.06793	18.60093	22.7734	21.92487	27.05267	27.3332	22.72027
17.5424	24.04867	21.21793	21.83427	19.39293	22.9306	21.93707	28.0958	27.36593	23.45573
17.83447	24.1082	21.22067	21.89473	19.49647	23.25267	22.05313	28.21513	27.5146	23.57273
17.85393	24.32767	21.36753	22.02547	20.00367	23.46007	22.13613	28.24107	28.186	23.84927
18.2548	24.45447	21.47493	22.38107	20.115	23.7224	22.1654	28.26473	28.25693	23.87147
18.51247	24.99613	21.82733	22.39787	20.25367	24.17307	22.1724	28.27273	28.53573	24.2524
18.69767	25.0324	21.8634	22.46073	20.54527	24.529	22.2164	28.3802	29.91287	24.6246
18.84433	25.36827	22.039	22.60433	21.163	24.62533	22.25293	28.67953	30.00013	24.7178
18.85693	25.43487	22.291	22.61473	21.26947	24.92013	22.39393	28.70433	30.08347	24.75653
19.05993	25.45907	22.49147	22.70493	21.37547	25.1582	22.72047	28.799	30.2266	24.808
19.36887	25.56273	22.6376	22.87987	21.69873	25.1716	22.81333	29.59067	30.3176	24.88793
19.59273	25.82933	22.70127	23.21373	21.84887	25.2166	22.94293	29.8992	30.47167	25.63153
19.62607	25.94173	22.71993	23.49767	22.05267	25.57133	23.07533	30.67107	30.6984	26.0172
20.49067	26.03853	22.77887	23.7058	22.06967	26.23547	23.16953	30.77613	31.23787	26.0462
20.787	26.06847	22.78427	23.79393	22.24647	26.4836	23.56567	31.25867	31.3012	26.0978
20.95667	26.17427	22.94367	23.827	22.51967	27.09253	24.24773	31.34167	31.53807	26.3886
20.99867	26.3162	23.12293	23.88213	23.07513	27.13607	24.2904	31.93227	31.75013	26.45013
21.0632	26.36627	23.15233	24.29467	23.1514	27.20393	24.59667	32.37947	31.78573	26.82047
21.19633	26.41773	23.91193	24.71527	23.37287	27.2436	25.36667	32.94433	31.913	27.02913
21.277	26.7944	23.95473	24.8798	23.4668	27.2912	25.3862	33.0058	32.34507	27.5844
21.3182	26.85607	24.0086	25.0296	23.81373	27.4924	25.487	33.4748	32.4106	27.87753
21.4824	27.08107	24.05467	25.16187	23.90027	27.50547	25.62613	33.67173	32.763	27.90973
21.77747	27.15967	24.345	25.30287	23.9264	27.56453	25.7664	34.39107	33.55107	28.03827
22.07047	27.20713	24.4162	25.34607	23.95147	27.60733	25.98553	34.62947	33.65147	28.57567
22.20347	27.26733	24.86693	25.43227	24.11727	27.71433	26.16233	34.7886	33.77693	29.9118
22.3388	27.3348	25.25433	25.6472	24.28427	27.85967	26.2398	34.96933	34.14993	31.15667
22.88973	27.4228	25.51007	25.77233	24.69047	27.97247	26.5492	35.01227	34.59753	31.42513
23.011	27.75847	25.52153	25.96153	24.75267	28.0478	26.60233	35.06947	34.931	31.59253
23.04233	27.7944	25.62687	26.00013	25.2802	28.11153	26.97593	35.159	35.03113	32.25447
23.1452	28.00167	25.7366	26.0932	25.37927	28.2054	27.13907	35.59787	35.44393	32.43587
23.23147	28.04773	26.05813	26.57813	25.4864	28.2976	27.21973	35.9394	36.05567	32.66927
23.41673	28.05073	26.29807	26.68367	25.52187	28.49007	27.26667	36.48573	36.68893	32.91287
23.73487	28.09867	27.08413	26.73627	25.55287	28.73547	27.3268	36.52107	36.74793	33.05153
23.85667	28.11093	27.09367	27.25913	25.62087	28.8198	27.51653	37.10007	37.242	33.1646
23.95333	28.82707	27.1554	27.48207	25.68847	28.88967	27.5622	37.1226	37.32127	33.2326
23.98727	28.9654	27.3118	27.86533	25.72767	29.08733	27.56673	37.14427	37.36067	33.5334
24.09393	29.1594	27.33353	27.99067	25.83887	29.20587	27.68707	37.35747	37.40133	33.76893
24.24013	29.4534	27.8188	28.1152	25.987	29.21227	28.121	37.43567	37.54207	33.92507
24.39113	29.6846	28.19893	28.26467	26.04887	29.37233	28.37933	37.512	37.64473	33.9814
24.4192	29.87587	28.29647	28.73073	26.71527	29.38313	28.43593	37.8068	37.7086	34.0914
24.49047	30.01107	28.30533	28.7356	26.99973	30.25847	28.82047	37.939	37.9476	34.1094
24.9368	30.0406	28.316	28.84573	27.17007	30.41793	29.04353	37.95593	38.70927	34.16253
25.00113	30.30693	28.3824	28.9638	27.2752	31.76187	29.42913	38.0028	39.42907	34.21593
25.04707	30.32387	28.421	29.1428	28.52693	31.893	29.48987	38.2604	39.62887	34.27533
25.50067	30.36467	28.43067	29.41947	28.614	31.92953	29.57673	38.32413	39.74253	35.84313
25.9074	30.40747	28.92847	29.42953	29.06867	31.98913	30.3994	38.3852	0	36.28007
26.08167	30.441	28.98247	29.45753	29.43433	32.6498	30.40327	38.55847	0	36.61507
26.19867	30.57527	29.03673	29.5126	29.68173	32.923	30.4882	38.60067	0	36.67067
26.252	30.81827	29.5896	29.69907	29.927	33.06287	31.90927	38.6422	0	36.68213
26.29593	30.96407	29.68387	29.80733	29.9524	33.62627	32.99633	38.67893	0	36.75953
26.30773	30.98767	29.92533	30.0346	30.02893	33.6334	33.07527	39.0018	0	36.814
26.34787	31.05527	30.0586	30.13013	30.07193	34.41347	33.54767	39.11087	0	36.91153
28.88447	31.20693	30.2142	30.21107	30.2654	34.4652	33.66153	39.66013	0	37.05753
28.92393	31.56287	30.2476	30.26433	30.31633	34.55433	33.76674	39.73967	0	37.54887
29.05667	31.764	30.58213	31.29313	31.00773	34.63	33.8486	0	0	38.24887
29.181	31.9058	30.6762	32.1548	31.21847	34.99733	34.1156	0	0	38.34047
29.29027	32.2064	31.16773	32.28113	31.2948	35.00087	34.13887	0	0	38.4548
29.44713	32.211	31.2578	32.29773	31.45527	35.59513	34.1952	0	0	38.49007
29.57	32.4024	31.30433	32.95067	32.50013	35.9402	34.2222	0	0	38.5162
29.89487	32.50753	31.34793	33.06813	32.7874	36.157	34.30287	0	0	38.7022
30.0058	32.54947	31.49573	33.38667	32.865	36.6612	34.54187	0	0	39.30067
30.122	32.64393	32.95753	33.43033	32.913	36.70513	35.0432	0	0	39.35033
30.8652	32.6518	33.48907	33.58047	32.96033	37.00073	35.29327	0	0	39.42567
31.137	33.0556	33.5116	33.6394	33.07207	37.4598	35.50793	0	0	39.5732
31.29347	33.09426	33.5506	33.64773	33.32993	38.28953	35.55993	0	0	39.7654
31.3052	33.1374	34.6222	33.67307	33.35413	38.4022	35.58293	0	0	39.83547
31.45153	33.22913	34.6716	33.8418	33.47573	38.67687	35.9168	0	0	0
31.55513	33.2598	34.8104	34.134	33.6302	38.69507	36.07353	0	0	0
32.1924	33.35534	35.0072	34.1884	33.73673	38.82047	36.8836	0	0	0
32.39734	33.47393	35.18467	34.5584	34.11087	39.02374	37.02193	0	0	0
32.533	33.49273	35.23353	34.61173	34.14367	39.20827	37.3536	0	0	0
32.76073	33.61934	35.6332	34.72133	34.26	39.73687	37.86587	0	0	0
32.8744	33.73973	35.67693	35.4246	34.27507	0	38.0064	0	0	0
33.4206	34.0402	35.85753	35.65493	34.35233	0	38.42707	0	0	0
33.5296	34.1404	36.63807	35.76406	34.40574	0	39.636	0	0	0
33.73133	34.5838	36.7476	35.81413	34.44973	0	39.6834	0	0	0
33.76733	34.86587	36.83027	35.86153	34.54547	0	39.98454	0	0	0
33.83833	34.87027	36.97906	36.24787	34.64046	0	0	0	0	0
33.9348	35.07133	37.01713	36.71133	35.03153	0	0	0	0	0
34.01773	35.49107	37.03533	36.77453	35.18667	0	0	0	0	0
34.13287	35.90287	37.12287	36.9632	36.32327	0	0	0	0	0
34.17187	36.70147	37.13567	37.4856	36.39314	0	0	0	0	0
34.2554	36.82167	37.21827	37.55467	36.7146	0	0	0	0	0
34.4592	36.91	37.4572	37.58133	36.7638	0	0	0	0	0
34.57487	37.14454	37.516	37.61853	37.23247	0	0	0	0	0
34.7192	37.462	37.55493	37.8086	37.29373	0	0	0	0	0
34.80353	37.50087	37.7116	38.11587	37.3254	0	0	0	0	0
34.9954	38.27447	37.7634	38.25593	37.51954	0	0	0	0	0
35.0324	38.29753	38.21693	38.58467	37.62587	0	0	0	0	0
35.8086	38.311	38.56067	39.0588	37.8112	0	0	0	0	0
35.85733	38.415	38.826	39.2142	37.83407	0	0	0	0	0
35.8758	38.54127	39.01047	39.3574	37.88906	0	0	0	0	0
36.0226	38.85493	39.13847	39.4226	37.93627	0	0	0	0	0
36.0384	38.9486	39.188	39.4772	38.00426	0	0	0	0	0
36.2282	38.96633	39.65893	39.5158	38.06687	0	0	0	0	0
36.4458	39.08407	0	39.55987	38.33587	0	0	0	0	0
36.64547	39.15213	0	39.5686	38.45387	0	0	0	0	0
36.65473	39.31467	0	39.79787	38.56907	0	0	0	0	0
37.27887	39.93787	0	0	38.59846	0	0	0	0	0
37.51707	0	0	0	39.047	0	0	0	0	0
37.85713	0	0	0	39.35373	0	0	0	0	0
38.03187	0	0	0	39.41067	0	0	0	0	0
38.25974	0	0	0	39.55773	0	0	0	0	0
38.407	0	0	0	39.63307	0	0	0	0	0
38.41453	0	0	0	39.71353	0	0	0	0	0
38.5246	0	0	0	39.76733	0	0	0	0	0
38.6382	0	0	0	39.8902	0	0	0	0	0
38.698	0	0	0	39.97453	0	0	0	0	0
38.743	0	0	0	0	0	0	0	0	0
38.8736	0	0	0	0	0	0	0	0	0
38.96427	0	0	0	0	0	0	0	0	0
39.116	0	0	0	0	0	0	0	0	0
39.18113	0	0	0	0	0	0	0	0	0
39.2378	0	0	0	0	0	0	0	0	0
39.51633	0	0	0	0	0	0	0	0	0
39.65987	0	0	0	0	0	0	0	0	0
