# Supplementary material for: Neural manifolds for odor-driven innate and acquired appetitive preferences
Source: Nat Commun. 2023 Aug 5;14:4719. doi: 10.1038/s41467-023-40443-2 (PMC10404252; doi:10.1038/s41467-023-40443-2)
Supplement: Supplementary file 4 — Source Data [file 41467_2023_40443_MOESM4_ESM.zip › Figure2/2019613_right/ch8_11/text/msal_C3.txt]

0.2571333	0.6080667	1.855933	0.6517333	0.4320667	0.7095333	1.448867	1.250133	1.163067	0.4278667
0.6729333	0.7758667	2.499867	1.034133	4.824333	0.7589333	1.504933	1.317267	1.346333	0.4930667
1.386933	1.292133	5.339867	1.984267	5.195066	0.9455333	4.364533	1.384067	2.571533	0.5107333
1.517933	1.395333	12.00533	2.9578	5.724067	1.4588	4.5478	1.694467	4.248067	1.0242
1.5906	2.706867	12.8988	3.016	5.8774	1.846467	4.5642	1.825933	4.306467	1.063733
1.663533	2.847	13.15933	3.112733	5.9868	1.899467	4.644467	2.6246	4.353533	1.117
1.7604	3.030733	14.60907	4.707867	6.140934	1.964133	4.691933	2.948133	4.4608	2.914267
1.8312	3.109467	15.22793	4.937467	7.87	4.6606	4.7732	3.126333	4.928133	2.997867
2.045533	3.2098	20.99067	5.134867	7.928733	5.650333	4.838	3.539467	5.121133	3.106267
2.149333	7.500267	21.0638	5.2022	8.124333	5.677533	5.013333	3.588267	5.3382	3.881133
2.2096	7.580934	21.12293	5.3612	9.903067	7.021733	5.061133	3.6394	5.417533	4.068666
2.276067	8.6856	22.2464	5.5318	10.0008	7.849467	5.4264	3.718267	5.470333	5.538733
2.366333	8.765866	22.29867	5.606733	10.07627	7.864333	6.9132	3.835733	5.512667	6.1478
2.4166	8.869667	22.41693	5.9696	11.55633	11.26007	6.9762	4.072733	5.5674	6.1988
2.491533	8.994267	29.8664	6.018466	11.8576	11.38	8.603933	6.822	5.620867	7.010933
2.549133	13.90793	29.928	6.0856	15.13873	11.51227	9.395866	6.9006	5.6942	7.0978
2.6542	14.08733	30.57093	7.3302	15.58967	15.19053	9.540334	8.110534	5.7618	7.148
2.733667	14.17087	30.906	7.408867	15.9164	15.23773	9.718133	8.196533	6.319533	10.79453
2.7802	14.33553	31.32727	14.3426	15.9704	16.30213	14.21553	8.912333	6.385334	10.841
2.853733	14.62673	31.47507	14.8736	16.03267	16.455	16.67447	9.0874	8.801333	12.45433
3.0336	16.31753	32.3786	15.1512	16.2334	16.50447	17.3076	9.2458	10.1172	12.51673
3.235	16.3932	32.45307	17.60213	16.32253	16.62153	17.39107	9.2982	11.06447	12.58113
3.300467	18.79513	32.92267	22.06467	16.451	16.81547	18.38647	9.368867	11.1376	13.94553
3.475867	19.1474	33.04273	22.12853	16.53333	16.97253	19.68547	9.466666	11.28307	17.0296
3.5416	20.00613	33.85847	22.17973	16.5912	17.1482	20.0218	9.5572	11.37267	17.07987
3.627467	20.46693	33.94513	22.2266	16.6762	17.30367	20.5714	9.655867	11.52567	18.85907
3.636333	24.85487	34.23746	22.94927	18.95087	17.58087	20.64553	9.6686	11.83567	18.90087
3.774533	25.39427	34.28413	23.1476	19.11107	17.7608	20.74473	10.12773	11.8898	19.08493
3.936133	25.814	34.34153	23.25953	19.2424	17.82593	20.8108	10.1716	11.92607	19.22887
4.461467	25.8474	34.37393	23.3472	19.90293	21.32993	21.0386	10.261	11.99427	19.5964
4.5498	25.8822	34.58667	23.53967	21.6174	21.37487	22.4508	10.2992	12.09927	19.66493
4.6446	29.01327	35.30473	26.3106	21.72873	21.4336	23.37507	10.35953	12.19267	19.8116
4.7406	29.07347	35.395	26.5278	25.54207	23.67713	23.4694	10.44893	12.692	20.03947
4.7862	30.1836	35.50013	27.30113	26.862	23.7196	23.68533	10.6858	12.73607	20.09153
4.830467	30.33373	35.61227	27.8108	27.40333	24.03313	23.73867	10.7984	12.7488	20.16213
4.885467	31.01327	36.901	29.28953	27.47347	24.53673	23.84627	10.93467	12.8146	20.61967
4.987933	33.07173	37.07033	30.02267	27.6264	24.59913	24.82227	10.9756	13.1314	20.68607
5.035333	34.0268	37.12627	33.2134	27.81687	26.04713	24.99853	11.0384	13.4046	20.73207
5.118667	35.02213	37.2568	33.28693	28.114	26.82747	25.1244	11.1186	13.534	20.77133
5.261667	36.06007	37.3002	33.34146	28.40513	26.89027	25.26193	11.27027	13.90127	20.81387
5.377067	37.6088	37.34907	33.94993	29.10767	27.02567	25.31687	11.35487	13.96527	20.87913
5.457533	37.76546	37.41847	33.99767	29.94693	27.1098	25.40693	11.47353	14.0314	22.59993
5.636333	37.87307	37.72553	35.9284	30.004	27.15813	25.45187	11.53573	14.11767	22.64867
5.727267	38.9374	37.8008	36.28513	30.07973	27.18287	25.9106	11.62307	14.21787	22.9654
5.998867	39.01254	38.203	37.5852	30.29127	27.2328	28.213	12.33127	14.3146	23.0358
6.0534	39.1964	38.33453	0	30.38747	27.29293	28.349	15.16513	14.5726	23.13693
6.129066	39.27553	38.4322	0	30.68107	27.38327	28.9804	15.23447	14.71853	23.438
6.206666	39.4086	38.52447	0	30.768	29.48807	29.21533	15.33187	14.79433	24.6784
6.378667	0	38.77813	0	32.46047	30.20593	29.60133	16.88647	14.85427	24.72287
6.440267	0	38.85313	0	32.81447	30.4416	29.70067	16.98133	14.90713	24.7756
6.527133	0	38.91153	0	32.86967	30.48793	30.21353	20.21807	15.06133	25.2666
6.637	0	39.32533	0	33.16753	30.57593	30.29113	20.27867	15.70447	25.3694
6.7084	0	39.40827	0	33.2174	30.63053	30.3328	21.21507	15.80693	25.43973
6.7628	0	39.48174	0	33.27234	30.6906	31.90353	21.28787	15.92153	25.4836
6.802933	0	39.54273	0	33.347	30.84867	32.6476	22.28433	15.99513	25.56573
6.87	0	39.63587	0	33.39793	30.9362	32.7056	26.16267	16.13	25.62073
6.938533	0	39.69513	0	34.40227	31.2764	32.7972	26.31453	18.4298	25.72947
7.0444	0	39.7324	0	34.59253	31.46567	33.64767	26.44727	18.48367	27.16127
7.114666	0	39.9468	0	34.65613	31.88213	33.7112	26.54013	18.52587	27.26467
7.199	0	39.99227	0	35.03987	32.09286	33.7598	27.28533	18.6052	28.84973
7.368067	0	0	0	35.0972	32.16147	33.82827	27.35207	18.97433	29.0604
7.950533	0	0	0	35.1868	32.27547	35.74733	28.49147	19.0812	29.12327
8.6234	0	0	0	35.27353	32.48947	35.88013	29.41113	21.6946	29.17633
8.702666	0	0	0	35.76773	32.56867	36.13853	29.5296	21.76053	34.00267
8.738133	0	0	0	35.953	32.8528	36.2218	29.5878	22.11473	34.4138
10.51733	0	0	0	35.99927	33.3664	37.01047	29.63853	22.16033	35.78033
10.74807	0	0	0	36.0376	33.41293	37.06713	29.69487	25.23553	35.82973
10.8304	0	0	0	36.84053	33.45793	37.1198	29.92747	25.26887	35.9098
10.95827	0	0	0	36.9656	34.13793	37.7926	30.34047	25.31313	35.97593
11.18273	0	0	0	37.48833	34.17493	37.8108	30.59467	25.348	36.04507
11.27247	0	0	0	0	34.22273	38.2182	30.8232	25.48453	36.70107
11.48367	0	0	0	0	35.0494	38.33587	30.90893	25.64853	37.11707
16.7102	0	0	0	0	36.83427	38.54	30.97467	25.72533	37.18193
18.04793	0	0	0	0	36.88013	38.62707	31.01687	25.77493	37.23734
18.16587	0	0	0	0	36.91653	38.98933	31.09447	25.91493	37.3964
18.2212	0	0	0	0	37.9676	39.05787	31.1526	25.967	37.74133
18.3086	0	0	0	0	38.14113	39.12607	31.20673	26.05007	37.8222
18.43467	0	0	0	0	39.84967	39.19727	31.62427	26.11233	37.90393
18.4816	0	0	0	0	0	0	31.6718	26.16693	38.92433
18.54733	0	0	0	0	0	0	31.75067	26.22333	38.96033
18.6578	0	0	0	0	0	0	31.7878	26.31107	39.00087
18.92633	0	0	0	0	0	0	31.8484	26.37207	39.0698
18.97993	0	0	0	0	0	0	31.9054	26.47873	39.15847
19.14653	0	0	0	0	0	0	31.9564	26.55513	0
19.21107	0	0	0	0	0	0	32.0082	26.6508	0
19.29993	0	0	0	0	0	0	33.22447	26.86153	0
19.7632	0	0	0	0	0	0	33.38093	27.0172	0
20.1616	0	0	0	0	0	0	33.54747	27.12493	0
20.23247	0	0	0	0	0	0	33.60473	27.20907	0
21.71187	0	0	0	0	0	0	33.7038	27.51833	0
21.7942	0	0	0	0	0	0	34.24607	27.6308	0
22.2422	0	0	0	0	0	0	34.33187	27.687	0
22.3066	0	0	0	0	0	0	37.82253	27.7512	0
22.36127	0	0	0	0	0	0	37.9266	27.90453	0
22.472	0	0	0	0	0	0	38.0686	28.0516	0
22.52333	0	0	0	0	0	0	38.16887	28.48113	0
22.5814	0	0	0	0	0	0	39.3754	28.9336	0
22.87467	0	0	0	0	0	0	39.46327	29.01613	0
22.94273	0	0	0	0	0	0	39.54307	29.45733	0
23.02807	0	0	0	0	0	0	39.64213	29.50367	0
23.104	0	0	0	0	0	0	39.70493	29.6328	0
23.20773	0	0	0	0	0	0	0	29.9352	0
23.2726	0	0	0	0	0	0	0	30.0162	0
23.51813	0	0	0	0	0	0	0	30.0924	0
24.29807	0	0	0	0	0	0	0	30.2244	0
24.78333	0	0	0	0	0	0	0	30.72093	0
24.88193	0	0	0	0	0	0	0	31.32473	0
24.9706	0	0	0	0	0	0	0	31.4172	0
25.0442	0	0	0	0	0	0	0	31.53507	0
25.0618	0	0	0	0	0	0	0	32.483	0
25.12207	0	0	0	0	0	0	0	32.60207	0
25.2298	0	0	0	0	0	0	0	32.71313	0
25.36653	0	0	0	0	0	0	0	33.65227	0
25.4218	0	0	0	0	0	0	0	33.7312	0
25.58913	0	0	0	0	0	0	0	35.4504	0
25.8926	0	0	0	0	0	0	0	35.54633	0
26.194	0	0	0	0	0	0	0	35.6016	0
26.68913	0	0	0	0	0	0	0	35.63833	0
26.75827	0	0	0	0	0	0	0	35.67267	0
26.89013	0	0	0	0	0	0	0	36.36767	0
27.03307	0	0	0	0	0	0	0	37.84487	0
27.15267	0	0	0	0	0	0	0	0	0
31.96433	0	0	0	0	0	0	0	0	0
32.0358	0	0	0	0	0	0	0	0	0
32.13687	0	0	0	0	0	0	0	0	0
34.3718	0	0	0	0	0	0	0	0	0
34.58927	0	0	0	0	0	0	0	0	0
34.67767	0	0	0	0	0	0	0	0	0
34.77947	0	0	0	0	0	0	0	0	0
34.82087	0	0	0	0	0	0	0	0	0
34.85773	0	0	0	0	0	0	0	0	0
34.869	0	0	0	0	0	0	0	0	0
34.95473	0	0	0	0	0	0	0	0	0
35.01287	0	0	0	0	0	0	0	0	0
35.08373	0	0	0	0	0	0	0	0	0
35.15227	0	0	0	0	0	0	0	0	0
35.36053	0	0	0	0	0	0	0	0	0
35.4364	0	0	0	0	0	0	0	0	0
35.516	0	0	0	0	0	0	0	0	0
35.8808	0	0	0	0	0	0	0	0	0
36.0398	0	0	0	0	0	0	0	0	0
36.06753	0	0	0	0	0	0	0	0	0
36.1466	0	0	0	0	0	0	0	0	0
36.20467	0	0	0	0	0	0	0	0	0
36.26047	0	0	0	0	0	0	0	0	0
36.56847	0	0	0	0	0	0	0	0	0
36.68653	0	0	0	0	0	0	0	0	0
36.99446	0	0	0	0	0	0	0	0	0
37.15053	0	0	0	0	0	0	0	0	0
37.20507	0	0	0	0	0	0	0	0	0
37.2242	0	0	0	0	0	0	0	0	0
37.28673	0	0	0	0	0	0	0	0	0
37.5414	0	0	0	0	0	0	0	0	0
37.74507	0	0	0	0	0	0	0	0	0
37.83847	0	0	0	0	0	0	0	0	0
37.88693	0	0	0	0	0	0	0	0	0
37.98347	0	0	0	0	0	0	0	0	0
38.08313	0	0	0	0	0	0	0	0	0
38.14993	0	0	0	0	0	0	0	0	0
38.3406	0	0	0	0	0	0	0	0	0
38.79007	0	0	0	0	0	0	0	0	0
38.863	0	0	0	0	0	0	0	0	0
38.99393	0	0	0	0	0	0	0	0	0
39.19713	0	0	0	0	0	0	0	0	0
39.38367	0	0	0	0	0	0	0	0	0
39.83673	0	0	0	0	0	0	0	0	0
39.88407	0	0	0	0	0	0	0	0	0
39.94393	0	0	0	0	0	0	0	0	0
