# Supplementary material for: Neural manifolds for odor-driven innate and acquired appetitive preferences
Source: Nat Commun. 2023 Aug 5;14:4719. doi: 10.1038/s41467-023-40443-2 (PMC10404252; doi:10.1038/s41467-023-40443-2)
Supplement: Supplementary file 4 — Source Data [file 41467_2023_40443_MOESM4_ESM.zip › Figure2/2019613_right/ch8_11/text/hex10_C4.txt]

0.707	0.123	0.2089333	0.01473333	0.02113333	0.2162	0.05833333	0.0368	0.8589333	0.004866667
0.7524667	0.2214	0.2462667	0.07766667	0.09546667	0.2492667	0.1162	0.1690667	2.019333	1.246867
0.9801334	0.3203333	0.3308	0.09326667	0.1779333	0.3954	0.3384	0.3141333	3.5124	1.348067
1.1814	0.6083333	0.6888	0.1884667	0.3646667	0.4377333	0.6322	1.006067	3.918133	1.864667
1.218333	1.024533	1.583	0.3506667	0.4918667	0.5348667	0.7928666	1.077533	4.429733	2.010667
1.236667	1.639133	1.832533	0.4418667	1.5778	0.9292667	0.8331333	1.219867	4.644933	2.070733
1.329467	2.139867	1.9622	0.5262667	1.693333	1.199467	1.008467	2.014467	4.8214	2.956533
1.509267	2.659867	2.1756	0.6276	1.886467	1.2474	1.076	2.201	5.113333	2.991267
1.590733	2.703533	2.286	0.7001333	1.955667	1.3058	1.159067	2.679467	5.332867	3.356867
1.6392	3.6464	2.357467	0.9395334	2.143733	1.372267	1.854	2.841533	5.3926	3.582467
1.736533	3.71	2.425667	1.292467	2.1502	2.335667	2.013333	2.956067	5.451267	3.659667
1.8232	3.826067	2.4844	1.515133	2.200467	2.3952	2.083933	3.382733	5.537867	4.044533
2.087667	3.9784	2.5774	1.623533	2.839133	2.712733	2.175067	3.526667	6.003	4.2642
2.110533	4.042	2.7034	2.0006	2.978667	2.837667	2.412067	3.615267	6.224	4.307066
2.167667	4.6626	4.976133	3.578533	3.312867	3.379133	2.516333	3.8892	6.278467	4.405133
2.220133	4.779467	5.415133	3.7028	3.4068	3.514067	2.657267	3.977067	6.338067	4.693533
2.239	5.223533	5.524667	3.750733	3.894067	3.709667	2.679933	4.013267	6.757667	4.7956
2.426933	5.9114	5.563933	4.763067	4.0298	3.759467	2.697267	4.2776	7.0562	5.050467
2.480333	5.929533	5.688733	5.0484	4.103533	3.811267	3.7606	4.482133	8.161867	5.2348
2.827	6.059134	5.793467	5.0814	4.107467	3.871533	4.5456	4.862	8.343	5.3046
3.5934	6.114867	6.3142	5.1136	4.288067	3.924333	4.5818	5.056267	8.4484	5.372667
3.728067	6.5332	6.882467	5.2086	4.369933	4.117333	5.946	6.622	8.612333	5.400867
3.876933	6.6576	7.677467	5.358333	4.612	4.166266	6.175	6.919333	8.7684	5.422867
3.8876	6.716733	7.879734	5.9816	4.741267	4.208	6.385933	7.610533	9.2362	5.4786
3.977867	6.797667	8.007067	6.307267	4.996867	4.248067	6.460267	7.7688	9.7894	5.498867
4.089067	6.9214	8.011467	6.517667	5.605533	4.6098	6.511734	7.858733	9.8888	5.600533
4.142	7.2052	8.071733	7.557734	5.662734	4.842733	6.896867	8.1274	9.961733	5.6164
4.8084	7.4952	8.128134	7.7758	6.082533	4.932533	6.944467	8.605	10.42267	5.845867
4.8772	7.8878	8.197267	8.09	6.176667	5.070467	7.4844	8.934934	10.508	5.868267
4.9566	7.923067	8.264334	8.5844	6.275133	5.373	7.5738	9.1418	10.51067	5.957933
5.037	8.391933	8.369667	8.606934	6.739867	5.629267	7.632467	9.271067	10.54967	6.0562
5.2398	8.482734	8.621067	8.677067	6.837467	5.6606	7.724067	9.763667	10.69287	6.078533
5.4714	8.762867	8.752466	8.787733	7.247267	5.699667	7.759267	10.04133	10.7662	6.142867
5.8816	9.648666	8.8972	8.909866	7.299	5.7314	7.790667	10.29513	10.83527	6.297534
6.2374	10.16353	10.2298	9.456467	7.3836	5.773733	8.1328	10.298	10.95547	6.367067
6.937667	10.4044	10.36227	9.881866	7.530267	5.819334	8.491867	10.4486	10.9834	6.418267
7.015467	10.43033	10.3808	10.01527	7.588867	5.835333	8.5356	10.4602	11.15253	6.4572
7.391733	10.47993	10.4076	10.22467	8.203	5.9228	8.5812	10.5454	11.202	6.4704
7.419267	10.5024	10.44507	10.2592	8.233	6.0506	8.63	10.62067	11.26887	6.775
7.786	10.59113	10.49687	10.3736	8.476867	6.203	8.659734	10.76527	11.37153	6.789267
7.847267	10.5998	10.548	10.40773	8.880267	6.266333	8.7484	10.82273	11.454	6.841667
8.052867	10.61307	10.56747	10.43873	8.965134	6.396934	8.768467	10.9282	11.4994	7.0018
8.1002	10.642	10.63573	10.52447	9.331734	6.403867	8.993333	10.9926	11.60027	7.1458
8.160067	10.6752	10.6538	10.55787	9.568733	6.496333	9.114866	11.00547	11.60347	7.177267
8.200334	10.83007	10.67647	10.56813	9.631066	6.754933	9.199667	11.1134	11.71913	7.523933
8.235867	10.96513	10.67993	10.6138	9.845866	6.886333	9.263467	11.18513	11.76193	7.592733
8.387333	11.04113	10.7504	10.666	10.0162	7.046	9.365067	11.18813	11.98153	7.672266
8.463	11.18887	10.85327	10.70187	10.06613	7.345667	9.4276	11.22893	12.0456	7.751
8.5076	11.3418	10.89813	10.71427	10.41747	7.437267	9.491667	11.52407	12.15813	7.969666
8.602533	11.40827	10.9638	10.9722	10.46967	8.1066	9.581266	11.67647	12.41807	8.077066
8.833533	11.66947	11.19947	11.02867	10.51067	9.2374	10.05087	11.786	12.48153	8.222733
8.848467	11.75153	11.27227	11.13033	10.5138	9.281533	10.36853	11.94227	12.51627	8.3438
8.933133	11.93547	11.2906	11.36273	10.5476	9.3682	10.48373	12.013	12.54373	8.383
9.458067	11.98833	11.48293	11.3976	10.5722	9.372867	10.50307	12.09607	12.81633	8.3954
10.42773	12.03507	11.51167	11.432	10.57907	9.4558	10.5672	12.1072	12.94073	8.7988
10.435	12.07567	11.58513	11.4442	10.60927	9.9284	10.61153	12.15407	13.26093	8.865867
10.4808	12.27	11.60247	11.52807	10.64413	10.44253	10.69807	12.2176	13.31327	8.949734
10.58293	12.33587	11.68307	11.6828	10.75787	10.48	10.73513	12.25807	13.4332	9.475333
10.6176	12.38807	11.72213	11.78193	10.808	10.54687	10.76727	12.2776	13.47053	9.998266
10.62827	12.44933	11.77567	11.8336	10.8236	10.56653	10.88687	12.34693	13.84127	10.0924
10.6946	12.4832	11.9002	11.90953	10.84507	10.59933	11.11127	12.3894	14.0112	10.47753
10.718	12.4952	11.9156	12.1078	10.8622	10.6206	11.4062	12.7136	14.13147	10.48307
10.75453	12.5208	11.98193	12.11167	10.9032	10.7056	11.455	12.91327	14.2114	10.4914
10.8252	12.5448	12.0244	12.22733	10.96113	10.72727	11.50413	12.97187	14.39693	10.52253
10.85587	12.60007	12.17667	12.29373	10.98267	10.779	11.6312	13.1208	17.8916	10.5368
10.9384	12.69253	12.27313	12.3148	11.01147	11.06327	11.7738	13.27387	18.10433	10.56367
10.98713	12.72593	12.52473	12.37727	11.05853	11.11173	11.86887	13.32747	18.79967	10.60533
11.04967	12.79667	12.59487	12.41927	11.07093	11.24267	11.92147	13.45047	19.47313	10.634
11.17447	12.93973	12.66633	12.47193	11.22767	11.25027	11.96753	13.49633	19.4832	10.687
11.424	13.01407	12.76313	12.59367	11.33	11.27693	12.03387	13.65087	19.52207	10.69233
11.50967	13.0788	12.84873	12.65173	11.3534	11.29533	12.0858	13.77947	19.6614	10.7516
11.5642	13.1776	12.95233	12.70767	11.40047	11.40327	12.20653	14.13667	19.8374	10.84287
11.59507	13.21947	12.97487	12.733	11.43313	11.4156	12.25767	14.21147	20.68753	10.90867
11.70707	13.2996	13.05607	12.80407	11.44627	11.42287	12.37073	14.254	20.9922	11.0772
11.7762	13.35913	13.1706	12.93407	11.55753	11.42567	12.4452	14.2792	21.63567	11.15367
11.80333	13.39187	13.22747	12.95167	11.58167	11.48947	12.4582	14.316	22.06833	11.20993
11.97607	13.40827	13.34633	13.0452	11.65693	11.5198	12.5756	14.3658	22.1988	11.24253
11.97993	13.73013	13.6954	13.14727	11.74353	11.59813	12.61267	14.52307	22.2522	11.34733
12.0436	14.02933	13.7988	13.35973	11.81413	11.6304	12.66367	14.6598	22.3126	11.48413
12.1084	14.17307	13.86847	13.42947	12.0172	11.76313	12.75507	16.9712	22.36727	11.66393
12.226	14.347	13.98507	13.47287	12.1192	11.88707	12.95067	18.21587	22.5106	11.71073
12.33787	14.5078	14.02347	13.49033	12.2484	11.99607	13.007	18.79927	22.55733	11.7696
12.4328	14.7168	14.23713	13.5602	12.26147	12.01167	13.0146	19.17813	22.71687	11.79593
12.54047	17.66953	14.26387	13.621	12.3894	12.04447	13.02487	19.2582	22.82307	11.85093
12.67447	17.79427	14.50027	13.683	12.40427	12.102	13.1698	19.4372	22.91993	11.88113
12.76047	18.0088	14.6436	13.817	12.4438	12.12227	13.265	19.52973	23.144	11.93853
12.871	18.259	18.30793	14.02	12.48773	12.16093	13.3152	19.71893	23.21953	11.94493
12.91407	18.32553	18.53667	14.1306	12.5144	12.233	13.43333	20.15327	23.34593	11.96353
13.07847	18.3356	18.61353	14.3572	12.59007	12.33393	13.66113	20.30293	24.11407	12.0274
13.0956	18.58187	18.96393	14.4276	12.81667	12.34233	13.6668	21.2554	24.42327	12.10833
13.19127	18.642	19.33267	14.65987	12.8948	12.39147	13.7708	21.58253	24.65147	12.26367
13.47647	18.79607	20.0366	15.94527	13.10327	12.42187	13.80807	21.66547	24.90773	12.2888
13.53887	18.89607	20.2134	16.43127	13.205	12.48733	13.95287	21.74693	25.07267	12.44253
13.65747	19.0028	20.62867	18.51233	13.27107	12.52407	14.16173	22.13613	25.4114	12.49007
13.70187	19.53733	21.07493	18.66533	13.34333	12.5516	14.32447	22.21553	25.4154	12.5166
13.8154	20.64333	21.25113	18.74247	13.4126	12.65713	14.48487	22.3328	25.80327	12.66727
14.22807	21.31027	21.5004	18.8432	13.59407	12.76873	14.67867	22.65747	25.97027	12.94693
14.26407	21.3764	21.58673	18.9376	13.73527	12.82567	18.42593	22.73793	26.21353	13.07833
14.29367	21.56747	21.62007	19.05807	13.8058	12.8332	18.84687	22.89647	26.2692	13.1192
14.34147	21.73053	21.63407	19.18533	14.04673	13.01027	19.45867	23.1548	26.59407	13.16493
14.4106	21.85807	21.6508	19.6972	14.0608	13.18707	19.65407	23.69807	26.68513	13.20367
16.39473	22.49793	21.72253	20.60287	14.0928	13.30667	19.90527	23.7328	26.9412	13.3084
17.3612	22.5912	21.73993	20.693	14.20973	13.522	20.0406	23.804	27.0592	13.35347
18.07193	22.6544	21.93887	21.13733	14.29367	13.60307	20.134	23.87573	27.11353	13.3608
18.64853	22.66387	22.00733	21.16747	14.5562	13.6162	20.88467	24.15007	27.36047	13.40353
19.20533	22.69807	22.0506	21.2488	15.59913	13.69813	21.103	24.3356	27.383	13.5456
19.25967	22.77193	22.18533	21.8396	17.91687	13.8628	21.5264	24.62553	27.39533	13.65427
19.31127	22.8066	22.50487	22.106	18.24013	14.24487	21.93213	25.0858	27.86173	13.8774
20.05827	22.93947	23.06167	22.1676	18.95307	14.2574	22.5478	25.12287	28.73213	13.92867
20.57387	23.3756	23.16787	22.4386	19.1114	14.26647	22.60487	25.33033	28.78667	14.1254
21.10127	23.466	23.1758	22.52947	19.1142	14.39653	22.81413	26.147	28.86453	14.1324
21.19593	23.54267	23.2394	22.57127	19.42467	18.84247	23.21147	26.4696	28.946	14.211
21.22113	23.76913	23.39647	22.7824	19.52187	19.04233	23.6398	27.299	29.564	14.22133
21.23167	23.85527	23.6	23.16853	19.727	19.91193	23.70893	27.32913	29.7114	14.3748
21.6314	24.12773	23.81587	23.24353	19.81707	20.55793	23.98733	27.37727	29.78613	14.52593
21.758	24.3208	23.98547	23.9362	20.04473	20.64533	24.0568	27.43727	30.14167	17.2518
21.83973	24.8198	24.1168	23.98833	20.476	20.6584	24.11207	27.9484	30.7466	17.75113
21.87367	25.11553	24.2592	24.06193	20.55107	20.78087	24.1156	28.88947	31.04913	18.26167
21.88527	25.196	24.48473	24.12033	21.2764	20.93907	24.16107	28.93893	31.29787	18.583
21.9372	25.2154	24.50673	24.1652	21.84747	21.18533	24.1904	29.48433	31.39673	19.11907
22.16587	25.26413	24.6088	24.23653	22.2472	21.36093	24.328	29.53953	31.4282	19.173
22.3732	25.3576	24.8552	24.2768	22.3108	21.39393	24.47013	29.6076	31.44273	19.82827
22.51493	25.39673	24.89747	24.72413	22.4452	21.44267	24.75907	29.8236	31.46167	19.94627
22.8984	25.44073	25.0184	24.80293	22.45207	21.836	25.26613	29.93233	31.77947	20.42267
23.14313	25.54407	25.04773	24.94547	22.50487	22.62653	25.47493	30.0418	31.8522	20.97213
23.29553	25.7028	25.07653	25.01607	22.5616	22.86467	25.49273	30.52593	32.0174	21.42407
23.3662	25.98747	25.3054	25.08813	22.62993	22.92533	25.6436	30.6818	32.2246	21.57633
23.57653	26.4776	25.42853	25.36687	22.68587	23.1788	25.8794	30.80227	32.30013	21.70413
23.65407	27.2454	25.4602	25.44327	23.09493	23.25433	26.1894	31.13687	32.83687	21.783
24.14493	27.34147	25.56793	26.0832	23.734	23.26113	26.30047	31.1988	32.89227	21.85313
24.37047	27.997	25.5724	26.16933	24.1376	23.48193	26.73473	31.25247	33.33573	22.06387
24.4744	28.96193	25.62313	26.23073	24.4194	23.5322	26.96627	31.33087	33.98907	22.12253
24.6228	29.12767	25.66267	26.68127	24.59267	24.21253	27.00087	31.36993	34.12327	22.22193
24.75833	29.31633	26.00207	26.7962	25.26127	24.2914	27.10427	31.468	34.82513	22.24773
25.5298	29.46453	26.8182	27.22527	25.31273	24.8424	27.24507	31.5398	34.86173	22.29613
25.59933	29.48147	27.1468	27.26593	25.39273	25.0358	27.32953	31.57807	35.33153	22.33087
26.27627	29.52407	27.2712	27.296	25.51793	25.316	27.38393	31.6418	35.9242	22.42767
26.73507	29.58013	27.3518	27.44067	25.70267	25.38733	27.68433	32.18673	35.976	22.57887
26.78327	29.9022	27.36013	27.7378	25.71793	25.65913	27.88147	32.20567	36.02753	22.72667
27.02747	30.0308	27.4116	27.8224	25.9778	26.646	28.06047	32.23673	36.30547	22.74553
27.10613	30.1496	27.49253	28.12087	26.03553	26.68913	28.12907	32.272	36.47607	22.79947
27.13287	30.44847	27.6016	28.14227	26.30447	27.18327	28.16307	33.56247	36.58573	22.84227
27.39233	30.59033	28.29727	28.203	26.56853	27.21773	28.2306	33.60907	36.7098	22.995
27.55333	30.65173	28.52347	28.2122	26.72827	27.91213	28.24333	33.84607	36.80713	23.07853
27.71913	30.83473	28.85867	28.45973	26.82007	28.04187	28.31127	34.94373	36.86094	23.16533
28.09087	30.88573	28.94427	28.57873	26.91813	28.08587	28.44547	35.7566	38.30487	23.19273
28.35773	30.92967	29.22233	28.73373	26.97733	28.14373	28.49013	36.16673	39.26867	23.25187
28.43327	31.07307	29.32413	28.91967	27.76073	28.1812	28.52827	36.41613	39.4966	23.71867
28.46987	31.0964	29.36067	29.0622	27.80067	28.30347	28.65813	37.72427	0	23.77967
28.64753	31.45813	29.43473	29.25687	27.88853	28.5612	28.70947	38.02654	0	23.84607
29.0634	31.55393	30.0594	29.35533	27.94893	30.19233	28.81893	38.742	0	24.21653
29.64233	31.64527	30.64527	29.44653	28.48833	30.24293	29.10207	38.8196	0	24.23047
29.9456	31.68593	30.7128	29.5222	28.6858	30.61007	29.18007	38.9292	0	24.33213
30.12787	31.693	30.9716	29.63	28.88907	30.68733	29.48313	38.99193	0	24.33733
30.2694	31.88527	31.02787	30.16107	29.024	31.24753	29.54533	0	0	24.4124
30.3762	32.00907	31.371	30.43847	29.19247	31.30847	29.65113	0	0	24.45427
30.5912	32.11733	31.4484	30.4866	29.936	31.31653	30.23133	0	0	25.09673
30.62527	32.40547	31.50013	31.1074	30.09753	31.35573	30.26727	0	0	25.13293
30.67687	32.48533	31.55553	31.2244	31.06147	31.38793	31.01153	0	0	25.181
30.83907	32.56193	31.63913	31.5336	31.13893	32.13486	31.02287	0	0	25.32513
31.10613	32.6414	31.70353	31.66207	31.22393	32.49873	31.1248	0	0	25.398
31.2732	32.92447	31.7752	31.7962	31.27353	33.0342	31.97227	0	0	25.41867
31.40133	33.0976	32.04153	31.94033	31.34793	33.15607	33.26954	0	0	25.4384
31.5514	33.13293	32.51027	32.08507	31.3772	33.22987	33.5906	0	0	25.51187
31.78127	33.25187	32.5678	32.13973	31.88393	33.5518	33.73273	0	0	25.8266
31.90233	33.53173	32.6752	32.27667	32.21767	33.85713	35.01447	0	0	25.945
32.04607	33.53867	33.62646	32.5058	32.28147	34.10913	35.2284	0	0	26.47287
32.39787	33.6224	33.74367	32.5532	32.35373	34.23433	35.31513	0	0	26.96193
33.06033	33.684	33.7502	32.6938	32.39967	34.4042	35.48613	0	0	27.1282
33.22953	33.7838	33.80313	32.78513	32.49607	34.5114	35.4906	0	0	27.2266
33.2974	34.05293	33.88913	32.91587	32.60847	34.637	36.4284	0	0	27.29047
33.5022	34.1358	34.06087	33.04733	32.94567	34.7682	36.64567	0	0	27.95213
33.54667	34.46653	34.3842	33.12153	33.14734	34.80907	38.17147	0	0	28.13273
33.90827	34.61447	34.44853	33.1296	33.22007	34.81207	38.47513	0	0	28.24927
34.47313	34.70747	34.49827	33.4624	33.24793	34.87627	38.63747	0	0	28.33307
34.6388	34.9508	34.52993	33.53627	33.6464	34.90347	38.72213	0	0	28.45647
35.36666	35.04147	34.6074	33.75887	33.7244	34.99787	38.791	0	0	28.5088
35.89667	35.05847	34.7746	33.7996	34.05973	35.4028	39.01653	0	0	28.5546
36.32393	35.10173	34.9542	33.8378	34.21173	35.50867	39.35873	0	0	28.84673
36.50447	35.1488	35.06153	33.85927	34.52807	36.0176	39.387	0	0	29.041
36.55333	35.43287	35.10867	33.9048	34.64133	36.48153	39.4548	0	0	29.2354
36.6512	35.56527	35.15813	33.915	34.75633	36.55033	39.50473	0	0	29.3542
36.94707	35.72133	35.23267	34.0104	35.21567	37.1212	39.69333	0	0	29.4124
37.0076	35.8328	35.24807	34.1822	35.34493	37.59693	39.8902	0	0	29.59513
37.08433	35.9484	35.3268	34.57327	35.72633	37.95527	39.97613	0	0	29.922
37.15493	36.34447	35.5234	34.59673	35.99413	38.02907	0	0	0	29.96407
37.225	36.42153	35.80087	34.6398	36.08153	38.352	0	0	0	30.34987
37.29287	36.6938	36.30713	35.26133	36.41593	38.41067	0	0	0	30.4626
37.32847	36.8126	36.33407	35.6628	36.43587	39.23067	0	0	0	30.57793
37.55953	36.9894	36.37	35.93047	36.97673	39.62727	0	0	0	31.50447
37.95773	37.02253	36.71013	36.32967	37.17213	39.75747	0	0	0	31.93653
38.022	39.14547	37.06447	37.47707	37.80947	0	0	0	0	32.07627
38.09133	39.18927	38.6028	37.90327	38.35313	0	0	0	0	32.2744
38.56507	39.29313	38.75433	38.23606	38.5674	0	0	0	0	32.3114
38.58507	39.33453	39.0416	38.3158	38.9594	0	0	0	0	32.38346
38.6924	39.56747	39.89907	38.4274	39.0396	0	0	0	0	34.6542
38.782	39.73473	39.95233	38.478	39.15613	0	0	0	0	34.7596
39.27447	39.78273	0	38.57247	39.33047	0	0	0	0	35.03807
39.36347	39.8252	0	38.73347	39.43733	0	0	0	0	35.6578
39.41373	0	0	39.55953	39.7072	0	0	0	0	35.80653
39.54133	0	0	39.81013	0	0	0	0	0	35.90567
39.69353	0	0	0	0	0	0	0	0	36.11993
39.78833	0	0	0	0	0	0	0	0	36.25353
39.80653	0	0	0	0	0	0	0	0	36.29667
39.9136	0	0	0	0	0	0	0	0	36.4492
0	0	0	0	0	0	0	0	0	36.61234
0	0	0	0	0	0	0	0	0	36.68927
0	0	0	0	0	0	0	0	0	36.73993
0	0	0	0	0	0	0	0	0	36.7522
0	0	0	0	0	0	0	0	0	36.7658
0	0	0	0	0	0	0	0	0	36.94467
0	0	0	0	0	0	0	0	0	37.67127
0	0	0	0	0	0	0	0	0	37.78487
0	0	0	0	0	0	0	0	0	38.7418
0	0	0	0	0	0	0	0	0	38.85867
0	0	0	0	0	0	0	0	0	39.07673
0	0	0	0	0	0	0	0	0	39.13707
0	0	0	0	0	0	0	0	0	39.4054
0	0	0	0	0	0	0	0	0	39.45493
0	0	0	0	0	0	0	0	0	39.58113
0	0	0	0	0	0	0	0	0	39.86773
0	0	0	0	0	0	0	0	0	39.96733
