# Supplementary material for: Neural manifolds for odor-driven innate and acquired appetitive preferences
Source: Nat Commun. 2023 Aug 5;14:4719. doi: 10.1038/s41467-023-40443-2 (PMC10404252; doi:10.1038/s41467-023-40443-2)
Supplement: Supplementary file 4 — Source Data [file 41467_2023_40443_MOESM4_ESM.zip › Figure2/2019613_right/ch8_11/text/hxa_C6.txt]

0.4420667	0.1661333	0.08073334	2.008867	0.7857333	0.037	2.798133	0.2081333	4.632867	0.2809333
0.4944667	0.2546	0.1474667	2.097267	0.8646666	0.1245333	2.981067	0.4389333	6.062667	0.3987333
0.5821334	0.3898667	0.1914	2.8108	0.9329333	0.2599333	3.088733	1.5384	7.045133	0.5163333
1.003467	0.4668667	0.2754667	2.863933	0.9831333	0.8764667	3.234067	2.548933	7.247667	0.6523333
1.085133	0.7733333	0.3770667	2.981667	1.0248	0.9266	3.433133	2.601333	8.0318	0.9842666
1.235267	1.558667	0.995	3.273733	1.064533	1.015	3.489333	2.704	8.160733	1.0628
1.3712	2.663067	1.0986	3.743933	1.2288	1.089667	3.5514	2.7558	8.3106	1.889533
2.492333	2.794	1.390933	3.9028	1.415733	2.164533	3.5972	2.817933	8.457133	1.973267
2.681933	2.8682	1.425867	4.004933	1.757067	2.7142	4.252934	2.896733	10.47287	2.0488
2.8366	2.990067	2.155333	4.0664	1.8372	3.769267	4.552733	3.811867	10.6058	2.0964
2.9544	3.4618	2.189	4.1138	2.631933	3.8778	4.624533	4.107733	10.69287	2.264867
2.974933	4.0128	2.3768	4.233133	2.680733	3.8854	4.684667	4.178733	10.88387	2.345867
3.217133	4.188267	2.441067	4.809667	3.0216	3.939067	4.845533	4.679733	11.0458	2.927133
3.3174	4.632133	2.915267	4.836067	3.927533	4.474733	5.506267	5.109133	11.2842	2.9854
3.567467	4.692067	3.3434	4.8698	4.110667	4.6462	5.5908	5.3654	11.89153	3.191067
3.981267	4.818733	3.434333	4.946466	4.1602	5.905667	5.9548	5.481067	11.93387	3.282533
4.1034	5.230733	3.473133	5.028133	5.072	5.9626	6.135	5.585733	13.2518	3.345133
5.766	5.787933	4.189734	5.2916	5.226	5.997066	6.210933	5.947333	13.337	4.3682
5.845667	6.071933	4.717867	5.4708	5.264333	6.029	6.385667	8.092067	13.43793	5.1894
6.031867	6.548733	4.8744	5.682066	5.362667	6.454267	6.5352	8.5242	14.0354	5.230533
6.284467	7.428	5.060067	5.8674	5.5342	7.3942	6.577067	8.6778	14.73967	5.318133
7.3114	7.838533	5.0678	6.287	6.584333	7.559733	6.7542	8.748134	14.94713	5.467
7.547534	7.964067	5.1736	6.573133	7.101267	7.5648	7.330266	8.888467	15.45613	5.6602
7.661267	8.152066	5.940733	6.8342	7.190733	8.074	7.4604	9.197	15.58233	5.7256
7.704533	10.44027	6.309866	6.973267	8.3678	8.4358	10.24207	9.4178	15.6802	6.042666
7.757933	10.4626	6.3132	7.254467	8.4338	8.458	10.27573	9.7144	15.776	6.065267
7.772267	10.47273	6.372933	7.964	8.515067	8.5528	10.31027	10.43313	16.09147	6.1252
7.806667	10.50447	6.464867	8.111	9.481334	10.315	10.4806	10.60887	16.14313	6.211
8.048933	10.6186	6.537734	8.367467	10.31853	10.44613	10.70267	10.78993	16.22373	6.686267
8.878266	10.66107	6.824533	8.421066	10.4432	10.48113	10.80453	10.793	16.9576	6.9144
8.984867	10.7224	7.0808	8.485733	10.4504	10.57353	10.874	10.86087	18.10293	7.0518
9.076	10.76407	7.154133	8.5586	10.66753	10.66607	10.91233	10.91047	18.89487	7.1328
9.292334	10.91933	7.209133	8.6522	10.71207	10.8562	10.95633	11.0658	19.38407	7.497066
10.3472	10.97233	7.558	8.856466	10.75927	10.946	11.13113	11.09127	19.48807	7.650267
10.45513	11.1182	7.921533	9.0822	10.80867	11.01407	11.19933	11.22827	19.5552	7.821667
10.49473	11.17573	8.053534	9.603534	10.88407	11.05653	11.2458	11.31867	20.3992	7.903867
10.55647	11.18067	8.173866	10.06427	11.0052	11.13213	11.31187	11.3278	22.06	7.99
10.6464	11.3078	8.830466	10.32227	11.05753	11.2756	11.38033	11.5404	24.2516	8.1886
10.69453	11.5368	8.958134	10.41267	11.26307	11.43847	11.43573	11.6154	24.5348	8.347667
10.74193	11.5954	9.398666	10.52327	11.3208	11.66213	11.48933	11.65667	25.00853	8.522533
10.78907	11.9144	10.34213	10.59493	11.44547	11.87933	11.5836	11.78587	25.25213	8.692333
10.8636	11.96613	10.38593	10.6654	11.64573	11.93107	11.74373	11.8644	25.348	8.8868
10.9214	11.97987	10.411	10.84873	11.71107	12.06833	11.99353	12.05007	25.36893	9.170067
11.09067	12.259	10.43667	10.9658	11.77253	12.1244	12.08473	12.14013	25.38933	9.215466
11.2298	12.35067	10.45553	11.10893	12.01327	12.34927	12.29093	12.34087	25.63627	9.3052
11.33653	12.46133	10.49287	11.14667	12.09607	12.51953	12.3594	12.38553	25.75633	9.485933
11.52673	12.58887	10.54687	11.21207	12.18547	12.56747	12.45233	12.59913	26.168	10.05007
11.61647	12.7284	10.75187	11.2608	12.20033	12.6024	12.7268	12.65673	27.62747	10.12847
11.957	12.78	10.79147	11.43153	12.58773	12.72667	12.75967	12.69067	28.8106	10.28013
12.15653	12.8274	10.84533	11.514	12.78833	12.776	12.83173	12.77187	28.91367	10.49473
12.18253	13.29927	10.88293	11.564	12.844	12.85273	12.89973	13.66647	30.28193	10.61293
12.479	13.43813	10.95793	11.7602	12.89667	13.49067	12.97947	13.8594	30.74473	10.7596
12.66767	13.64033	11.04647	11.97733	13.0064	13.5868	13.22093	13.9466	30.9126	11.11167
12.79867	13.64713	11.107	12.1346	13.417	13.74227	13.57833	14.0908	31.57053	11.38947
13.0694	14.0526	11.64273	12.2224	13.47687	13.8432	14.1676	14.17807	31.91087	11.4516
13.13867	14.10547	11.7372	12.3236	13.56413	13.88913	14.26847	14.784	32.19007	11.5278
13.26193	14.22007	11.77893	12.458	13.6258	13.99467	14.89647	15.136	32.21653	11.6352
13.3222	14.79833	11.86687	12.6298	14.0866	14.07753	15.01313	15.24813	32.41413	11.8172
13.9136	14.86807	12.00667	12.6994	15.53053	14.21707	15.05993	15.2794	32.55613	11.87247
15.01993	14.95273	12.29193	12.75647	15.66067	14.8066	15.1308	15.39253	32.898	11.9408
15.18433	15.0062	12.52667	12.82253	16.28073	14.86187	15.21073	15.47113	34.6012	12.03967
15.29153	15.11173	12.80287	12.8958	16.3034	14.946	15.2656	15.5576	34.68607	12.5372
17.5632	15.16787	12.96507	13.11233	16.70327	15.3432	15.45593	15.74053	34.77514	12.6548
17.66293	15.20473	13.09707	13.5008	17.78453	15.42833	15.5442	15.8448	34.8544	12.70033
19.33253	15.3136	13.16393	13.6342	18.83773	15.73333	15.8582	16.7592	35.36627	12.7674
19.57467	15.37333	13.2374	13.91093	19.4674	16.17573	15.91753	16.817	35.49333	12.8396
19.64373	15.539	13.35287	13.97287	19.53613	16.29	16.1348	16.88333	35.68807	12.93473
20.94627	15.63607	13.56073	14.045	19.9436	16.3986	16.21093	16.89813	0	13.00387
22.38413	16.1242	13.61733	14.11267	20.7046	16.4592	16.28767	17.18493	0	13.11007
22.52213	16.233	13.67693	14.85527	21.25087	16.6688	16.5126	19.48453	0	13.40513
22.6174	16.36627	13.756	14.9902	22.85993	16.76053	16.576	19.78227	0	13.93547
24.19467	16.82693	14.05287	15.04973	22.9144	17.0004	16.95887	20.6094	0	14.15787
25.0104	17.3636	14.15607	15.1608	25.0454	17.1186	17.0766	20.75133	0	14.30327
25.15653	17.37987	14.33667	15.25653	25.27327	17.1806	18.4052	21.02167	0	14.63893
26.29887	17.52547	14.4922	15.32553	25.36273	17.23693	18.49047	21.19473	0	14.7364
27.23447	18.56813	14.9892	15.48073	25.42373	17.31573	19.07987	21.65427	0	14.87073
28.0638	18.57227	15.15247	15.78947	26.33647	18.92693	19.9616	21.745	0	14.9168
28.7274	19.95707	15.19773	15.865	27.00067	19.10587	20.07333	23.79333	0	14.93867
28.8252	21.7414	15.26027	15.9346	27.23407	19.1906	20.14233	24.09713	0	14.96567
29.0168	21.8022	15.30353	15.99013	27.37253	19.3412	20.35367	26.1394	0	15.03793
29.4378	25.632	16.11793	16.051	27.51307	19.666	20.98713	26.21993	0	15.1526
29.69373	25.80087	16.1822	16.10847	28.06107	23.55587	21.1018	26.98693	0	15.20127
31.29533	27.19827	16.4998	16.3502	29.4402	23.7374	21.76587	27.007	0	15.29713
31.466	28.20047	16.6126	16.5116	30.46467	24.5712	21.92047	27.1724	0	15.37793
31.5572	28.20947	16.82147	17.04047	30.5798	24.71993	22.005	28.20873	0	15.79707
31.65327	28.35753	17.5296	17.39873	30.63493	24.96527	22.06953	30.74627	0	15.86267
33.20847	29.0266	17.63113	17.511	30.8658	25.1076	23.8488	31.2268	0	15.94447
33.93447	29.10447	18.67473	18.6768	31.01747	25.11153	23.95567	31.56387	0	16.23213
34.0708	29.3656	19.39253	18.7418	31.11313	25.3584	24.0564	33.05893	0	16.31767
34.97653	29.5592	19.58353	18.80513	31.2832	25.73827	24.98733	33.44453	0	16.38927
36.0984	30.03627	21.35547	18.84247	31.3396	25.78113	25.1088	33.71893	0	16.57887
37.38813	30.9886	21.6944	22.16513	31.72047	27.30633	25.66473	33.8688	0	17.63227
37.45827	31.20813	21.84587	22.2538	32.16373	28.14187	26.11407	33.9384	0	18.363
37.82953	31.29607	22.40867	22.6606	32.37373	28.7806	26.26347	34.29093	0	19.4424
37.91693	31.3722	22.90387	22.96473	32.4812	28.91367	26.8658	36.77193	0	19.4656
38.0086	31.5478	23.1152	23.41733	32.87187	29.02193	26.92767	36.95007	0	19.62533
38.17713	31.9694	23.61193	23.46513	33.09073	30.06587	27.06767	38.63733	0	20.35047
38.31507	32.1086	23.70687	23.70927	33.67373	30.10727	28.26153	39.61967	0	20.40147
38.42507	33.1118	26.01233	23.85673	34.06713	33.12167	28.3934	0	0	20.48867
38.5512	33.19527	26.09847	23.9848	35.12387	33.4186	29.40453	0	0	20.5818
38.65907	33.2718	26.16327	24.93867	36.61013	33.51493	29.54267	0	0	20.67053
39.3088	35.46926	26.2828	25.15053	39.3954	34.20193	29.5952	0	0	20.8786
39.65627	36.054	26.3708	25.24513	39.55273	34.8054	30.4124	0	0	23.02593
39.83807	36.22773	26.38287	26.4182	0	35.37793	30.71507	0	0	23.2092
0	36.42587	26.43173	26.6614	0	37.567	31.27287	0	0	23.7604
0	36.64333	27.99987	26.7572	0	37.67513	32.42627	0	0	25.82627
0	36.68633	28.99287	27.36833	0	37.74333	32.9486	0	0	25.87127
0	37.0296	30.09993	27.78093	0	37.7856	34.71367	0	0	25.97527
0	38.24154	30.22167	28.61493	0	38.42107	34.7968	0	0	26.04973
0	38.31393	30.458	28.86493	0	39.57193	35.4178	0	0	27.29233
0	38.88553	30.5806	30.49633	0	39.98193	37.83193	0	0	28.03153
0	39.11127	31.10487	30.6052	0	0	37.9536	0	0	31.1218
0	39.83627	31.9496	30.6934	0	0	38.6146	0	0	31.25307
0	39.98	32.1046	30.75307	0	0	38.81027	0	0	33.93407
0	0	32.13593	30.85327	0	0	38.89867	0	0	34.00247
0	0	32.198	32.082	0	0	39.80807	0	0	34.21953
0	0	32.92853	33.30173	0	0	0	0	0	34.30167
0	0	33.0552	33.365	0	0	0	0	0	34.39433
0	0	33.1374	33.4872	0	0	0	0	0	34.87567
0	0	33.20933	33.53473	0	0	0	0	0	34.91413
0	0	33.38187	33.95133	0	0	0	0	0	35.033
0	0	33.47933	34.3522	0	0	0	0	0	37.0234
0	0	33.7006	34.49453	0	0	0	0	0	37.58887
0	0	33.79587	34.72387	0	0	0	0	0	38.44
0	0	35.44813	34.8378	0	0	0	0	0	38.56827
0	0	35.919	34.91907	0	0	0	0	0	38.67193
0	0	36.3018	34.97813	0	0	0	0	0	38.746
0	0	36.35233	35.388	0	0	0	0	0	38.98087
0	0	36.37926	35.73513	0	0	0	0	0	39.56227
0	0	36.46113	36.0032	0	0	0	0	0	39.6342
0	0	36.54007	36.57967	0	0	0	0	0	39.6922
0	0	36.71567	36.6916	0	0	0	0	0	0
0	0	38.3886	36.9664	0	0	0	0	0	0
0	0	38.42367	37.56207	0	0	0	0	0	0
0	0	39.56413	37.65247	0	0	0	0	0	0
0	0	39.76	37.9184	0	0	0	0	0	0
0	0	39.87627	38.44733	0	0	0	0	0	0
0	0	39.9656	38.49753	0	0	0	0	0	0
0	0	0	39.18153	0	0	0	0	0	0
0	0	0	39.23933	0	0	0	0	0	0
0	0	0	39.3266	0	0	0	0	0	0
0	0	0	39.94727	0	0	0	0	0	0
