# Supplementary material for: Neural manifolds for odor-driven innate and acquired appetitive preferences
Source: Nat Commun. 2023 Aug 5;14:4719. doi: 10.1038/s41467-023-40443-2 (PMC10404252; doi:10.1038/s41467-023-40443-2)
Supplement: Supplementary file 4 — Source Data [file 41467_2023_40443_MOESM4_ESM.zip › Figure2/2019613_right/ch8_11/text/neem_C3.txt]

0.1626667	0.1842	0.5866	0.1188667	0.118	0.8108	5.463333	1.9306	0.08153334	0.02786667
0.2412	0.2576667	0.6255333	1.237	0.2106	1.5884	6.3204	1.980933	0.6086667	0.06346667
0.3424667	0.4884	1.584467	1.322667	0.4186	1.6318	7.073534	2.203267	0.9162	0.1314
0.3928	0.5808667	1.722867	1.648733	1.21	1.751467	7.193267	2.555733	0.9674667	0.1934667
1.340067	0.6392	2.005933	1.707333	1.2672	2.2204	9.0864	2.625467	1.036667	0.9808
1.402467	0.7262	2.612933	1.789	1.312267	2.940467	9.1312	2.645733	1.105467	1.069533
1.8824	0.776	5.618333	2.0586	1.3498	3.052467	9.3204	4.077933	1.175933	1.4002
3.587867	1.829733	6.131866	2.150533	1.405	4.5854	9.377067	4.134333	1.239067	1.525133
3.6654	1.874067	6.195933	2.223	1.4416	4.881933	9.616533	4.1982	1.300333	1.592733
3.714533	1.9202	6.262933	3.942267	1.888	7.291133	9.654333	4.5252	1.619333	2.483867
3.7726	2.085867	7.2412	4.6246	2.413733	7.339867	9.768867	4.5586	1.691267	2.751333
3.857067	4.6284	7.3096	5.937867	2.505467	7.405933	10.38327	4.7302	1.79	2.847867
3.928867	4.8054	7.990067	6.017533	2.6018	7.5834	10.4422	5.748867	1.8536	8.4018
4.021733	5.136066	8.105133	8.2458	2.729533	7.6468	10.52733	6.218467	1.934667	8.475
4.130733	6.056133	8.580733	8.3092	2.925333	7.7172	11.19247	6.281267	2.1194	8.507667
4.384533	6.109	8.6558	8.391533	3.417	7.7724	11.26833	6.374533	2.251467	8.552733
4.484467	7.5542	8.7364	8.438867	3.465533	7.851267	11.57513	6.967067	2.258733	9.604
5.138733	7.752333	8.785334	8.656533	3.5456	7.897067	11.69587	7.770933	2.374467	9.670333
5.2394	7.818467	8.828267	11.5154	4.844934	7.969934	11.81073	7.858333	2.406667	9.9254
5.576533	7.897267	8.8926	11.6396	5.146733	8.040667	11.89593	9.522067	2.540067	10.81087
6.699533	8.334333	9.933	11.9014	5.2706	8.103066	11.9898	10.6204	2.7814	10.85107
9.3034	8.5026	12.53873	11.96567	7.4866	8.269333	12.0416	10.7146	3.118133	10.90007
11.2088	10.61653	12.68307	12.01487	7.5846	8.373333	12.09653	11.4098	3.408867	10.926
11.248	11.48267	12.7472	12.0608	7.703	8.509133	12.30613	11.4668	3.5234	10.97787
11.33227	11.62793	12.90287	12.11527	11.45287	8.6064	12.37713	11.51847	3.583533	11.36553
11.3946	11.7768	13.11353	12.3976	11.5264	8.6844	12.7062	11.59713	3.7246	11.46727
11.47953	11.81393	13.68033	12.4358	11.59107	8.767067	12.7946	11.654	4.595	11.5486
12.01007	11.89267	13.73527	12.59773	11.99227	8.8362	12.8998	11.79433	8.199266	11.6534
13.1	13.3082	13.79827	12.66093	12.11213	8.996467	13.12267	11.8542	9.5934	12.0198
13.193	13.3704	13.83373	12.7122	12.15927	11.91087	13.19287	11.9432	10.8794	12.17873
13.2384	13.42373	13.954	13.06707	12.27427	11.97713	13.261	12.60927	10.92007	12.22647
13.29327	13.50387	14.02193	13.19707	12.44873	12.07507	13.36907	12.72627	10.95767	12.71127
13.4376	13.5648	14.10447	13.317	12.493	12.64833	13.46053	12.76587	11.0904	12.97827
13.61467	14.0882	14.18913	13.37967	12.55	12.83613	13.638	12.85153	11.52247	13.14807
13.67073	14.35027	14.4	13.42827	12.59267	13.10767	14.039	12.96107	11.5686	13.23347
13.7416	14.43293	20.0168	13.76593	12.65	13.1408	14.0838	13.1334	11.95587	13.38087
14.5006	14.5242	20.19907	13.872	13.01073	13.18227	14.15787	13.18713	12.24667	13.4856
14.58713	14.59433	25.13747	13.97693	13.0734	13.22633	14.25147	13.2424	12.39013	13.58713
15.62513	18.50367	25.90127	14.0812	13.28247	13.27033	14.32753	13.35533	12.6524	13.64573
15.70627	18.54347	25.94887	14.19553	13.78353	13.3602	14.3936	13.494	12.7306	13.70827
15.7846	18.613	26.13487	14.2368	13.83253	13.44607	14.43767	13.55507	12.77787	13.76567
16.5362	19.32853	27.80193	14.29787	13.91073	13.50773	16.72353	13.62833	12.87687	14.11693
16.73493	19.68187	27.87007	14.39647	14.035	13.6964	18.05527	14.11587	13.22747	14.28767
16.85427	22.98353	27.94567	14.5102	14.226	13.8132	19.0422	14.16713	13.313	20.63473
16.91307	23.035	27.99213	17.64027	14.25927	13.8938	19.8834	14.24733	13.36047	23.1408
18.296	23.16167	28.07407	18.49973	14.28927	13.9478	19.958	14.32713	13.43413	25.1716
20.56593	23.27113	29.16487	18.57407	14.32553	14.0468	20.18727	14.40493	13.57887	25.5802
20.72473	23.6732	29.21373	19.45147	14.35847	14.18167	20.2486	20.57647	13.63893	26.77293
20.8336	23.74647	29.283	19.54153	14.44347	14.22413	20.60473	20.6566	14.0526	27.57853
21.2316	23.79833	29.34713	19.75147	16.4124	14.267	20.65253	24.61093	16.41773	27.73293
21.53047	23.85393	29.48213	19.81187	16.536	14.31053	20.7196	25.09927	16.48773	27.89033
21.727	24.39073	30.21907	19.9594	16.91967	14.63113	21.1404	25.23753	16.83887	28.33053
21.9174	25.87927	31.07247	20.00287	17.23227	14.73227	21.628	25.31713	17.85953	28.41173
22.04513	25.95027	31.122	20.2634	17.6808	15.128	21.92393	25.8202	18.18153	28.42487
22.11347	26.0598	31.29027	20.54613	18.07187	15.54513	22.2212	26.04607	21.64127	28.44707
22.3276	27.7332	31.71493	20.59767	18.23473	15.6294	22.31107	26.32433	21.78653	28.52973
22.4346	27.77513	32.27787	20.71533	18.3922	15.77813	22.63187	26.65027	22.54747	28.63427
22.56047	27.84773	32.32933	20.81287	18.7784	15.97333	22.7812	27.1878	23.61133	28.86353
22.83447	28.00713	32.38054	21.02647	18.8492	16.3164	22.8606	27.6982	27.76293	28.93
23.00393	28.3582	32.43587	21.09993	18.927	16.35133	22.97953	28.04833	28.27047	29.57767
23.14113	28.45113	33.3148	21.16927	19.62167	16.4242	23.19513	28.17853	28.32393	30.1376
23.43887	29.4552	33.44273	21.24847	22.068	16.47133	23.35033	33.9556	28.37853	30.18287
23.5476	29.53267	33.49467	21.80853	22.94027	16.52453	23.51893	34.099	28.45313	31.3766
23.68893	30.75173	33.65307	21.86747	23.06427	16.61573	23.70873	34.61127	28.524	31.77327
23.8726	30.82267	34.29847	22.09987	24.3176	16.77033	23.9196	34.67587	28.6046	31.83353
23.91887	31.66593	36.00006	22.40773	24.36333	16.822	24.27867	34.77773	28.7294	32.75173
24.28147	31.70233	36.65413	22.46673	24.41867	17.00167	24.3452	34.89647	28.81993	34.32807
24.5856	31.76333	36.71093	22.56	24.4702	17.76533	24.72653	34.96667	30.18727	34.59133
24.6534	31.85307	36.7422	22.8476	24.519	21.19173	25.23933	35.6442	30.438	35.11693
24.73833	33.187	36.83453	25.8076	24.6098	22.42833	25.37013	36.5838	30.5344	38.5574
26.67413	38.4848	37.4524	26.0994	24.7076	32.60133	27.99213	36.63733	31.1232	39.80927
26.86727	38.5348	38.5636	26.17073	26.67347	32.92327	28.1332	36.728	31.15713	0
27.81567	38.63393	38.67487	26.2616	26.72667	33.151	28.19833	38.41973	31.20467	0
27.97387	38.92013	39.27934	26.32187	26.78727	34.08907	30.64813	38.528	31.3382	0
28.91427	39.01133	39.6198	26.36667	26.8178	34.22353	32.1198	38.684	31.4928	0
29.04853	0	39.73307	26.4542	26.84867	34.34187	32.90393	0	32.25867	0
30.71587	0	0	27.2152	30.01053	34.55167	33.56387	0	32.49513	0
31.42313	0	0	28.4304	30.0516	34.74427	34.3348	0	32.56313	0
31.6314	0	0	28.65313	31.02993	34.9758	34.38233	0	32.61207	0
31.86313	0	0	28.71533	31.10647	35.06607	34.5746	0	32.71893	0
31.95933	0	0	30.2942	31.19867	35.77227	34.69553	0	33.246	0
32.1426	0	0	30.7216	31.25213	35.9666	34.9182	0	36.2344	0
32.2566	0	0	30.7736	31.30607	36.0644	35.00467	0	36.50907	0
34.0582	0	0	30.9006	31.36267	36.315	35.3204	0	36.59767	0
34.2348	0	0	30.93513	32.35333	36.64893	35.43547	0	36.84187	0
34.29253	0	0	30.97273	33.35593	36.73827	35.533	0	36.92573	0
34.86227	0	0	31.02327	33.95753	36.8166	35.80767	0	37.6804	0
35.01087	0	0	33.51847	34.00253	36.9222	37.20667	0	39.2746	0
35.51793	0	0	33.6184	34.28747	37.29133	37.39073	0	39.33073	0
35.61413	0	0	34.7344	34.36927	37.36213	37.46573	0	0	0
35.90473	0	0	35.74	35.12747	37.41127	38.02613	0	0	0
38.12226	0	0	35.8566	35.75747	39.03593	38.11293	0	0	0
38.18887	0	0	35.9246	35.80433	0	0	0	0	0
38.26007	0	0	36.1314	35.86347	0	0	0	0	0
38.514	0	0	36.23767	35.94113	0	0	0	0	0
38.58593	0	0	36.34773	36.2408	0	0	0	0	0
0	0	0	36.41047	36.3516	0	0	0	0	0
0	0	0	36.48793	36.5878	0	0	0	0	0
0	0	0	36.5728	36.77393	0	0	0	0	0
0	0	0	37.79767	38.84927	0	0	0	0	0
0	0	0	37.8472	38.93067	0	0	0	0	0
0	0	0	37.9092	39.00193	0	0	0	0	0
0	0	0	38.0016	39.11813	0	0	0	0	0
0	0	0	38.08427	39.42433	0	0	0	0	0
0	0	0	39.53547	39.55507	0	0	0	0	0
0	0	0	39.81813	0	0	0	0	0	0
