# Supplementary material for: Neural manifolds for odor-driven innate and acquired appetitive preferences
Source: Nat Commun. 2023 Aug 5;14:4719. doi: 10.1038/s41467-023-40443-2 (PMC10404252; doi:10.1038/s41467-023-40443-2)
Supplement: Supplementary file 4 — Source Data [file 41467_2023_40443_MOESM4_ESM.zip › Figure2/2019613_right/ch8_11/text/etha_C1.txt]

0.9140667	0.3593333	0.2284	0.004333333	1.666733	0.2115333	0.297	0.1255333	0.0928	1.624733
1.041133	0.5582666	0.2312667	0.1559333	3.679533	0.3094	0.3618	0.1861333	0.1567333	1.811467
1.116933	1.604333	2.0154	0.2334667	4.829267	0.3932667	1.703667	0.3360667	0.2436	1.892933
1.2298	2.544867	2.804	0.3188667	5.742333	0.4932667	1.7486	0.4095333	0.4338667	1.9482
1.346267	2.634733	2.913533	0.6196667	7.885667	2.3338	1.8088	0.418	0.4904	2.8886
1.500333	4.900067	4.3306	1.719333	8.124933	3.091267	2.8708	0.4861333	0.9804	3.281333
1.9778	4.9722	6.079733	2.065267	8.356334	3.366933	5.130667	0.5688	1.2386	3.353533
2.064	5.0946	7.2538	2.119867	8.670067	4.461333	5.1786	1.448133	1.320267	3.7034
2.216933	5.277667	8.1884	2.1956	10.60527	6.517	5.216533	1.547667	3.237933	4.6602
3.5214	6.0352	8.379333	2.3822	13.00867	7.5794	5.474267	2.492467	3.486267	4.9134
5.465267	6.0824	8.5188	2.940267	13.13353	7.792867	6.067934	2.760333	3.613733	4.9698
6.264266	7.093333	9.7574	7.520467	13.142	8.359933	6.137466	4.435266	3.890733	5.173666
6.6072	7.995667	9.948133	7.845733	13.22207	8.5058	6.514733	4.518333	3.9754	5.657667
6.8468	8.462	10.29987	7.912267	13.47333	9.4016	6.7652	4.591333	4.466866	5.7248
7.0944	8.507334	10.5832	8.5394	13.55267	9.960867	6.965933	4.731867	5.123667	5.896934
8.621533	8.5934	10.90447	8.846666	13.65413	10.06487	8.8254	4.962467	6.600533	5.994267
11.08173	8.7114	11.223	9.574067	13.6994	11.53413	9.1334	4.966267	6.7372	6.138867
11.3818	8.830133	12.29933	9.759467	13.7068	12.6738	9.483467	5.305333	6.876266	6.302
11.73687	8.8438	12.36447	9.9694	14.04267	13.42187	10.03093	5.782933	7.0258	6.848333
11.84913	9.005	12.72847	10.35433	14.68953	14.27687	10.9674	7.442067	7.080467	8.091933
12.555	9.129467	12.85493	10.65547	14.8768	15.23587	11.1086	8.7382	7.4618	8.176333
12.60847	9.250134	12.89313	10.70847	15.24993	15.38547	11.21427	8.8438	7.560266	8.2366
12.6544	10.10327	13.035	11.82727	15.25727	17.16727	12.09387	9.860267	7.630267	8.3506
12.75033	10.1898	13.1502	11.9776	16.223	17.64147	12.1536	10.14287	7.895733	8.405267
13.15273	11.31387	14.011	11.98147	16.34127	17.89113	12.227	10.47607	8.072933	9.704267
13.19407	11.53833	14.0488	12.0794	16.55707	17.949	12.53573	10.59653	8.152133	11.22553
13.28633	12.167	14.14893	12.28493	16.75327	18.11413	12.6836	10.73067	9.502733	11.54173
13.3082	12.42013	14.29953	12.6336	16.94107	18.36707	14.3006	11.40753	9.616333	12.44353
13.59253	12.74933	14.51667	12.78013	17.18653	18.46027	14.82333	11.6014	9.621866	13.1522
14.5544	12.93213	16.45367	12.9616	17.33113	18.54713	14.88213	11.65087	9.792	13.24347
14.65707	13.17087	19.31747	13.22367	17.4258	20.40747	14.91307	11.778	9.878734	14.003
14.76587	13.47587	19.70553	13.79187	17.45773	21.334	14.9652	11.97453	10.0384	14.30013
14.85707	14.63767	19.81333	13.9324	17.5434	21.4716	15.5392	12.11227	10.06327	14.38353
15.52447	15.23473	20.58933	14.50087	17.8808	21.7204	15.609	12.22073	11.37567	14.93073
16.715	15.3142	21.70427	14.9626	17.92973	21.87167	15.6576	13.04387	11.98607	15.01207
17.1408	15.42947	21.7828	15.2554	18.4036	21.9244	15.77513	14.0918	12.06833	15.24993
17.28287	15.48273	23.25647	15.42053	19.0996	21.9806	15.87367	14.49933	12.77993	15.38827
17.70353	15.809	23.75613	15.59067	19.22107	22.0444	15.89427	14.6578	12.87347	15.63467
18.3556	16.2074	23.9502	15.9252	19.31173	22.54927	15.98313	15.5648	13.03773	17.1208
18.44227	16.8282	25.86393	16.11613	19.7322	23.54253	16.0722	15.832	14.17473	17.53093
20.17267	16.9648	26.7968	16.27973	19.77947	24.38047	16.15033	15.9026	16.05967	17.69167
20.24273	17.13413	26.918	16.59373	19.84567	24.5536	16.17807	15.9996	16.30127	17.73927
20.34147	17.32907	28.45047	16.6774	19.88867	24.80253	16.22247	16.10153	18.36373	17.7508
20.4886	17.79933	30.76207	16.78947	20.00007	25.01033	16.38667	17.24813	18.821	18.0378
20.85007	18.20387	30.80747	19.1154	20.05673	25.5738	17.7604	17.4634	19.9356	19.12067
20.90827	18.3704	30.8932	19.38893	20.23713	25.671	18.92333	17.6098	20.1198	19.18553
21.02547	18.46907	31.4864	19.70587	20.8336	26.1218	19.19807	17.99933	21.0184	20.77607
21.04933	18.83467	33.71493	19.91607	20.917	26.34987	19.39873	18.17673	22.85087	21.09533
21.4566	19.1246	34.02993	20.457	21.01453	26.40673	19.44653	18.83347	23.60627	21.39427
21.511	19.25227	34.09433	22.69353	21.18713	27.0756	20.22253	19.23773	23.93007	21.72533
21.955	19.8528	34.1916	23.32387	21.3832	28.4782	20.26173	19.533	24.0674	21.77133
22.0996	19.95507	35.62567	23.50173	21.43367	28.53987	20.31547	19.82	24.15547	21.82713
22.18073	20.7708	36.574	23.88153	21.48647	28.6028	21.33287	19.8232	24.47107	21.9328
22.2214	21.62387	36.6896	24.5222	21.61633	28.7734	21.81153	20.23387	24.56293	23.60267
22.342	21.72427	37.07913	24.81787	22.20473	30.10287	22.23067	20.39853	24.57807	23.68067
22.37913	22.5732	38.64807	24.87427	22.5614	30.2058	23.07787	20.51673	24.6468	23.77073
22.6746	22.73613	38.77853	24.966	23.46247	31.3348	23.2522	20.52933	24.72067	23.8788
22.90133	23.10027	38.81507	25.37653	23.63807	33.4366	23.2954	20.57727	24.7384	24.20847
23.09847	23.98333	38.83987	27.2172	24.59333	33.54233	24.4788	20.70513	24.82367	24.41433
23.10913	26.77507	38.85767	27.50047	25.57893	34.31727	24.94667	20.99907	24.9462	25.93287
23.4874	29.5432	38.9274	29.59227	25.5982	34.941	25.0846	23.43393	25.02753	26.0654
23.69893	30.1496	0	29.95667	25.91827	35.26807	25.27093	23.46273	25.26333	26.4174
24.23333	31.19247	0	30.01367	27.60673	35.89647	25.76913	23.54107	25.3288	27.0436
24.49307	32.7278	0	30.15253	29.41733	36.13747	27.14827	23.6016	25.52413	27.2066
24.67093	32.8908	0	30.21333	29.7702	37.79967	27.23987	23.83227	25.70373	28.064
24.73973	33.10607	0	30.3276	30.08893	38.9752	27.35973	25.57187	25.9292	28.30387
25.44187	33.25573	0	32.07167	32.19587	39.05667	27.54287	25.65133	26.007	28.879
26.83993	33.32687	0	32.26413	32.7214	39.37873	27.9956	26.37773	26.2816	29.82653
27.11787	33.3978	0	32.73833	32.92013	39.39027	30.76087	26.477	26.35747	30.30607
28.4528	33.558	0	34.70647	33.02987	0	34.00327	26.66347	26.48633	30.7408
28.68927	33.60313	0	35.78793	33.7406	0	34.12753	27.0164	26.66527	33.0566
30.0702	33.73553	0	36.34867	33.86327	0	34.25967	27.2092	26.73	34.0466
30.08247	34.06613	0	36.40993	35.06367	0	34.38754	27.3172	26.77967	35.29827
30.3406	34.55927	0	36.83653	35.4382	0	34.5116	27.38	26.89833	35.4588
30.6632	34.74773	0	38.71007	36.85847	0	35.38287	27.48267	26.99873	35.73447
31.62287	35.07133	0	38.76913	36.984	0	35.43547	27.68913	27.13233	36.6722
32.38173	35.41793	0	38.8286	36.9878	0	35.4946	29.43587	27.71387	36.81413
35.85093	36.12646	0	38.91427	39.18387	0	36.29367	29.66707	28.3242	38.24586
37.65847	36.58933	0	0	0	0	36.58847	31.92007	28.72607	39.53267
37.9504	36.65627	0	0	0	0	37.2998	32.27947	29.24073	39.63247
38.12813	37.5848	0	0	0	0	37.78393	32.34507	29.32547	0
38.7042	37.7918	0	0	0	0	37.90787	33.6878	29.45833	0
38.8076	37.898	0	0	0	0	37.98473	35.87693	29.83053	0
38.90453	37.95487	0	0	0	0	38.2354	35.96687	29.91553	0
39.21507	38.56787	0	0	0	0	38.41093	36.2306	30.092	0
39.41287	39.1404	0	0	0	0	39.7668	36.3038	30.95747	0
0	39.23693	0	0	0	0	0	36.62153	31.13353	0
0	39.6656	0	0	0	0	0	37.83453	31.64993	0
0	39.81087	0	0	0	0	0	37.92947	31.97653	0
0	0	0	0	0	0	0	37.95647	35.85947	0
0	0	0	0	0	0	0	38.02293	35.90434	0
0	0	0	0	0	0	0	38.133	36.18147	0
0	0	0	0	0	0	0	38.25713	36.38626	0
0	0	0	0	0	0	0	0	36.46833	0
0	0	0	0	0	0	0	0	37.155	0
0	0	0	0	0	0	0	0	38.75913	0
0	0	0	0	0	0	0	0	38.97633	0
0	0	0	0	0	0	0	0	39.2866	0
0	0	0	0	0	0	0	0	39.81433	0
0	0	0	0	0	0	0	0	39.88533	0
0	0	0	0	0	0	0	0	39.98113	0
