# Supplementary material for: Neural manifolds for odor-driven innate and acquired appetitive preferences
Source: Nat Commun. 2023 Aug 5;14:4719. doi: 10.1038/s41467-023-40443-2 (PMC10404252; doi:10.1038/s41467-023-40443-2)
Supplement: Supplementary file 4 — Source Data [file 41467_2023_40443_MOESM4_ESM.zip › Figure2/2019613_right/ch8_11/text/two_oct_C3.txt]

0.3905333	0.7874	0.2775333	0.0298	0.075	0.6011333	0.4130667	0.9420667	0.019	0.04686667
0.4556667	0.9292	0.4104667	0.1325333	0.2144	0.6852667	0.6	1.0474	0.08386666	0.0918
0.9272	1.8198	0.8764667	0.2664667	0.3033333	0.8052667	0.726	2.2114	0.367	0.1528667
1.453067	2.265467	0.9702	0.2731333	0.4544667	1.3608	1.0044	4.680933	0.4424667	0.5339333
1.546533	2.386	1.095467	1.4726	0.707	2.800133	3.072333	4.7354	0.9702	0.6930667
1.6084	2.467667	2.0286	3.3722	0.984	2.894533	3.2836	4.813667	1.024533	0.9353333
2.341867	2.5268	2.124533	3.751333	1.093933	2.940933	3.516267	6.107067	2.341267	0.9944
2.408	3.059	2.571533	3.819667	1.399067	3.171333	3.599733	6.473467	3.195933	1.038133
2.467067	6.282267	2.965133	4.3618	1.4562	3.2238	3.655267	6.870467	3.234067	1.580867
2.609267	6.438533	3.0202	4.926333	1.5048	3.3024	3.727667	6.9972	3.5236	1.9088
2.792333	6.5976	3.116267	4.9658	1.594	3.787533	4.441267	7.220067	3.582133	2.744333
4.841467	8.3838	3.227267	6.220867	1.654867	3.845533	5.006134	7.377934	4.265666	2.7884
5.340667	8.429	3.303933	8.900867	2.091067	4.544667	5.516	7.5238	4.619267	2.882133
5.539733	8.527534	3.3792	9.205133	2.151067	4.701733	5.582267	7.575667	4.7182	3.636733
5.662066	8.645733	3.561267	9.2764	2.276867	4.7428	5.8356	7.649867	4.7724	3.696467
5.829467	8.6492	3.619933	9.325133	2.4574	4.804533	6.0652	7.9512	5.143267	4.273667
6.309134	8.759334	3.740533	10.02473	2.795333	5.7202	6.955467	9.3182	5.4876	4.330534
6.418933	8.913067	3.8374	10.33107	2.938333	6.1922	6.975133	9.705133	5.539933	4.699533
6.903733	9.000134	4.5506	11.28173	3.0216	6.6188	7.658267	9.804067	5.5988	4.811467
6.956533	9.056666	5.606534	11.66593	3.074133	7.5912	8.367467	13.8514	6.385933	4.878533
7.151933	9.896067	5.653	13.07873	3.379067	7.717933	8.427934	14.12513	6.7068	5.0646
7.321867	10.1568	5.702466	14.91207	3.421933	7.7836	8.690066	14.15853	6.769267	5.5932
7.785733	11.51047	5.7482	15.049	3.786867	8.527866	8.794534	15.49227	6.848067	5.627267
7.872267	14.32433	5.922266	15.13967	3.878133	8.760134	9.4104	15.56887	6.948133	5.774734
7.910867	14.4072	6.043067	15.1766	3.978933	8.890734	9.504733	15.73107	7.277	6.938066
7.9992	15.50927	6.709267	15.25293	4.076667	9.250067	10.1032	15.91253	7.436333	6.998067
8.082733	17.17873	6.908667	15.35253	4.199533	10.0042	10.16533	15.97947	7.6006	7.886533
8.349133	17.5582	6.9614	15.456	4.393133	11.94747	10.2326	16.09507	8.1988	8.0206
9.0636	17.64447	7.0156	15.92653	4.447933	12.62147	16.2544	16.26853	8.536667	8.103867
10.29493	17.80813	7.1632	16.00553	4.580133	14.18887	17.6772	16.346	10.2474	8.8056
11.43167	17.83787	7.304266	16.08793	5.2076	14.53187	17.932	16.407	10.29933	8.9894
14.0052	17.9296	7.789	16.1474	5.3448	14.811	18.56473	16.5194	10.3926	9.111733
14.87527	18.4686	7.8626	16.23987	5.847667	16.1724	18.6104	16.57707	10.54233	9.321333
16.427	18.54753	7.947467	16.65313	6.0144	16.5378	18.65713	16.70627	10.62013	11.32147
17.2198	19.0474	8.078267	16.72647	6.3426	17.02713	18.69993	17.10627	10.9972	13.66007
17.3192	19.12167	8.353	16.8016	6.471467	17.45853	18.776	17.1344	14.9144	16.64467
17.39433	19.18767	8.4538	17.02873	6.713533	17.50147	18.92867	17.22273	14.9678	16.69013
17.48467	19.263	10.16867	17.09167	7.1508	17.5406	19.4982	17.28433	15.0668	16.72573
17.6024	19.30167	10.24647	17.19387	7.2572	17.67	19.54	17.36067	15.51747	16.8264
17.7264	19.32867	11.5574	17.28393	7.521333	17.73967	19.63013	17.50153	15.558	16.96107
17.78733	19.36167	14.34187	17.53867	7.596867	17.95853	19.7178	17.61293	15.57467	17.02027
17.98193	19.406	15.53013	17.62187	8.1622	18.04787	20.03847	17.71053	15.82053	17.1568
18.64073	19.47173	15.60433	17.86733	8.617066	18.28473	20.1098	17.79067	16.4876	17.26813
18.7774	19.54927	16.59793	17.9878	15.54627	18.2994	20.28793	17.8686	16.525	17.84333
18.92867	19.62153	16.64767	18.03613	15.6718	19.1184	20.35533	18.16893	16.5712	17.92427
18.98647	19.6934	17.79453	18.13493	16.98747	20.53467	20.35907	18.22427	16.59933	17.9632
19.1676	19.80313	18.18653	18.80613	17.23433	20.8538	20.429	18.29687	16.63153	18.07867
19.8208	19.8294	18.63313	19.03287	17.3672	21.37987	20.52233	18.60487	17.12193	18.31707
19.92327	19.86447	18.68567	19.20587	17.40973	22.21687	20.62567	18.66293	18.06907	18.40487
20.45753	19.89553	18.8692	19.27433	17.51647	22.2248	20.775	18.72373	18.18673	18.45413
20.58733	19.9684	18.9436	19.43307	17.5518	22.28733	21.24253	18.9056	18.3204	18.565
20.85827	20.03027	19.0852	19.62427	17.90973	22.55107	21.39473	19.10347	18.36647	18.5984
20.94047	20.06827	19.21033	19.67607	17.956	22.7606	21.4686	19.245	18.73733	18.92167
21.10153	20.23447	19.619	19.7652	18.98527	22.98827	22.04527	19.32347	18.79147	18.96633
21.24573	20.2544	19.67773	19.84027	19.06507	23.0748	22.93393	19.41713	18.844	19.0246
21.48093	20.4088	19.75213	20.45467	19.68313	23.14633	23.02773	19.4736	19.19027	19.1398
21.5338	20.5716	19.82247	20.51833	19.78093	23.2116	23.12527	19.61153	19.24687	19.72453
21.6238	20.87727	19.82927	20.56933	19.9068	23.31793	23.19393	19.75507	19.37427	19.89707
21.68647	20.94347	19.89753	20.61847	19.96427	25.10513	23.27067	20.06233	20.0714	20.39887
21.75627	20.99893	19.989	20.71567	20.66087	25.5562	23.39087	20.159	20.34467	20.4742
21.84353	21.05453	20.6204	21.18013	22.23347	25.60273	23.9168	20.25673	20.6316	21.60393
21.99553	21.15893	20.8714	21.30513	22.37833	25.68907	24.54987	20.35147	20.7056	21.812
22.29247	21.213	21.12967	21.78813	22.43573	26.41767	24.8918	20.44447	20.88633	21.92873
22.41353	21.27587	21.1784	21.892	22.48447	27.1358	24.94493	20.52407	21.04633	22.123
22.463	21.3206	21.304	23.2392	22.5526	27.18027	24.9966	20.6002	21.09973	22.13173
22.59167	21.3678	22.02867	23.3496	22.615	28.0412	25.03687	21.05487	21.40113	22.24433
22.65493	21.43813	22.15467	23.82033	23.60653	28.10073	28.29793	21.205	21.64593	22.4662
23.59047	21.8486	22.68673	23.882	23.6868	28.21293	28.48913	21.29427	21.80207	22.72713
23.94413	21.90413	23.1798	24.3254	23.77067	28.25727	28.5516	21.33127	21.8632	23.28013
24.3416	21.95073	23.21467	24.61913	23.83407	28.31567	29.53453	21.38713	21.9322	23.32127
24.53733	22.00153	23.95633	24.71527	23.95047	28.3668	29.60527	21.49547	22.01787	23.37147
24.6266	22.1016	24.15473	24.7894	25.09353	28.92893	29.81533	21.73907	22.12327	23.46633
25.28167	22.16453	24.24533	24.84053	25.94647	29.04573	29.894	21.85207	22.6656	23.53733
25.45227	22.2044	24.2842	24.88227	26.09773	29.08047	30.11587	22.02727	23.3784	24.135
26.4408	22.26887	24.47593	24.95967	26.266	29.18107	30.3214	22.16013	23.41073	24.17773
26.70627	22.35693	24.6024	25.5116	26.32107	29.588	30.3892	22.20653	23.46027	24.26547
27.5272	22.48213	24.7762	25.61007	26.4606	29.62907	30.51833	23.16307	23.54653	24.33353
28.1832	22.585	24.9014	26.6634	26.596	29.68087	30.57847	23.23613	23.65433	24.39713
28.3542	22.62133	25.5822	27.24653	26.73693	29.71787	30.62453	23.4372	23.73947	24.4574
28.4988	22.66167	25.65193	27.4	26.77353	29.8424	30.6956	23.761	24.08467	26.309
29.3844	22.79133	25.71687	27.43687	26.82227	29.89813	30.7796	23.83613	24.16993	26.4282
29.42987	22.8512	25.94627	27.49173	26.90227	29.97473	31.11827	23.8942	24.2418	26.48673
29.46393	22.95013	26.03667	27.56747	27.4504	30.99393	31.34673	24.30807	24.2962	26.67847
29.49827	22.99847	26.22407	27.69967	27.51547	31.0758	31.6084	24.3908	24.43453	28.519
30.56033	23.05913	26.9122	27.9418	27.56747	31.19773	31.9792	25.3434	24.5464	28.6548
30.6438	23.27433	27.01807	27.99707	27.7094	31.46007	32.06987	25.38613	26.32467	28.7258
30.6848	23.4742	27.19413	28.12567	27.86067	31.57433	32.69647	25.45527	26.39107	29.98227
30.718	23.61313	27.41347	30.08273	27.9514	31.68067	32.7586	25.50347	26.45453	30.07167
30.77393	23.6672	27.53887	30.1572	29.3626	31.75793	32.88367	25.56007	26.5796	30.63347
30.82	23.72747	27.56627	30.3696	29.54207	32.1764	33.00006	25.90253	26.7624	31.4152
30.83727	23.78593	27.6212	30.42233	29.76813	32.36353	33.05207	26.435	26.8984	31.6432
31.48587	23.793	27.86593	30.5624	30.48013	32.91627	33.38787	26.49467	27.065	31.69047
31.54773	23.88107	27.9048	30.77533	31.108	33.09387	33.6342	26.5604	27.65013	31.74793
31.62573	24.16907	28.32393	30.8478	31.3164	33.30953	33.89547	29.12573	29.0216	31.79513
31.71067	24.21453	29.6984	32.6548	31.8216	33.47407	33.96593	29.2344	29.68613	31.9166
31.74073	25.25767	30.02953	32.7732	33.3834	33.56967	35.96173	29.388	29.76033	32.4246
32.00813	25.66353	31.3358	32.83273	35.388	34.7468	36.7028	29.41287	29.83707	32.52493
32.17307	27.23047	31.40013	32.88953	35.50067	35.7212	36.91593	31.5276	29.88087	33.54873
32.4388	27.47393	31.49667	33.67673	36.52753	35.7894	37.03247	31.6408	29.9478	33.60053
33.1976	27.8184	31.77373	33.8546	36.72313	35.87354	37.865	31.7056	30.23987	33.65547
33.25787	28.90667	32.01467	33.9076	36.7662	36.51987	37.92293	32.59527	30.76533	34.422
33.45747	28.9316	32.86533	34.59007	36.93833	36.674	37.95053	33.1466	30.84687	35.23507
33.51067	31.477	33.18453	34.673	37.39747	36.73907	37.9566	33.3402	30.92047	35.46433
33.5686	31.53367	33.2326	36.0034	37.48727	36.7798	37.97333	33.54033	30.9786	35.55293
33.62393	31.85453	33.3658	36.12553	37.52867	37.659	38.04333	33.55753	31.09127	35.611
34.4904	32.72873	33.65407	36.21027	37.60007	37.72267	38.1866	33.9578	31.264	35.68907
34.568	32.81773	33.69793	36.2572	38.66287	37.74847	38.339	34.0204	31.3772	35.98027
34.9292	33.05987	33.78647	36.44907	38.75687	39.58953	38.48433	34.07313	31.52147	38.57013
35.5064	33.29713	34.11794	37.5614	38.825	39.82147	38.59727	34.14793	31.5756	39.54133
35.5614	33.38307	34.54327	38.16867	38.91273	39.88513	38.67827	34.19673	32.04267	0
35.71627	33.7182	35.7914	38.24567	39.06787	39.91907	38.71293	34.60453	32.51633	0
35.77287	34.3594	35.85767	38.34813	39.20347	39.94373	38.74633	34.71793	32.56887	0
35.85467	35.76973	35.91247	38.40987	0	0	38.85227	34.77873	32.67173	0
35.93413	35.82607	35.95567	39.20967	0	0	38.93947	36.51047	32.76686	0
36.03153	35.89594	36.12547	39.40893	0	0	39.0542	36.58	33.04407	0
36.2492	36.14793	36.52573	39.54227	0	0	39.21287	37.06507	33.1504	0
36.35573	36.8174	36.57707	0	0	0	39.2178	37.3646	34.59247	0
36.5622	37.09207	36.89627	0	0	0	39.3042	37.47847	34.91247	0
36.8538	37.26033	36.95273	0	0	0	39.37713	37.49173	34.96687	0
36.93267	38.17993	37.00647	0	0	0	39.47593	37.60287	35.03413	0
37.022	38.26613	37.15413	0	0	0	39.92913	37.83147	35.09927	0
38.36593	38.36893	37.25233	0	0	0	0	38.2242	35.16273	0
38.66733	38.4246	37.31833	0	0	0	0	38.30887	35.23133	0
38.7052	39.25613	37.65	0	0	0	0	38.36127	35.26647	0
38.75167	39.29693	37.6988	0	0	0	0	38.4838	35.32407	0
39.44773	39.3378	37.741	0	0	0	0	38.66793	35.37347	0
0	39.43267	37.80213	0	0	0	0	39.37447	35.73133	0
0	39.60993	38.1762	0	0	0	0	39.7318	36.21233	0
0	0	38.34973	0	0	0	0	39.952	36.26493	0
0	0	38.69953	0	0	0	0	0	36.32153	0
0	0	38.85447	0	0	0	0	0	36.36293	0
0	0	38.96033	0	0	0	0	0	36.44653	0
0	0	39.0388	0	0	0	0	0	36.93247	0
0	0	39.1018	0	0	0	0	0	36.9898	0
0	0	39.87473	0	0	0	0	0	37.0878	0
0	0	0	0	0	0	0	0	37.1356	0
0	0	0	0	0	0	0	0	37.21353	0
0	0	0	0	0	0	0	0	37.2494	0
0	0	0	0	0	0	0	0	37.5644	0
0	0	0	0	0	0	0	0	38.91253	0
0	0	0	0	0	0	0	0	39.02527	0
0	0	0	0	0	0	0	0	39.06473	0
0	0	0	0	0	0	0	0	39.11787	0
0	0	0	0	0	0	0	0	39.35553	0
0	0	0	0	0	0	0	0	39.5682	0
0	0	0	0	0	0	0	0	39.6466	0
0	0	0	0	0	0	0	0	39.68667	0
