# Supplementary material for: Neural manifolds for odor-driven innate and acquired appetitive preferences
Source: Nat Commun. 2023 Aug 5;14:4719. doi: 10.1038/s41467-023-40443-2 (PMC10404252; doi:10.1038/s41467-023-40443-2)
Supplement: Supplementary file 4 — Source Data [file 41467_2023_40443_MOESM4_ESM.zip › Figure2/2019613_right/ch8_11/text/ger_C1.txt]

0.01813333	0.0664	0.394	0.01633333	2.777133	0.3316667	0.6950667	0.2204667	0.9094667	1.180067
0.7034	0.1462667	2.931133	3.013667	2.872467	1.3092	0.8077334	0.3203333	1.290533	1.393333
1.8436	0.1908	3.173667	3.604	2.9576	2.2664	1.3046	0.5089333	1.903	1.749867
1.953133	0.325	3.331933	4.009666	3.256267	2.375867	3.0072	1.493867	3.142133	1.970467
2.035867	0.4374667	3.4752	4.112467	3.436067	2.4836	3.0954	2.140467	3.912333	2.067267
4.9866	3.554067	3.578867	4.490334	4.807667	3.4674	3.698267	2.386067	4.425333	2.0778
5.361467	3.594267	3.708867	4.549533	5.899066	3.6414	4.667933	2.702067	4.793	2.2116
5.4038	4.265467	3.962133	4.613333	6.373	3.697667	5.523867	3.364867	4.928	2.3542
7.1162	4.749467	4.014733	4.6588	6.927333	4.0242	5.643133	3.47	5.125667	3.138067
7.3724	4.778133	4.0812	5.088733	7.019733	4.235667	6.705534	3.494	5.4592	3.305333
7.6684	4.834067	4.1946	6.220067	7.1686	5.238934	6.8898	3.727133	5.593133	3.369333
7.746467	5.1298	4.518933	6.4206	7.233533	5.376333	6.971133	5.0628	5.878334	5.633533
7.779	6.773667	4.786933	6.8358	7.3202	5.878933	7.115533	7.5942	6.232533	5.8088
8.252533	7.0104	4.918067	7.210467	7.500933	6.1364	7.332533	7.727267	6.3486	5.8904
8.544666	7.268133	5.2094	7.511867	7.922467	6.524333	7.372733	7.803	6.435067	5.956
8.808733	8.371866	5.801333	7.525333	8.293467	6.555733	7.4066	8.018933	6.474933	8.0652
8.929	10.54687	6.116533	8.489067	8.5908	6.670067	7.424267	8.0808	6.599133	8.595734
9.145866	10.61867	6.253267	10.406	8.803667	6.849133	7.471933	9.034667	6.712934	8.623134
10.28773	10.7074	6.576933	10.4704	8.9258	7.2938	7.732533	9.588866	7.1454	9.058267
10.654	10.81253	6.785	10.51513	10.39613	7.5176	7.9018	10.346	7.3924	9.546667
10.84473	10.982	6.896667	10.54893	10.43533	8.8102	8.044	10.38567	7.456533	10.32653
10.89153	10.99253	6.931267	10.5824	10.4764	10.06727	8.135266	10.4136	7.479067	10.3614
10.9686	11.04467	6.972067	10.62687	10.502	10.4066	8.222067	10.44427	7.532	10.3984
11.1584	11.0926	7.433333	10.72587	10.52207	10.4362	8.331933	10.4754	7.615267	10.42447
11.25227	11.15773	7.9958	10.77387	10.5556	10.46793	8.443467	10.5058	7.809333	10.46013
11.39993	11.22287	8.715533	10.89687	10.58867	10.4972	8.555467	10.57907	7.901667	10.488
11.4628	11.30473	9.307067	10.97873	10.70613	10.5398	8.6126	10.62647	7.942333	10.53473
11.55913	11.39067	9.382	11.07093	10.8128	10.591	8.6662	10.65247	7.954933	10.59547
11.6596	11.4176	10.40967	11.27067	10.84927	10.63447	8.696733	10.71033	8.0224	10.636
11.85133	11.46547	10.4638	11.37993	10.91213	10.708	8.7768	10.7524	8.203	10.77373
11.90067	11.4846	10.50487	11.42433	11.00327	10.76367	8.863	10.875	10.38013	10.89913
11.965	11.56267	10.54767	11.52013	11.18493	10.91833	8.9334	11.09347	10.42547	11.01847
12.06067	11.7036	10.57847	11.6522	11.24507	10.97113	9.154067	11.20847	10.44387	11.1496
12.19293	11.78453	10.6204	11.708	11.30553	11.01687	9.318267	11.3174	10.461	11.27387
12.2072	11.84887	10.67273	11.78707	11.37633	11.0616	9.576067	11.37527	10.46467	11.344
12.30113	12.05113	10.7174	11.8698	11.4466	11.1198	9.667733	11.50747	10.49853	11.48987
12.61467	12.17067	10.79667	11.97047	11.4584	11.20927	9.721666	11.5876	10.5316	11.55333
12.7192	12.19727	10.9196	12.1262	11.51213	11.32233	10.1678	11.69373	10.591	11.61567
12.87453	12.24953	10.97433	12.2404	11.6706	11.41827	10.29293	11.74807	10.7034	11.68567
13.0116	12.478	11.01193	12.36007	11.86367	11.5084	10.33673	11.78007	10.78067	11.8742
13.07947	12.574	11.0772	12.44487	12.0744	11.61473	10.36767	11.9338	10.8002	11.9244
13.17893	12.639	11.1148	12.56253	12.2518	11.86613	10.40333	12.10333	10.81807	12.07747
13.2714	12.76247	11.14933	12.79933	12.31147	11.97767	10.42773	12.47747	10.87953	12.24767
13.32007	12.89873	11.217	12.99007	12.33367	12.0868	10.43707	12.6014	10.97187	12.35087
13.40993	13.05187	11.29187	13.08053	12.34893	12.26367	10.48393	12.87373	11.22527	12.49947
13.48987	13.1564	11.3072	13.2332	12.4394	12.42473	10.5208	13.02893	11.35607	12.56407
13.6332	13.26087	11.46527	13.27813	12.466	12.6434	10.57267	13.12327	11.43287	12.635
13.63807	13.37053	11.6112	13.32667	12.6706	12.77727	10.62453	14.16607	11.51287	12.75887
13.74433	13.4476	11.76667	13.41907	12.74733	13.05393	10.731	15.31167	11.62533	12.9028
13.83453	13.67633	11.8576	13.50567	12.86093	13.44213	10.7682	15.41533	11.707	13.06993
13.85007	13.83033	12.26333	13.60267	12.99153	13.5452	10.8194	15.57327	11.78007	13.0744
13.90673	14.13813	12.30187	13.71067	13.486	13.67333	10.96407	15.75853	11.90853	13.26507
14.01907	14.20173	12.48673	13.7862	13.66433	13.86687	11.05413	16.97333	11.95547	13.48547
14.18547	14.29933	12.638	13.9338	14.4048	13.99893	11.15873	17.01627	12.1766	13.8592
14.2542	14.39053	12.826	14.04507	14.43073	14.22287	11.16193	17.07147	12.23933	14.50013
14.40527	14.59667	12.90293	14.11433	14.78613	14.3596	11.24113	17.10853	12.3482	15.1472
14.52807	15.01187	13.0346	14.1604	15.28667	14.52733	11.27467	17.1646	12.51273	15.77487
14.59667	15.8986	13.10847	14.50787	16.1146	16.14387	11.33293	17.64407	12.5714	15.95273
14.91707	16.0282	13.15613	14.51947	17.46913	19.37913	11.39973	21.79367	12.634	16.02107
15.05047	16.1542	13.2104	14.7004	17.9338	20.24893	11.4656	21.79733	12.72687	16.4374
15.79053	16.2328	13.29307	15.31947	18.57847	20.57273	11.54727	22.27353	12.91847	17.42673
16.0284	16.98393	13.5608	15.55107	21.30913	20.61593	11.61373	22.41287	13.0414	17.55807
16.51313	17.27367	13.579	16.06087	22.01793	21.08413	11.69113	22.77287	13.08147	17.87273
16.9336	18.69087	13.798	18.37387	22.10533	21.93333	12.04527	23.0938	13.14153	18.18307
17.08713	18.74427	13.9294	18.5192	22.11673	22.35547	12.25233	23.31827	13.17167	18.91393
17.603	21.42153	13.94147	20.41613	22.15373	22.54773	12.36953	23.5306	13.5654	19.1892
17.81547	21.48607	13.98793	20.51533	22.2292	22.69193	12.469	23.816	13.9136	21.02327
17.9838	21.9536	14.0732	20.67427	23.696	22.79987	12.49593	23.88373	14.08107	21.09813
18.03567	22.25693	14.0926	22.20473	26.45373	23.12387	13.2526	24.37647	14.67487	21.5272
18.39627	23.91567	14.15713	22.41827	26.612	23.1888	13.55987	24.60313	14.83373	22.1208
18.40207	24.15687	14.2472	22.49573	27.007	23.3122	13.84593	25.78787	14.8484	23.187
18.6088	24.92427	14.3074	22.577	27.6848	23.40967	14.48387	28.02027	14.9012	23.42393
18.68007	25.61173	14.378	23.25053	28.53347	23.5346	14.72013	28.57327	14.95373	24.36607
18.79647	25.6578	14.40727	23.36513	28.88433	23.59207	14.84047	29.194	14.98853	24.5162
19.1714	26.65407	14.99993	23.9782	29.017	23.63947	14.93513	29.84813	15.07827	24.63733
19.28907	29.92113	17.145	24.21313	29.11953	23.70687	15.4226	30.04533	15.08747	24.68687
24.78167	29.98373	17.2248	24.76107	29.26407	23.81527	15.86507	31.48073	17.19247	25.86133
24.8616	31.70707	17.4816	24.87893	30.74653	24.46193	17.0094	31.75113	17.86433	26.09707
25.47207	32.30787	17.59253	26.17767	31.10253	24.49793	20.31553	33.75293	21.19747	26.1868
26.2038	32.3768	17.6328	28.52233	32.3332	24.5436	20.64573	34.32233	21.71533	26.30187
29.33827	33.203	17.71633	29.65493	32.40434	24.79053	20.75	34.41927	21.8674	26.596
30.15533	33.67927	17.8456	29.75533	32.60833	25.4948	21.43687	34.8358	22.3536	26.63893
33.64087	33.96447	18.0852	30.14013	33.59993	25.85633	21.97893	35.09953	22.50167	26.75307
33.7536	34.04667	18.1502	32.1684	34.00853	26.145	23.04573	35.9572	22.54547	26.7594
34.143	34.47567	18.8574	32.23587	35.5406	26.20633	25.96467	36.16533	22.7498	26.9056
34.66787	34.66093	19.0772	32.48734	35.6236	26.84813	26.28967	36.491	22.775	27.11687
36.58967	34.73186	19.37093	32.73613	36.22587	27.0114	26.59373	36.55653	22.83387	28.5776
38.17653	35.5638	19.4588	32.86627	36.43813	27.1662	27.07867	39.3966	23.02167	28.70667
38.31947	35.6498	20.2102	33.14907	37.72473	27.2732	27.26687	0	23.19587	29.1476
38.76707	35.73833	21.4594	33.38387	39.1656	27.4496	29.1868	0	23.64667	29.23327
39.18553	35.76753	22.76007	34.16767	39.2962	27.57667	30.06487	0	23.94287	29.24513
39.32933	35.97807	23.4704	34.41907	0	27.81193	30.2204	0	24.61593	29.3254
39.46953	36.40647	23.52673	34.63367	0	29.3976	30.32793	0	24.6632	29.85593
39.53507	36.71307	23.71427	35.2072	0	29.44373	35.09887	0	24.7468	30.2734
39.75893	37.15413	23.89133	36.38787	0	29.78533	35.84907	0	26.98567	30.72287
0	37.35307	24.10293	36.4876	0	30.07207	36.1794	0	27.67853	33.2166
0	37.77507	24.95673	37.34433	0	30.774	0	0	27.78733	33.34793
0	38.5522	25.36567	38.16873	0	30.9452	0	0	27.83287	34.0036
0	38.76987	25.74773	38.79593	0	31.01913	0	0	28.48827	34.09533
0	38.79387	27.5502	39.50773	0	31.97607	0	0	28.878	34.4956
0	38.88913	27.6176	0	0	34.3768	0	0	29.05927	34.58287
0	38.92453	28.85987	0	0	35.0226	0	0	29.16047	35.21753
0	39.0852	28.94873	0	0	38.17367	0	0	29.3374	35.7098
0	39.8394	29.16353	0	0	38.6256	0	0	29.46867	35.93033
0	0	29.27807	0	0	0	0	0	29.73213	36.0012
0	0	29.36173	0	0	0	0	0	30.71573	36.072
0	0	30.27553	0	0	0	0	0	31.57007	36.20673
0	0	30.55327	0	0	0	0	0	31.78887	36.76233
0	0	30.6622	0	0	0	0	0	32.08507	36.8474
0	0	30.73347	0	0	0	0	0	32.1892	36.92333
0	0	30.97633	0	0	0	0	0	33.00293	36.96747
0	0	31.12647	0	0	0	0	0	33.16707	37.10133
0	0	31.79047	0	0	0	0	0	33.63653	37.11133
0	0	31.84593	0	0	0	0	0	33.77253	37.22206
0	0	32.48567	0	0	0	0	0	33.88	37.225
0	0	32.61007	0	0	0	0	0	34.15727	38.6086
0	0	32.6742	0	0	0	0	0	34.6422	38.7248
0	0	33.12786	0	0	0	0	0	34.7882	38.85113
0	0	33.20713	0	0	0	0	0	34.9136	38.91167
0	0	33.6308	0	0	0	0	0	35.19793	39.03893
0	0	34.25967	0	0	0	0	0	35.2756	39.53653
0	0	34.9798	0	0	0	0	0	35.39314	0
0	0	35.23567	0	0	0	0	0	35.46707	0
0	0	35.24967	0	0	0	0	0	35.59107	0
0	0	35.3454	0	0	0	0	0	36.24767	0
0	0	35.54053	0	0	0	0	0	37.10327	0
0	0	35.6212	0	0	0	0	0	37.12587	0
0	0	35.63873	0	0	0	0	0	37.14407	0
0	0	35.75974	0	0	0	0	0	37.17447	0
0	0	37.664	0	0	0	0	0	38.04507	0
0	0	37.932	0	0	0	0	0	38.13054	0
0	0	38.02794	0	0	0	0	0	39.08333	0
0	0	39.24767	0	0	0	0	0	39.20207	0
0	0	39.94947	0	0	0	0	0	39.9406	0
