# Supplementary material for: Neural manifolds for odor-driven innate and acquired appetitive preferences
Source: Nat Commun. 2023 Aug 5;14:4719. doi: 10.1038/s41467-023-40443-2 (PMC10404252; doi:10.1038/s41467-023-40443-2)
Supplement: Supplementary file 4 — Source Data [file 41467_2023_40443_MOESM4_ESM.zip › Figure2/2019613_right/ch8_11/text/two_oct_C2.txt]

32.37533	0.7921333	3.502933	0.09793333	1.8548	5.366267	12.24767	4.334333	2.833867	1.0134
0	1.593333	3.7578	2.647933	5.087133	5.889266	12.344	6.965267	3.080667	4.0316
0	6.000867	4.9948	4.128667	5.157133	6.523667	13.94587	8.7052	3.192867	4.0838
0	6.125467	7.012267	4.551067	5.3614	9.363133	14.04433	13.5908	3.376333	4.3182
0	6.326066	13.8776	8.7538	7.912267	12.57913	14.12053	13.71153	7.587533	4.429467
0	7.7664	16.80313	12.72073	13.6006	13.7862	21.23687	13.77713	7.660067	7.7862
0	10.96373	16.92833	14.00447	14.69033	19.1952	21.313	15.6352	13.76347	11.494
0	12.16433	21.44767	14.36947	15.17333	29.63667	21.535	15.66107	13.88507	17.64793
0	13.0828	22.1834	17.63553	15.2596	29.68973	21.64133	15.74627	21.941	18.6874
0	13.22693	23.168	19.5116	18.00033	0	24.61167	15.86	22.0288	25.18507
0	13.77367	23.5358	19.59373	18.16267	0	25.7724	20.2232	22.14007	31.3806
0	13.89367	24.88767	23.2208	18.81773	0	25.82293	20.40307	27.60733	0
0	16.50487	30.67887	31.03713	19.85107	0	27.98653	22.42067	31.7294	0
0	16.71473	30.7468	31.41213	19.8962	0	28.09107	22.60193	33.87107	0
0	26.35307	30.93347	31.47113	19.94713	0	29.68107	23.94027	34.985	0
0	26.42687	32.0562	31.50493	20.00147	0	34.51013	25.04507	35.07027	0
0	36.90567	0	31.60593	20.42467	0	0	25.14887	35.1496	0
0	37.0734	0	31.80933	20.6608	0	0	25.23047	37.77873	0
0	37.32427	0	36.19607	20.79447	0	0	26.85267	37.8256	0
0	37.9058	0	0	20.96527	0	0	26.94133	37.87887	0
0	0	0	0	21.69067	0	0	27.13287	38.00187	0
0	0	0	0	21.80547	0	0	27.60513	38.59373	0
0	0	0	0	32.79247	0	0	27.65113	38.7086	0
0	0	0	0	0	0	0	27.7308	39.24653	0
0	0	0	0	0	0	0	27.78147	0	0
0	0	0	0	0	0	0	27.81607	0	0
0	0	0	0	0	0	0	27.90987	0	0
0	0	0	0	0	0	0	36.50387	0	0
0	0	0	0	0	0	0	37.65487	0	0
