# Supplementary material for: Neural manifolds for odor-driven innate and acquired appetitive preferences
Source: Nat Commun. 2023 Aug 5;14:4719. doi: 10.1038/s41467-023-40443-2 (PMC10404252; doi:10.1038/s41467-023-40443-2)
Supplement: Supplementary file 4 — Source Data [file 41467_2023_40443_MOESM4_ESM.zip › Figure2/2019613_right/ch8_11/text/neem_C2.txt]

9.901267	1.0976	0.1794	3.195733	2.4572	3.6428	0.454	10.1616	10.66707	1.130867
9.928667	1.204733	6.998333	7.1618	15.5258	3.723867	1.522333	10.58307	10.71893	1.439
10.0046	7.434866	7.0868	13.41587	15.58347	6.938867	5.0122	17.65287	17.09293	5.616734
10.39553	7.484533	10.2648	13.49907	15.63167	6.991333	17.21327	24.9666	17.1572	10.0966
10.5498	7.601133	10.35907	15.59253	15.67947	7.1428	24.42993	28.30507	17.21767	14.83047
15.553	7.987933	11.79013	16.56187	15.79667	16.16267	30.34593	35.36047	17.39067	18.8202
23.5138	19.4102	14.4076	19.1758	18.93427	19.4174	30.88373	35.56	17.8042	23.06373
24.0434	19.659	14.635	19.25833	19.1258	21.802	31.3194	37.12067	18.06933	27.1292
33.915	20.27047	14.80147	19.34007	21.78707	25.20887	31.6794	0	18.48553	27.2596
36.098	20.52893	15.76873	21.24347	23.25967	35.80053	33.50513	0	18.91673	27.60993
36.24047	20.56993	15.82593	21.3288	23.411	35.84793	35.05787	0	23.04733	27.94787
37.14653	26.12733	18.41013	28.494	23.59713	35.8732	37.239	0	26.90953	30.10933
37.6622	34.177	18.83473	38.30267	32.76367	35.89987	38.81893	0	28.76827	32.41473
38.383	34.2706	18.9138	38.39213	0	35.95833	39.2806	0	28.83313	32.9846
0	34.33933	19.05367	0	0	36.15753	39.38614	0	28.92487	0
0	34.43167	19.1626	0	0	38.56847	39.4518	0	28.95327	0
0	34.5238	22.3948	0	0	0	39.51887	0	33.69333	0
0	34.5952	27.8642	0	0	0	39.55327	0	36.64707	0
0	38.8426	28.16367	0	0	0	39.60233	0	36.7044	0
0	0	28.35553	0	0	0	0	0	37.86727	0
0	0	33.50293	0	0	0	0	0	38.0096	0
0	0	33.5588	0	0	0	0	0	38.0598	0
0	0	36.14973	0	0	0	0	0	0	0
0	0	38.43913	0	0	0	0	0	0	0
0	0	38.52867	0	0	0	0	0	0	0
