# Supplementary material for: Neural manifolds for odor-driven innate and acquired appetitive preferences
Source: Nat Commun. 2023 Aug 5;14:4719. doi: 10.1038/s41467-023-40443-2 (PMC10404252; doi:10.1038/s41467-023-40443-2)
Supplement: Supplementary file 4 — Source Data [file 41467_2023_40443_MOESM4_ESM.zip › Figure2/2019613_right/ch8_11/text/hex10_C5.txt]

3.112467	0.02173333	0.623	0.5736	1.762067	0.2939333	0.441	2.216733	0.01053333	0.2489333
7.946933	1.933333	0.8266	1.615733	2.621267	0.4076	0.7744667	2.296067	0.7801333	0.6492667
10.416	2.135067	1.531533	2.4456	2.770267	0.8468	2.1994	2.453	0.9315333	1.241467
10.42833	3.600733	1.686067	3.6934	2.941533	0.9165334	2.392067	2.5084	3.178467	1.308067
10.44307	4.6872	2.041267	6.078067	3.430667	1.0462	2.5026	2.638067	3.434733	7.391667
10.45673	4.726	2.096333	6.171867	5.205934	1.703133	2.615267	2.734467	3.581133	8.519867
10.47393	5.074266	2.854733	6.841333	5.2918	2.358933	2.6972	4.422733	3.7596	9.271133
10.50773	5.249667	2.9424	6.940467	5.5154	2.8184	3.767	5.5176	3.8296	9.944533
10.5184	5.543067	3.2032	6.996533	6.0188	4.004667	4.036067	6.289333	4.053133	10.33093
10.90927	6.373867	3.294333	7.939267	8.187667	4.552267	5.101733	6.3444	4.312	10.35
11.43853	7.5714	3.552333	10.02067	9.778934	5.056067	5.964733	6.768734	4.401733	10.40953
11.55313	8.836467	4.149867	10.36927	10.31247	6.767	6.0018	7.1834	4.474933	10.4548
11.65453	10.22747	5.307467	10.40327	10.32573	8.0588	6.172133	7.2248	4.505267	10.49173
11.8972	10.32793	6.7232	10.44773	10.35393	8.095734	6.2536	9.604466	5.069533	10.99913
12.03653	10.35267	7.414467	10.47807	10.3774	8.133667	7.057066	10.24487	6.768	11.4026
12.4698	10.38047	8.718734	10.52407	10.45393	8.470667	9.1286	10.33873	8.335267	11.4408
12.52867	10.42053	10.34307	11.16993	10.5048	8.864333	10.34133	10.3636	8.525066	11.50973
12.62987	10.44727	10.36773	11.18767	10.9106	8.969733	10.36473	10.3928	10.32953	11.5938
12.805	10.49033	10.38073	11.38773	10.94733	9.0964	10.3922	10.4272	10.35307	11.73507
12.98713	11.03107	10.44547	11.5342	11.08507	9.5394	10.399	10.4304	10.37287	11.74547
13.05467	11.31513	10.95107	11.60293	11.37733	10.04507	10.42847	10.9172	10.40453	11.828
13.10507	11.54573	11.0388	11.88107	11.62873	10.34333	10.47313	11.00907	10.43293	11.97247
13.40107	11.72273	11.0762	12.0268	11.8756	10.36307	10.48007	11.06733	10.46167	12.02093
13.50647	11.81993	11.25847	12.05847	12.2046	10.39953	10.78027	11.16053	10.7816	12.0708
13.6654	11.91613	11.29787	12.08693	12.3374	10.427	10.83887	11.19673	11.0218	12.10153
13.7382	11.975	11.40753	12.2062	12.37533	10.74147	11.31893	11.33687	11.0922	12.1212
13.9086	12.10807	11.5614	12.24887	12.39267	10.79453	11.4502	11.5328	11.28087	12.2308
13.9186	12.25353	11.63533	12.33367	12.5548	10.89273	11.643	11.60767	11.35567	12.2806
14.024	12.3488	11.7128	12.44627	12.57027	11.01413	11.71373	11.89087	11.3976	12.67213
14.17667	12.5068	11.7696	12.66647	12.6244	11.1162	11.71687	11.96687	11.51647	12.9736
14.29013	12.62047	11.8116	12.71453	12.66613	11.26673	12.0268	12.1282	11.62187	13.04873
14.377	12.66353	11.9206	12.814	12.68547	11.42613	12.09973	12.2146	11.79367	13.10407
14.431	12.94307	12.02827	12.8908	12.7348	11.73473	12.3174	12.28833	11.86507	13.29233
14.48487	12.97653	12.24653	13.10113	13.0182	11.9552	12.55773	12.5066	12.12527	13.32653
14.52033	13.18287	12.37267	13.14207	13.0612	12.07873	12.66647	12.53593	12.14093	13.34247
14.57653	13.218	12.62127	13.24753	13.11827	12.16833	12.85153	12.54453	12.21147	13.39147
14.61113	13.27527	12.6788	13.44233	13.18027	12.38073	13.0492	12.66387	12.29847	13.56793
14.63633	13.341	12.93953	13.53167	13.552	12.58453	13.2334	12.9864	12.44387	13.7292
14.67207	13.431	13.06767	13.90607	13.65653	12.75347	13.39447	13.0904	12.5536	13.86633
14.81373	13.56987	13.13153	14.01027	13.75373	12.834	13.3994	13.1594	12.56387	13.97853
14.87767	13.67633	13.22067	14.01393	13.874	12.89967	13.46393	13.22	12.632	14.0686
15.42667	13.8772	13.33213	14.086	13.92427	12.95507	13.52167	13.27907	12.72013	14.12567
17.7004	13.9402	13.49773	14.1528	14.00713	12.98953	13.55873	13.36953	12.85027	14.19773
21.62687	13.9974	13.58313	14.31293	14.0286	13.08353	13.71633	13.42847	12.908	14.23833
23.17407	14.21967	13.68333	14.38927	14.07827	13.21407	13.83547	13.70193	13.07887	14.31673
23.82973	14.27067	13.754	14.4776	14.1848	13.5332	14.0724	13.81807	13.27747	14.4402
24.11353	14.32887	13.827	14.5702	14.28333	13.69307	14.285	13.90147	13.41153	14.52447
24.18587	14.36587	13.88687	14.60627	14.3574	13.76227	14.3196	13.95773	13.5302	14.57127
25.70433	14.5446	13.99753	14.66513	14.42367	13.83987	14.37667	13.98287	13.69527	14.59633
26.18353	14.54953	14.3756	14.69167	14.47633	13.999	14.4036	14.03033	13.77307	14.64173
27.39533	14.61947	14.41747	14.72727	14.5272	14.15207	14.48807	14.07373	13.81353	14.66833
29.2066	14.69607	14.42587	14.78	14.56687	14.36967	14.5368	14.16147	13.8668	14.68813
29.36693	14.83773	14.47513	14.84387	14.60087	14.40873	14.5618	14.30467	14.0632	14.7328
31.31093	14.96127	14.51267	14.9492	14.63593	14.4422	14.60507	14.40927	14.0836	14.76193
32.93973	17.97767	14.55633	16.26713	14.68233	14.44513	14.63113	14.464	14.17773	14.81973
35.803	18.9482	14.58273	16.32247	14.72953	14.47347	14.66047	14.51227	14.24913	14.8566
36.13433	20.09833	14.614	17.84373	14.77933	14.50513	14.70433	14.55873	14.25253	14.8924
36.59953	21.2704	14.64033	17.91867	14.82913	14.5434	14.7306	14.58367	14.4176	14.95913
37.0608	21.37673	14.6692	18.5238	14.8794	14.60453	14.755	14.61587	14.4782	16.0158
37.7458	21.9948	14.70513	20.34653	14.92927	14.6766	14.76407	14.65047	14.6248	16.74747
37.9022	23.17193	14.7418	20.9472	18.51067	14.71387	15.09693	14.6926	14.6578	16.7822
38.07687	25.03107	16.24647	21.0008	19.0386	14.78307	16.26693	14.7266	14.70953	17.27487
38.288	25.16827	16.89533	21.0678	19.0532	14.85653	17.32767	14.75413	14.7586	17.65
38.32747	25.24807	19.6578	22.352	19.67267	14.9078	17.50213	14.78	14.7858	17.76047
38.35567	26.0346	20.06433	23.00167	19.9476	16.75793	19.1992	14.923	15.2348	18.1644
38.75393	26.27027	20.69207	23.36993	21.02927	18.1878	19.36927	16.62833	15.24127	18.7586
38.85927	26.6146	21.01507	23.60473	21.58613	18.46747	19.50847	17.69147	15.9024	19.9104
39.614	27.47813	21.60553	23.64993	22.78867	18.6994	19.6944	17.74127	16.7152	19.99647
39.73633	28.09013	22.10153	24.2402	23.669	19.2822	20.0134	18.01047	16.99387	21.9558
0	28.2204	22.63187	24.34513	24.08413	19.6244	21.0532	18.6146	17.43633	22.24413
0	28.32793	22.67633	24.911	24.63233	19.6786	22.1174	18.8394	18.07473	23.33927
0	28.67553	22.99447	25.48433	25.00907	20.171	23.04193	20.1648	18.7184	23.48627
0	29.0032	24.09373	25.48813	25.17733	20.20313	23.08473	20.88947	19.0926	23.65453
0	29.1458	24.5348	26.26373	25.53593	20.94887	23.57753	20.99473	19.508	24.59087
0	29.17033	25.96073	26.79027	26.78587	22.1908	24.17833	21.4486	19.5752	24.62167
0	32.08273	26.0746	26.91447	27.13593	22.88507	25.13767	22.0452	19.6456	24.7628
0	32.85833	26.14047	26.9968	27.2378	28.13413	25.27647	22.12633	20.02013	25.0632
0	33.17913	26.50027	27.39727	28.073	28.8904	25.3124	22.22473	20.0912	25.26987
0	33.36287	26.51647	28.43233	28.83227	31.053	26.34433	22.3108	20.52253	25.46427
0	33.70333	26.63513	28.5392	28.90053	31.9438	26.42107	22.36867	21.8918	25.70153
0	36.87727	27.13033	28.63133	28.9308	32.01273	27.19607	23.11927	22.5976	25.73387
0	36.93753	27.21013	29.6818	29.08547	32.17493	27.26373	23.18347	23.93113	25.81613
0	37.15574	27.38153	29.95667	30.06607	33.1808	27.3122	24.27647	23.98453	25.84707
0	37.17627	28.8348	30.16127	31.6108	33.94487	27.47013	24.4794	24.71793	25.90127
0	38.45707	30.08867	30.6172	32.45647	33.9718	27.68907	24.59333	24.89327	25.95233
0	0	30.76533	30.96887	32.86946	36.03413	27.7776	24.909	24.90267	26.75707
0	0	30.85593	31.44967	33.04047	36.3346	28.52147	25.1936	24.9504	27.621
0	0	31.9366	31.686	33.69007	36.47	28.64973	25.80633	25.16467	27.79473
0	0	33.4278	32.6582	33.98147	37.0206	28.7738	26.7944	25.39913	28.08533
0	0	34.2292	32.92393	34.0024	37.0778	28.84533	27.88	25.6566	28.63493
0	0	35.88593	33.31673	34.70767	39.08093	29.1936	30.33153	25.7568	29.08707
0	0	37.68813	33.61794	34.78287	39.4646	29.84113	30.4072	25.85913	29.43053
0	0	39.71747	34.37207	35.02667	39.62053	30.1356	30.47433	26.12673	29.51533
0	0	0	34.4382	35.06887	39.91013	30.21207	30.97313	26.5292	29.5594
0	0	0	36.07387	35.13173	0	30.3634	32.50607	27.07387	31.05167
0	0	0	37.99547	35.53473	0	30.4694	32.84893	27.19393	31.72113
0	0	0	39.272	35.61573	0	30.6172	32.90667	27.6482	31.80787
0	0	0	39.31767	35.6922	0	30.9528	33.01773	27.72373	31.9294
0	0	0	39.37253	35.86794	0	30.98353	33.64673	27.84933	31.98627
0	0	0	0	35.91113	0	31.45293	33.6798	28.4298	32.58767
0	0	0	0	36.13713	0	31.48253	34.36047	28.93307	33.45353
0	0	0	0	36.20727	0	31.62513	34.4544	29.0762	34.03553
0	0	0	0	36.6904	0	31.76127	34.52227	29.71427	34.2638
0	0	0	0	36.9034	0	32.5036	34.7186	29.89753	35.12187
0	0	0	0	37.1824	0	32.78607	35.69127	30.52787	35.51247
0	0	0	0	37.35747	0	33.3776	36.1358	30.60733	35.94293
0	0	0	0	37.8328	0	33.9656	36.4952	30.85387	36.37634
0	0	0	0	37.9196	0	34.1932	36.51207	31.749	36.41653
0	0	0	0	38.023	0	34.64667	36.58113	32.03393	37.54927
0	0	0	0	38.30633	0	36.3022	37.29873	32.10733	37.83333
0	0	0	0	38.5408	0	37.11813	39.27367	33.10973	0
0	0	0	0	38.8026	0	37.61767	39.88913	33.17753	0
0	0	0	0	39.7842	0	38.09933	0	33.72493	0
0	0	0	0	0	0	38.30647	0	36.4576	0
0	0	0	0	0	0	38.5156	0	36.89933	0
0	0	0	0	0	0	39.2106	0	37.15953	0
0	0	0	0	0	0	0	0	37.44893	0
0	0	0	0	0	0	0	0	37.62774	0
0	0	0	0	0	0	0	0	38.15033	0
0	0	0	0	0	0	0	0	38.3576	0
0	0	0	0	0	0	0	0	38.7024	0
