# Supplementary material for: Neural manifolds for odor-driven innate and acquired appetitive preferences
Source: Nat Commun. 2023 Aug 5;14:4719. doi: 10.1038/s41467-023-40443-2 (PMC10404252; doi:10.1038/s41467-023-40443-2)
Supplement: Supplementary file 4 — Source Data [file 41467_2023_40443_MOESM4_ESM.zip › Figure2/2019613_right/ch8_11/text/msal_C2.txt]

0.3552667	1.205267	5.0534	9.471666	6.2388	0.4932667	4.301533	11.974	3.631	10.94353
3.170333	1.317333	7.4794	24.5776	15.22993	3.122667	4.508533	19.86687	8.479934	0
3.256533	1.538733	7.5468	0	24.30787	7.1698	4.648733	24.12607	8.623533	0
5.574533	6.3222	7.591866	0	24.3898	7.2168	5.121267	24.18727	13.82473	0
9.386066	7.468534	9.039066	0	24.64447	7.2814	11.5876	24.27367	13.8984	0
14.22867	8.985467	11.51887	0	0	24.40167	27.30473	24.39953	15.8548	0
14.49347	10.63373	11.5874	0	0	26.2258	27.89027	29.03413	16.47207	0
14.57927	10.68327	13.608	0	0	26.32087	28.57407	36.81927	16.70907	0
14.84347	14.58647	17.97827	0	0	31.73727	33.65253	38.91267	17.36127	0
17.56047	16.174	22.34373	0	0	32.15173	33.6946	0	17.46833	0
19.55113	16.28213	28.6706	0	0	32.67727	36.1804	0	17.9354	0
22.4076	34.8226	28.81933	0	0	35.58487	36.8674	0	21.84967	0
24.74433	0	35.30873	0	0	35.9106	0	0	22.87687	0
24.89527	0	35.49653	0	0	36.1254	0	0	22.95767	0
25.6958	0	37.81073	0	0	37.48107	0	0	34.56993	0
25.90773	0	0	0	0	39.50627	0	0	0	0
27.9024	0	0	0	0	39.93867	0	0	0	0
32.0624	0	0	0	0	0	0	0	0	0
32.33147	0	0	0	0	0	0	0	0	0
