# Supplementary material for: Neural manifolds for odor-driven innate and acquired appetitive preferences
Source: Nat Commun. 2023 Aug 5;14:4719. doi: 10.1038/s41467-023-40443-2 (PMC10404252; doi:10.1038/s41467-023-40443-2)
Supplement: Supplementary file 4 — Source Data [file 41467_2023_40443_MOESM4_ESM.zip › Figure2/2019613_right/ch8_11/text/gua_C5.txt]

0.01133333	6.345667	0.05793333	2.2664	0.3061333	1.0414	1.562133	0.6634667	1.527733	1.0582
0.6414667	6.863667	0.597	6.028533	1.1788	1.094267	5.574133	0.8365333	1.5936	2.330467
0.8063334	7.123667	0.7264	8.814734	5.769667	3.091	6.124	1.603933	1.667733	2.372333
1.939067	7.1762	2.032067	9.3738	5.7902	4.113067	6.298267	3.293333	1.767133	3.583267
2.156933	7.235734	4.230067	16.50327	5.814267	4.4792	7.7498	3.7048	1.8108	3.879267
2.227133	7.637667	4.710733	16.99187	5.932	4.534	10.2228	8.3032	2.3382	6.5042
2.3924	7.937867	7.287133	18.47333	6.311333	4.568067	12.664	9.0432	5.442733	6.627133
2.4114	8.078867	7.4398	18.57187	6.353	4.603933	13.5446	10.2182	6.836933	8.074734
2.473067	8.6474	8.141133	19.12153	6.947267	4.6988	17.27213	13.27353	7.198067	8.636867
2.634667	8.676133	8.3052	19.32513	7.116267	5.580667	18.55193	13.85187	7.550533	10.73687
2.747733	9.211667	8.438534	20.0346	7.1994	5.8326	20.60387	14.5948	8.182667	12.08713
2.8034	9.396733	8.948733	20.09733	7.2516	6.2008	20.93033	14.67567	8.277866	14.6624
3.1614	9.452933	9.449734	22.25047	7.543334	6.628267	21.90873	14.7668	8.817467	16.04373
3.433867	9.486067	9.5828	23.5228	8.0234	6.697	23.9272	14.7806	9.531	16.76907
6.448133	9.798467	9.735666	23.80193	8.676467	6.957067	24.4292	14.81533	9.597867	16.81807
6.574133	9.947	10.06147	28.06407	8.8706	7.125	25.6024	14.88747	10.37307	16.9008
6.7102	10.27807	10.1106	28.1058	8.976267	7.260467	27.2168	15.72793	12.71047	17.22247
6.873667	10.43613	10.158	29.694	9.023733	10.39487	30.83153	17.8676	12.83987	17.24787
7.6358	10.46693	10.26107	30.46653	9.205667	11.4422	32.34653	18.48773	13.6678	17.73227
15.71067	11.38373	10.3364	30.6834	9.275467	13.22587	35.06587	22.5622	14.89473	23.75247
15.9272	11.51647	10.87813	31.07947	9.347733	14.87387	35.16653	22.8414	15.19053	23.8042
16.2418	12.15387	11.02767	31.38853	9.427067	14.9318	36.10513	23.3912	16.307	23.92513
16.39153	12.4182	11.11307	32.14447	9.4916	15.6084	36.74913	23.49227	17.5746	24.74187
16.80953	12.45567	11.25547	32.21767	9.9594	18.62453	37.16887	23.73407	17.63973	24.77793
16.938	12.82647	11.2998	32.67787	10.07387	22.41133	37.53214	23.9132	17.95193	24.7942
17.14287	12.9616	11.3718	32.927	10.17713	23.6248	37.7196	23.95147	17.98173	26.353
17.25673	14.98667	11.5142	32.9858	10.21713	25.43193	38.24647	24.52653	18.264	26.7504
17.52827	15.39333	11.55113	33.25813	10.2944	25.51107	0	24.68133	18.38053	26.95793
17.71087	15.45873	11.61967	33.47107	10.38293	25.62413	0	30.866	18.57467	28.23687
18.0238	15.70567	11.6938	33.54667	10.46893	26.0446	0	31.37413	18.61493	29.05147
18.11187	15.80207	11.7886	33.57133	10.55053	26.44107	0	31.48347	18.654	29.1246
18.15913	16.55327	11.84653	33.6432	10.87527	26.65313	0	32.7096	18.8036	29.46953
18.72133	16.608	11.97607	33.91387	14.00327	26.69433	0	32.9804	18.86833	31.61833
19.39827	16.71087	12.09187	33.99567	14.15787	26.89367	0	33.02613	20.6102	31.71667
22.69307	16.80807	12.30367	34.69033	14.62	27.01647	0	34.7054	20.646	31.7644
26.52273	18.492	12.39353	37.4964	14.81367	27.74553	0	34.97573	20.7412	34.54747
26.7312	19.92033	12.49153	37.51254	16.04807	28.62473	0	36.60047	20.95467	36.47827
28.43887	21.68987	12.62967	0	16.245	28.73013	0	36.81207	25.76313	36.5972
30.396	23.67573	12.69673	0	16.36707	28.8782	0	36.90773	26.15833	36.82973
30.46667	24.12393	13.8916	0	16.59727	28.90607	0	36.9754	27.55853	37.579
30.5672	24.22953	14.09833	0	16.6876	29.24973	0	37.29027	27.7446	39.3194
30.9314	24.4786	14.1954	0	16.74467	33.12433	0	37.5958	27.756	39.47273
30.97313	24.67927	14.2354	0	17.0094	33.82167	0	37.7286	28.60033	39.58427
31.39433	25.88153	14.27667	0	17.06733	33.9288	0	38.013	28.85193	0
31.6376	26.72053	14.76233	0	18.2994	33.99207	0	38.32813	29.15347	0
31.68473	26.76993	15.00987	0	18.62867	0	0	38.38867	30.19827	0
31.8884	26.84553	15.31607	0	18.7154	0	0	38.54307	30.81167	0
32.18547	26.91913	15.36127	0	19.0846	0	0	38.7168	30.87727	0
32.3118	27.00827	15.9308	0	19.3328	0	0	38.9092	30.9488	0
32.51254	27.4654	16.4942	0	20.203	0	0	38.95313	31.0018	0
32.55793	27.64127	16.9852	0	25.249	0	0	0	31.05887	0
32.67773	29.1832	17.8576	0	29.42907	0	0	0	31.0976	0
32.9832	30.21453	18.04027	0	30.5526	0	0	0	31.91887	0
33.08507	31.07647	18.37147	0	31.21573	0	0	0	32.32933	0
33.21307	32.04367	19.26627	0	33.68747	0	0	0	33.992	0
33.26907	34.27747	20.7178	0	38.7812	0	0	0	34.10587	0
33.391	34.4198	20.83753	0	0	0	0	0	34.20267	0
33.60427	34.52567	20.9088	0	0	0	0	0	34.26013	0
33.653	34.8564	21.03733	0	0	0	0	0	34.56573	0
38.8288	35.40093	21.83133	0	0	0	0	0	34.71473	0
39.02273	35.53153	22.0026	0	0	0	0	0	34.7544	0
0	35.7366	25.04273	0	0	0	0	0	34.80467	0
0	36.06573	27.34613	0	0	0	0	0	34.9118	0
0	36.17313	30.4988	0	0	0	0	0	39.44033	0
0	36.22393	30.88673	0	0	0	0	0	39.69533	0
0	37.15233	30.93447	0	0	0	0	0	0	0
0	37.35853	32.10273	0	0	0	0	0	0	0
0	0	32.94327	0	0	0	0	0	0	0
0	0	34.6816	0	0	0	0	0	0	0
0	0	34.7558	0	0	0	0	0	0	0
0	0	35.2586	0	0	0	0	0	0	0
0	0	35.30473	0	0	0	0	0	0	0
0	0	35.3774	0	0	0	0	0	0	0
0	0	36.21707	0	0	0	0	0	0	0
0	0	37.09487	0	0	0	0	0	0	0
0	0	37.12613	0	0	0	0	0	0	0
0	0	37.18213	0	0	0	0	0	0	0
0	0	37.85546	0	0	0	0	0	0	0
0	0	37.91187	0	0	0	0	0	0	0
0	0	38.28587	0	0	0	0	0	0	0
0	0	38.45387	0	0	0	0	0	0	0
0	0	38.4996	0	0	0	0	0	0	0
0	0	38.9972	0	0	0	0	0	0	0
0	0	39.78373	0	0	0	0	0	0	0
0	0	39.84087	0	0	0	0	0	0	0
