# Supplementary material for: Neural manifolds for odor-driven innate and acquired appetitive preferences
Source: Nat Commun. 2023 Aug 5;14:4719. doi: 10.1038/s41467-023-40443-2 (PMC10404252; doi:10.1038/s41467-023-40443-2)
Supplement: Supplementary file 4 — Source Data [file 41467_2023_40443_MOESM4_ESM.zip › Figure2/2019613_right/ch8_11/text/hxa_C5.txt]

0.2136667	0.0494	0.3484667	0.3778	0.01273333	0.1015333	0.2339333	0.0412	3.493333	0.3658
0.4096	0.2300667	0.9744	0.6537333	1.102667	0.4376	1.403933	0.1384	4.7284	1.105
0.4305333	0.3174667	1.002733	3.6088	2.876667	1.2066	1.583333	0.1428667	5.153	1.173267
0.7371333	1.2424	1.2086	6.172467	3.405067	1.608533	1.667333	0.2237333	5.1932	1.970467
1.010667	2.6744	3.1222	6.3236	3.452267	2.114933	1.7478	0.3154667	5.636533	2.177933
1.291467	2.7584	3.183	7.671667	3.9874	2.265533	1.7512	0.3786	5.957667	2.787533
2.145867	3.110133	3.2634	7.803534	4.306467	2.371867	1.836533	0.4654	8.182867	2.894533
2.6738	3.2142	3.304067	8.138333	4.972133	2.435667	1.870067	0.6546667	8.490867	4.137667
3.725533	3.9266	3.348067	9.100467	5.300734	2.679933	2.0984	0.6979333	8.600133	4.2762
5.4866	4.098267	3.5372	9.199667	5.309134	2.864667	2.2074	3.3042	8.729134	4.3092
5.863467	9.040733	3.8788	9.407	6.265467	3.124867	2.424067	3.3826	8.778466	4.600733
6.321933	9.1136	3.9408	10.05633	6.4802	3.786667	2.557133	3.5696	9.379	5.3082
6.376933	9.775933	3.990867	10.30527	6.594733	4.002733	2.740333	3.686667	9.597533	6.258667
7.963467	10.2612	4.087733	10.35567	6.767867	4.0376	2.934533	3.728	10.31567	6.339867
8.140667	10.3686	4.132667	10.39147	8.040267	4.467867	5.306133	3.869533	10.41927	6.384067
8.217934	10.4774	4.185534	10.417	9.118533	4.479733	5.827267	3.960267	10.45447	6.4646
9.2424	10.61853	4.251667	10.44913	9.322	4.829134	6.920866	4.123267	10.50847	6.512533
9.857067	10.63847	4.4134	10.4778	9.370533	5.4112	7.430533	4.135	10.55607	6.553667
9.942	11.09813	4.471267	10.5782	9.664267	5.762067	7.5914	4.367733	10.91153	6.579667
9.967267	11.12247	4.527	10.58473	10.38867	6.102267	10.1002	4.6564	11.30233	6.6356
10.1292	11.31507	4.6206	10.64627	10.45547	6.1594	10.13733	4.787933	11.30907	6.6504
10.22267	11.49513	4.6858	10.69307	10.48327	6.208066	10.2158	4.884666	11.44387	6.711333
10.42587	11.5068	4.696133	10.7874	10.51547	6.51	10.40213	5.144	11.70293	6.738867
10.48207	11.56887	4.765733	10.8098	10.5588	6.5812	10.4334	5.388933	11.81153	6.808
10.58047	11.64667	4.877533	10.8564	10.57453	8.582533	10.47367	5.484	11.9442	6.906533
10.69027	11.69953	4.952667	10.91253	10.63587	9.6332	10.5168	6.543533	12.30053	7.009067
10.7278	11.91767	5.068133	10.97287	10.65533	10.13433	10.5792	6.5628	12.39633	7.090667
11.07867	11.98353	5.207133	11.29087	10.66247	10.25267	10.74127	9.9608	12.454	7.140934
11.30953	12.0862	5.356333	11.35853	10.70747	10.38273	10.94013	10.42327	12.63847	7.714467
11.5024	12.21673	5.375467	11.6744	10.722	10.4038	11.142	10.45773	13.20333	8.968667
11.56087	12.26993	5.407133	11.72593	10.97173	10.4332	11.2548	10.49907	13.38747	9.177533
11.89053	12.38947	5.507267	11.779	11.02613	10.4488	11.36033	10.54493	13.6018	9.8122
11.9294	12.47313	5.510133	11.88773	11.19727	10.4894	11.43907	10.60433	13.67807	10.40227
12.0366	12.5328	5.821	11.947	11.2546	10.5218	11.49927	10.65793	13.849	10.43907
12.23833	12.5916	6.5426	12.02287	11.61873	10.5768	11.528	10.7652	14.233	10.5198
12.3122	12.73227	6.830333	12.02733	11.757	10.6488	11.57487	11.04353	15.969	10.5828
12.573	12.85347	6.941067	12.22993	12.13187	10.65333	11.6856	11.17633	16.15633	10.59187
12.6436	12.94227	6.996	12.3138	12.27313	10.7394	11.77487	11.23893	19.8968	10.64187
12.8474	13.1476	7.275733	12.451	12.45147	10.77133	11.87253	11.3422	22.8032	10.69567
12.92553	13.2458	7.327267	12.52413	12.54593	11.24453	12.18687	11.49573	24.7496	10.7472
13.03673	13.42693	7.472933	12.7612	12.70187	11.33313	12.3122	11.75147	25.4186	10.80287
13.2328	13.4718	7.749467	12.85153	12.79767	11.7554	12.38687	11.84347	25.5486	10.988
13.46847	13.71167	7.925267	13.1238	13.09067	12.26527	12.5084	11.97367	25.87467	11.08553
13.56767	13.7938	7.9946	13.1628	13.20267	12.32533	12.62287	12.10533	25.96693	11.39953
13.7852	14.16207	8.697667	13.30053	13.2884	12.49567	12.71973	12.22807	26.09827	11.6492
13.92853	14.31647	10.41427	13.37013	13.895	12.68907	12.80173	12.37307	26.31293	11.9658
14.04367	15.76753	10.43807	13.49653	13.95893	12.8444	12.95353	12.46213	26.51687	12.22973
14.21187	17.272	10.50227	13.71093	14.16033	13.0294	13.12733	12.73947	26.5232	12.2354
15.26013	17.32433	10.56233	14.05333	14.75347	13.2308	13.19807	12.95447	27.18913	12.31013
15.71147	17.5358	10.58153	14.34087	16.33653	13.25733	13.33547	13.21193	27.3866	12.39247
17.52247	17.6268	10.6128	15.57267	19.40693	13.30927	13.38347	13.34967	27.53	12.465
17.74367	17.86727	10.64927	17.82847	20.20167	13.37973	13.4702	13.5264	27.896	12.64947
18.016	18.0212	10.68727	18.44913	21.68073	13.51547	13.6028	13.64927	29.438	12.7704
18.1584	18.85007	10.74553	18.46087	22.682	13.5942	13.69253	13.7908	29.65153	12.87567
18.283	19.86633	10.9014	18.54627	24.9288	13.68273	13.85127	14.01413	29.86913	13.00927
18.87387	20.38407	11.0768	18.62527	25.43233	13.91753	14.0464	14.34847	29.96307	13.20013
19.968	20.44233	11.14987	18.93333	30.40487	14.22007	14.2438	14.76953	30.2588	13.30393
19.97427	20.69153	11.31793	19.16633	30.80287	15.19787	14.31853	14.89593	30.33787	13.47093
20.107	20.75373	11.53667	19.29093	30.9124	17.9154	14.79887	16.5308	30.34073	13.6002
20.24027	20.78053	11.56053	19.47153	31.2598	18.314	15.923	19.0646	31.33587	13.90267
20.40447	20.7964	11.82827	20.05907	31.32993	18.36767	16.1384	19.40507	39.56773	14.0278
21.5282	21.15527	12.2316	20.398	31.44127	18.7584	17.63073	20.77247	0	14.17227
22.03907	22.09167	12.43527	21.43493	31.50013	19.70247	17.64	22.41787	0	14.2724
22.32207	23.567	12.64827	22.09133	31.54333	19.83513	17.83793	22.5322	0	15.45667
22.4712	23.88133	12.98033	22.63633	31.63253	20.94827	18.0242	22.59587	0	15.60553
22.92633	24.59867	13.18447	26.79733	31.82733	21.0564	18.07287	22.7582	0	15.7166
23.29973	24.664	13.33427	27.05553	31.86907	21.30413	18.38147	24.15347	0	17.24527
24.3024	25.10127	13.6058	27.191	31.9382	21.55833	18.5382	25.09027	0	17.8636
25.3066	29.2268	13.81473	27.33187	32.0546	23.7186	18.6842	26.22093	0	18.5518
26.03733	29.28093	13.99573	30.55813	32.17253	23.81753	19.5728	27.455	0	18.7086
26.13593	30.15887	14.04213	31.25993	32.33613	23.8786	19.5942	29.55913	0	21.7626
26.25793	30.46573	14.18873	34.33687	32.4938	27.59207	19.66667	29.70813	0	21.9852
26.28893	30.5668	14.31	35.68787	32.58993	28.5324	20.1024	31.6992	0	22.12907
26.39667	31.0784	18.0728	36.94787	33.7798	28.65367	20.5086	31.864	0	22.61947
26.47327	31.213	18.0762	38.0022	33.83873	28.834	20.77573	32.10593	0	23.69107
28.33907	31.2372	18.8964	38.32867	34.86607	28.9294	21.06573	32.25233	0	23.798
29.5584	31.26887	20.03067	0	35.89227	29.52067	21.12087	32.53887	0	24.54273
29.647	31.35833	20.06913	0	36.02227	29.712	21.25987	32.73253	0	24.97753
29.8898	31.43133	20.10413	0	36.1838	29.7962	22.4448	33.01087	0	25.1742
29.93907	31.5538	23.3298	0	36.28247	29.9104	23.34987	33.233	0	25.62073
30.9206	31.63313	23.90247	0	36.42427	30.11687	23.6482	33.6638	0	25.7424
31.85887	31.68887	24.98633	0	36.4736	30.18853	23.68973	33.8412	0	25.9978
32.3772	31.69253	25.04833	0	36.66447	30.35953	24.00007	33.84907	0	26.3186
33.76313	31.79627	25.16427	0	37.62867	30.63067	24.18547	33.9952	0	27.0664
33.8498	31.871	26.24847	0	38.69393	31.38693	24.4634	34.05493	0	27.15873
35.46407	32.03653	27.0856	0	38.94327	31.6808	25.1592	34.1036	0	28.41913
35.5154	32.26	27.1442	0	39.1044	31.77287	25.86887	34.1766	0	30.53887
36.4208	32.35633	27.70007	0	39.8746	31.84273	25.89413	34.30907	0	31.1272
36.445	32.45467	28.28373	0	0	32.00293	26.12733	34.41607	0	31.31173
37.81247	32.77187	28.3404	0	0	32.21667	26.17327	35.01893	0	31.69387
37.8946	32.79333	28.459	0	0	32.32093	26.74447	35.42287	0	31.84047
38.026	32.9158	28.62373	0	0	32.3926	26.93793	38.71187	0	32.31573
39.5172	33.29167	28.78747	0	0	32.44	28.20447	38.75073	0	33.38087
39.58593	33.73493	28.88047	0	0	32.5106	28.38587	38.78467	0	33.60927
0	33.87713	28.91233	0	0	32.55347	28.58467	39.32967	0	35.51333
0	34.3158	28.97707	0	0	32.67787	29.41247	39.38973	0	35.59913
0	34.99633	29.22027	0	0	32.68147	29.46613	39.47453	0	0
0	35.4004	29.38273	0	0	33.00073	29.6928	0	0	0
0	35.79433	29.43313	0	0	35.15987	29.7822	0	0	0
0	35.84846	29.5024	0	0	35.85807	29.8218	0	0	0
0	35.92493	29.59567	0	0	37.71673	30.02713	0	0	0
0	36.051	29.78727	0	0	37.85927	30.08187	0	0	0
0	36.1244	29.8586	0	0	0	30.35533	0	0	0
0	36.48393	30.02733	0	0	0	30.5394	0	0	0
0	37.6044	30.1192	0	0	0	31.07707	0	0	0
0	37.90707	30.2118	0	0	0	31.187	0	0	0
0	39.0158	30.3654	0	0	0	31.7322	0	0	0
0	39.1126	30.902	0	0	0	31.785	0	0	0
0	39.17373	34.62967	0	0	0	31.84747	0	0	0
0	39.22407	34.85233	0	0	0	33.74714	0	0	0
0	39.39407	34.94173	0	0	0	35.4174	0	0	0
0	39.45033	34.98	0	0	0	36.08027	0	0	0
0	39.62833	35.19653	0	0	0	38.9364	0	0	0
0	39.64673	35.23587	0	0	0	39.97033	0	0	0
0	39.7846	35.2654	0	0	0	0	0	0	0
0	39.80807	35.35053	0	0	0	0	0	0	0
0	39.93053	35.37387	0	0	0	0	0	0	0
0	0	35.48427	0	0	0	0	0	0	0
0	0	35.52207	0	0	0	0	0	0	0
0	0	35.57773	0	0	0	0	0	0	0
0	0	38.58307	0	0	0	0	0	0	0
