# Supplementary material for: Neural manifolds for odor-driven innate and acquired appetitive preferences
Source: Nat Commun. 2023 Aug 5;14:4719. doi: 10.1038/s41467-023-40443-2 (PMC10404252; doi:10.1038/s41467-023-40443-2)
Supplement: Supplementary file 4 — Source Data [file 41467_2023_40443_MOESM4_ESM.zip › Figure2/2019613_right/ch8_11/text/etha_C2.txt]

7.320734	1.504733	0.6298667	0.4066	9.851933	3.6478	1.681	3.200133	5.2752	1.040533
7.792933	3.123067	0.667	1.2088	10.98373	4.2724	1.864867	4.490867	12.86253	1.9674
7.887866	3.456267	0.7280667	11.18467	11.04147	4.327466	1.903933	5.078866	12.96613	8.9976
8.739	3.5042	3.9596	11.25153	15.08667	7.7008	1.965667	8.7616	16.73573	12.076
8.800467	11.601	4.986	13.80973	15.13707	13.37947	3.441867	8.838866	21.96167	12.16087
10.28113	14.8798	5.081067	14.3338	15.66847	13.6496	8.832666	9.151867	22.243	12.5498
10.3274	25.32207	6.087333	14.48573	16.65487	13.69367	8.898334	13.2412	22.2966	12.57973
10.479	25.40147	21.15247	15.7954	24.7756	18.01087	9.002	13.69707	22.6144	12.63193
10.6864	26.78233	39.10453	16.22173	24.80987	20.84027	12.7882	17.82713	25.92087	13.33673
10.72567	27.88567	39.2328	16.25707	24.8444	20.90347	15.83173	18.22587	27.25113	17.69947
13.21313	28.108	0	16.87267	24.9182	24.07547	23.6144	18.2962	35.46133	17.74567
14.876	28.35487	0	17.10827	25.0102	25.09507	25.04953	18.38847	0	18.84247
15.07973	30.05213	0	22.12687	28.12453	25.23047	25.1244	21.57133	0	19.47033
15.13253	32.2526	0	23.83427	29.82133	31.27413	25.44647	27.26293	0	19.5806
15.21647	32.39507	0	25.23653	29.9208	33.481	25.5292	29.381	0	21.00807
19.8818	39.51767	0	26.77893	30.001	34.3352	25.68253	0	0	27.80267
23.54307	0	0	27.07553	31.12347	35.2414	26.24287	0	0	27.88193
25.01327	0	0	27.1616	31.3916	35.29053	29.44033	0	0	30.22353
26.29687	0	0	29.9436	31.8042	35.3722	29.4788	0	0	30.31127
26.36433	0	0	33.721	34.21267	38.6402	29.5178	0	0	30.34207
32.43913	0	0	36.76167	34.3208	39.56447	29.63653	0	0	30.38747
33.83113	0	0	38.79633	34.3766	39.6062	31.86287	0	0	30.48767
33.9548	0	0	38.94467	34.51427	39.66393	31.91447	0	0	33.808
39.218	0	0	0	36.14633	0	35.15567	0	0	35.47027
39.42653	0	0	0	37.28507	0	35.2438	0	0	35.8408
39.5226	0	0	0	0	0	37.9612	0	0	37.36433
39.5682	0	0	0	0	0	38.31853	0	0	37.4614
0	0	0	0	0	0	38.47387	0	0	37.51187
0	0	0	0	0	0	38.521	0	0	37.6894
0	0	0	0	0	0	38.6158	0	0	0
