# Supplementary material for: Neural manifolds for odor-driven innate and acquired appetitive preferences
Source: Nat Commun. 2023 Aug 5;14:4719. doi: 10.1038/s41467-023-40443-2 (PMC10404252; doi:10.1038/s41467-023-40443-2)
Supplement: Supplementary file 4 — Source Data [file 41467_2023_40443_MOESM4_ESM.zip › Figure2/2019613_right/ch8_11/text/ger_C2.txt]

1.379867	1.047133	6.4602	2.3608	0.69	11.37753	3.000667	5.9862	0.8980666	0.5772
1.632	4.222466	19.81707	19.25253	1.7106	24.95667	3.063133	15.871	1.186333	0.6464667
3.4492	5.192533	20.08827	19.5794	1.760533	25.02373	3.176333	19.65833	8.3978	0.6802667
5.071667	5.5588	22.677	20.17707	1.809067	27.24247	3.236333	19.70633	12.69287	0.7360666
5.336067	12.94147	30.012	22.29087	1.905533	28.64973	3.309133	19.7478	12.93073	4.645667
6.971267	12.98873	30.83913	22.34453	1.9646	31.48007	3.912333	20.1184	14.72673	19.86527
7.1122	14.22387	32.91373	27.49967	2.760533	31.70533	4.049667	20.21	14.90847	26.99293
9.0996	17.69633	38.3666	31.97767	3.732733	33.81027	4.126	20.2716	15.65167	28.9488
14.4692	17.85587	39.469	32.51387	8.693	33.97593	9.254267	20.34493	20.65387	28.98327
14.52873	17.92927	0	32.59973	24.33793	35.648	11.50887	22.34153	23.39813	29.055
14.70047	17.99167	0	37.6664	24.3836	0	11.69527	29.07733	23.7444	31.86113
24.56653	19.53347	0	37.74093	26.1784	0	11.793	29.15413	24.99453	33.26713
27.4354	19.6782	0	37.80647	26.631	0	14.17053	29.26693	32.38754	0
27.672	20.66093	0	38.02654	28.08773	0	14.29193	29.4484	33.72173	0
28.9226	21.57547	0	0	34.54687	0	14.40147	34.39347	36.17193	0
29.2842	21.6274	0	0	34.59047	0	14.497	0	0	0
29.3656	21.76113	0	0	34.64133	0	14.5882	0	0	0
29.4418	22.38567	0	0	34.71767	0	14.67787	0	0	0
29.50373	22.46953	0	0	35.12387	0	14.77147	0	0	0
29.5888	26.08773	0	0	35.16373	0	16.23533	0	0	0
35.00967	26.15653	0	0	35.2366	0	19.3188	0	0	0
35.26093	30.2446	0	0	35.39807	0	25.3442	0	0	0
37.03113	30.30787	0	0	35.4844	0	38.2342	0	0	0
39.55513	30.43573	0	0	36.102	0	0	0	0	0
0	34.64133	0	0	0	0	0	0	0	0
0	34.8464	0	0	0	0	0	0	0	0
0	35.07553	0	0	0	0	0	0	0	0
0	35.1064	0	0	0	0	0	0	0	0
0	35.15513	0	0	0	0	0	0	0	0
0	37.1008	0	0	0	0	0	0	0	0
0	37.178	0	0	0	0	0	0	0	0
0	37.39933	0	0	0	0	0	0	0	0
0	38.13307	0	0	0	0	0	0	0	0
