# Supplementary material for: Neural manifolds for odor-driven innate and acquired appetitive preferences
Source: Nat Commun. 2023 Aug 5;14:4719. doi: 10.1038/s41467-023-40443-2 (PMC10404252; doi:10.1038/s41467-023-40443-2)
Supplement: Supplementary file 4 — Source Data [file 41467_2023_40443_MOESM4_ESM.zip › Figure2/2019613_right/ch8_11/text/two_oct_C1.txt]

1.074133	0.03046667	1.129467	1.392333	0.1586	0.107	0.2468667	0.06426667	0.3484	0.8406
1.7238	3.100333	1.214933	2.301467	0.1888667	0.1599333	0.7646	0.2216667	0.4028667	0.8710667
2.605933	3.440067	1.3782	2.360733	0.238	0.2819333	0.8734	0.4193333	0.5153334	0.9206
3.514467	5.532	1.464	3.588867	0.2582	0.3594	1.362467	3.1538	0.5971333	0.9647334
3.607	6.091733	2.018733	3.741133	0.3567333	0.4578	1.872	4.149267	0.9842	1.008333
4.000867	6.3046	2.285333	3.7872	0.7383333	0.6224	4.309134	4.564466	1.469867	1.9884
4.163466	6.352667	3.678133	4.091866	1.011133	0.7057334	4.731933	4.7076	1.658067	2.185333
4.473267	7.3254	3.798933	5.125933	2.249867	0.7615333	4.918267	5.511333	1.677933	2.2796
4.933466	7.527933	4.1958	6.0514	2.3192	1.422867	5.0492	6.101467	1.786533	2.838867
5.0244	8.694467	4.304667	6.268	2.580667	1.644467	5.202533	6.155	1.9846	2.886667
5.083133	9.3938	4.4726	6.7408	3.4826	1.738133	5.395867	6.2126	2.7072	2.965
5.3524	10.72147	4.512333	9.637134	3.8352	1.839933	5.548467	6.276467	3.960067	3.066467
5.451667	11.35973	4.6992	9.718	3.967	1.922467	5.625267	6.494733	4.543867	3.1396
7.110667	11.42693	6.647333	9.962334	4.041867	2.091467	5.685467	7.2306	4.859733	3.9214
7.5036	11.56693	7.8778	10.1362	4.325933	3.637133	5.743467	8.327733	5.053534	5.126534
8.185866	11.6616	8.541	10.89147	4.920267	3.836733	5.978734	8.690467	5.193133	5.181
8.8852	11.77247	8.7256	10.9844	5.992667	4.3534	6.126467	9.016133	5.278533	5.4362
11.1252	11.98687	8.832	11.66873	6.061733	5.039067	6.266467	9.142933	5.7588	6.0532
11.2684	12.01687	8.884933	11.71087	6.158134	5.1682	6.793267	10.20187	6.051	6.442867
11.36867	12.04633	9.072066	11.76447	6.4266	6.007534	8.2066	11.15513	6.860734	6.590066
11.41447	12.0808	9.936133	11.8656	7.344067	7.587067	9.200666	11.2346	7.464133	6.726467
11.49007	12.10953	11.14947	12.37693	7.4618	8.481	10.59847	11.39907	7.6758	6.776134
11.84053	12.2212	11.2046	12.55353	7.584667	9.783667	11.72553	11.44253	7.873333	7.196133
11.8976	12.328	11.40207	12.59993	7.7932	9.951533	13.37793	11.5436	8.4766	7.290133
11.962	12.36427	11.79587	12.62807	8.582267	10.96093	13.3918	12.53013	8.631933	7.5578
12.71347	12.409	12.28547	12.74127	9.2976	11.10393	13.56627	12.61907	8.806867	7.725867
12.80527	12.68147	13.47987	12.79247	9.792267	12.40453	13.58393	12.79907	9.189	7.7974
12.85847	12.80847	13.57773	12.84307	12.09467	12.46413	14.152	12.93113	9.252267	7.825067
13.64647	12.90227	13.5998	12.94793	13.89747	13.35613	14.6822	13.00913	9.4848	7.883733
13.79473	12.9998	13.8482	13.16493	13.95653	13.95527	14.8574	13.01213	10.16273	8.055067
14.11327	13.11187	14.21627	13.6352	14.12867	14.1194	15.2232	14.00773	10.48973	8.143467
14.18847	13.28867	14.5994	13.7044	14.80033	15.2822	15.42513	14.15773	10.64333	9.1942
14.2364	13.5246	14.64927	13.7752	15.60453	15.37933	15.51033	16.15133	10.69033	9.4144
14.33333	13.59293	14.658	14.101	16.14733	15.5286	16.092	16.326	10.72833	9.5042
14.4068	13.74013	14.80867	14.258	16.26193	16.91513	16.56807	16.50033	10.82233	9.8858
14.5712	13.97107	16.01253	14.57373	16.3274	17.22407	16.98827	16.99567	11.06747	10.18393
15.27033	14.69253	18.43227	14.80573	17.33913	17.5676	17.30127	17.0882	11.12187	10.55207
16.32527	14.79193	19.24033	14.9582	17.756	17.60873	17.73927	18.44513	11.2288	10.63307
16.58627	15.21793	19.70007	15.163	17.93413	17.63867	17.886	18.49407	11.50927	10.95293
16.767	15.28307	21.95413	15.22547	18.28433	17.78413	18.2612	18.66207	12.0406	11.08427
16.93553	17.07753	23.143	15.2916	18.34873	17.95967	18.37447	18.76487	12.27693	11.23847
18.43033	17.13033	24.1654	15.58053	18.61387	19.33447	18.73353	18.88727	12.4076	12.5422
18.60093	17.27013	24.38207	15.6106	18.72847	19.36453	18.873	19.21293	12.5664	12.802
19.06573	18.01587	25.08213	16.04987	18.75293	19.5714	20.17647	19.37667	12.645	13.34653
20.49453	19.0996	25.1464	16.67613	18.8794	19.63107	20.9928	19.39893	12.7962	13.37593
20.79773	19.25487	25.21693	16.80473	20.30367	19.6568	21.4822	19.46893	12.98413	13.43887
21.5562	19.3646	25.32093	16.81567	20.7484	19.81773	21.6846	19.73253	13.0502	13.68033
22.43347	19.43967	26.6872	16.90533	23.35133	19.8774	23.06207	19.82967	13.13167	14.0004
23.13227	19.4672	27.33653	16.9852	23.483	24.32327	23.13093	19.8938	13.41613	14.42147
23.916	19.5118	27.91473	16.99113	26.78893	24.55193	23.27827	19.97373	13.55607	15.2386
23.99247	19.55793	28.44493	17.21453	27.13513	24.58847	23.46633	20.31613	14.30967	15.50613
25.03967	19.61673	28.45367	17.22227	27.22647	24.73287	23.7322	20.52953	14.51187	15.6432
25.12587	19.99713	28.61113	17.27027	27.44653	24.81993	23.8052	20.53767	14.79513	16.2976
25.53507	20.14207	29.77287	17.52613	27.53487	24.91653	24.11393	20.6508	14.8472	16.3922
25.63353	20.1966	29.90613	17.71153	27.614	24.99373	24.26633	21.20013	15.16167	16.70547
25.82467	20.3554	30.22833	18.0028	27.73767	25.0302	24.87493	21.28513	16.332	16.7646
25.973	20.46313	30.83747	18.60713	28.03413	25.10227	25.1916	21.45127	16.764	17.0126
26.23427	20.55947	30.90973	18.88493	28.10487	25.16673	25.28933	21.5396	16.8548	17.08193
26.88407	20.9558	31.00027	18.972	28.2166	26.11773	29.52753	21.62353	17.03467	17.19227
27.3488	21.049	31.36013	19.3142	28.49207	27.23707	30.76827	21.7576	17.28147	17.2924
29.5582	21.35013	32.61013	19.47373	28.68967	27.40753	31.35427	21.86267	17.63427	17.95647
30.32467	21.49287	32.69927	19.72913	28.8534	27.47687	32.37926	22.0014	17.7388	18.45853
30.78353	21.79353	33.61967	20.90987	29.49047	27.66707	33.47547	22.07967	18.5514	19.08407
31.21273	22.13333	33.77073	21.057	30.65793	27.94727	33.49014	22.13553	18.60567	19.42653
31.40113	22.2938	34.30007	21.1682	32.0136	28.17473	36.05733	22.97653	18.75953	20.77927
32.1034	22.60033	34.44487	21.46947	32.50307	28.2774	37.43133	23.10993	19.3814	21.3822
32.43927	22.672	35.47933	21.70967	32.6282	28.3268	37.58053	23.3132	19.50213	22.31793
32.4926	22.7816	35.66687	21.7688	33.91653	28.51	38.60373	23.35847	20.59193	22.5216
32.609	22.82153	35.98687	24.30567	33.98793	28.6566	38.65673	24.60367	20.71347	23.66733
32.928	22.91233	36.03867	24.34427	34.06233	28.6986	38.78113	24.81193	20.79333	23.67787
34.51567	23.12653	37.32313	24.41967	34.14013	28.83847	39.41453	24.888	21.05873	25.77587
34.62387	23.32147	37.5744	24.48533	36.17613	28.9144	39.568	25.0608	21.61587	26.15907
34.81793	23.56613	37.68493	24.6356	36.1864	29.20587	39.68813	25.7742	21.6646	26.31427
35.1726	23.6352	37.91367	24.95313	36.91993	29.4528	39.97707	25.89067	21.71033	27.07213
35.68607	24.04787	38.02107	25.07567	38.45053	29.548	0	26.02307	21.7756	27.13213
35.762	24.09007	38.13273	27.39513	38.59933	29.78047	0	26.1596	21.83647	27.13693
36.07553	24.13073	38.30233	28.86413	39.40574	29.81533	0	26.4942	21.88953	27.33227
36.74733	24.16153	38.41167	29.72987	39.82053	29.87693	0	26.57167	22.4834	27.3792
37.97567	24.24653	38.47167	29.83753	0	30.00273	0	26.65993	23.20147	27.46747
0	24.47513	38.50974	30.38607	0	30.28887	0	26.8068	23.43487	27.59807
0	26.60387	38.7032	32.39967	0	30.37733	0	27.16673	23.53833	27.76233
0	26.7924	38.96653	34.427	0	30.40887	0	27.52033	23.64493	28.223
0	27.09767	39.75927	34.56153	0	30.4704	0	27.7642	23.84767	30.2644
0	27.23527	0	34.63407	0	30.5658	0	27.97773	24.03513	30.30627
0	27.73867	0	34.71593	0	31.6954	0	28.52093	24.30807	30.34487
0	29.19127	0	34.74327	0	31.85327	0	28.80173	24.36507	30.38513
0	29.2816	0	35.623	0	32.10733	0	29.0152	24.58313	30.5496
0	30.3778	0	35.8966	0	32.4476	0	29.1048	24.72287	30.642
0	30.88407	0	36.02593	0	35.22847	0	29.52413	24.73073	30.77233
0	30.96247	0	36.245	0	35.85847	0	30.03253	26.18627	30.81087
0	31.063	0	36.3394	0	37.22713	0	30.1548	26.66193	30.87513
0	31.20713	0	37.0772	0	38.0348	0	31.9876	26.89307	31.2398
0	31.30713	0	37.9776	0	38.093	0	33.4792	26.94967	31.56587
0	31.52947	0	38.07013	0	38.18847	0	33.70833	26.97653	31.66673
0	31.80267	0	38.23874	0	38.51167	0	34.2302	27.0296	31.80373
0	32.39253	0	38.7402	0	38.7554	0	35.12027	27.62833	31.84667
0	33.79847	0	39.30787	0	39.08467	0	35.5906	27.74227	32.4348
0	34.17627	0	39.3846	0	39.583	0	36.34986	29.4584	33.02347
0	34.3804	0	39.8428	0	39.752	0	36.53367	29.65127	33.1364
0	34.4438	0	0	0	39.8146	0	37.17907	29.7106	33.27447
0	34.45293	0	0	0	0	0	37.47327	29.847	33.37407
0	35.69893	0	0	0	0	0	37.54493	30.47267	33.57113
0	36.64867	0	0	0	0	0	37.6406	30.49787	33.7574
0	36.8924	0	0	0	0	0	37.885	30.5742	34.47287
0	36.9966	0	0	0	0	0	37.9406	31.15187	34.60893
0	38.32133	0	0	0	0	0	37.99227	31.96087	35.0534
0	38.93373	0	0	0	0	0	0	31.97647	35.08253
0	39.00493	0	0	0	0	0	0	32.468	35.1056
0	39.24187	0	0	0	0	0	0	32.95587	35.24533
0	0	0	0	0	0	0	0	33.825	35.35627
0	0	0	0	0	0	0	0	33.90067	35.453
0	0	0	0	0	0	0	0	34.0472	35.81293
0	0	0	0	0	0	0	0	34.10787	35.92247
0	0	0	0	0	0	0	0	34.22287	36.2074
0	0	0	0	0	0	0	0	34.29227	36.49994
0	0	0	0	0	0	0	0	34.452	36.60613
0	0	0	0	0	0	0	0	34.53367	36.6938
0	0	0	0	0	0	0	0	34.6482	37.32653
0	0	0	0	0	0	0	0	34.9014	37.53667
0	0	0	0	0	0	0	0	35.4968	37.93367
0	0	0	0	0	0	0	0	35.58247	38.4202
0	0	0	0	0	0	0	0	35.65813	39.07593
0	0	0	0	0	0	0	0	36.0368	39.98174
0	0	0	0	0	0	0	0	36.12333	0
0	0	0	0	0	0	0	0	36.35333	0
0	0	0	0	0	0	0	0	36.57267	0
0	0	0	0	0	0	0	0	36.62527	0
0	0	0	0	0	0	0	0	36.7452	0
0	0	0	0	0	0	0	0	36.82087	0
0	0	0	0	0	0	0	0	37.1808	0
0	0	0	0	0	0	0	0	37.29313	0
0	0	0	0	0	0	0	0	37.4462	0
0	0	0	0	0	0	0	0	37.5498	0
0	0	0	0	0	0	0	0	37.57327	0
0	0	0	0	0	0	0	0	37.63066	0
0	0	0	0	0	0	0	0	37.64853	0
0	0	0	0	0	0	0	0	37.76147	0
0	0	0	0	0	0	0	0	37.82687	0
0	0	0	0	0	0	0	0	37.98007	0
0	0	0	0	0	0	0	0	38.13327	0
0	0	0	0	0	0	0	0	38.2318	0
0	0	0	0	0	0	0	0	38.31927	0
0	0	0	0	0	0	0	0	39.01993	0
