# Supplementary material for: Neural manifolds for odor-driven innate and acquired appetitive preferences
Source: Nat Commun. 2023 Aug 5;14:4719. doi: 10.1038/s41467-023-40443-2 (PMC10404252; doi:10.1038/s41467-023-40443-2)
Supplement: Supplementary file 4 — Source Data [file 41467_2023_40443_MOESM4_ESM.zip › Figure2/2019613_right/ch8_11/text/ger_C3.txt]

0.3656	0.6528	0.1216	0.03726667	1.364667	2.631133	2.335	0.02586667	1.501667	0.0916
0.8576667	0.7697333	1.807533	0.5076666	1.912533	2.9308	2.762933	0.6192667	2.103733	0.6337333
1.050067	0.8031333	2.7914	0.9585333	3.014733	3.1206	5.148933	0.7375333	2.673733	0.7923333
1.7454	1.260133	3.085333	1.353533	3.049933	3.732267	5.1792	0.8794	3.282733	0.9253333
1.952267	1.4092	3.256667	1.5194	3.150533	4.0666	5.412667	1.379533	3.3752	1.201067
2.082067	3.021667	3.757667	1.577067	3.1734	4.1324	5.4186	1.9998	3.415667	1.249867
2.7428	3.045267	3.820133	2.819867	3.3526	4.171667	6.539067	2.311533	5.415467	1.301867
3.858667	4.501067	3.8866	2.856933	4.238133	4.1982	6.621	3.786467	6.771667	1.3546
4.323333	4.707933	3.972	2.927933	5.191133	4.256134	6.8234	4.131733	6.8748	3.378733
5.009867	4.796867	4.009733	3.021333	5.615533	4.3504	7.288133	4.249467	8.016267	4.883333
5.060133	4.890333	4.0862	3.134867	5.7096	5.220133	7.347667	4.595867	8.082733	5.458133
5.808466	5.3388	4.207133	3.260333	5.805666	5.766267	7.427067	4.8844	8.7236	6.3964
5.8536	5.3934	4.520067	3.313133	5.911133	6.135467	7.4858	4.954533	8.774933	6.442333
5.925533	5.470667	4.609533	3.419133	5.9868	6.5948	7.5246	5.200133	8.9898	7.751867
6.014667	6.8628	4.719067	3.4282	6.0708	6.955333	7.603734	5.210067	9.433267	7.938867
6.0902	7.5978	5.135133	4.033467	6.5984	7.022067	7.8006	6.370067	9.5012	7.974467
6.135733	9.798866	5.1976	4.130933	6.649333	8.483133	7.980134	6.531667	9.549267	8.232467
6.189867	9.8834	5.2998	5.317467	6.708667	8.942	8.0796	7.048267	12.18167	8.325666
6.228133	9.936466	5.346334	5.7212	6.8434	10.48773	8.155	7.127867	13.25627	8.3642
6.854667	10.25593	5.447067	5.924933	7.034067	16.25447	8.324133	7.681334	13.977	8.6796
7.087733	11.10693	5.7772	6.4482	7.137466	16.34473	8.533466	8.061267	16.08927	8.803534
8.153666	11.2348	5.843867	6.556334	7.237933	17.25747	8.6478	10.2202	16.527	8.864333
9.105667	11.42313	6.546933	6.610133	7.292867	17.55627	9.3004	10.32313	16.62027	9.468534
9.171733	11.50947	6.637667	7.4072	7.345467	17.83113	9.329733	13.5496	18.61633	10.95467
9.225533	11.88707	6.692733	7.484467	7.433733	17.88687	9.367666	13.79727	18.62473	11.49287
10.28487	11.92047	6.838666	11.5508	7.5452	17.9334	9.388467	14.04007	18.66353	12.31647
10.9836	12.13687	6.944733	13.3926	7.556	18.3836	9.4524	14.91427	18.71187	12.6394
11.30547	12.53653	7.480267	13.60413	8.237667	18.51487	9.540934	15.02453	18.72293	13.12607
11.4824	13.72593	7.531133	15.02093	8.536	18.7536	9.6074	15.0536	18.7598	13.6224
11.68947	15.62387	8.070867	15.08873	8.6928	19.5982	9.832867	16.93007	18.80127	13.82553
12.0526	15.74273	9.631866	15.35007	8.770866	19.66887	9.927	17.63173	18.9448	13.9648
12.21247	15.9406	9.938534	15.44807	8.8846	19.73073	10.0888	17.73613	19.04033	15.7224
13.66147	16.82907	10.48253	15.55173	9.170067	20.12667	11.83567	17.88573	19.66547	16.00387
14.22393	16.88287	14.91627	15.60027	10.0652	20.4122	11.90853	18.9818	19.7562	16.10573
14.24847	16.95047	15.02153	15.67627	11.70447	20.62767	12.07247	19.018	20.1012	16.12793
14.4174	17.0132	15.0622	15.77027	11.80107	20.65833	13.1218	19.0662	20.19267	16.18527
14.61727	17.22947	15.14633	15.88447	12.06907	20.75653	13.24453	19.13467	20.32673	16.63953
14.68913	17.61773	15.21747	16.35353	12.59333	20.76287	15.28767	19.37327	20.5432	17.9706
14.95827	18.095	15.4588	16.6472	13.3994	20.86607	15.7058	20.10227	20.65353	17.9992
16.3172	18.20087	18.63933	16.69807	13.7892	20.93533	16.00373	20.67373	21.07147	18.04833
16.47667	18.26487	18.776	16.74573	14.70913	20.98427	16.08073	20.7418	21.98153	18.1322
17.19613	18.46927	19.9862	16.78907	16.0602	21.0316	16.11707	21.5988	22.11247	19.11647
17.3196	19.10467	20.23927	16.97573	16.1366	21.10893	16.29767	21.69273	22.23527	19.21433
17.3894	20.7016	20.56507	17.11473	16.22173	21.17373	16.545	21.85527	22.4788	19.30907
17.39913	20.77367	20.65607	17.374	16.335	21.4346	19.83113	22.10627	22.60733	20.0802
17.83473	21.13093	20.77167	17.5404	17.1246	21.78993	21.03487	22.17513	22.7918	20.50807
17.89533	21.28067	21.0966	18.04873	17.89087	21.83687	21.05227	22.21513	23.8536	21.18533
18.53253	21.3392	21.14307	18.27527	17.95287	22.0522	21.0822	22.2784	24.0338	21.26473
18.6506	21.38213	21.44147	18.7898	18.05867	22.14053	21.19573	22.34247	24.07653	21.32147
18.71347	21.58273	21.7122	20.87107	18.08787	22.5586	21.4696	22.91707	24.20287	21.41147
18.8304	21.6642	21.8042	20.92147	18.25273	22.63647	21.78247	23.02367	24.25687	22.08573
18.93587	22.58167	21.91827	20.97573	18.30893	22.717	22.4302	23.18367	24.31807	22.18567
19.03313	23.24813	21.9614	21.07327	18.90747	22.78567	22.68793	23.25827	24.75453	22.60433
19.114	23.96447	22.07327	21.6472	19.1068	22.86127	23.00993	23.3384	25.12147	22.67867
19.63607	24.08293	22.17513	21.8916	19.14807	22.925	23.09413	23.56933	25.60513	23.6266
19.8038	24.1286	22.23533	22.38873	19.1864	23.03773	23.40573	23.8682	25.6966	23.8394
20.0214	24.20567	22.27187	22.61587	19.24993	23.14253	23.486	23.99933	25.75567	23.90773
20.06413	24.61807	22.3058	22.8064	19.3872	23.39447	23.64547	24.13067	25.83413	24.06627
22.07967	24.98093	24.15587	23.72927	19.85053	23.48027	23.95833	24.4482	26.086	24.20187
23.63213	25.2156	24.23053	24.512	19.9416	23.55593	24.0868	25.035	26.87767	24.27253
23.979	26.65533	24.2784	24.7872	20.1838	23.61833	24.42313	25.118	27.3746	24.328
24.04453	27.0098	25.03133	25.06353	22.4722	23.65673	24.69953	25.29173	27.44133	24.5008
25.21853	27.22273	25.1442	25.17867	24.79753	23.69647	24.77353	25.33733	27.51347	24.55847
25.78507	27.75333	25.20527	25.7382	25.4948	23.7058	24.93027	25.51667	27.58493	24.79627
25.84073	29.31747	25.95353	25.8068	25.54373	23.76573	25.0162	25.60987	28.52247	25.4082
26.2602	29.44633	25.9964	26.0724	25.96213	23.81407	25.03447	25.68653	28.57473	25.53527
28.1434	29.5962	26.13693	26.46287	26.4098	23.83947	25.17987	27.26553	28.57927	26.1962
28.17673	29.67487	28.28507	27.08227	26.54347	23.94113	25.57893	27.3486	28.61773	27.4568
28.2406	30.796	28.3586	27.24807	26.60587	24.2046	25.87407	28.05973	28.63073	27.50667
28.68373	31.2652	28.42987	28.2016	26.714	24.24367	26.8078	28.14567	28.6974	27.5692
28.76133	31.35207	28.5242	28.3306	27.39613	24.29233	27.70947	28.21513	28.75613	27.75647
28.82707	31.42727	29.57867	28.442	31.50867	24.36787	27.9762	28.30113	28.764	27.9072
28.87553	31.55107	30.4236	28.58613	31.58207	24.50473	28.86207	28.4208	29.21387	29.27673
29.0002	31.654	30.54073	29.7244	31.787	24.56507	29.3014	28.48347	29.29567	30.19273
30.26847	32.50887	30.9036	30.07273	31.85007	24.6424	29.4064	29.44473	29.3228	30.23907
30.41687	32.57647	30.9556	30.1948	31.90093	25.0978	29.60773	29.9892	29.3608	30.35133
30.58233	33.08887	31.01327	30.25447	31.92267	25.151	31.11813	30.89873	29.41113	30.42333
30.63093	33.17247	31.17147	30.29133	31.99533	25.1902	31.16287	30.97673	29.45173	31.4174
30.669	33.30767	31.91427	30.33407	32.21273	25.208	31.27327	31.68207	29.5416	31.46127
30.72367	33.6598	32.00267	30.38167	32.47287	25.28027	31.69433	32.82133	29.59873	31.52853
30.7788	33.7452	32.04067	31.30007	32.7582	25.29493	32.052	33.52113	30.34167	31.73633
30.84033	33.81613	32.08987	31.36073	33.0044	25.9456	32.8614	33.60347	30.3902	31.79
30.99613	33.88367	33.11073	31.54033	33.28947	26.6884	32.9036	33.68213	30.47707	31.8414
31.87573	33.974	33.42967	31.6912	33.3682	26.76227	32.95647	33.95147	30.59513	31.88653
31.96733	34.5112	33.4712	31.74493	33.53433	26.83087	33.0344	33.99087	30.7078	31.94027
32.04447	34.84986	33.58787	31.97653	34.17867	26.845	33.12287	34.28153	31.64027	32.03487
32.10093	34.98553	33.66147	32.31427	34.51773	26.88313	33.74453	35.0654	31.6856	32.58013
32.14747	35.04147	33.73513	32.38054	34.57907	27.0258	35.5754	35.26534	31.74593	32.84007
32.1904	35.09353	35.0346	32.42647	34.64827	27.0492	35.63953	35.90893	31.81653	32.9672
32.40367	35.2106	37.07673	32.48813	35.36867	27.15087	35.70287	35.9668	31.91733	33.3296
32.85947	35.28433	37.84347	32.70147	35.5536	27.21727	35.7582	36.02873	32.18247	33.40033
34.10126	35.36193	37.887	32.79127	35.97033	27.32913	37.164	36.13547	32.777	33.41973
34.13327	35.3916	39.51227	33.00547	36.08307	27.44533	37.2466	36.1794	34.0232	33.71433
35.24973	36.06153	39.57693	33.8188	36.6018	27.5468	37.5154	37.24567	34.07753	33.78687
37.8578	36.11993	39.63007	33.90953	36.71433	29.8706	37.566	37.36106	34.16493	33.8672
38.1446	36.51207	39.69253	34.06593	38.52353	29.97327	38.69033	37.43767	34.5904	34.14867
38.63527	36.721	0	34.61967	38.7124	30.0786	38.84513	37.9162	35.07313	34.234
38.73326	37.55293	0	34.99026	39.04447	30.23727	39.54473	38.75267	35.12827	34.54047
38.9988	37.6492	0	35.05993	39.10767	30.3168	39.70453	38.96513	36.94427	34.6844
39.08713	37.87153	0	35.17727	39.15773	30.44173	39.78833	39.02	37.8274	34.82787
39.12527	37.88486	0	36.39633	39.21407	30.49667	39.855	39.17867	38.22533	34.9206
39.23113	38.23473	0	36.4716	39.23073	30.5294	39.95293	39.3512	39.652	36.75873
39.765	38.4398	0	36.62914	0	30.57327	0	39.44727	39.94647	36.8274
39.8604	38.59593	0	37.26193	0	30.596	0	0	0	37.10733
39.9032	39.38853	0	37.7178	0	30.66033	0	0	0	37.19727
0	39.89213	0	37.79753	0	30.714	0	0	0	37.30373
0	39.954	0	38.707	0	30.82207	0	0	0	37.42113
0	0	0	39.063	0	30.87373	0	0	0	37.4954
0	0	0	39.86313	0	30.95287	0	0	0	38.29127
0	0	0	0	0	31.08873	0	0	0	39.5802
0	0	0	0	0	31.22013	0	0	0	0
0	0	0	0	0	31.35033	0	0	0	0
0	0	0	0	0	31.40433	0	0	0	0
0	0	0	0	0	31.641	0	0	0	0
0	0	0	0	0	32.4782	0	0	0	0
0	0	0	0	0	32.85493	0	0	0	0
0	0	0	0	0	33.06167	0	0	0	0
0	0	0	0	0	33.149	0	0	0	0
0	0	0	0	0	33.62333	0	0	0	0
0	0	0	0	0	33.77913	0	0	0	0
0	0	0	0	0	34.60633	0	0	0	0
0	0	0	0	0	35.98227	0	0	0	0
0	0	0	0	0	37.01747	0	0	0	0
0	0	0	0	0	37.18847	0	0	0	0
0	0	0	0	0	37.43533	0	0	0	0
0	0	0	0	0	37.8976	0	0	0	0
