# Supplementary material for: Neural manifolds for odor-driven innate and acquired appetitive preferences
Source: Nat Commun. 2023 Aug 5;14:4719. doi: 10.1038/s41467-023-40443-2 (PMC10404252; doi:10.1038/s41467-023-40443-2)
Supplement: Supplementary file 4 — Source Data [file 41467_2023_40443_MOESM4_ESM.zip › Figure2/2019613_right/ch8_11/text/etha_C3.txt]

0.03866667	0.1582667	0.4104667	0.899	0.06246667	1.416467	2.610133	2.160933	0.5364667	1.005933
0.2414667	0.9938	0.4571333	1.144933	0.9151334	1.4758	2.664667	2.2114	0.6424667	1.052
0.3610667	2.396133	0.4942	1.2312	1.434067	3.173	3.400533	2.624533	0.7518666	1.113733
0.4469333	2.460133	0.5771334	1.4648	1.479267	3.235867	3.5756	3.004333	3.030333	1.468
3.810067	2.596067	0.8234667	1.565533	1.5494	7.147333	6.0302	4.122	3.480467	3.541133
4.098667	4.255333	1.6052	2.750667	1.603533	9.094533	7.482533	4.704134	3.5876	3.594
4.139733	4.315	1.711467	2.8592	1.648333	9.309134	7.9218	4.950733	3.7562	3.646733
5.2328	4.7166	2.3178	3.135	4.712333	9.642533	7.974467	5.0422	3.875067	4.968333
5.295133	6.864267	2.561533	3.251333	4.769	9.750067	8.729867	5.098067	7.2208	5.3336
5.449733	7.086867	2.616933	4.2762	4.939933	10.1098	8.7946	5.1694	7.7866	6.750933
5.5154	8.2788	2.687667	5.280667	5.828133	10.45587	8.889	5.451334	7.915	7.5236
5.645534	8.3988	2.8776	7.090333	6.087133	10.49213	10.47293	5.502867	8.152667	7.629
5.761133	8.4752	3.880067	8.065866	8.448267	10.52073	10.5166	5.7578	9.0228	7.802333
9.747733	8.5376	4.133067	8.131667	10.45567	10.5722	10.54813	6.402267	9.208734	7.910467
9.954733	10.4372	4.199533	8.219666	10.4912	10.60787	10.58107	6.747	9.628933	9.28
10.37427	10.45753	4.345733	8.340734	10.521	10.652	10.63527	7.116867	10.461	9.6404
10.4204	10.47613	4.413466	8.450666	10.546	10.70873	10.71027	7.156667	10.50447	10.44387
10.44367	10.49547	4.453333	9.019667	10.57647	10.86267	10.8802	7.2918	10.53927	10.48333
10.46313	10.5154	4.5642	9.230066	10.65333	10.96473	11.67413	7.353	10.56727	10.51407
10.4828	10.54713	5.011267	9.303933	10.80567	11.52827	11.729	7.429266	10.60733	10.5494
10.5012	10.57213	5.636333	9.9164	10.91913	11.73647	11.79947	10.4852	10.65253	10.6226
10.52227	10.60167	5.678867	10.06367	11.49047	11.75567	11.8956	10.5126	10.70987	10.66467
10.54507	11.25367	5.7972	10.10307	11.6222	11.92573	11.9928	10.538	10.76653	11.40493
10.6476	11.33453	5.858	10.16613	11.6958	12.1638	12.71787	10.57253	11.45327	12.10987
10.71227	11.79933	7.590267	10.45013	12.20127	12.39013	12.78113	10.60707	12.03353	12.9944
10.985	11.98453	7.6616	10.47527	12.35693	13.9666	12.8952	10.66267	12.07713	13.71767
11.0624	12.08193	9.805467	10.49993	12.44493	14.05753	12.96593	10.75893	12.95327	13.7938
11.23027	12.26807	10.4472	10.52647	12.55373	14.16633	13.02267	10.85053	13.00633	13.86067
11.28367	12.53693	10.4702	10.57653	12.604	18.9268	13.09373	10.9728	13.0984	13.95973
11.62727	12.5994	10.49387	10.60893	12.80613	19.2444	13.19467	12.55547	13.75807	14.06187
11.7238	12.73213	10.52033	10.72387	12.86407	19.28733	13.28873	12.63667	13.84053	14.1288
11.8734	12.74173	10.5456	11.61093	13.3236	19.34047	13.40407	13.8732	14.09247	14.23967
12.0406	13.44133	10.6356	11.73333	13.45633	20.7958	14.446	13.91293	14.1968	16.01347
12.36107	13.81867	10.81507	11.8588	13.88487	20.93747	16.9462	14.02093	14.258	16.33993
12.4156	13.87747	11.25287	12.13367	16.2608	23.87153	17.05347	14.23113	15.678	19.7538
12.47167	14.03653	11.33033	12.29847	16.33173	23.95773	17.276	17.40553	19.29747	19.8354
12.5482	14.19347	12.44393	12.41233	16.4234	24.87747	17.34867	17.48933	20.1138	19.92507
13.2496	18.33467	12.5718	12.53427	16.5254	24.99307	19.9826	17.55527	20.14613	20.7018
13.375	18.384	12.80247	12.58527	16.62833	25.1122	20.1708	19.24627	20.223	22.08927
13.42867	18.9856	13.37913	12.6462	17.57267	27.9236	21.04907	19.5588	23.36933	23.7696
13.7196	19.1774	14.17233	12.7726	17.6676	28.03073	21.50333	19.63093	23.40433	24.2584
14.0518	19.2424	14.22013	13.3756	17.743	28.1758	22.05967	19.65753	23.43607	24.30833
14.13173	19.4476	14.34193	13.51987	17.81793	28.92407	23.21747	19.74707	23.48893	26.0806
14.28433	20.01187	19.26367	13.64553	18.27047	29.06133	23.2536	19.7568	23.68087	27.0116
15.9006	20.4892	19.86367	13.719	18.4538	29.11913	23.69767	19.93613	23.70287	27.0572
15.98153	20.6308	20.9418	14.19007	18.48487	29.1776	24.04833	19.97727	23.8678	27.14327
16.05967	21.22007	21.1862	14.28313	18.49947	30.5796	24.1218	20.02887	23.9502	27.4686
16.19987	21.2774	22.471	15.88373	18.54847	30.64413	24.24067	20.56833	24.54873	28.5654
16.60007	21.38393	22.7576	17.01867	18.70487	30.7202	24.35387	20.62287	24.6832	29.7486
16.65853	21.58933	24.6516	17.05773	19.13027	30.9508	24.4004	22.12073	24.90573	29.76393
16.85707	23.8622	24.75633	17.21067	19.27827	31.0398	24.44753	23.6516	24.99093	29.80967
16.91493	23.92367	24.8688	17.4058	19.3594	32.68367	24.4878	23.97113	25.06	29.9984
17.21447	24.01813	25.1322	17.97533	19.453	32.8832	24.8072	24.119	25.40873	30.04473
17.28407	25.43	25.41647	18.04633	19.50853	33.35126	25.03593	24.2288	25.41453	30.081
17.40267	25.4818	25.45747	18.11047	19.614	33.43793	25.14227	24.3456	25.55167	30.13373
17.47847	25.54627	27.52427	18.20753	19.7284	33.54307	25.185	24.92	25.664	30.18253
17.59673	25.6408	29.4992	20.1	19.81653	33.7874	25.6736	24.97567	25.90273	30.59833
17.73707	25.79153	31.65607	20.21053	19.935	34.089	25.82447	25.6198	25.94533	30.7062
17.8326	25.9578	31.71687	22.79127	19.9574	34.67467	25.9208	25.6842	25.99573	31.64087
18.0928	27.95993	31.89573	24.009	20.03907	36.98333	25.96633	25.8382	26.05153	31.70107
18.188	28.14027	32.0178	24.06053	20.15653	37.03933	26.36887	25.91047	26.45113	31.83153
18.24987	28.18133	32.81113	26.26933	20.17453	37.09213	27.10253	25.95013	26.5482	34.186
18.35687	28.221	32.95027	26.34933	20.21613	37.1298	27.14927	26.12833	26.59053	34.24446
18.54387	28.26427	33.11833	26.41747	20.3254	37.2878	27.21033	26.2426	26.68227	34.31987
18.71667	28.33213	36.06747	27.18013	20.39613	39.10727	27.38247	26.6378	27.22027	37.76847
18.76413	28.90367	36.12673	27.8548	20.48787	39.16947	27.55333	26.73613	27.2788	38.934
18.80247	28.9564	36.28133	28.00687	20.67233	39.2412	27.60647	26.83493	27.32427	39.25286
18.85973	29.00067	36.34747	28.23807	20.745	39.319	28.34993	26.90193	28.54173	39.61547
19.05447	29.81153	36.4732	28.31	20.8218	0	28.41747	26.98333	29.48513	39.7512
19.20593	29.8798	36.61087	29.17693	20.86	0	28.49173	27.12613	29.54613	0
19.52393	29.999	37.2608	29.24427	20.92093	0	28.61187	27.27873	30.91707	0
19.632	33.54567	38.63453	29.87067	21.0824	0	28.71987	27.44987	31.88113	0
19.9294	33.58473	38.88113	29.99713	21.48633	0	28.80387	27.94653	31.98007	0
20.07793	33.63107	39.09	30.21327	21.5218	0	28.85067	28.3422	32.1658	0
20.24167	33.89373	39.20287	30.49167	21.5934	0	28.90213	28.44253	32.2712	0
20.4066	33.94067	39.3158	30.5794	21.84633	0	29.1012	29.03287	32.3798	0
20.4096	33.98693	39.37933	32.155	22.26927	0	29.16767	29.11167	34.01213	0
20.50153	34.09986	39.46187	33.13873	22.6462	0	29.31327	30.3426	0	0
21.06367	34.50747	0	33.99687	22.73013	0	29.45673	30.40067	0	0
21.11807	34.70027	0	34.07967	22.78587	0	29.5926	30.50153	0	0
21.17547	35.0058	0	35.63267	22.83493	0	29.73887	30.56833	0	0
21.24513	35.32853	0	36.9118	22.8802	0	31.164	35.34073	0	0
21.36547	35.3774	0	39.68407	22.95993	0	32.66513	37.2722	0	0
21.41087	35.46753	0	39.7492	23.78413	0	34.24127	37.5004	0	0
21.4594	35.56927	0	39.86193	24.1946	0	34.28573	37.514	0	0
21.49513	35.9466	0	0	24.28467	0	34.39034	38.687	0	0
21.54207	38.72587	0	0	26.7728	0	34.69087	38.78807	0	0
21.68473	38.7678	0	0	28.21893	0	34.7448	38.84093	0	0
21.75433	38.81127	0	0	28.29767	0	35.41033	38.9064	0	0
23.20013	38.8398	0	0	29.29307	0	35.4594	38.99393	0	0
23.24127	0	0	0	29.39387	0	35.64987	39.5614	0	0
23.37847	0	0	0	29.4602	0	36.28133	39.63626	0	0
23.4218	0	0	0	29.73307	0	36.354	39.687	0	0
23.52173	0	0	0	31.90227	0	36.4618	0	0	0
23.59727	0	0	0	32.5828	0	36.56127	0	0	0
23.99573	0	0	0	34.61946	0	36.77227	0	0	0
24.15587	0	0	0	34.68413	0	36.82	0	0	0
24.37473	0	0	0	34.77514	0	36.85973	0	0	0
24.51987	0	0	0	36.857	0	37.36946	0	0	0
24.6248	0	0	0	37.66873	0	37.78673	0	0	0
25.37073	0	0	0	37.7244	0	38.7188	0	0	0
25.86607	0	0	0	38.9914	0	38.95307	0	0	0
26.0166	0	0	0	39.0758	0	0	0	0	0
26.86253	0	0	0	39.12607	0	0	0	0	0
26.9206	0	0	0	39.2636	0	0	0	0	0
27.0668	0	0	0	0	0	0	0	0	0
28.09053	0	0	0	0	0	0	0	0	0
28.28927	0	0	0	0	0	0	0	0	0
28.97347	0	0	0	0	0	0	0	0	0
29.67353	0	0	0	0	0	0	0	0	0
29.88053	0	0	0	0	0	0	0	0	0
30.79167	0	0	0	0	0	0	0	0	0
30.91767	0	0	0	0	0	0	0	0	0
30.96653	0	0	0	0	0	0	0	0	0
31.8644	0	0	0	0	0	0	0	0	0
34.855	0	0	0	0	0	0	0	0	0
34.90113	0	0	0	0	0	0	0	0	0
34.95747	0	0	0	0	0	0	0	0	0
39.13673	0	0	0	0	0	0	0	0	0
