# Supplementary material for: Neural manifolds for odor-driven innate and acquired appetitive preferences
Source: Nat Commun. 2023 Aug 5;14:4719. doi: 10.1038/s41467-023-40443-2 (PMC10404252; doi:10.1038/s41467-023-40443-2)
Supplement: Supplementary file 4 — Source Data [file 41467_2023_40443_MOESM4_ESM.zip › Figure2/2019613_right/ch8_11/text/neem_C1.txt]

0.9812667	1.007333	1.073733	0.1159333	0.5114667	0.07373333	1.984333	0.6312	0.2476667	0.3574
1.308533	1.273267	1.244	1.0006	0.5555333	0.3293333	2.2072	1.858333	0.7574667	0.5302
2.839267	1.500933	1.353867	1.1424	0.6028	1.2672	2.8654	2.010067	0.8282667	0.5793333
2.9304	2.201867	1.397	1.300067	1.8514	5.412734	2.962067	2.057133	1.019867	0.5994
3.0958	2.404	2.749867	1.928533	2.125667	5.441467	3.000333	2.108733	1.136467	1.009067
4.412133	2.979867	2.844	2.093467	2.265667	5.650667	3.067867	2.2862	1.5194	1.154133
4.535733	3.127133	3.8082	5.475934	2.4192	5.780933	5.604867	2.530733	1.595467	1.280267
4.634467	3.223333	4.4794	5.9476	2.523867	6.2424	6.916333	3.022667	1.6632	1.350533
4.6938	5.6844	4.864733	6.148	2.7834	7.159534	7.013533	3.724067	1.789333	1.459333
4.743733	5.7566	4.919	6.778467	2.903867	7.194733	7.0702	3.863667	1.874267	1.826
5.045133	6.397933	5.049867	6.861866	3.036733	7.239333	7.819667	3.913067	1.968067	1.896267
5.208066	6.423867	5.3724	7.134666	3.321733	7.301733	7.972867	4.407467	2.1164	2.0036
6.761867	6.729933	5.553	7.1846	3.3628	7.376534	8.1794	4.501733	2.679867	2.4084
8.171733	7.042867	6.648667	7.981333	3.448333	7.460333	8.6294	6.634067	3.1084	3.041667
8.215266	8.094666	6.730267	8.0256	3.529533	7.625333	8.671333	6.6906	3.253333	3.825
8.258866	8.164733	6.837	8.0586	3.8266	7.737134	8.897734	6.7456	4.185467	3.924467
8.3088	8.2906	6.880867	8.121533	3.894733	7.82	9.334467	7.2582	4.266133	4.103
8.3966	8.6406	7.114533	8.1564	3.991933	7.9214	11.2914	7.277534	4.349067	4.723667
8.476	8.746	7.1848	8.237534	4.3302	7.987	11.35713	7.318666	4.742933	6.5374
8.6074	8.841933	7.489733	8.298266	4.522666	8.068733	11.366	7.322733	4.894267	7.0774
9.8192	10.77273	9.3964	8.416266	4.613467	8.205133	11.4316	7.367133	5.2792	7.8142
10.22227	10.9126	9.4958	8.501133	4.690134	8.2822	11.5782	7.420067	5.973866	8.426
10.6892	11.05553	9.5822	8.593866	5.3052	8.41	12.73107	7.780533	6.869	8.774266
11.92793	11.9084	9.636933	8.678866	6.4024	8.549334	12.86553	10.23393	9.318533	9.3672
12.03753	12.95433	9.743134	10.31393	6.708533	8.651934	12.96707	10.30413	10.10307	12.6048
12.80693	13.14807	12.3824	10.42967	7.0598	8.7838	13.05153	10.3872	10.63773	12.7832
13.09653	13.41953	12.4528	10.60553	7.233733	9.0788	13.13113	10.50267	10.74247	14.87867
14.49513	14.66047	12.70947	10.70767	7.693267	9.138	13.20187	11.90693	12.06567	15.78387
14.55107	15.22447	13.14993	11.43187	8.686	9.906667	13.33513	12.0322	13.418	16.4672
14.6524	15.5276	13.3106	11.49167	9.1662	10.76047	13.4516	12.1644	13.5612	16.5832
14.70887	16.2596	14.2754	11.5554	12.87067	10.87733	13.4868	12.2386	13.85873	17.36593
14.79727	16.29453	14.349	11.59507	13.1332	11.75587	13.5606	12.51267	15.37507	18.31893
14.9134	16.5102	15.054	11.65673	14.90527	12.62627	13.58133	12.7392	15.385	18.86613
16.6158	16.79447	16.793	11.66193	15.0736	12.71307	13.79987	13.1948	15.68907	19.14627
18.27013	16.9508	16.8812	11.98547	15.192	13.0896	14.1462	13.28367	15.78047	20.78073
18.30853	17.17107	16.94527	12.2936	16.32587	13.4516	14.2914	13.4568	15.8398	21.22787
18.3694	18.192	17.0746	12.3538	17.16613	13.76373	14.681	13.5772	15.8902	21.36253
18.68947	18.3194	17.324	12.52127	17.31173	13.822	14.89873	14.30633	16.9824	21.4952
20.1688	19.00027	17.3694	12.87453	17.3606	14.32293	14.94827	14.40767	17.27953	22.3726
20.87433	20.11833	17.46887	13.0188	17.39787	14.39893	15.01927	14.4848	18.4938	22.40847
21.0302	20.2434	18.068	13.80193	17.43707	14.75627	15.32813	14.72527	18.5436	22.45827
21.16673	20.5096	18.41813	14.038	17.48387	14.9552	18.52093	15.11353	18.67087	22.54593
21.5334	20.70507	18.60253	14.74633	17.56007	15.80427	19.53987	15.5224	18.78147	23.1418
21.97167	20.8402	20.78767	14.83233	17.61013	15.96733	19.61447	16.01693	18.85153	23.7272
22.52273	23.02953	20.92573	14.931	17.77787	16.06653	19.6948	17.1524	18.8564	24.95853
22.80993	23.06593	21.53	15.0436	18.09247	16.225	20.32107	17.61027	19.34447	25.17767
23.2114	23.1484	21.6254	15.35593	18.22507	16.3608	20.4572	19.01913	19.5222	25.23047
23.41367	23.51813	21.81373	15.4576	18.8696	16.3798	20.61007	20.02133	20.25787	25.30793
25.1396	23.61147	22.22773	16.16347	19.772	16.4008	20.9222	20.0278	20.36333	25.68527
25.3582	23.79027	22.68507	16.71587	20.58967	16.45133	20.9534	20.09073	20.49913	26.0504
25.54107	23.84947	22.7934	17.25447	20.88867	16.6038	21.34453	20.2042	20.63027	26.3658
26.3718	23.9582	24.03727	17.7154	20.9352	16.69287	21.38553	20.2286	20.993	26.98773
26.8182	24.09267	24.13207	18.03053	21.09267	17.0886	21.48827	21.23027	21.15887	27.2808
27.1458	24.31913	24.3292	18.10453	21.18287	17.18427	21.57987	21.291	21.34187	27.73627
27.1986	24.9926	24.5548	18.1892	21.79073	17.25507	21.71567	21.41507	22.42793	27.817
27.78533	25.04953	24.79507	18.26247	21.88947	17.3568	21.85293	21.7372	22.51633	30.997
27.92193	25.20853	25.63573	19.87293	22.34233	17.52573	22.04773	21.783	22.6412	31.32007
28.03273	29.23547	25.7182	20.07393	25.76973	17.78653	23.13753	21.84893	22.83193	32.80053
28.52873	30.5304	26.7998	20.15047	25.98013	17.87127	23.35727	21.98747	23.09867	32.89413
28.5982	30.7898	26.8484	20.22853	26.32553	18.63393	23.64607	22.24367	23.1594	34.114
28.7682	31.32073	27.11513	20.40107	26.46373	19.0348	23.6884	22.77607	23.35207	34.46113
29.69253	31.4102	27.1928	20.65073	26.6124	19.3558	24.79367	23.72687	24.1298	34.53273
29.96833	31.5732	28.43527	20.83967	26.7352	20.02313	25.1394	23.8092	26.69107	34.53587
30.7808	31.6112	28.49667	21.1994	27.2458	20.06133	25.3868	23.85873	26.81873	34.69373
30.84293	31.89207	28.55847	21.25133	27.48653	21.62087	26.0508	23.9098	27.93767	35.69927
30.9538	32.24593	28.91327	21.71827	27.627	21.68573	27.03847	24.04327	28.11193	36.026
31.1152	32.36526	28.91813	22.03167	27.8524	21.70133	27.20333	25.38533	28.44713	36.7852
31.27247	32.4942	29.50993	22.216	27.91847	21.7436	27.344	25.46693	28.52313	37.68347
31.80447	33.2472	29.514	22.55133	28.02807	21.89853	27.74973	25.88733	28.56893	38.80427
31.90327	33.52227	29.5508	22.719	28.12127	22.81853	28.207	26.02447	28.63447	39.18827
32.13073	34.11547	29.6422	23.99127	28.18113	22.85207	29.19147	26.09433	28.74247	39.5634
32.3972	34.794	29.78727	24.11293	28.44287	22.91033	29.44427	26.15313	28.78693	39.6136
32.57393	35.0612	30.13893	25.1586	28.91833	22.98867	29.5624	26.20987	28.9418	39.9544
34.06287	36.74787	30.3498	25.44147	29.37573	24.15267	29.69173	26.6632	29.66107	0
35.2596	37.5288	30.59427	25.59673	29.50293	24.8562	29.74333	28.58647	30.0686	0
35.33153	39.18353	30.68193	27.68353	30.24107	26.187	30.10973	28.67973	30.32933	0
35.4122	39.6458	30.93267	28.0188	30.356	26.2342	31.21993	28.80907	30.37853	0
35.5876	0	31.48513	28.1032	30.95953	26.37407	31.5004	28.864	30.42187	0
38.7192	0	31.5342	28.58613	31.90873	27.54033	33.04747	28.90487	30.5162	0
0	0	31.96993	28.8634	32.10307	27.86407	33.19087	29.0284	30.8968	0
0	0	32.0686	29.99533	32.3866	28.51213	33.6216	29.5644	31.846	0
0	0	32.176	30.63907	32.40913	28.88253	33.65913	29.869	32.24026	0
0	0	32.23167	30.95193	32.4626	29.06747	33.7138	29.9488	32.38107	0
0	0	32.31253	31.51973	32.4716	29.13953	33.85087	30.0062	32.50733	0
0	0	32.40714	31.67687	32.9492	29.88693	33.9586	30.17533	32.5902	0
0	0	32.47233	32.3926	33.28167	32.04907	34.03873	30.18727	32.64167	0
0	0	32.62713	32.80713	33.45713	33.32153	34.10107	30.28233	32.8896	0
0	0	33.14186	32.88	34.45473	34.7782	34.14874	30.30513	33.29847	0
0	0	33.46793	36.13993	34.5492	35.77654	34.19947	30.33227	33.5288	0
0	0	34.94347	36.889	34.79907	36.56447	34.29647	31.3028	33.65307	0
0	0	34.955	37.2504	34.91213	36.86946	34.90413	32.03633	33.95247	0
0	0	35.0564	37.43147	35.28167	37.04573	35.01653	32.94007	34.42913	0
0	0	35.1156	37.86847	37.2494	37.4692	35.1904	33.07507	35.33187	0
0	0	35.17233	38.3092	38.11953	37.5392	35.4072	33.38787	35.39413	0
0	0	35.61514	38.3762	38.56907	38.07093	35.5578	33.46947	35.45627	0
0	0	37.60473	38.7008	38.64487	39.04527	35.9812	34.287	35.8408	0
0	0	37.60907	39.5478	38.77047	39.06027	36.14927	34.35674	35.90273	0
0	0	37.99627	39.73734	38.99807	39.41373	36.98186	34.85387	36.4638	0
0	0	38.50006	39.82327	39.27947	39.53327	37.49933	34.95747	36.69633	0
0	0	38.5578	0	39.7806	39.84213	0	35.14594	37.27514	0
0	0	0	0	0	0	0	35.2442	37.33553	0
0	0	0	0	0	0	0	35.34927	37.8236	0
0	0	0	0	0	0	0	35.47127	37.93287	0
0	0	0	0	0	0	0	35.5884	38.0276	0
0	0	0	0	0	0	0	35.83493	38.18167	0
0	0	0	0	0	0	0	36.10433	39.74453	0
0	0	0	0	0	0	0	36.27374	0	0
0	0	0	0	0	0	0	36.30753	0	0
0	0	0	0	0	0	0	36.3138	0	0
0	0	0	0	0	0	0	36.39253	0	0
0	0	0	0	0	0	0	36.44227	0	0
0	0	0	0	0	0	0	38.20067	0	0
0	0	0	0	0	0	0	38.45867	0	0
0	0	0	0	0	0	0	38.70033	0	0
0	0	0	0	0	0	0	38.79533	0	0
0	0	0	0	0	0	0	38.887	0	0
0	0	0	0	0	0	0	39.1162	0	0
