# Supplementary material for: Neural manifolds for odor-driven innate and acquired appetitive preferences
Source: Nat Commun. 2023 Aug 5;14:4719. doi: 10.1038/s41467-023-40443-2 (PMC10404252; doi:10.1038/s41467-023-40443-2)
Supplement: Supplementary file 4 — Source Data [file 41467_2023_40443_MOESM4_ESM.zip › Figure2/2019613_right/ch8_11/text/hex10_C6.txt]

0.08046667	0.4492	0.4094	0.2966667	0.2758	0.1726667	0.2188	0.0484	0.05186667	0.3383333
0.6600667	0.6260667	0.6776667	0.5707333	0.3380667	0.2862667	0.3562	0.1416667	0.1397333	0.3852
0.8793333	0.6798667	0.7712666	0.9084	0.4600667	0.9466	0.6017333	0.3094667	0.2024667	0.4255333
0.9494	0.7298667	0.9349333	1.016067	0.5442	1.0516	0.8280666	0.433	0.3018667	0.4600667
1.104	0.8380666	1.033267	2.184667	0.6234667	1.124467	0.8946	0.4566	1.0116	0.5109333
1.158267	1.0972	1.3902	2.2774	0.8270667	1.177867	0.9686	0.6106	1.354067	0.6078
1.212867	1.219733	1.483933	2.339867	0.8616667	1.239267	1.088067	0.8501334	1.765067	0.958
1.344467	1.593333	1.5998	2.477867	0.9036667	1.3468	1.249267	0.9640667	1.830733	0.9915333
1.368067	1.687467	1.920133	2.494667	0.9646667	1.492733	1.287333	1.403133	1.865067	1.353
1.936933	1.738667	2.0368	2.562533	1.0674	1.702533	1.348133	1.466467	1.911933	1.955467
2.2696	1.776267	2.667333	2.739133	1.139133	1.8004	1.409867	1.660067	2.752	2.204067
2.3462	1.8542	2.9598	2.812	1.9444	2.415	1.6146	2.140333	2.794133	2.8944
2.476467	1.8994	3.0416	2.931	2.0328	2.669	2.595267	3.462133	3.6214	3.089267
3.055267	1.962133	3.085133	3.0306	2.081533	2.854467	2.629733	4.811	3.712133	3.180933
3.2382	1.964933	3.1432	3.442067	2.226	2.966133	2.783133	4.8582	3.816667	3.239267
3.250333	2.094267	3.212667	3.456133	2.594	3.4656	2.889867	4.936733	3.8656	3.331667
3.428133	2.231333	3.2238	3.502267	2.630733	3.6778	2.977533	5.315667	3.9102	3.3666
3.526	2.278067	3.578867	3.529067	2.716467	3.903067	3.479333	5.422467	3.921	3.430667
3.5732	2.428667	3.638933	3.653533	3.545	3.967733	3.506267	5.474467	3.964267	3.608067
3.639867	2.496933	3.769733	4.659867	3.6758	4.228867	3.5352	5.5418	4.930867	3.6482
3.894	2.592133	3.803267	4.941067	3.688867	4.266533	3.555333	5.603867	4.966267	4.753533
7.505867	2.6294	3.856667	5.1564	3.731933	4.358933	3.5784	6.172667	5.039467	5.167467
7.928534	2.933333	3.890533	5.1824	3.8062	4.409867	3.609333	6.271	5.131134	6.3384
8.382934	3.049867	3.898933	5.283933	3.8706	4.503733	3.7388	6.275466	5.221734	6.377067
9.185133	3.0744	3.912	5.322533	4.5492	4.5892	3.806933	6.700133	5.2578	6.4632
9.2242	3.624467	4.2034	5.431267	4.882933	4.6396	3.861467	6.797266	5.3584	6.5444
10.10007	3.691067	4.586	5.740867	4.975867	4.912533	3.937933	6.858933	5.813066	6.6596
10.15753	3.7222	4.690933	5.822467	5.052134	4.9192	4.0794	7.306	5.923467	6.741533
10.21473	3.768867	5.2594	5.896333	5.0954	4.9788	4.239666	7.3364	6.405267	6.814133
10.44987	4.6078	5.342067	5.999333	5.105733	5.012333	4.538133	7.367933	6.529067	7.9142
10.47433	4.874	5.3954	6.104	5.136267	5.0864	4.9448	7.476067	7.1732	8.007334
10.61713	5.0362	5.4388	6.4346	5.1604	5.564734	5.065733	7.620266	7.309866	8.158334
10.9448	5.100467	5.497933	6.475	5.2056	5.607533	5.1764	7.700267	7.481133	8.7506
10.98413	5.213333	5.508934	6.558133	5.478	5.791067	5.3364	8.101067	7.5252	8.8298
11.0272	5.360466	5.825533	7.042333	6.006533	6.122867	6.160733	8.5388	7.5984	10.13213
11.14067	5.399867	5.873933	7.194267	6.091933	6.185266	6.7454	8.586733	8.286333	10.3786
11.18987	5.475733	5.924667	7.249067	6.2364	6.217267	6.756467	8.636867	8.373667	10.4748
11.2428	5.660933	6.125267	7.2988	6.299333	6.298733	7.2592	8.954133	8.411266	10.48207
11.29627	5.799267	6.241867	7.918467	6.372334	6.4288	8.265533	9.055866	8.553333	10.49833
11.33893	6.488733	6.279067	8.060467	6.413533	6.8198	8.418533	9.2082	8.589067	10.55653
11.38193	6.542	7.2918	8.406934	6.570933	6.855467	8.5932	9.403267	8.9508	10.62173
11.417	7.057066	7.3484	8.5318	7.2822	6.899	8.605467	10.36367	8.981934	10.88093
11.4656	7.482133	7.4994	8.6984	7.7904	7.0432	8.678333	10.54607	9.026733	10.92127
11.53953	7.7256	7.579267	9.0288	7.846667	7.209933	8.711667	10.59013	9.0678	10.9446
11.66387	8.3874	7.641733	9.425667	7.936333	8.256267	8.765133	10.6082	10.30533	10.9652
11.787	8.422	7.674267	9.587867	8.122066	8.336267	8.818733	10.8004	10.56327	11.00493
11.82607	8.455533	7.695333	9.653533	8.3256	8.438	9.7278	10.8824	10.5882	11.06307
11.8306	8.487133	7.8182	9.719867	8.390866	8.539733	9.990533	10.98113	10.71693	11.12547
11.88613	8.554334	8.120466	9.972466	8.497933	8.601733	10.039	11.02867	10.7868	11.27287
11.90313	8.613067	8.171	10.07	8.5598	8.7768	10.2332	11.10347	10.9696	11.31073
12.01073	9.146267	8.929733	10.1392	8.5974	8.8942	10.5476	11.13607	11.02953	11.43127
12.05767	9.1956	8.9898	10.36413	8.658934	9.0078	10.66827	11.17227	11.18067	11.64393
12.08613	9.719533	9.039534	10.3794	9.106267	9.979867	10.71267	11.308	11.21147	11.8158
12.158	9.723133	9.1162	10.43787	9.525666	10.1408	10.7386	11.3134	11.39107	11.8784
12.1626	9.758667	9.158	10.66087	9.7912	10.14413	10.77247	11.3742	11.48847	11.95973
12.33287	9.8576	9.170333	10.67767	10.021	10.20247	10.84293	11.43873	11.6616	12.169
12.47413	9.9392	9.243333	10.73673	10.354	10.3484	10.873	11.50333	11.73187	12.22807
12.612	10.16333	9.289066	10.7652	10.37227	10.38487	10.88287	11.54993	11.8236	12.4264
12.8012	10.25127	9.3196	10.7944	10.4102	10.50273	10.92107	11.5968	11.88473	12.48633
12.9244	10.3434	9.358267	10.85893	10.52773	10.50587	10.9452	11.68427	12.0092	12.61827
12.94953	10.35147	9.364	10.86773	10.55547	10.55573	10.9906	11.75293	12.07087	12.76953
13.02707	10.37707	9.406667	10.91013	10.58207	10.60373	10.99773	11.87973	12.10947	12.838
13.03093	10.40733	9.585466	10.93267	10.64767	10.6472	11.09693	12.03333	12.61067	12.89033
13.06147	10.4142	9.947534	10.9366	10.66993	10.67273	11.11727	12.1572	12.6404	13.0166
13.14853	10.44227	10.29473	10.96913	10.69373	10.791	11.1474	12.24693	12.7064	13.13733
13.27367	10.44687	10.30127	10.98987	10.69893	10.83667	11.3146	12.3052	12.93733	13.22247
13.3142	10.4624	10.5284	11.0404	10.7248	10.87853	11.34967	12.52067	13.01547	13.28187
13.47	10.53807	10.5364	11.1062	10.74033	10.91413	11.4836	12.60467	13.03613	13.34233
13.53367	10.58473	10.68773	11.1606	10.851	10.95907	11.5164	12.6548	13.18807	13.4704
13.61527	10.6264	10.75853	11.20233	11.06147	11.0078	11.55813	12.75013	13.396	13.5548
13.68047	10.62993	10.7828	11.2222	11.16047	11.07267	11.59453	12.7768	13.48673	13.75607
13.71367	10.65113	10.80447	11.2776	11.18687	11.15453	11.59727	12.85867	13.584	13.96647
13.74887	10.75287	10.82293	11.31693	11.2166	11.2124	11.7224	12.96113	13.63287	14.007
13.85087	10.8028	10.8666	11.42353	11.2196	11.27053	11.7914	13.01247	13.7204	14.05713
13.9862	10.84633	10.88147	11.4874	11.24927	11.2906	11.85453	13.09313	13.8374	17.9498
14.0164	10.9158	10.9446	11.70833	11.316	11.31073	11.94067	13.1822	13.89687	18.63787
14.0244	10.9696	10.99247	11.7496	11.47167	11.3246	12.08987	13.22447	13.98153	18.84087
14.2076	11.02673	10.99587	11.79787	11.56947	11.4126	12.13633	13.52873	14.13533	19.01687
14.2748	11.09427	11.02487	11.98013	11.6782	11.55533	12.18233	13.7602	14.2526	19.3254
14.37707	11.1394	11.03833	12.0216	11.72227	11.5908	12.2506	13.91147	14.59707	19.446
14.98773	11.211	11.08253	12.0624	11.75067	11.6374	12.322	13.96573	15.07387	19.5388
16.9738	11.22853	11.13787	12.13087	11.8502	11.70533	12.326	14.04427	16.26867	19.59007
17.02453	11.38447	11.15613	12.17173	11.91787	11.7698	12.38187	14.07907	19.1318	19.6662
17.21093	11.48347	11.2042	12.19427	12.03613	11.8034	12.4552	14.13193	19.25047	19.75447
19.45507	11.75667	11.24347	12.32633	12.07713	11.879	12.53307	14.28733	19.43487	19.8248
19.54153	11.82833	11.2802	12.3844	12.19167	12.03627	12.5502	17.6562	19.51447	20.2146
19.78227	11.9118	11.3968	12.4368	12.3828	12.28873	12.77973	17.9768	20.652	20.89813
20.07893	11.97453	11.42813	12.50893	12.46067	12.40747	12.84373	18.12193	20.78787	21.88267
20.154	12.1288	11.45847	12.59007	12.50333	12.5604	13.0664	18.50367	20.8778	21.93093
20.26887	12.14567	11.5756	12.6766	12.54987	12.63447	13.08787	18.55807	20.92653	22.0074
20.52673	12.1616	11.6408	12.762	12.65547	12.67133	13.12093	18.62993	20.95947	22.41627
20.61647	12.1866	11.677	12.85267	12.68853	12.91013	13.17907	20.66353	21.0062	22.57527
20.79933	12.18933	11.7994	12.89747	12.73853	13.01613	13.25533	21.06793	21.0912	23.39813
20.80793	12.24533	11.805	12.97627	12.80267	13.08873	13.32447	21.1444	21.67907	23.46773
20.8964	12.2652	11.85067	13.0414	13.02347	13.28733	13.3628	21.31453	21.90933	23.59187
21.7154	12.2856	11.86747	13.1718	13.0572	13.4264	13.4214	21.3828	22.26273	23.66533
21.96953	12.31953	11.8958	13.18753	13.153	13.47873	13.593	21.71673	22.58133	24.31567
22.24667	12.34127	11.92693	13.3962	13.15587	13.5292	13.683	21.8476	22.5884	24.41873
22.53893	12.5814	11.96267	13.41747	13.1694	13.5662	13.79773	21.91413	23.23993	24.5188
22.7988	12.69807	11.97907	13.47593	13.18887	13.619	13.90227	21.9982	23.7332	24.62807
22.91553	12.74053	12.01387	13.50287	13.19853	13.63327	14.01773	22.41927	23.75573	24.78633
22.96113	12.79267	12.0624	13.54667	13.23707	13.75387	14.06407	22.78033	23.82727	25.15213
23.08107	12.8298	12.0924	13.56553	13.29707	13.89427	14.12807	22.84433	24.7012	25.27973
24.36933	12.89067	12.12013	13.60127	13.34053	14.00387	14.194	22.99393	24.79667	25.38687
24.4498	12.93973	12.16	13.61253	13.394	14.1096	14.83307	23.2578	25.42913	25.67147
24.69813	13.00627	12.1912	13.68907	13.4432	14.18907	17.4664	23.3902	25.47213	25.97547
25.2784	13.14767	12.2316	13.78253	13.50733	15.56967	17.51067	23.53947	25.60727	26.07127
26.24727	13.15747	12.2892	13.90987	13.5584	15.66687	17.57987	23.58707	25.9154	26.1116
26.29993	13.28807	12.39667	13.97113	13.60193	17.4144	17.6596	23.69173	26.288	26.36013
26.40213	13.44433	12.4346	14.21073	13.94753	17.788	17.71527	23.7372	26.3828	26.70113
26.859	13.48393	12.44233	14.25587	14.01813	18.00473	18.0414	23.82193	27.07087	26.82433
26.89393	13.5344	12.4544	16.1476	14.09993	18.02313	19.03667	24.45713	28.3546	26.86427
27.0038	13.62027	12.633	17.305	14.135	18.12227	19.1238	24.64633	28.4046	27.15767
27.19787	14.0108	12.70453	17.9592	15.25647	19.59373	19.4068	24.8092	28.44787	27.19493
27.72827	14.07473	12.81427	18.19513	17.3506	19.75073	20.38013	24.89693	28.49793	27.2536
27.79433	14.20153	12.95693	18.61173	17.4596	19.8756	21.6746	24.99287	28.62007	27.43033
27.84573	14.4214	13.09807	18.9782	17.54133	20.09267	22.12347	25.39067	28.6786	27.664
28.0002	18.06033	13.16647	19.1374	17.60167	20.13507	22.2708	25.56293	28.8116	28.2134
28.0804	18.0676	13.1932	19.19107	17.67727	20.1502	22.34233	25.66907	29.04733	28.32013
28.1564	18.14713	13.3198	19.39307	17.87187	20.23347	22.49007	25.7256	29.14533	28.3906
28.31673	18.401	13.35667	20.40567	18.29973	20.69067	23.60213	26.15673	29.2238	28.5584
28.36207	18.5024	13.44353	20.49673	19.43447	21.28633	23.74567	26.341	30.174	28.80607
29.025	19.3482	13.484	20.88287	20.6662	21.42253	24.9476	26.72307	30.8846	28.88233
29.1302	19.4612	13.54433	21.0074	20.69547	21.5334	25.01933	27.19653	30.92473	28.9516
30.54507	19.5218	13.7098	21.32007	20.77033	22.15213	25.1212	27.41307	31.54127	29.31913
30.6378	19.58147	13.95433	21.3668	20.78673	22.26973	25.36327	27.67893	31.73793	30.08693
31.311	19.655	14.06393	21.4356	20.90433	22.36473	25.39407	27.90487	31.78293	31.06727
31.32127	19.80607	14.1548	21.5582	21.01747	22.37833	25.43673	29.3764	31.8252	31.44027
31.69767	19.9028	14.25247	21.87567	21.06153	22.5632	25.53747	30.4876	32.46893	32.0272
31.8826	19.90707	15.2568	21.90627	21.13467	22.8434	25.5778	30.56593	32.7674	32.45427
31.93347	20.0318	15.6008	21.95507	21.22593	23.0934	25.62427	30.69907	32.82687	32.50387
32.0464	20.08447	17.64073	22.00093	21.64793	23.35473	25.71973	30.87993	32.98627	32.8686
32.3162	20.1378	18.2404	22.04933	22.8586	23.4644	25.7426	31.5342	33.34633	33.7282
32.6496	20.96233	18.9348	22.24253	23.1036	24.4578	25.959	31.70387	33.41067	33.80913
32.74827	21.3472	19.0006	22.3948	23.14767	24.86493	26.14547	31.75527	33.45527	33.93653
32.9402	21.7348	19.04033	23.40167	24.08853	25.22513	26.9264	31.81687	33.5714	34.683
32.9436	21.78313	19.08633	24.25007	24.16507	26.14933	27.02693	31.8354	33.62767	34.84073
33.014	21.821	19.7192	24.27973	24.60273	26.35733	27.344	32.1582	34.33793	35.23153
33.63607	21.86927	20.1194	24.29247	25.73907	26.471	27.63047	32.22827	34.9616	35.75134
34.7166	22.42507	20.15727	24.4116	26.50673	26.5086	27.66253	32.3272	35.21513	36.28647
34.75867	22.73453	20.2028	24.43213	26.9678	26.52087	27.90533	32.403	36.45493	36.34873
34.84566	22.8424	20.26733	25.26513	27.0124	26.74507	27.9994	32.44027	36.68167	36.396
34.88894	22.88507	20.35207	25.40507	27.23027	27.87627	28.0552	32.46813	36.8342	36.4406
35.17787	23.98027	20.40633	25.9016	27.25633	28.00473	28.089	32.69193	36.88453	36.48127
35.29233	24.5568	20.94593	25.9566	27.31553	28.62453	28.12333	32.82293	36.91827	36.5222
35.339	24.80653	22.59093	26.05907	27.38933	28.76853	28.62073	32.8336	37.04607	36.82287
36.53013	24.88233	22.808	26.376	27.97427	28.984	28.69333	33.41873	37.08733	36.83353
36.58107	25.16167	22.98073	26.67213	27.97907	29.02313	28.907	33.89793	37.43453	36.86794
36.70813	25.19953	23.14447	26.7762	28.04607	29.20333	28.9952	33.98053	37.48953	36.90607
36.87533	25.24107	23.33113	26.90833	28.12913	30.41167	29.5104	34.01814	37.60107	37.15487
37.5424	25.39113	23.4644	27.2562	28.20327	30.48613	29.58107	34.46147	37.94373	37.20333
37.635	25.4696	23.49513	27.35193	28.28107	30.61313	29.6682	34.54673	38.00927	37.2812
37.69007	25.59473	23.51627	27.4366	28.5582	30.66367	30.43	34.68787	38.82973	37.61707
37.90887	25.6532	23.5466	27.47047	29.48493	30.97107	30.61253	34.86127	38.9624	37.76707
37.97873	25.68493	23.57793	27.8032	29.5688	31.033	30.76493	35.21993	39.1398	37.8972
38.07727	25.7154	23.66053	27.88587	29.6438	31.19213	30.7836	35.31453	39.3826	38.08233
38.23213	25.7534	23.7558	27.93993	29.80373	31.2028	30.8186	35.38433	39.72346	38.085
38.37547	25.8618	23.8634	28.14553	30.2752	31.43793	30.8962	35.4132	0	38.69573
38.6014	25.9744	24.1066	28.22407	30.38227	31.45093	30.91233	36.20293	0	38.72193
38.93967	26.03493	24.3406	28.28813	30.51507	31.54593	31.04053	36.26954	0	38.98567
39.0112	26.30887	24.41287	28.39227	30.62647	31.64793	31.20827	36.3678	0	39.70567
39.07513	26.64573	25.41113	28.48627	30.6824	31.72633	31.29293	36.45013	0	0
39.4174	26.7032	26.1448	28.68353	30.878	31.83887	31.46987	36.48907	0	0
39.42687	26.86367	26.22887	28.6886	30.951	31.87127	31.61333	36.62867	0	0
39.53	27.30167	26.2746	28.90613	31.55773	32.58933	31.8796	37.04453	0	0
39.62067	27.42727	26.40707	29.38093	31.56947	32.80713	32.10947	37.201	0	0
0	27.50593	26.51067	29.4376	31.8932	32.9304	32.35747	37.22273	0	0
0	27.57733	26.54273	30.59753	31.93327	33.0524	32.49087	37.26273	0	0
0	27.6084	26.58613	30.67173	32.19193	33.15173	32.5884	37.94413	0	0
0	27.69453	26.62267	30.73227	32.3784	33.1942	32.69113	37.97587	0	0
0	27.73493	26.67353	30.86913	32.8768	33.53333	32.9072	38.05433	0	0
0	27.8108	26.7182	31.19753	32.9928	33.6264	33.543	38.1248	0	0
0	28.01647	27.16633	31.63653	33.1704	33.65513	33.8694	38.58107	0	0
0	28.04933	27.27487	31.67493	33.20747	33.71913	33.93913	38.79913	0	0
0	28.85727	27.31267	31.76987	33.28133	33.7592	34.17387	38.8678	0	0
0	28.9412	27.3242	31.81107	33.32227	33.81407	34.19333	39.21407	0	0
0	29.1708	27.34107	32.01633	33.52167	33.8778	34.21007	39.43987	0	0
0	29.2058	27.3774	32.04487	33.67087	34.2558	34.80407	0	0	0
0	30.386	27.4264	32.07687	33.92547	34.2862	35.29607	0	0	0
0	30.5264	27.46167	32.2026	33.97687	34.3346	35.98987	0	0	0
0	30.64567	27.5182	32.27953	34.28727	35.07527	36.30267	0	0	0
0	30.6874	27.5612	32.35907	34.67133	35.1138	36.5674	0	0	0
0	30.8552	27.6428	32.6806	34.90913	35.17393	36.6344	0	0	0
0	30.86787	27.73833	33.1882	34.91273	35.3842	36.76867	0	0	0
0	30.8848	27.74367	33.196	35.05707	35.56907	37.47893	0	0	0
0	32.16807	28.911	33.2268	35.42113	35.63227	37.53933	0	0	0
0	32.36813	29.2076	33.33107	37.19953	35.6762	37.67667	0	0	0
0	32.6056	29.2418	33.35126	37.38107	35.74367	37.71533	0	0	0
0	32.61693	29.50107	33.37473	37.49947	35.79753	37.8888	0	0	0
0	32.97073	29.5486	33.44193	37.97553	35.96947	38.0788	0	0	0
0	33.00873	29.60353	33.5044	38.1838	36.00887	38.1778	0	0	0
0	33.045	29.66807	33.56787	38.44633	36.2246	38.37753	0	0	0
0	33.12687	31.49027	33.67673	38.86246	36.5322	38.4374	0	0	0
0	33.16633	31.643	33.7216	38.88614	36.58653	38.47813	0	0	0
0	33.17233	31.80013	34.00274	38.89633	36.733	38.50933	0	0	0
0	33.24593	32.2114	34.5046	39.31113	36.8476	38.51867	0	0	0
0	33.2834	32.25313	34.60353	39.3692	36.8656	38.59273	0	0	0
0	33.45387	32.31587	35.4012	39.49113	36.89433	38.66113	0	0	0
0	33.47993	32.3748	35.47313	0	36.95573	38.68027	0	0	0
0	33.51966	32.45707	35.57133	0	37.12053	38.81067	0	0	0
0	33.5888	32.55973	35.6046	0	37.1864	38.85287	0	0	0
0	33.71033	32.6388	35.62	0	37.26467	39.11727	0	0	0
0	33.92773	32.70767	35.7018	0	37.3776	39.1494	0	0	0
0	34.33447	32.87573	35.752	0	37.47267	39.19827	0	0	0
0	34.50093	32.96973	35.80013	0	37.6212	39.31347	0	0	0
0	34.53587	32.97713	36.40367	0	38.281	39.43653	0	0	0
0	34.9224	33.0076	36.57727	0	38.40133	0	0	0	0
0	35.1664	33.06513	36.64447	0	38.48326	0	0	0	0
0	35.28527	33.10867	36.85553	0	38.56007	0	0	0	0
0	35.46727	33.15893	38.00433	0	38.58913	0	0	0	0
0	35.83713	33.21447	38.0332	0	38.64907	0	0	0	0
0	36.15847	33.24707	38.1452	0	38.6774	0	0	0	0
0	36.3872	33.28993	38.23913	0	38.84053	0	0	0	0
0	36.4118	33.95147	38.2788	0	38.95327	0	0	0	0
0	36.5918	33.9788	38.6668	0	39.52593	0	0	0	0
0	36.95053	34.0332	39.08287	0	39.89513	0	0	0	0
0	37.1562	34.09547	39.14727	0	39.97547	0	0	0	0
0	37.3272	34.11934	39.2258	0	0	0	0	0	0
0	37.5056	34.14707	39.2362	0	0	0	0	0	0
0	37.83753	34.18587	39.3662	0	0	0	0	0	0
0	37.89167	34.22967	39.42967	0	0	0	0	0	0
0	37.97887	34.2828	39.57527	0	0	0	0	0	0
0	38.08847	34.31527	39.97633	0	0	0	0	0	0
0	38.1302	34.49313	0	0	0	0	0	0	0
0	38.24387	34.63827	0	0	0	0	0	0	0
0	38.68787	34.687	0	0	0	0	0	0	0
0	38.79013	34.72707	0	0	0	0	0	0	0
0	39.31227	34.86386	0	0	0	0	0	0	0
0	39.35913	34.98107	0	0	0	0	0	0	0
0	39.3864	35.18893	0	0	0	0	0	0	0
0	39.4102	35.38054	0	0	0	0	0	0	0
0	39.4466	35.7228	0	0	0	0	0	0	0
0	39.48967	35.8108	0	0	0	0	0	0	0
0	39.521	35.83387	0	0	0	0	0	0	0
0	39.56367	36.19733	0	0	0	0	0	0	0
0	39.66727	36.6436	0	0	0	0	0	0	0
0	39.70353	36.66067	0	0	0	0	0	0	0
0	39.727	37.2574	0	0	0	0	0	0	0
0	39.77567	38.31093	0	0	0	0	0	0	0
0	39.80627	38.4484	0	0	0	0	0	0	0
0	39.8578	38.53087	0	0	0	0	0	0	0
0	39.88173	38.70227	0	0	0	0	0	0	0
0	39.89353	39.06873	0	0	0	0	0	0	0
0	0	39.13567	0	0	0	0	0	0	0
0	0	39.2362	0	0	0	0	0	0	0
0	0	39.254	0	0	0	0	0	0	0
0	0	39.3108	0	0	0	0	0	0	0
0	0	39.35333	0	0	0	0	0	0	0
0	0	39.3908	0	0	0	0	0	0	0
0	0	39.66307	0	0	0	0	0	0	0
