# Supplementary material for: Neural manifolds for odor-driven innate and acquired appetitive preferences
Source: Nat Commun. 2023 Aug 5;14:4719. doi: 10.1038/s41467-023-40443-2 (PMC10404252; doi:10.1038/s41467-023-40443-2)
Supplement: Supplementary file 4 — Source Data [file 41467_2023_40443_MOESM4_ESM.zip › Figure2/2019613_right/ch8_11/text/hxa_C4.txt]

0.9282666	0.015	0.5383334	0.09706666	0.1030667	1.568733	1.046733	0.4560667	0.634	0.1801333
1.197867	1.766	2.784533	1.106733	0.4995333	1.803467	1.744	0.4829333	2.925667	0.4952
1.677267	2.3282	3.4292	1.5646	1.1766	2.846133	2.323067	0.6891333	7.698	1.941933
2.722667	2.4128	4.438	1.950933	2.431267	3.005667	2.586733	2.9954	7.920533	2.178467
4.1828	3.243867	5.041733	2.1006	2.5472	5.277667	4.912533	3.095533	8.8404	2.777467
6.132	3.440867	5.900333	2.600867	5.0608	5.3444	6.119733	4.01	8.9888	2.841133
6.5606	3.6754	6.185733	2.8334	5.808933	7.162933	8.676666	5.3768	10.21393	3.1502
7.076667	5.382933	6.933333	2.9946	6.897133	7.2424	10.53653	7.186	11.1918	3.3078
9.541866	6.414866	9.882334	4.257534	8.891533	7.674	10.865	8.373466	13.56933	4.058667
10.46007	6.586933	14.0952	4.847667	10.40413	9.020467	12.2752	8.466733	14.562	4.806667
10.56213	6.635334	16.8904	6.429667	10.77653	10.5982	13.0172	8.6202	15.95267	5.1898
11.4846	7.596533	19.99427	7.063267	12.91027	10.82453	14.58587	10.13087	16.05467	6.0796
11.92607	10.85007	21.56933	7.585533	14.19233	12.20353	15.22647	11.1978	20.36367	6.530867
12.38513	10.9264	22.85753	9.745934	15.18387	12.88667	15.423	12.63187	20.51513	6.569867
12.6918	12.03107	23.76527	9.821733	15.88333	13.95387	17.10833	12.8082	23.28867	6.8626
13.19807	12.28927	24.35173	10.5636	16.49687	14.44753	18.31	12.84627	23.53667	6.959933
13.5044	12.43073	24.4518	11.1428	16.58513	14.67487	18.69393	13.0844	26.04793	7.101666
13.59753	13.61367	25.65333	11.588	16.8012	14.80053	19.1872	13.50073	29.4672	7.243533
15.8772	13.92447	30.4922	12.12253	18.98247	15.8624	19.32713	14.5134	30.07653	7.247733
16.19513	14.07687	31.02627	12.1928	20.67367	17.16647	19.43947	14.56613	36.52293	7.281133
16.35253	14.72733	35.81853	12.3416	21.006	17.377	19.95113	16.425	38.90787	7.542733
16.45127	15.34373	35.97267	12.50887	23.9446	19.59113	20.2116	17.56547	0	7.878533
16.88807	15.4522	36.13607	12.97547	24.02787	19.60053	21.8594	18.10753	0	8.065866
17.00567	16.80313	37.08307	14.50453	24.2338	19.6846	22.7604	20.11967	0	8.145733
17.20307	16.92547	37.7148	14.5868	24.4204	19.71167	24.55687	20.24953	0	8.240133
19.22227	17.24347	37.78093	14.65487	25.73793	20.45107	26.47513	21.2566	0	8.883866
20.00067	17.30447	38.35333	14.96227	26.22553	20.899	29.4304	21.31827	0	9.8392
21.31973	17.38627	38.4584	15.22833	28.54307	20.95873	29.4472	21.37747	0	10.44407
21.531	17.6128	38.5962	15.8934	29.60013	21.006	29.52373	23.94473	0	12.2138
22.66787	18.08467	38.981	16.43347	29.65187	21.73773	29.58973	24.32007	0	12.35887
22.9536	18.1638	0	16.66127	29.78847	22.4992	29.70813	25.1214	0	12.6022
23.0994	18.30947	0	16.87333	30.22407	22.61107	31.05607	26.77227	0	14.02267
26.63567	18.472	0	17.37687	30.25793	22.85287	31.28367	26.99833	0	14.3194
27.91287	18.88947	0	17.88033	30.60673	25.3322	32.008	27.46293	0	14.5318
28.10353	19.18573	0	17.93627	30.83407	26.11187	33.7144	29.5656	0	14.91533
30.91173	21.25053	0	18.28667	30.96767	26.69853	34.4978	30.14747	0	15.1884
31.7914	21.58507	0	18.63553	31.3342	27.29467	35.61673	31.96167	0	15.2224
32.51067	22.3464	0	18.72287	31.63827	28.8982	36.08	33.60707	0	15.3088
32.7918	22.4942	0	20.29427	31.69633	31.12093	38.30827	34.6592	0	15.6052
33.8196	23.28913	0	20.73693	32.27607	31.54107	39.6398	35.32553	0	16.15
36.90327	23.5506	0	20.79307	32.704	32.227	0	36.3316	0	17.6954
37.37453	25.54213	0	21.4776	33.83907	32.80173	0	36.51207	0	18.34167
0	26.10087	0	21.5224	34.26233	35.90607	0	37.50393	0	18.4856
0	26.97367	0	22.71593	36.33273	37.28287	0	38.49726	0	19.15307
0	27.04853	0	23.73987	36.3604	0	0	38.6098	0	19.4954
0	27.27713	0	23.8266	36.39713	0	0	38.69427	0	21.63133
0	27.3178	0	24.0248	37.37887	0	0	38.8748	0	22.35553
0	27.43133	0	24.71773	38.86087	0	0	0	0	22.6854
0	29.29407	0	24.90067	0	0	0	0	0	23.42613
0	29.84573	0	25.188	0	0	0	0	0	23.54587
0	31.623	0	28.62793	0	0	0	0	0	25.97907
0	33.75307	0	29.14347	0	0	0	0	0	26.61233
0	33.958	0	29.97373	0	0	0	0	0	26.71047
0	35.37347	0	30.8836	0	0	0	0	0	27.35507
0	35.54507	0	31.08867	0	0	0	0	0	28.87127
0	36.43247	0	31.79273	0	0	0	0	0	30.01387
0	37.15714	0	32.18253	0	0	0	0	0	30.2896
0	37.66627	0	32.67527	0	0	0	0	0	32.2058
0	38.0902	0	35.97273	0	0	0	0	0	33.01873
0	38.7138	0	36.062	0	0	0	0	0	33.82767
0	38.75913	0	36.42093	0	0	0	0	0	34.412
0	38.8818	0	36.49547	0	0	0	0	0	36.0894
0	39.54527	0	37.707	0	0	0	0	0	36.1444
0	39.90387	0	39.19293	0	0	0	0	0	37.293
0	0	0	0	0	0	0	0	0	38.14667
0	0	0	0	0	0	0	0	0	38.21093
0	0	0	0	0	0	0	0	0	38.25986
0	0	0	0	0	0	0	0	0	38.29913
0	0	0	0	0	0	0	0	0	38.32193
0	0	0	0	0	0	0	0	0	38.4246
0	0	0	0	0	0	0	0	0	39.06773
0	0	0	0	0	0	0	0	0	39.115
0	0	0	0	0	0	0	0	0	39.24373
0	0	0	0	0	0	0	0	0	39.2484
