# Supplementary material for: Neural manifolds for odor-driven innate and acquired appetitive preferences
Source: Nat Commun. 2023 Aug 5;14:4719. doi: 10.1038/s41467-023-40443-2 (PMC10404252; doi:10.1038/s41467-023-40443-2)
Supplement: Supplementary file 4 — Source Data [file 41467_2023_40443_MOESM4_ESM.zip › Figure2/2019613_right/ch8_11/text/msal_C1.txt]

0.0374	0.006266667	0.01666667	0.2536667	0.2400667	0.05313333	2.286733	0.7852666	0.1514	0.7215334
0.3125333	0.072	0.2788	0.3361333	0.3273333	0.05646667	2.8784	0.9254667	0.3737333	0.9066
0.4456667	0.4444	1.307733	1.0382	0.5988666	0.1646	4.178267	1.099733	0.4378	1.229267
1.431467	0.8084	3.279067	1.191533	0.6521333	0.2862	4.2516	1.189933	1.918667	1.321067
1.9646	1.2358	3.9104	1.7516	0.7410667	2.044867	4.285933	1.285333	2.0646	3.676267
2.049267	1.2798	4.7042	1.932867	0.8020667	2.104467	4.909133	1.389	2.149267	3.938467
2.099933	1.468533	5.496533	2.148533	0.9163333	2.160933	6.098267	1.527	2.2878	4.032067
2.1594	2.0116	5.755267	2.7988	1.158467	2.223667	6.5894	1.6646	2.4738	5.874933
2.429467	2.979933	7.061733	3.319067	1.2454	2.431333	6.603	1.855867	2.536	5.991133
2.538267	3.0684	8.066934	7.246666	1.639533	2.519	7.596933	1.9904	3.422333	6.0222
3.2104	3.134	8.2788	8.537733	1.849733	3.385667	7.7362	2.452067	4.903867	6.401533
3.314533	3.2144	8.747534	9.038267	2.714533	3.516	8.824866	2.544333	5.837667	8.040133
3.337733	3.292667	8.816733	9.465867	2.882467	3.708933	8.9662	3.412933	6.141	8.4142
3.4882	3.564333	9.422067	10.16587	3.249733	4.507534	9.214334	3.469667	7.7098	8.563334
3.5198	5.5494	9.965134	10.60233	3.525933	6.495266	9.281067	3.529933	7.799067	9.8988
3.5688	5.7428	10.2122	10.67873	3.5622	6.8506	9.327	3.581667	7.886	10.24467
3.6646	6.0394	10.34367	10.9158	3.620933	6.9196	9.409866	3.9114	10.11307	11.40313
3.704333	6.181533	10.8148	11.0964	3.686933	6.9988	9.4606	4.6484	10.2566	11.76387
3.777933	6.273467	10.99273	12.7278	3.7926	7.992333	9.721666	5.276733	10.3056	11.83367
3.8744	7.828133	11.09053	15.27933	4.1498	10.06207	10.23007	5.866667	10.35787	12.2262
4.098	7.9282	11.20327	15.34213	4.2808	10.27767	13.23473	6.015467	11.2046	12.2656
4.209867	8.164667	11.4934	15.534	4.999866	10.48193	13.37213	6.888	11.35153	12.35987
4.253334	12.5054	11.8552	15.7704	5.1308	11.11833	14.232	7.378133	11.4772	13.45093
4.303333	14.082	11.9828	15.87613	5.418267	11.14467	15.05353	7.431133	11.725	15.02967
4.369667	14.403	12.09447	16.70707	5.422733	11.18607	15.18893	7.5356	11.72853	15.12107
4.443867	14.5292	12.252	16.73253	5.642533	11.30533	15.53547	7.830867	11.90307	15.36307
6.375467	14.63527	12.32807	17.39573	5.786733	11.3752	15.8038	7.867133	12.45467	15.5706
6.6412	15.2792	12.411	17.4846	6.747533	11.49733	15.844	7.916333	12.61427	16.46487
6.704134	17.28847	12.7234	17.54073	6.838533	11.7452	15.90427	7.924867	12.92513	16.74733
6.876867	17.67847	13.02267	17.70007	7.274734	13.87173	16.0562	7.995	13.03033	16.7756
7.000134	17.77007	13.24087	19.4394	8.459	14.0166	16.63273	8.282	13.241	16.814
7.677866	18.21347	13.9624	20.43047	9.2154	14.06387	19.12087	9.588667	13.7504	17.6924
7.8858	18.34767	15.90187	21.81113	9.895534	14.14667	19.47313	9.720533	13.92147	17.8764
10.64653	18.4192	18.7198	21.96507	9.936	14.27407	20.13593	9.7988	14.44267	18.06453
11.1746	18.60613	19.6008	22.1712	11.6458	14.3132	20.8794	9.914667	14.68907	19.09127
11.37127	21.37673	20.46053	22.22107	12.32307	14.6632	22.3796	10.02953	14.859	19.4998
11.3768	22.17267	20.74293	22.2766	12.3716	14.97833	22.66647	10.09247	15.24147	19.70487
12.5348	22.3662	21.2682	22.31213	12.42573	15.06993	22.6988	10.14333	15.34647	20.09433
12.57173	22.81353	22.29767	22.387	12.49347	16.15307	22.73587	10.20033	15.4896	20.18713
14.12067	23.0252	22.3648	22.47933	12.7364	16.1808	22.80853	10.5374	16.3466	20.51367
14.2038	23.0482	22.47273	22.83513	12.8674	17.43133	22.90433	10.66313	17.3274	21.8992
14.8584	24.14987	23.12627	22.9546	12.9938	19.60273	22.99713	10.79533	17.45273	22.0388
14.9732	24.29407	23.86173	23.12833	13.25847	21.39747	23.2044	10.85607	17.64127	22.24007
15.13213	24.40713	24.5866	23.3566	13.34953	21.4656	23.64693	11.41507	17.701	22.32607
15.19307	24.43187	24.77853	23.37867	14.095	22.00673	23.75973	13.16647	21.64333	23.23753
15.252	24.4672	25.06047	23.5026	14.76527	22.30693	24.5034	13.19107	22.60467	23.30233
15.30413	24.7708	25.2606	24.03127	15.4308	24.0522	26.5026	13.48753	23.78007	23.35193
15.31893	24.8698	25.48833	28.08927	15.74787	25.075	27.6258	14.91307	23.91413	23.57993
15.83767	25.01587	25.94133	28.23133	16.17787	25.84313	27.65967	15.0216	24.91867	24.51293
15.9716	26.12453	26.5206	28.60793	16.31293	25.9936	28.04193	15.24053	26.0132	24.5654
18.07007	27.13553	26.79107	29.67747	16.3736	28.0134	28.16907	15.4686	26.36027	24.67253
18.15707	27.6596	26.8818	29.87733	17.45367	28.0638	28.214	16.07587	26.41967	24.73853
18.83113	27.7806	27.15687	30.5404	17.5304	28.2662	28.39813	18.1168	26.7554	24.82147
19.34027	27.82727	27.2992	30.72873	17.60227	28.48473	28.48407	20.468	26.8154	24.9264
19.38867	29.5094	27.61627	31.4016	17.69007	29.0558	28.51907	20.6626	27.01047	25.04687
19.42587	29.8344	28.45153	31.53533	17.72287	29.6516	28.57107	21.89893	27.1306	25.185
19.50853	29.9514	29.58087	31.6028	17.8128	30.79853	28.63547	21.94267	27.26	29.9996
19.8388	32.303	29.65227	31.69107	17.84087	30.90493	29.00927	22.1698	27.61573	30.20133
19.8694	32.39107	29.70267	31.70287	17.90167	31.0944	29.17707	22.26187	27.96173	32.13233
20.137	32.5834	31.57493	31.7732	18.32447	31.19607	29.6998	23.4692	28.1666	32.4396
20.90813	33.3178	32.98507	34.04907	18.35293	31.33787	29.76513	24.02313	28.22507	34.14913
22.0704	33.4706	33.035	34.45233	18.51067	31.5972	29.88067	24.95067	28.29073	34.95027
22.4894	33.63733	33.10073	34.4636	19.17227	31.7324	30.01853	25.18267	28.7348	35.00087
22.74887	33.9508	33.1126	34.54453	19.26607	31.9152	30.12493	25.2408	29.23687	35.2038
22.788	35.2712	33.14827	34.55007	19.35327	31.95027	30.24493	26.12173	29.80447	35.54193
23.19113	35.39174	33.26593	34.61106	20.5192	31.9844	30.6784	27.253	30.19313	35.70287
24.34907	35.449	33.7118	34.68827	20.6192	32.02333	30.73547	27.8222	30.5974	36.54193
24.47253	35.5758	35.6232	34.7674	21.10527	32.06093	30.85107	28.05433	30.70633	37.26114
24.51587	35.71713	36.16053	35.31467	21.22067	32.13353	31.55547	28.13933	32.1202	38.57467
24.571	35.8524	36.24133	35.32587	21.93987	32.18627	31.86393	28.149	32.31207	39.3896
24.95007	35.93367	36.3352	35.6422	22.1658	32.23907	32.04747	28.22467	35.47253	39.75233
25.25113	36.7606	36.41187	35.83167	22.24967	32.3352	32.13087	28.295	38.65113	0
25.51933	36.91373	36.47873	35.87993	22.41493	32.66393	32.2674	28.37213	0	0
27.49227	37.04073	36.64353	36.01333	24.3404	33.18593	32.5254	28.41867	0	0
27.60093	37.2066	36.73367	36.1984	24.40453	33.72	32.56433	28.47447	0	0
28.3062	37.36607	37.03227	36.33133	24.56407	34.1818	32.59327	28.602	0	0
32.8666	37.37587	37.2104	36.4194	25.64407	34.27613	32.6432	28.7066	0	0
33.80533	37.52173	37.27547	36.63127	25.81513	34.32173	32.69273	29.0508	0	0
34.47687	37.52787	37.44593	36.68493	26.312	34.466	32.88474	29.25813	0	0
34.71573	37.81107	37.52553	36.90207	26.3564	34.76033	33.00107	30.01213	0	0
36.03253	39.72413	37.666	37.1322	26.3904	34.96827	33.4018	30.1424	0	0
36.1052	39.82293	37.88127	37.63427	26.5088	35.16607	34.23587	30.40507	0	0
36.18253	0	37.9876	37.81047	28.95707	35.26347	37.34027	30.92947	0	0
36.55487	0	38.12774	38.22766	29.2156	36.20907	37.34813	31.21147	0	0
36.7966	0	39.54587	38.4848	29.24027	37.34827	37.37813	32.0326	0	0
36.99133	0	39.66927	38.74913	30.05107	37.46633	37.4932	32.1986	0	0
37.31987	0	39.8164	38.78027	31.65307	37.6768	37.5966	32.28067	0	0
37.55647	0	39.84727	38.87333	33.4416	37.73627	38.404	32.77427	0	0
37.68147	0	39.97733	38.89594	33.4754	37.99866	38.42953	32.8756	0	0
37.8276	0	0	38.9718	33.64893	38.3326	38.52727	34.08327	0	0
37.9576	0	0	39.07	33.80473	38.4358	38.78167	34.12527	0	0
38.179	0	0	39.38013	34.1896	38.55733	0	34.19727	0	0
38.22587	0	0	39.50834	34.73113	0	0	34.3328	0	0
38.23853	0	0	0	36.52193	0	0	34.50893	0	0
38.3328	0	0	0	36.83367	0	0	35.40533	0	0
38.45793	0	0	0	36.9376	0	0	35.74093	0	0
38.85887	0	0	0	36.997	0	0	37.16433	0	0
39.68053	0	0	0	37.3052	0	0	39.48247	0	0
0	0	0	0	37.6932	0	0	39.592	0	0
0	0	0	0	37.996	0	0	39.73667	0	0
0	0	0	0	38.03067	0	0	39.82447	0	0
0	0	0	0	38.63513	0	0	39.87573	0	0
0	0	0	0	39.81813	0	0	39.94747	0	0
0	0	0	0	39.905	0	0	0	0	0
