# Supplementary material for: Neural manifolds for odor-driven innate and acquired appetitive preferences
Source: Nat Commun. 2023 Aug 5;14:4719. doi: 10.1038/s41467-023-40443-2 (PMC10404252; doi:10.1038/s41467-023-40443-2)
Supplement: Supplementary file 4 — Source Data [file 41467_2023_40443_MOESM4_ESM.zip › Figure2/2019613_right/ch8_11/text/gua_C6.txt]

0.037	0.1504	0.1312	0.4972667	0.0954	0.2788667	0.005	0.3845333	0.08813334	0.6507334
0.1096667	0.5418	0.5644667	0.9119334	0.1418667	0.7043333	0.1048	0.4446	0.2028	0.8178
0.1663333	0.6704	1.414667	0.9635333	0.2148	0.8400667	0.416	0.5006667	0.2424	1.534467
0.1934	0.9324	1.502467	1.069267	1.067267	0.8566	0.5357333	0.7793334	0.2843333	1.664533
0.2276	0.9933333	1.606267	2.107533	1.3492	0.9012667	0.5894	0.8782667	0.3200667	2.318867
0.2829333	1.0476	1.6944	2.4314	1.786067	0.9805334	0.6379333	0.9510667	0.4304	2.4086
0.3306	1.082133	1.781	2.493467	1.860467	1.045533	0.6813334	1.2154	0.543	3.0114
0.3662667	1.175333	1.888067	2.529333	2.134667	1.466067	0.7426	1.302	0.6766	3.0538
0.4801333	1.3398	1.9264	2.5874	2.521533	1.670267	0.8288	1.656267	0.7801333	3.2846
0.6276	1.4706	2.032533	2.6406	2.6218	1.682133	0.9573333	1.7746	0.8775333	3.3142
0.6808	1.540733	2.760067	2.6972	2.760733	1.719133	1.0134	1.949333	1.898533	3.375267
0.868	1.604733	2.789667	2.805733	2.847467	1.750067	1.041267	2.185533	1.964667	3.446133
2.1716	1.713133	2.806933	2.887533	3.2382	1.785333	1.069067	2.263	2.011933	3.481333
2.336733	1.849533	2.8956	2.973067	3.344067	1.8174	1.132267	2.4678	2.060333	3.8334
2.376867	1.9402	2.898267	3.4416	3.432867	1.908667	1.9946	2.561133	2.214067	4.361067
2.473	2.055867	2.9936	3.577333	3.767933	2.047267	2.477133	3.427267	2.3714	4.409266
2.7942	3.103333	3.294733	3.633933	3.827533	2.050133	2.522	3.492467	3.131067	4.470133
2.819467	3.8704	4.255933	6.222533	3.891467	2.118333	2.980133	3.5548	3.219467	4.5194
2.898	4.0506	4.3154	6.320867	3.933533	3.1744	3.148	3.711467	3.286533	4.610333
3.543333	4.116667	4.928867	6.362867	4.027333	3.577333	3.348333	4.862667	3.389533	4.701467
3.692667	4.161867	5.008867	6.4422	4.053667	3.635133	3.852867	5.1286	3.4208	5.176533
3.732533	4.252867	5.637667	6.571867	4.125733	3.747933	3.909333	5.1832	3.456667	5.868134
3.9648	4.394733	5.786867	6.692133	4.313533	3.9376	3.963733	5.280267	3.7106	5.930867
4.061666	4.433	6.5538	6.753133	4.356	3.975533	4.521667	5.3262	3.903333	6.1086
4.099133	4.464533	7.0254	6.987333	5.184333	4.027933	4.690067	5.3998	4.0884	6.160333
4.142667	4.5416	7.4146	7.129734	5.5972	4.085067	5.079067	5.483867	5.722267	6.193933
4.232133	4.832467	7.449667	7.920533	5.6766	4.27	5.588	5.621733	5.9832	6.807667
4.4738	4.9224	7.576133	7.953467	5.858533	4.575067	5.760867	5.690866	6.428133	7.146
4.948133	5.524333	8.0706	8.020534	5.997334	4.659934	7.050133	5.887333	6.488266	7.205867
5.094133	5.6066	8.322534	8.144733	6.076133	4.7614	7.099333	6.074934	6.54	7.383467
5.137267	5.7708	8.364333	8.4906	6.152667	5.258	7.202	6.9548	6.7156	8.105667
5.229	5.835866	8.385266	8.611466	6.271667	5.3776	7.432667	7.547333	7.438867	8.326667
5.327667	5.883067	8.4262	8.8728	6.361	5.715466	8.511666	7.656067	7.6472	8.812266
5.562	5.973533	8.507733	9.737133	6.467067	5.7912	8.662933	7.8794	8.581533	8.867733
5.7324	6.0344	11.8038	9.780534	6.540333	6.594267	9.0324	8.0472	8.690534	9.359667
5.795067	6.119467	12.12047	9.892333	6.6346	7.294	9.524867	8.287534	8.748266	10.0014
5.850934	6.297266	12.57313	9.990467	6.844333	8.94	9.592134	8.360133	8.8234	10.18087
6.4482	6.398533	12.66967	10.13927	6.870533	9.002267	9.920134	8.797334	8.906667	10.45493
6.5428	6.4428	13.2112	10.22553	6.922266	9.092667	10.0266	8.945933	8.969867	11.05187
6.967	6.541067	14.26787	10.28593	7.286533	9.131333	10.30073	9.132667	8.9924	12.47127
7.035067	7.480866	14.46933	11.11813	7.3412	9.192066	10.58673	9.195867	9.0346	12.91087
7.167867	7.731667	14.72767	13.14307	7.351267	9.269533	12.67833	9.2468	9.127267	14.57013
7.373	10.15953	14.7478	13.19793	7.600133	9.321533	13.0822	9.312533	9.466267	15.58347
8.0084	10.24627	15.11693	14.7834	7.673	9.335533	14.81867	9.401867	9.520866	15.7986
8.639667	12.0964	15.56207	14.88787	7.798867	9.4406	14.83253	9.515333	9.575133	15.8446
8.811133	12.13927	16.49767	15.44413	8.073067	9.809934	14.9144	9.5398	9.6998	15.94893
8.8594	12.2308	16.7214	15.57787	8.156067	9.890734	14.94027	9.5822	9.8212	15.985
8.8894	12.73827	16.75593	15.86953	8.3136	10.69693	15.0108	9.6782	9.857734	16.0162
8.922067	13.99413	16.75953	16.69773	9.2726	10.8872	15.12193	9.7424	9.946667	16.05493
9.473066	14.0744	16.83247	16.76413	10.3696	11.22653	15.17353	9.890734	10.01807	16.11353
9.5878	14.13267	16.89867	17.15553	10.4852	11.2946	15.7616	10.2212	10.13953	16.21893
10.46293	14.19027	16.949	17.1946	10.83233	12.30773	15.8424	10.27093	10.19247	16.34193
11.02553	14.23867	17.08027	17.32453	11.01713	12.42633	15.96653	10.4352	10.24967	16.38427
11.0358	14.29647	17.21473	17.339	11.49333	12.82373	16.13213	11.41927	10.31033	16.5476
11.06453	14.34327	17.27993	17.48633	11.74007	12.83507	16.19007	11.4636	10.92047	16.58567
11.15113	14.4272	17.35913	17.93853	12.33153	12.91787	16.2064	11.52827	11.86527	16.68427
11.2946	14.512	17.40207	18.0026	14.1844	13.58793	16.3292	13.9278	12.2222	16.73313
11.51207	15.17	18.9032	18.2714	14.41207	13.84093	16.4048	14.18973	13.20447	16.8776
11.63153	15.22373	19.39587	18.36173	14.482	15.00633	16.45893	15.1696	13.40053	17.09033
11.6948	15.278	19.49887	19.18213	14.6204	15.1096	16.53967	15.2282	14.49947	17.10773
11.98467	15.8148	19.5224	19.2008	14.76873	15.1894	16.63593	15.25947	15.0196	17.3168
13.72673	16.50467	19.5522	19.28867	15.01773	15.23187	16.7044	15.30033	15.06627	17.36113
13.9998	17.4808	19.6568	19.5314	15.14213	15.28173	16.90673	15.33933	15.2712	17.45707
15.42127	17.58267	20.11953	19.6164	16.39667	15.42827	17.0976	15.70073	15.29753	17.4916
15.91273	17.69	20.21507	19.74167	16.50447	15.70907	17.13267	15.75527	15.37787	17.5344
16.1062	18.45887	20.41933	19.8834	16.58213	15.96367	17.2238	15.83693	15.46807	17.7314
16.3452	18.51593	20.86507	19.9536	17.00387	16.05613	17.2726	15.89633	15.6114	17.83913
17.5842	18.55247	21.13673	19.99307	17.16287	16.1074	17.5308	15.9524	15.6828	18.25927
20.18467	18.60933	21.22393	20.08387	17.3344	16.19287	17.7854	16.38353	15.85487	18.29093
20.22967	19.97507	21.9896	21.09027	17.55467	16.23153	17.8178	16.768	16.75713	19.10613
20.2744	20.4252	22.09547	21.96967	17.64627	16.38553	17.8518	16.83	16.82727	20.27893
20.30227	20.63493	22.13747	22.03553	17.7926	16.521	18.34333	16.87847	17.04707	20.39487
20.344	20.96433	22.16887	22.12753	18.66113	16.7836	18.50173	16.88673	17.35187	20.52133
20.43847	21.4334	22.2116	22.19573	19.39907	16.80873	18.71367	16.98573	17.48753	20.55793
20.63707	22.01467	22.7072	22.78327	19.937	16.82933	18.885	16.99947	17.66193	20.6068
20.73247	22.16713	22.8328	23.5198	20.32453	16.85793	19.17033	17.1444	17.8924	20.822
21.20213	22.341	22.90233	23.562	20.4782	16.93127	19.19913	17.21147	17.9742	20.87093
21.22973	22.5686	22.9598	23.65587	20.8146	17.00353	19.46953	17.35813	18.1854	22.273
21.3242	22.7452	23.006	23.7104	20.87367	17.28853	19.534	17.84047	18.25287	22.40633
21.373	22.76993	23.041	23.7802	20.91193	17.39967	19.57387	17.9498	18.32347	22.7524
21.4286	22.85727	23.08873	23.87627	20.93873	17.62753	19.65233	17.98033	18.48693	22.99433
21.9836	23.07113	24.0168	24.3622	21.4712	17.73813	19.788	18.03187	18.72313	23.11533
22.04693	23.347	24.06347	24.4234	21.54067	17.7856	19.86587	18.0572	19.17167	23.13627
22.33293	23.38447	24.14313	24.4678	21.68667	17.8324	20.00687	18.1778	19.32327	23.39953
22.3996	23.9032	24.20547	24.63227	22.2276	17.91207	20.13033	18.24407	19.45767	23.44847
22.43407	23.96873	24.28993	25.31407	22.2922	18.03727	20.14693	18.37687	20.1328	23.70947
22.48033	24.0382	25.34527	26.3978	22.32467	18.10747	20.45413	18.99007	20.46493	23.75667
22.54393	24.6288	25.418	26.49007	22.40073	18.7092	20.5076	19.85153	20.5458	24.4934
22.59393	25.1016	25.48593	26.67113	23.40473	18.7772	21.78147	20.8592	20.56313	24.49733
22.6406	25.34047	26.11453	26.72973	23.45873	18.81987	21.91187	21.66847	20.68807	24.54147
22.73347	25.42647	26.29	26.80973	23.52547	18.84533	22.00567	21.75147	21.23833	25.01107
22.81267	25.49347	26.37093	26.85573	23.61773	19.133	22.41627	21.847	21.27353	25.16987
22.86887	26.16013	26.4838	27.59513	23.7018	19.9772	22.6756	22.06167	21.31433	25.46627
23.04987	26.45567	26.91513	27.7134	23.84027	20.0178	23.2048	22.09493	21.3748	25.53067
23.16247	27.13127	26.96573	28.44707	24.4224	20.8558	23.3012	22.45587	21.57227	25.94127
23.2068	27.19127	28.69347	29.6174	24.60567	21.79627	23.36287	22.52433	21.76	26.09067
23.26827	27.23127	28.87333	29.65793	24.678	21.95067	23.40447	22.65733	21.88367	26.19553
23.6518	27.26207	29.0154	29.9872	24.72913	21.9596	24.2726	22.72787	21.94613	26.59353
23.82307	27.29867	29.28127	30.53447	24.7802	22.0114	24.49113	22.907	22.01707	26.71213
23.902	27.3256	29.453	30.64467	24.83267	22.14727	24.55393	22.91333	22.07007	27.13853
24.02713	27.36773	29.552	30.7894	24.89053	22.19913	24.59073	23.51207	22.15607	27.195
24.09747	27.45073	29.60507	30.9644	25.03407	22.3362	24.6296	23.96633	22.4132	27.36593
24.19113	28.34887	29.71687	31.01353	25.57113	22.3828	24.68033	24.3488	22.52493	27.406
24.5234	29.197	29.7856	31.0484	25.7532	22.42873	24.93387	24.75767	22.89453	27.4516
24.55567	29.70167	29.86747	31.1172	25.8986	22.4578	24.97313	24.78447	23.03507	27.55087
24.606	29.75447	30.00193	31.47673	26.67027	22.5024	25.06327	24.86527	24.74213	27.5758
24.67893	31.0486	30.07807	31.50927	26.70267	22.54953	25.3282	24.92067	25.0672	27.78033
24.7788	31.29793	30.695	31.5596	26.7636	22.5886	26.15427	24.95647	25.1218	28.22827
24.8348	31.42987	30.82567	31.5688	26.81853	23.59993	26.41613	25.11973	25.161	28.67613
25.2618	31.90647	31.92053	31.63413	27.11667	24.1192	26.4204	25.203	25.21413	28.75967
25.333	34.1496	32.43513	31.7256	27.62293	24.1566	26.47307	25.71967	26.1004	28.8526
26.16427	36.20173	32.61627	32.38313	28.64313	24.3194	26.57153	25.86253	26.13673	28.95553
26.21973	36.8246	33.2146	32.41433	28.69087	24.543	26.721	26.17727	26.17493	29.7364
26.6746	37.32773	33.45027	32.46653	30.66213	24.69953	27.16613	26.233	26.1824	29.77913
26.87233	37.49	33.64973	32.498	30.72333	24.7864	27.58013	26.28707	26.20947	29.80607
27.47893	37.70513	34.08673	32.52607	30.7846	24.82393	28.04127	26.74813	26.23433	29.91567
27.61987	37.753	34.12873	32.58213	30.81313	24.85113	28.27013	26.95533	26.25353	30.0706
27.69387	37.79427	34.178	32.6272	30.84953	24.97707	28.33313	26.9728	26.27627	30.29327
28.12933	37.9592	34.2734	32.72787	30.88113	25.6282	28.3936	27.0478	26.30707	30.34927
28.3806	38.03093	34.86853	33.10973	30.91347	26.15	28.661	27.378	26.37047	30.44507
28.58773	38.07693	35.5498	33.97593	30.94627	26.19627	29.06567	29.2024	26.49153	30.95873
28.6656	38.11293	35.88433	34.08647	30.97313	26.22673	29.16727	30.107	26.50753	31.38047
28.6776	38.28087	35.92927	34.18327	31.05307	26.31687	29.2186	30.17433	26.59667	31.5734
29.06553	38.4554	35.94	34.24154	31.11007	26.52833	29.55187	30.89133	26.8204	31.985
29.11607	38.48767	35.98466	34.28687	31.46067	27.2104	29.60847	32.235	27.7976	32.21786
29.1732	38.65033	36.01686	34.31693	31.52487	27.29427	29.82867	32.3062	27.88553	32.27387
29.23333	38.71347	36.05873	34.40533	31.67207	27.34993	30.00147	32.35027	28.0202	32.29727
29.26773	38.75993	36.09833	34.46107	31.7682	27.3998	30.25547	32.41867	28.27687	32.52133
29.31833	38.826	36.162	36.40033	32.0334	27.42447	30.311	32.65667	28.32373	32.6406
29.48753	38.88467	36.19573	36.7082	32.4612	27.47307	30.3696	32.72127	28.44413	33.24294
29.54193	38.91513	36.247	36.87553	33.00213	27.51567	30.4184	32.87354	28.6448	33.28967
29.59413	38.97273	36.82347	37.20007	33.27353	28.68973	30.4624	33.15613	28.77567	33.32527
29.77807	39.11813	37.22253	37.44353	33.3094	28.76533	30.67667	33.87074	28.87973	33.43067
29.97487	39.39933	37.25953	37.93787	33.36413	28.77	30.7144	33.93093	28.89293	34.5542
30.35887	39.78847	37.67987	38.01767	33.41013	28.89307	30.79047	34.1378	29.20613	34.5928
30.5012	39.89307	37.74227	39.3768	33.52767	28.89633	30.82507	34.30093	29.287	34.64587
31.07527	0	37.7494	39.97707	33.8022	28.9332	30.8904	34.99033	29.47153	34.7124
31.55787	0	38.8956	0	33.88867	29.49567	31.07387	35.03807	29.54873	35.57193
31.63613	0	39.06427	0	33.9336	29.80707	31.1626	35.10593	29.73587	35.6522
31.7158	0	39.9774	0	33.96613	30.52847	31.29047	35.1706	29.90393	35.71653
31.7664	0	0	0	33.98886	30.67587	31.32593	35.27333	30.08947	35.7536
32.22273	0	0	0	34.0258	30.7192	31.4172	35.34373	30.7208	35.8062
32.36873	0	0	0	34.06553	30.79393	31.7928	35.42593	30.81633	35.86047
32.42547	0	0	0	34.16993	30.86293	31.90073	35.4596	30.94027	36.23133
32.4424	0	0	0	35.0776	30.87233	31.938	35.5658	31.38473	36.71707
32.49093	0	0	0	35.8444	30.90207	32.5656	35.62253	31.45393	36.78253
33.26007	0	0	0	35.9792	30.9194	32.63807	35.67267	31.49907	36.78567
33.43567	0	0	0	36.01114	32.6828	32.6942	35.7232	31.50553	36.83
33.58947	0	0	0	36.09533	33.1424	32.7284	35.78273	31.60207	36.85313
33.63367	0	0	0	36.1578	33.2056	32.85927	36.0656	31.74133	36.92193
33.67993	0	0	0	36.3162	33.2456	33.07853	36.15133	31.77727	37.08347
33.74373	0	0	0	36.379	33.30653	33.2838	36.1916	31.8528	37.1518
33.78393	0	0	0	36.47066	33.60313	33.40527	36.2298	32.11873	37.16007
33.8088	0	0	0	36.53227	33.73167	34.13847	36.2624	32.3198	37.2508
34.76567	0	0	0	36.5754	33.77773	34.29827	36.3	32.57933	38.5374
34.815	0	0	0	36.61953	33.84433	34.31153	36.34473	32.92967	38.60787
34.97066	0	0	0	36.65913	33.8878	34.79387	36.3536	33.28693	38.64887
35.0116	0	0	0	36.7436	33.95073	35.07247	36.48207	33.6412	38.6768
35.0898	0	0	0	37.02213	34.35453	35.2966	36.6602	33.90167	38.7128
35.43593	0	0	0	37.61073	34.44333	35.43267	36.76173	34.494	38.81513
35.6016	0	0	0	37.63873	34.49667	35.9128	37.472	35.014	39.2764
35.6706	0	0	0	37.70247	34.67287	35.97007	37.9656	35.72206	39.7482
35.6806	0	0	0	37.7402	35.03007	36.0772	38.40447	36.19987	0
35.7692	0	0	0	37.79093	35.0904	36.1242	39.81853	36.22433	0
35.98367	0	0	0	37.96893	35.16373	36.1664	39.86067	36.33607	0
36.17	0	0	0	38.10527	35.2534	36.21827	39.88754	37.43433	0
36.63287	0	0	0	38.19873	35.2874	36.27027	39.95807	37.575	0
37.2746	0	0	0	38.38927	35.35667	36.40147	0	37.84867	0
37.49893	0	0	0	38.66687	35.6348	38.06787	0	39.1146	0
37.76613	0	0	0	39.20813	36.54747	38.13013	0	39.661	0
37.94867	0	0	0	39.30013	36.62113	38.20407	0	39.8232	0
38.02787	0	0	0	39.54687	37.08887	38.32587	0	39.93527	0
38.09146	0	0	0	39.594	38.18893	38.4058	0	0	0
38.0946	0	0	0	39.66527	38.9424	38.59293	0	0	0
38.1958	0	0	0	39.7008	39.22173	39.38573	0	0	0
38.39707	0	0	0	39.74193	39.27227	39.51927	0	0	0
38.4294	0	0	0	39.84667	39.44473	39.6688	0	0	0
38.45813	0	0	0	39.9202	39.48507	0	0	0	0
38.5218	0	0	0	39.93767	39.55087	0	0	0	0
38.94187	0	0	0	39.96507	39.6114	0	0	0	0
39.33793	0	0	0	0	0	0	0	0	0
39.7728	0	0	0	0	0	0	0	0	0
39.87494	0	0	0	0	0	0	0	0	0
