# Supplementary material for: Neural manifolds for odor-driven innate and acquired appetitive preferences
Source: Nat Commun. 2023 Aug 5;14:4719. doi: 10.1038/s41467-023-40443-2 (PMC10404252; doi:10.1038/s41467-023-40443-2)
Supplement: Supplementary file 4 — Source Data [file 41467_2023_40443_MOESM4_ESM.zip › Figure2/2019613_right/ch8_11/text/gua_C2.txt]

10.30753	6.151733	2.683267	0.8922667	9.475333	2.8732	3.158333	0.3417333	2.475333	0.05166667
17.9394	6.541	2.7258	9.8738	14.1582	4.723533	3.330933	1.833933	2.570333	1.505133
19.1962	12.27267	2.829933	9.979733	14.2706	5.400867	6.783933	2.033267	3.5178	2.2474
25.59027	17.2368	25.73153	18.10613	17.9806	5.6514	6.823267	2.1546	5.207533	12.24727
30.54547	18.1936	34.411	18.3084	18.05987	5.814667	7.119067	3.4016	10.63907	13.83333
0	22.0206	38.5024	21.9366	18.13453	7.618933	7.207867	6.7454	12.09447	21.71853
0	24.425	0	22.06173	18.49567	9.202	13.79933	12.51627	22.37387	29.22533
0	26.09727	0	22.10513	28.1984	13.18873	13.85893	13.0844	25.51253	33.0794
0	37.93887	0	22.18433	0	22.26927	13.91507	13.17287	38.49807	38.35153
0	37.9784	0	22.3184	0	23.965	24.46067	14.3372	38.70053	0
0	38.0564	0	23.918	0	24.0422	31.7054	14.6852	38.80807	0
0	39.16873	0	33.6214	0	28.70913	0	17.69387	0	0
0	39.49667	0	33.82433	0	36.55327	0	17.76347	0	0
0	0	0	35.00187	0	38.40213	0	17.80593	0	0
0	0	0	0	0	0	0	17.8862	0	0
0	0	0	0	0	0	0	18.0084	0	0
0	0	0	0	0	0	0	18.15447	0	0
0	0	0	0	0	0	0	18.2966	0	0
0	0	0	0	0	0	0	20.2062	0	0
0	0	0	0	0	0	0	20.6764	0	0
0	0	0	0	0	0	0	20.80753	0	0
0	0	0	0	0	0	0	20.91053	0	0
0	0	0	0	0	0	0	21.05373	0	0
0	0	0	0	0	0	0	21.27607	0	0
0	0	0	0	0	0	0	27.23547	0	0
0	0	0	0	0	0	0	27.37033	0	0
0	0	0	0	0	0	0	28.6912	0	0
0	0	0	0	0	0	0	29.19693	0	0
0	0	0	0	0	0	0	33.07747	0	0
0	0	0	0	0	0	0	37.51867	0	0
