# Supplementary material for: Neural manifolds for odor-driven innate and acquired appetitive preferences
Source: Nat Commun. 2023 Aug 5;14:4719. doi: 10.1038/s41467-023-40443-2 (PMC10404252; doi:10.1038/s41467-023-40443-2)
Supplement: Supplementary file 4 — Source Data [file 41467_2023_40443_MOESM4_ESM.zip › Figure2/2019613_right/ch8_11/text/hex10_C2.txt]

10.10607	10.6808	3.8618	4.577533	0.5225334	0.468	5.742867	10.53247	1.892533	8.0148
10.62147	10.72413	5.2496	5.494933	0.6086667	2.315533	5.869534	10.58253	2.9288	8.468266
10.65433	10.82533	5.404667	8.427	4.5264	2.565133	5.989666	12.83007	3.120667	8.5832
10.70613	16.3962	5.4464	10.5888	6.977133	2.654867	9.216534	13.19167	3.327067	10.5038
10.75053	16.5296	5.502	10.6822	7.1458	5.141867	10.4566	13.50427	10.479	10.5624
10.8078	18.11927	5.556533	10.75827	7.305666	5.190733	10.48287	13.58093	10.5222	10.61093
10.90087	18.1786	5.627867	10.86233	7.4412	5.245867	10.5274	13.69467	22.62167	15.22353
11.00813	20.39967	5.6854	13.97907	10.49507	5.455733	10.55413	16.12273	23.85387	18.23273
11.27987	20.47573	5.781533	15.32933	10.56707	5.7152	10.6088	16.2866	24.1298	22.26193
11.3554	21.02373	10.56347	16.40493	10.63367	5.934267	10.70993	18.06953	26.6356	22.2932
11.51913	21.1264	10.6032	16.46127	10.6852	5.989933	13.03493	18.1636	26.95613	22.3904
12.00173	29.44927	10.6414	16.50813	15.76747	6.0774	13.16193	18.22647	27.01207	24.89827
16.0222	29.50927	10.7016	16.5672	18.14513	6.161334	13.42467	18.29193	27.1068	28.59033
16.0858	30.1824	12.83947	16.60833	20.5262	6.261933	13.50513	18.38007	27.1552	31.78473
16.95907	33.48333	13.35213	16.6754	23.86887	7.338333	13.64073	18.45473	27.30613	33.12627
17.0014	0	15.66707	16.71013	25.4412	10.51267	13.74107	18.58007	27.41487	33.3574
18.1034	0	16.93627	16.7618	27.63467	10.5422	13.92413	19.55273	27.4712	33.6552
18.2072	0	18.34607	16.82047	27.88467	10.5844	14.05087	19.5998	27.50533	33.90447
18.33247	0	25.0598	17.07293	34.84173	10.6466	14.13867	19.69213	27.59393	34.35473
18.48193	0	27.36433	18.9728	34.9982	13.84653	16.63673	19.78573	32.1678	34.82507
18.6264	0	28.20893	20.00213	35.24067	15.39073	18.03547	19.87627	37.3914	39.06587
18.6602	0	28.2668	20.11173	36.04667	15.50987	22.39107	20.20633	37.78773	0
18.74233	0	29.4176	25.9402	37.75727	18.20553	25.67467	22.34867	37.8514	0
18.936	0	36.6718	32.708	37.83767	18.3948	25.83233	27.6946	37.97327	0
18.97107	0	36.746	32.80153	39.37207	24.20127	31.4772	30.6146	38.04133	0
19.04533	0	0	32.9124	0	26.39	0	30.72	38.1334	0
19.10527	0	0	33.23713	0	29.22693	0	30.8202	38.86327	0
19.32573	0	0	36.0938	0	36.6832	0	31.1132	39.07887	0
30.31753	0	0	0	0	36.81413	0	31.2684	39.40107	0
32.20773	0	0	0	0	37.12506	0	33.4494	0	0
0	0	0	0	0	37.20293	0	33.5344	0	0
0	0	0	0	0	37.34947	0	0	0	0
0	0	0	0	0	38.77947	0	0	0	0
