# Supplementary material for: Neural manifolds for odor-driven innate and acquired appetitive preferences
Source: Nat Commun. 2023 Aug 5;14:4719. doi: 10.1038/s41467-023-40443-2 (PMC10404252; doi:10.1038/s41467-023-40443-2)
Supplement: Supplementary file 4 — Source Data [file 41467_2023_40443_MOESM4_ESM.zip › Figure2/2019613_right/ch8_11/text/msal_C5.txt]

0.3549333	1.205	1.542933	0.6928667	0.3617333	0.02913333	1.222067	1.829933	0.09126667	0.1666667
1.044	1.5384	2.012333	3.058067	0.415	0.2098	4.508266	5.709667	0.1454667	0.3443333
1.121133	3.645733	2.1202	3.109933	2.7944	1.009267	6.852467	5.746933	0.4303333	0.3782
1.184133	4.083467	2.191067	3.6848	2.916467	1.0924	8.4	5.806267	0.6716667	0.6638
1.296667	6.321867	2.2466	4.0036	4.6786	1.154533	9.4132	5.8462	1.0652	0.7317333
1.3824	7.4682	2.332667	8.397133	5.4822	1.2434	9.586534	5.895933	2.130133	0.8250667
1.441067	7.8158	2.416933	8.488934	5.924867	1.346133	9.783067	5.947866	9.951533	0.9067333
1.514933	7.891733	3.046267	9.471334	6.366867	2.912867	9.8696	6.113467	14.56627	0.9803333
1.6536	7.953	6.178867	13.9208	8.820133	3.122333	10.04393	6.165534	14.74873	1.1566
1.956267	8.040067	6.997334	14.0372	9.4034	6.332733	11.62527	6.207467	15.10907	1.246933
2.106267	8.182934	7.057066	14.18087	9.815534	6.866	11.6512	6.265267	16.70873	1.377467
2.738667	8.985133	7.105667	14.3564	10.7578	6.910467	11.70707	6.405334	17.468	1.812333
3.256267	9.3482	7.2694	14.41707	10.86607	6.978667	11.8454	6.426	17.6446	5.181667
3.276867	10.42973	7.4116	14.57247	10.9302	7.169533	13.07807	6.5636	17.93513	5.2598
5.317266	10.6334	7.469	15.02847	11.28747	7.216467	13.6702	6.6238	18.3076	5.3704
5.471334	13.98953	7.6528	15.16667	11.4048	7.237067	14.3658	8.8554	19.87353	6.580934
5.5742	14.24047	7.775	15.22313	11.45873	7.3346	16.30133	9.270133	20.11927	7.7028
8.3214	14.58613	7.7912	15.63453	11.53753	7.514133	16.45387	10.31533	20.36647	8.1228
9.385734	14.9374	7.936733	15.7658	11.59233	7.607934	18.7016	10.3194	21.3218	9.581667
13.25553	14.98573	8.251667	15.85293	11.63207	7.7088	18.81367	11.97367	22.01893	10.0508
14.49313	15.4698	8.391666	16.433	11.8174	7.7922	19.00467	13.38373	22.9574	12.6888
14.9598	15.71747	9.6572	16.94773	11.89407	8.176066	19.38547	14.38567	23.82173	13.44527
16.12193	16.01987	9.780467	17.35287	11.98353	8.277866	19.57693	14.4628	25.5278	14.99407
17.5602	16.17373	15.9616	17.43793	12.11	8.794867	19.83273	14.51307	25.7192	15.35633
17.9022	16.68227	16.00853	17.74533	12.20093	8.971534	19.95827	14.52713	25.7588	15.96513
19.4792	18.20707	16.37913	18.03567	12.6732	9.177	20.04167	14.64013	25.824	17.1476
19.5508	18.49833	16.48907	18.67147	13.90093	9.254666	20.35467	14.77273	25.87633	17.238
20.76713	19.0492	16.73513	19.74347	14.3482	9.6754	20.41047	19.86653	25.97473	18.7588
20.8204	19.1064	16.90513	19.807	14.50147	9.748934	20.7756	20.85373	26.68193	19.00927
22.40733	20.48873	16.9408	22.17833	15.1914	9.789133	21.0486	22.43707	30.79053	19.6852
22.92273	21.0674	17.47467	22.34327	16.3366	9.8888	22.5368	23.37613	31.04407	20.55293
23.78147	21.39047	18.41893	22.39887	16.9724	10.00193	22.58593	23.44493	31.135	21.57087
25.02867	21.50893	23.38027	22.71933	24.4374	10.2304	22.67287	23.7426	31.72	21.6
25.37813	21.57827	23.96333	23.19867	25.2176	10.85787	24.29247	23.79913	31.80053	23.71673
25.69547	27.77113	24.1726	23.57607	25.30987	10.9466	26.52013	23.85353	32.34607	26.65653
25.74753	28.01153	25.81047	23.649	25.7154	11.79793	26.60527	23.90827	32.62393	27.38167
25.90747	28.1036	26.61213	24.0614	26.19027	12.2066	26.75573	24.18693	32.8058	29.6122
26.11227	30.44773	27.25333	24.13433	26.24447	12.47373	26.81973	24.27333	32.94407	30.63807
26.1668	31.0026	27.40407	24.40733	27.23147	12.58853	26.89093	24.3992	34.0488	31.41107
26.233	31.07927	27.55507	24.4576	28.9792	13.41587	26.98987	24.41013	35.62427	31.60033
26.2804	31.25647	27.64973	24.58133	35.48473	14.27447	27.01407	24.51533	36.794	36.89473
26.43947	32.0118	35.30887	24.95887	35.64734	14.62773	27.15233	24.59733	36.87833	37.15733
27.90207	32.05467	37.8886	24.97067	35.6816	15.62307	27.3044	24.6574	39.1026	38.9522
30.2622	33.6988	39.06047	25.0224	35.833	18.3404	27.36153	24.71627	39.13973	0
32.452	34.82227	0	25.2722	35.90547	22.429	27.4094	24.821	39.20027	0
32.70713	35.49973	0	27.425	35.95307	23.46387	27.541	24.91353	39.26546	0
35.86007	35.62873	0	30.0292	36.22573	23.532	27.7062	24.97533	39.40707	0
36.3958	35.7218	0	30.32673	36.29693	24.40133	27.79187	25.10367	39.4904	0
36.9088	35.9128	0	30.5286	36.38754	24.47073	27.86747	25.24347	39.5294	0
36.95353	35.98413	0	31.96113	36.59633	25.53047	27.89033	25.30293	39.63407	0
36.95853	36.08913	0	32.633	36.74073	25.65833	27.93513	25.35967	39.7154	0
37.03393	36.2134	0	35.5976	37.53727	26.3206	27.99967	26.0186	39.9432	0
37.13233	36.28613	0	35.65547	38.142	27.15413	28.0952	27.22807	0	0
37.21173	0	0	36.92013	0	27.4458	28.25713	29.0338	0	0
37.24087	0	0	37.8258	0	27.7886	28.30387	29.36067	0	0
37.3314	0	0	37.98953	0	27.81993	28.3826	30.23647	0	0
37.50333	0	0	38.20087	0	28.02687	28.4528	32.27493	0	0
37.61553	0	0	0	0	28.3648	28.50873	34.66147	0	0
37.75013	0	0	0	0	32.1514	28.74527	34.74053	0	0
0	0	0	0	0	32.67693	28.84587	36.144	0	0
0	0	0	0	0	33.14207	29.191	36.81893	0	0
0	0	0	0	0	33.94287	29.33533	37.3556	0	0
0	0	0	0	0	34.4808	31.88487	37.64466	0	0
0	0	0	0	0	34.97833	32.99287	38.9124	0	0
0	0	0	0	0	35.14607	33.69467	39.4898	0	0
0	0	0	0	0	35.4162	35.0994	39.685	0	0
0	0	0	0	0	35.555	35.62226	0	0	0
0	0	0	0	0	35.60814	35.75613	0	0	0
0	0	0	0	0	36.139	36.20827	0	0	0
0	0	0	0	0	36.367	37.16927	0	0	0
0	0	0	0	0	36.58433	39.08207	0	0	0
0	0	0	0	0	36.69373	39.1762	0	0	0
0	0	0	0	0	36.69707	39.3962	0	0	0
0	0	0	0	0	36.81727	0	0	0	0
0	0	0	0	0	36.84167	0	0	0	0
0	0	0	0	0	36.87393	0	0	0	0
0	0	0	0	0	36.9294	0	0	0	0
0	0	0	0	0	37.18267	0	0	0	0
0	0	0	0	0	37.39127	0	0	0	0
0	0	0	0	0	37.48073	0	0	0	0
0	0	0	0	0	37.855	0	0	0	0
0	0	0	0	0	38.69527	0	0	0	0
0	0	0	0	0	38.7424	0	0	0	0
0	0	0	0	0	39.10467	0	0	0	0
0	0	0	0	0	39.50593	0	0	0	0
