# Supplementary material for: Neural manifolds for odor-driven innate and acquired appetitive preferences
Source: Nat Commun. 2023 Aug 5;14:4719. doi: 10.1038/s41467-023-40443-2 (PMC10404252; doi:10.1038/s41467-023-40443-2)
Supplement: Supplementary file 4 — Source Data [file 41467_2023_40443_MOESM4_ESM.zip › Figure2/2019613_right/ch8_11/text/neem_C5.txt]

0.9078667	0.1706667	0.3376	0.3198	0.1764	0.2396	1.522	0.5348667	0.8904667	1.130533
1.7234	0.2276667	0.3677333	1.3078	0.2168	0.5997334	1.551267	1.1738	1.7962	1.6166
2.192533	1.097333	0.4117333	2.275267	1.9544	3.723533	2.415867	1.338867	1.862667	2.387933
2.988267	1.860667	0.6753333	3.647733	2.409533	4.199667	2.506933	1.3816	2.008333	2.779333
3.7924	2.245333	0.7377333	3.874	2.9088	5.762667	3.1736	1.662667	2.126533	2.9276
4.4998	2.7782	0.7990667	4.084933	3.7994	6.8156	3.3012	1.7866	2.664533	2.992133
5.284333	3.2858	0.8601333	5.078866	3.958933	6.879333	3.838667	1.888933	2.787667	3.984933
5.756533	3.470733	0.8865333	5.598134	4.2118	7.088	4.1098	2.0032	3.086733	4.183733
6.632333	3.506467	0.9198	7.161867	4.3124	7.261933	5.012267	2.078733	3.219733	4.299933
6.944133	4.0852	1.032733	7.479133	4.616933	7.336733	6.3698	2.158333	3.332333	4.349267
7.714667	4.558933	1.208867	9.915934	5.482533	7.3838	10.0944	2.485267	3.443933	4.671467
7.7552	4.6844	2.565533	13.49873	5.593467	7.539267	11.48853	2.693667	3.704067	4.780467
7.856333	4.8178	2.617867	13.59467	5.866333	7.9924	12.24873	2.873333	3.931667	5.157866
8.200867	4.9106	2.6974	14.55187	6.079733	9.304	12.30253	3.5792	4.4894	5.228667
8.2646	4.989666	2.774267	14.90293	6.586867	10.839	12.529	4.4214	6.263467	6.1816
8.3274	5.215734	2.844267	15.08427	6.672933	11.01087	12.84227	4.596267	10.63407	6.3186
8.434067	5.393533	2.937067	15.59227	7.067333	11.05707	12.98413	4.897267	12.71147	7.4116
8.544733	5.447267	2.989267	15.82233	7.387267	11.2412	13.15707	5.008867	12.89207	7.5964
8.5666	5.866933	3.032333	15.9846	7.812333	11.28827	15.62267	5.716333	13.04567	7.710067
8.812	5.9386	3.1308	16.0428	8.1896	11.3678	16.16	6.056334	13.75353	7.9874
9.235267	5.9876	3.2044	16.56193	8.481	11.8128	16.33	6.8262	13.84413	8.103666
9.409133	6.022666	3.3846	16.64787	8.5978	11.9068	16.3606	10.34367	14.09033	9.777467
9.4864	6.078067	4.264266	16.94673	8.742534	12.00007	16.52347	10.58273	15.3228	10.76493
9.586667	6.118467	4.308267	16.97267	8.7884	12.14147	16.63067	13.4828	15.3914	11.63467
9.6162	6.366	4.3946	17.2862	8.837667	12.2034	16.98773	13.76653	16.63767	11.80093
9.900933	8.7072	4.425734	17.3524	9.3016	12.28	17.27327	13.92687	17.21733	11.93927
10.00427	8.7928	4.462333	17.41127	9.439533	12.33973	17.70093	14.6222	17.39033	12.0002
10.0386	8.9808	4.475067	17.48407	9.443666	13.16387	18.254	15.22807	17.7774	12.0778
10.0696	9.3866	4.503867	18.0244	9.526067	14.77613	18.871	15.4484	17.8172	12.13907
10.13727	9.4436	4.529	18.146	9.678534	15.99307	19.00107	17.12273	17.87193	12.33187
10.18467	9.552533	4.555933	18.2138	10.06227	16.16233	19.13807	17.2412	17.91067	12.4266
10.4568	9.676	4.630733	18.27093	10.13633	17.53207	19.2258	17.29613	17.95067	12.73007
10.54947	9.896267	4.764	18.7024	10.14053	19.73433	19.5762	17.3638	17.98613	12.83267
10.85767	11.66707	5.441	18.81667	10.20287	19.8086	19.63947	17.88773	18.024	12.92173
11.62987	12.32993	5.496467	18.863	10.50407	23.29733	20.27853	18.00207	18.04627	13.2378
12.50053	12.84673	5.5802	19.7774	10.56433	23.37233	20.57067	18.175	18.055	13.49853
12.87787	15.6592	5.627133	19.9874	10.92793	23.79347	21.09013	23.58507	18.06907	13.58193
14.66827	16.06447	5.700467	20.0902	11.00107	24.06627	21.569	23.66807	18.0864	13.86993
14.81907	16.11693	5.9068	20.39607	11.14893	24.28147	21.6644	23.76273	18.28927	18.6876
15.07593	16.19967	5.915867	20.52313	11.4864	24.47167	22.44913	24.07053	18.4852	19.18933
15.4786	16.2546	5.956933	21.0526	11.5472	24.617	22.5394	24.96667	19.4626	19.45167
15.61613	16.92127	6.050533	21.10987	11.85687	25.5696	22.70947	27.31773	19.55133	19.67987
15.7444	17.4384	6.334867	21.32847	12.30087	25.66947	22.96373	27.51113	19.68307	19.76867
15.81693	18.91773	6.364467	21.5516	12.37933	25.7186	23.17	27.57793	19.85607	20.11987
15.9448	19.0532	6.596867	22.33873	13.6874	25.7952	23.32493	27.61193	23.047	20.19087
16.00773	19.09847	6.744067	23.01027	14.54233	25.84	23.4754	27.65313	23.1474	20.28907
16.60687	19.36687	6.791266	25.355	14.70247	25.92253	23.6358	27.72727	24.66087	20.34513
18.0792	19.42493	6.850333	26.10973	15.0132	26.04453	23.71307	27.80853	25.60593	20.67067
19.14593	19.4714	6.9984	26.9316	15.105	26.149	23.7926	27.85153	25.7464	20.7184
19.25233	19.55707	7.086467	27.03067	15.2078	26.1668	23.89073	27.8902	25.96587	20.78807
19.5142	19.638	7.411867	28.21227	15.2766	26.38827	23.979	27.93447	26.1254	20.98673
19.64553	19.9004	7.524267	28.26613	15.35367	26.56113	24.4296	28.12267	26.53153	21.123
19.87327	20.47613	7.926267	28.49407	15.4006	26.8266	24.44227	28.17167	26.7996	21.23573
20.37	22.0988	8.0146	29.602	15.44673	27.0606	24.5878	28.21547	27.0028	21.27733
20.51727	22.63567	8.225933	29.79567	15.5104	27.17	24.68773	28.30473	27.47833	21.3664
20.6336	24.53147	8.4336	29.9354	15.57087	29.4068	25.96673	28.32053	27.95633	21.46953
21.02	24.74533	8.726267	31.34127	15.67913	30.33753	26.01847	28.33213	28.0092	21.50307
21.1922	24.78687	9.399134	32.6484	15.746	30.6098	28.7548	28.387	28.0862	21.5694
21.28067	24.89773	10.26487	32.90053	15.79633	31.4212	30.34567	29.02113	28.23227	21.65933
21.6984	24.90973	13.4402	34.43133	17.34227	31.4742	31.31907	29.10333	29.1786	21.70367
22.35507	25.0466	14.40727	35.5666	17.59107	31.72953	31.42387	29.32527	29.37953	21.96213
23.04767	25.79567	14.65473	36.15813	19.98153	33.20693	31.6638	29.42387	29.46007	22.04493
23.47987	26.68793	14.93787	36.62214	21.35433	33.3944	32.0534	29.84273	30.0136	22.27927
23.73073	26.8118	15.8256	36.84587	22.24067	33.5756	32.47953	30.771	30.63193	22.83153
23.80407	26.93987	17.6562	36.90453	22.33753	33.92753	33.01307	31.4168	30.94113	22.88133
23.9594	27.29987	17.8642	36.96767	23.34673	33.9392	33.12747	32.23527	31.38987	23.0634
24.04307	27.56613	18.4098	37.69513	23.57753	34.20027	33.5048	32.54353	31.5254	23.06687
24.04793	27.62913	18.91347	38.1208	23.5968	35.58687	34.34413	33.77147	31.67233	23.18807
24.4198	27.67647	19.0534	38.4012	23.6644	35.763	35.1654	35.19513	31.86527	23.4024
24.56393	27.8508	20.06113	38.64953	25.33747	35.7866	35.20273	35.31387	31.96273	23.63007
24.85293	28.9686	20.44673	38.74753	25.99673	35.87287	35.3022	35.5394	32.17033	23.7016
25.0408	29.7976	20.7202	38.84693	27.0148	35.89953	35.423	35.55967	32.39227	23.74753
25.12113	29.9036	21.38573	0	27.123	35.91	35.48606	35.8006	32.47087	23.84527
25.1918	30.0552	21.47573	0	27.43567	36.1572	35.529	35.90773	32.7538	24.57033
25.45353	30.22607	21.6628	0	31.5846	36.55947	35.95	37.12033	34.31207	24.89147
25.62793	30.29633	22.42647	0	31.84607	37.32107	37.23907	38.0234	34.63453	25.1682
26.1326	30.33513	22.52493	0	31.8884	37.404	37.795	39.00327	34.64227	25.5198
27.48807	30.46067	22.61713	0	32.54873	37.52533	38.8186	39.2326	34.82787	27.12893
27.6662	30.911	22.72487	0	32.7634	37.63713	39.10113	39.24513	35.1252	27.25927
27.7906	31.0316	22.751	0	32.8576	37.687	39.28027	39.28867	37.86693	28.7246
28.7194	31.21093	23.1112	0	33.595	37.9144	39.3858	39.47253	38.05947	29.076
29.75593	32.13673	23.695	0	34.44167	38.01607	39.45147	39.5678	39.70073	29.86493
30.68287	32.1792	24.12713	0	34.5874	38.07747	39.51853	39.69133	39.7506	30.10907
33.73727	32.21207	24.18513	0	35.39407	38.3934	39.55293	39.86633	39.81847	30.35907
33.91467	32.97467	24.44347	0	36.109	38.44733	39.602	0	39.9692	32.371
35.96527	36.78633	26.5596	0	36.33687	38.494	39.86633	0	0	32.4144
36.24014	37.1664	28.33153	0	37.26394	38.54827	0	0	0	32.98433
36.53	37.47867	29.40247	0	37.85793	38.61027	0	0	0	33.3574
36.8616	37.55393	30.6888	0	38.25846	38.805	0	0	0	35.22173
36.9224	37.5794	31.67073	0	0	38.8662	0	0	0	36.5902
37.1466	37.8318	31.8578	0	0	38.9342	0	0	0	37.2168
37.2114	37.94347	33.55847	0	0	39.63987	0	0	0	38.3262
37.23907	38.00673	36.14947	0	0	39.76307	0	0	0	38.825
37.66187	38.04233	36.3684	0	0	39.82493	0	0	0	39.54353
37.99627	38.2528	36.488	0	0	39.92147	0	0	0	0
38.38267	38.32273	36.7508	0	0	0	0	0	0	0
39.00807	38.61407	37.6678	0	0	0	0	0	0	0
39.04093	38.68947	38.52873	0	0	0	0	0	0	0
39.10133	38.8646	38.5378	0	0	0	0	0	0	0
39.15333	38.91293	38.6708	0	0	0	0	0	0	0
39.28047	39.0078	0	0	0	0	0	0	0	0
0	39.01227	0	0	0	0	0	0	0	0
0	39.5994	0	0	0	0	0	0	0	0
