# Supplementary material for: Neural manifolds for odor-driven innate and acquired appetitive preferences
Source: Nat Commun. 2023 Aug 5;14:4719. doi: 10.1038/s41467-023-40443-2 (PMC10404252; doi:10.1038/s41467-023-40443-2)
Supplement: Supplementary file 4 — Source Data [file 41467_2023_40443_MOESM4_ESM.zip › Figure2/2019613_right/ch8_11/text/two_oct_C5.txt]

0.08266667	0.3648	0.01173333	0.01386667	0.373	0.06626666	0.202	0.0058	0.2197333	0.2288
0.1552	0.4215333	1.619733	0.0976	0.4318667	0.1554	1.512533	1.1234	0.3442	0.2648
0.2691333	0.4649333	2.8256	1.4722	0.5016	0.4614	1.629867	1.378867	0.8022667	0.3086
0.4402	0.5288	3.5026	2.160667	0.5865333	0.5206	2.9502	1.592933	1.936267	0.3423333
0.4898667	0.5415334	4.0214	2.504467	0.7210667	0.5456	5.545467	1.732067	2.8336	0.4249333
0.9177333	0.7217333	4.545933	2.575533	0.9430667	1.454133	7.792267	2.006067	3.376	0.4734667
1.147333	0.758	4.627333	2.841	1.034333	4.3844	7.935266	2.1566	3.832133	0.5306666
1.539867	1.5116	4.752267	2.9786	1.107333	4.443933	8.272333	2.412067	3.9288	0.5756667
1.630733	1.575067	4.8156	3.240667	1.135733	4.493866	8.352134	3.537333	4.481933	0.6456667
1.732933	1.6282	4.886667	3.350067	1.195667	4.851867	8.423866	5.0624	4.582667	0.7376667
1.916867	1.736733	4.928067	3.4476	1.2368	6.523334	8.537267	5.069133	6.013333	0.7717333
1.987933	1.800933	4.972333	3.909467	1.467667	6.6724	8.5604	7.58	6.322134	0.8282667
2.130533	2.563333	5.015467	4.551133	1.72	8.060133	8.594267	9.6946	6.6212	0.9036667
3.648067	2.848533	5.102667	5.195267	2.2426	8.427267	8.7354	9.948466	7.3688	3.062267
5.337867	5.245867	5.139667	7.425734	2.353067	8.457533	8.8216	10.13933	7.553067	3.500467
7.822733	5.2868	5.172534	8.900467	2.4268	8.678	8.879267	10.3998	7.960067	3.586267
8.023	5.508067	5.3326	8.989933	2.618267	8.740267	9.015333	10.46253	8.3542	3.928067
8.078867	5.599733	5.364867	9.058666	3.410533	8.743134	9.163466	10.51847	8.526867	4.045133
8.3838	5.6836	5.408467	9.663333	5.086867	8.847067	9.2474	10.79233	8.597333	4.305666
8.706333	5.809	5.4468	9.823733	5.099	8.910133	9.2966	10.9538	8.740067	4.457533
8.7932	7.6696	5.4862	9.883866	5.197333	9.024734	9.415667	10.97213	9.168067	4.490133
8.915133	7.802067	5.5088	10.501	5.648	9.229333	9.526466	11.15987	9.176666	4.531667
10.16767	10.38873	5.549733	10.55073	5.720867	9.300933	9.633	11.29147	9.199933	4.6962
10.36967	10.50533	5.5772	10.75413	5.808466	9.3628	9.711066	11.6638	9.5198	4.832067
10.5344	10.5138	5.6344	10.8368	5.884467	9.3978	9.780666	11.76053	10.0946	4.931334
10.55893	10.56313	5.826	10.96093	6.606067	9.6694	9.9194	11.89427	10.34013	4.9984
10.59647	10.6242	5.879734	11.12033	6.732533	9.887733	10.13567	11.94047	10.38673	5.264333
10.63427	10.78713	5.995333	11.24133	7.087467	10.416	10.29393	11.94927	10.43033	5.507733
10.67353	10.84267	6.117267	11.33553	7.1554	10.49247	10.31787	12.07313	10.47773	5.515467
10.70947	10.96347	6.224867	11.3436	8.465533	10.52707	10.48973	12.2448	10.51687	5.575933
10.765	10.97147	6.359267	11.41627	8.553066	10.77613	10.5678	12.30153	10.5702	6.173467
10.85947	11.04113	6.5388	11.67213	8.649734	10.9414	10.69893	12.31207	10.58407	6.36
10.9996	11.108	6.701	11.7428	8.997933	10.95133	10.76647	12.56033	10.67933	6.419667
11.1434	11.2224	6.7204	11.7792	9.165334	11.0744	10.8586	12.65787	10.71373	6.428733
11.51747	11.43553	6.774734	11.917	10.06533	11.20807	10.99693	12.69673	10.8044	6.482
11.54533	11.516	7.179	12.09233	10.4592	11.3348	11.07547	13.00293	10.912	6.5136
11.60947	11.59967	7.5604	12.22707	10.497	11.49687	11.2838	13.12893	11.1082	6.5674
11.85233	11.7298	7.6252	12.3274	10.52627	11.6288	11.403	13.17373	11.18593	6.8318
11.92073	11.85753	7.743866	12.4056	10.5632	11.9886	11.43533	13.1792	11.23973	6.963467
11.98347	12.20133	7.7498	12.63733	10.66487	12.00233	11.7202	13.35547	11.38107	7.025667
12.38787	12.3086	8.143066	13.017	10.70873	12.09033	12.09067	13.44093	11.496	7.504933
12.4354	12.68813	8.998734	13.13327	10.859	12.10787	12.1316	13.65647	11.54793	7.613
12.5028	12.8708	9.8058	13.235	10.95	12.2026	12.39047	13.74793	11.629	7.746
12.9448	13.202	10.23773	13.3962	10.95607	12.24953	12.46547	14.09147	11.66193	8.115067
13.16187	13.2266	10.51767	13.47533	11.10333	12.71973	12.72073	14.2778	11.68567	8.195666
13.19253	13.38047	10.8354	13.54067	11.5694	12.9418	12.89967	14.39473	11.98073	8.428267
13.34333	13.40433	10.882	13.65993	11.8254	12.9856	13.77213	14.4784	12.02873	9.042334
13.5542	13.70747	10.88927	13.66713	12.01087	13.11027	13.96833	14.5784	12.08593	9.802067
13.58753	13.72007	11.06873	13.7534	12.1526	13.4438	14.04407	14.68667	12.25973	10.02607
13.6364	13.76027	11.21793	14.0042	12.31747	13.71927	14.10067	14.824	12.45327	10.13653
13.7442	13.98987	11.29533	14.07333	12.52687	13.8718	14.13167	14.925	12.63073	10.27827
13.82367	14.06493	11.616	14.65927	12.65127	13.96567	14.24053	15.746	12.7432	10.37133
14.07967	14.26633	11.89347	14.69407	12.739	13.9814	14.37907	16.57133	12.78007	10.4858
14.2762	16.12027	11.89913	17.08033	12.89907	14.11287	16.45193	16.8378	12.86093	10.6246
14.32247	17.227	12.03513	17.19413	12.96207	14.14213	19.78727	16.925	12.9966	10.69907
14.38713	17.28913	12.10233	17.6352	13.05467	14.2548	19.81727	17.0466	13.09347	10.7042
14.79913	17.5128	12.23993	18.43647	13.2072	14.3172	20.0262	17.12087	13.1486	10.834
15.92293	17.64007	12.73607	19.5934	13.3074	14.3676	20.63867	17.98053	13.3834	10.86533
15.93673	17.82247	12.7946	20.04407	13.46093	14.52353	20.8078	18.00293	13.656	10.9074
15.94573	17.898	12.84273	20.15233	13.518	19.19493	21.0982	18.0822	13.81107	10.94013
16.589	20.24053	12.85773	20.22467	13.71007	22.18453	21.2366	18.43753	13.94467	11.17753
16.6298	21.018	12.93873	20.55447	13.72473	24.6642	21.3222	18.64547	14.00367	11.5226
16.66967	21.17347	13.0384	20.94553	13.90173	25.90087	21.36053	18.94593	14.09953	11.94487
16.70093	22.405	13.14467	21.08753	14.05693	26.3442	21.44753	19.08827	14.17393	12.18073
16.7412	22.52667	13.78793	21.56267	14.1778	27.66273	21.5944	19.1824	14.44487	12.33827
16.7682	22.6216	14.01153	22.25713	14.3854	27.724	21.88513	20.5124	17.519	12.5252
16.79533	23.93287	14.1188	22.847	14.45993	28.28147	22.24167	20.70387	18.00253	12.61973
16.81953	24.02687	14.23867	22.91807	14.52113	28.33073	23.20407	20.89607	18.02413	12.749
16.843	25.0936	16.5938	22.99267	14.69007	28.35047	23.51067	20.9824	18.36607	12.96527
16.86913	25.34793	18.54647	23.22047	14.78633	29.08413	23.54693	21.03327	18.77407	13.0414
16.91413	25.8602	18.728	24.6416	17.3202	29.14687	23.6264	21.58993	18.83727	13.16213
16.94387	27.0342	18.9372	25.05213	18.1624	29.63673	25.57333	21.91187	18.97633	13.2288
16.97927	27.69113	18.9658	25.16453	19.85113	30.77	25.77207	22.6016	19.06393	13.2806
17.01747	31.40987	19.07673	25.857	20.75673	30.80347	25.77547	24.27793	19.1166	13.3184
17.0902	32.03207	19.18267	27.9004	20.8678	32.6478	25.85867	24.3782	19.24553	13.4506
17.1578	32.4242	19.2876	27.9034	21.29793	32.6884	25.9568	25.1486	19.3096	13.48093
17.25727	32.53773	22.22833	28.38167	21.42013	33.82147	26.33407	26.019	19.38433	13.76633
17.34513	32.5992	22.56927	31.00073	21.80513	33.83487	26.458	26.12333	19.5284	14.0248
17.63	33.4648	25.28287	31.0368	22.62793	33.93107	28.1136	26.18967	20.12913	15.62307
17.75307	33.4992	26.23867	31.58727	24.2428	34.31	28.21547	26.941	22.14013	15.89113
18.169	34.52753	26.85527	31.6056	24.41407	34.42133	28.3064	27.1444	22.939	16.57513
18.24687	34.62533	26.93627	31.68893	24.50627	34.49007	28.9948	27.73047	23.18967	16.65367
18.35227	34.65933	27.233	31.82213	24.61867	34.73687	29.06007	27.90953	23.21087	20.51693
18.44567	34.73307	27.29613	31.94807	24.83213	34.82147	29.15947	28.5544	23.3008	22.98667
18.53433	34.8174	27.36533	32.06827	24.89733	34.9004	29.22407	29.56627	23.36513	23.13727
18.6514	34.86553	28.0924	32.2198	24.9824	36.18087	29.37687	29.8962	25.09433	23.32407
18.74807	35.12867	28.91193	32.30793	25.276	36.36	29.45827	30.30533	25.91173	24.4244
18.7886	35.17907	29.27167	32.38206	25.3272	37.2394	29.5994	30.94527	26.0324	24.70987
18.89913	35.232	29.37993	32.41693	25.89853	38.53533	29.7744	33.54373	26.03973	25.6788
18.91213	35.3528	29.71387	33.80027	27.04407	38.5924	29.8756	33.69433	26.09107	30.15153
19.35433	35.41427	30.2602	33.86927	27.1954	38.73893	30.163	36.05167	26.12233	31.16747
20.31113	35.49434	31.65847	33.97387	27.31693	38.75653	30.2104	36.27547	26.12967	31.38567
23.69013	35.66227	33.0634	34.71087	27.5236	38.81413	30.21433	37.09033	26.16533	33.85907
25.40327	35.9044	33.10007	34.716	28.6704	38.8582	30.27993	37.418	26.3596	33.92267
25.50487	36.07787	33.22807	34.82787	30.577	38.88213	30.33007	38.2376	26.383	34.03
26.8166	36.0966	34.02934	35.2178	30.992	38.98227	30.42127	38.3466	26.44113	34.17693
26.85287	36.22153	34.29113	37.63927	31.1764	39.09167	30.43867	39.16053	26.83953	34.50706
26.9618	36.40453	34.4134	37.72753	31.25713	39.139	30.49407	39.46593	31.59027	34.57547
26.9932	36.485	34.71	37.81613	33.22687	39.2122	30.53507	39.53333	31.72907	34.8784
27.04033	36.54773	34.8768	39.1886	35.43407	39.23886	30.59087	39.64847	32.21907	35.00027
27.16493	36.65467	35.33587	39.50267	35.87953	39.26126	30.83167	39.73673	32.26767	35.07273
27.1724	38.0142	35.55827	39.85787	35.99507	39.3092	30.92207	39.89647	33.16467	35.0754
27.25547	38.5638	35.62447	39.95687	0	39.51453	30.96907	0	33.96373	35.1518
30.19693	38.79753	36.76427	0	0	39.63493	31.0192	0	34.4314	35.62747
30.29893	38.88527	38.93447	0	0	39.93287	31.42587	0	34.5102	35.69327
30.4542	39.19787	39.6998	0	0	0	31.59113	0	35.06993	35.7866
30.74873	39.2878	0	0	0	0	35.13527	0	35.45493	36.6142
30.85947	39.433	0	0	0	0	35.74487	0	38.00153	36.86213
30.95013	39.67553	0	0	0	0	35.9862	0	38.75347	37.72967
31.09287	39.71667	0	0	0	0	36.0364	0	0	37.924
31.22473	39.83147	0	0	0	0	36.0782	0	0	39.55753
31.2992	0	0	0	0	0	36.278	0	0	0
31.64953	0	0	0	0	0	36.33473	0	0	0
32.16867	0	0	0	0	0	36.41767	0	0	0
32.29353	0	0	0	0	0	36.46993	0	0	0
32.3652	0	0	0	0	0	36.63967	0	0	0
32.54293	0	0	0	0	0	36.78853	0	0	0
32.67833	0	0	0	0	0	37.06813	0	0	0
32.70493	0	0	0	0	0	37.57033	0	0	0
32.75593	0	0	0	0	0	38.25247	0	0	0
32.86386	0	0	0	0	0	38.3068	0	0	0
32.91027	0	0	0	0	0	38.3768	0	0	0
32.942	0	0	0	0	0	38.59053	0	0	0
32.98547	0	0	0	0	0	38.79033	0	0	0
33.04753	0	0	0	0	0	38.8384	0	0	0
33.43873	0	0	0	0	0	38.8584	0	0	0
33.5172	0	0	0	0	0	38.9166	0	0	0
33.59627	0	0	0	0	0	38.96313	0	0	0
33.75433	0	0	0	0	0	39.036	0	0	0
33.84547	0	0	0	0	0	39.07487	0	0	0
33.9542	0	0	0	0	0	39.1194	0	0	0
34.00146	0	0	0	0	0	39.1486	0	0	0
34.199	0	0	0	0	0	39.24533	0	0	0
34.2742	0	0	0	0	0	39.32127	0	0	0
36.13827	0	0	0	0	0	39.33327	0	0	0
36.19733	0	0	0	0	0	39.3632	0	0	0
36.41007	0	0	0	0	0	39.46013	0	0	0
36.4448	0	0	0	0	0	39.5102	0	0	0
36.5234	0	0	0	0	0	39.59853	0	0	0
36.61813	0	0	0	0	0	0	0	0	0
36.75347	0	0	0	0	0	0	0	0	0
36.81787	0	0	0	0	0	0	0	0	0
36.87354	0	0	0	0	0	0	0	0	0
36.92913	0	0	0	0	0	0	0	0	0
37.7058	0	0	0	0	0	0	0	0	0
38.1528	0	0	0	0	0	0	0	0	0
38.3528	0	0	0	0	0	0	0	0	0
38.86007	0	0	0	0	0	0	0	0	0
38.9166	0	0	0	0	0	0	0	0	0
38.981	0	0	0	0	0	0	0	0	0
39.00393	0	0	0	0	0	0	0	0	0
39.02547	0	0	0	0	0	0	0	0	0
39.22233	0	0	0	0	0	0	0	0	0
39.59187	0	0	0	0	0	0	0	0	0
39.60266	0	0	0	0	0	0	0	0	0
39.88167	0	0	0	0	0	0	0	0	0
39.956	0	0	0	0	0	0	0	0	0
