# Supplementary material for: Neural manifolds for odor-driven innate and acquired appetitive preferences
Source: Nat Commun. 2023 Aug 5;14:4719. doi: 10.1038/s41467-023-40443-2 (PMC10404252; doi:10.1038/s41467-023-40443-2)
Supplement: Supplementary file 4 — Source Data [file 41467_2023_40443_MOESM4_ESM.zip › Figure2/2019613_right/ch8_11/text/two_oct_C4.txt]

0.9993333	0.2106	1.208	0.05986667	1.415133	5.195667	0.8482	0.3115333	1.263133	1.175333
3.275867	0.3612	1.289467	3.152733	2.937667	5.366333	1.069933	1.703067	1.2768	1.566067
3.3248	1.5934	2.733467	3.803133	3.570867	6.473267	1.3882	4.830733	2.2034	1.825933
5.131134	2.647067	2.8644	5.4228	5.338733	6.494733	1.626	6.824934	2.3038	2.4012
5.365733	2.766333	3.351867	6.853133	6.1356	7.375333	1.806267	7.424	2.606467	2.494667
7.971133	5.6432	3.859933	10.6904	6.252733	9.330067	2.5238	8.2428	3.080733	4.960733
8.264334	5.8222	3.943733	11.01013	6.2956	15.33993	7.39	9.4722	4.334267	5.751
10.2944	5.915333	5.520333	11.31667	6.3086	15.3982	8.199	9.9548	4.579733	6.219
13.8892	6.858467	5.680333	11.40493	6.395667	16.30413	9.193933	10.0494	6.567934	7.461867
14.0734	6.909266	6.0282	11.51333	7.080534	16.39987	11.16507	10.1714	8.2736	12.34167
15.0326	7.0254	6.499467	11.7314	7.231467	16.45393	15.126	11.11647	8.923	12.84193
15.22227	8.208134	6.634333	12.7208	8.465934	16.67053	15.2026	11.19027	13.7904	13.52787
15.48233	9.088467	8.2538	13.00967	9.537133	16.8422	15.2536	11.22013	15.60527	16.01333
15.63507	9.590266	10.98567	14.24353	9.878734	17.14427	16.39607	13.6254	15.73813	16.0916
16.43867	12.169	11.22633	14.36953	10.1742	17.8976	16.5038	15.07467	16.3718	17.56713
16.9394	12.17333	13.58587	15.8986	10.24407	18.15667	16.51633	15.53607	16.83413	18.409
17.25187	15.2992	13.7292	15.9516	11.01987	18.4384	17.687	16.0802	16.97387	18.57993
17.7566	15.45733	14.9566	16.30027	14.19793	18.44533	17.7058	16.17393	17.92547	18.79553
18.08313	16.15093	15.08987	16.59853	15.5646	18.85707	18.04227	17.49	18.16973	19.93867
18.18507	16.57147	15.19947	16.7888	16.3678	19.68467	18.20587	17.7348	18.24747	20.05633
18.33287	16.6306	15.823	17.0206	16.78773	19.85073	18.2206	18.28467	18.55413	21.90033
18.39147	17.0404	16.5602	17.39307	16.85573	20.52313	18.9984	18.42487	18.87053	24.16633
18.8266	17.6016	16.79773	18.37933	17.2038	22.08667	19.10987	18.596	19.21287	24.799
18.88973	17.6776	16.85633	18.4708	18.14987	23.6712	19.35853	19.2496	19.3648	25.73873
19.43407	19.1778	17.16887	18.51027	18.224	23.81093	19.49233	19.28647	20.07	27.60767
19.52167	19.41187	17.8056	18.72213	18.3342	24.13207	20.43187	19.54987	20.15107	27.9194
19.95453	22.13747	17.92907	19.22453	18.8116	24.27793	20.8882	19.8028	20.3336	28.16147
21.1714	23.18367	18.1178	19.4316	23.19613	25.48033	21.2162	20.67127	20.7412	28.31533
21.32967	24.10173	18.164	19.54167	23.7362	25.53447	21.75633	20.67867	20.84553	28.35553
21.63893	24.15273	18.25267	19.71733	23.99767	25.58907	22.53547	20.7688	21.7486	29.15287
22.57227	24.4994	18.33687	20.68347	25.03573	25.6656	22.64373	20.82893	22.02887	29.95507
23.1182	24.8448	18.6404	20.73387	25.8664	26.6496	22.73633	21.09547	22.8794	29.99513
23.18913	25.9894	18.7386	21.55273	27.91727	26.65507	22.87007	21.57113	23.29713	31.34073
23.36247	26.17333	18.83287	22.32207	28.6988	28.34647	23.2152	21.76493	23.41207	31.4072
23.4344	26.56413	19.3998	22.38113	28.724	29.6898	23.25247	22.42073	23.82807	32.92407
23.64993	26.6352	21.969	22.44947	30.6336	29.725	23.4366	22.48287	29.18893	34.66347
25.89447	27.1998	22.26667	22.55333	31.61073	32.5486	24.27247	23.55427	36.59767	35.14253
26.20553	30.79747	24.117	23.19373	31.78187	32.99714	24.82993	24.2496	38.4854	35.504
27.55047	31.04373	24.30007	23.4706	32.00607	33.50307	25.2728	26.85273	0	35.60573
27.62687	33.0418	24.36667	24.06473	32.271	34.10227	25.38133	29.4386	0	35.94113
28.72247	33.794	24.4176	24.49433	32.36873	38.70133	25.42173	29.8522	0	36.42473
28.90053	34.50627	24.88773	24.62653	32.412	39.467	25.5578	29.97013	0	37.826
29.28927	34.54087	25.03387	25.65727	32.7318	0	25.72933	30.2942	0	38.95733
30.30247	34.57693	25.16047	25.7362	33.0694	0	26.39007	30.54813	0	0
31.1528	38.04993	25.62687	27.58107	33.2068	0	27.99793	31.30187	0	0
31.4744	39.07313	26.98613	27.65993	34.17347	0	28.3858	31.47027	0	0
31.77527	0	27.06727	27.74067	34.41633	0	32.7198	33.66587	0	0
33.2992	0	27.59047	29.16533	34.84747	0	33.3192	34.09053	0	0
33.64267	0	29.54127	29.47947	35.8734	0	33.6076	36.23367	0	0
34.09493	0	30.52773	30.17753	36.5542	0	34.4344	36.5724	0	0
35.76713	0	31.99853	32.16873	36.60987	0	34.70187	38.8932	0	0
36.11433	0	32.06027	32.84113	36.78907	0	34.768	38.95133	0	0
36.1318	0	32.26966	33.0852	37.1638	0	35.4704	0	0	0
36.3012	0	32.76933	33.4106	37.32713	0	36.85113	0	0	0
37.01273	0	32.8654	33.55247	37.41427	0	37.72887	0	0	0
38.08607	0	33.79867	33.74873	37.56387	0	39.02053	0	0	0
38.4244	0	35.0858	34.07087	37.87453	0	39.29087	0	0	0
39.30567	0	37.612	34.28473	37.98693	0	0	0	0	0
39.31367	0	0	34.374	38.02673	0	0	0	0	0
0	0	0	34.69007	38.47987	0	0	0	0	0
0	0	0	35.6982	39.93387	0	0	0	0	0
0	0	0	36.19613	0	0	0	0	0	0
0	0	0	36.90473	0	0	0	0	0	0
0	0	0	37.90753	0	0	0	0	0	0
