# Supplementary material for: Neural manifolds for odor-driven innate and acquired appetitive preferences
Source: Nat Commun. 2023 Aug 5;14:4719. doi: 10.1038/s41467-023-40443-2 (PMC10404252; doi:10.1038/s41467-023-40443-2)
Supplement: Supplementary file 4 — Source Data [file 41467_2023_40443_MOESM4_ESM.zip › Figure2/2019613_right/ch8_11/text/ger_C6.txt]

0.5335333	0.6695333	0.2436667	0.2328	0.8238	0.1442	0.07353333	1.085667	2.763667	0.0972
0.5724667	1.108867	0.3345333	0.2898667	1.149133	0.2266	0.3904	1.501067	2.8632	0.6465333
0.6602666	1.1832	0.6424	0.6928	1.328667	1.6356	0.4318	1.563467	3.576333	0.7657334
0.7489333	1.3084	1.006733	0.7526667	2.0838	2.265667	0.5199333	2.105467	3.823867	2.613533
0.9805334	1.756067	1.328067	0.8588667	3.331067	3.277333	0.9944	2.2388	3.891667	2.7144
1.336533	1.840267	1.362867	0.9209333	3.3932	4.843733	1.509933	2.3696	4.031	2.898267
1.526733	3.714533	1.460933	1.021133	3.5148	5.3288	2.373333	3.389267	4.110466	2.9566
1.589667	4.1608	3.109733	1.097533	5.326334	5.494	3.2486	3.732667	4.2338	4.775533
1.671267	4.229333	3.215267	1.242867	5.421467	5.600934	3.6576	3.935933	5.300667	4.9558
1.7574	4.3664	6.139133	2.326867	6.220733	6.088067	4.304934	3.986933	5.572333	5.035867
1.822133	4.5478	6.2696	2.5178	6.9952	6.348533	5.514467	4.0712	7.413466	5.2136
1.8762	4.6	6.488	3.203267	7.302667	6.6898	5.718867	4.2408	8.662666	5.713133
2.961267	4.742133	6.590267	3.341733	8.854466	7.901333	5.7868	6.149734	8.744	5.834733
3.6794	4.8188	8.189333	3.386333	9.4172	8.830466	5.864333	6.382867	9.579267	6.1298
3.956733	5.414134	8.4488	3.451667	10.13187	9.781934	5.901	6.440067	9.887267	6.827734
5.637466	5.539467	8.556467	3.498733	10.50547	10.0044	6.6168	6.5086	9.941867	7.673333
6.3918	5.742	8.684067	3.5866	10.9336	10.11307	6.941333	6.8262	10.97827	8.054067
6.597333	5.9038	9.188267	3.619933	11.14287	10.34707	7.149	6.920533	11.18987	8.474334
6.672667	5.982666	9.753134	3.6584	11.35667	10.5586	9.100933	7.171267	12.7736	8.496734
7.088067	6.137733	9.797733	5.032267	11.45967	10.61807	9.1944	9.6834	14.85633	8.527066
7.7322	6.2552	11.18113	5.114267	11.5302	10.6778	9.3568	9.766334	16.2266	8.578867
8.2872	6.331467	11.81073	5.159534	11.64707	10.7474	9.901934	9.9002	16.8256	8.604867
8.3364	6.468867	12.00313	5.275133	12.13313	11.27527	10.5136	10.23873	17.16773	9.5968
8.6592	7.332467	12.11467	5.472067	12.37933	12.27473	11.34473	10.92133	17.3696	11.2872
9.387733	7.5046	12.18127	5.523133	12.73207	12.3774	14.04453	11.7286	18.341	11.446
9.791266	9.426666	16.50527	5.5598	13.0878	12.57067	14.1482	12.4104	18.47173	12.3248
9.839067	9.734134	17.2566	5.6222	13.4462	13.213	14.3812	12.5404	18.50787	12.41807
10.0858	10.02333	17.7364	5.694067	13.51233	13.42267	14.93193	12.86813	18.5654	14.25587
10.16693	10.14247	17.8138	5.724667	13.6294	13.87653	15.00067	13.471	18.64853	14.2728
10.9628	10.24747	18.518	5.757333	13.6956	13.93427	15.5676	13.90653	18.86367	14.78533
11.03953	10.73313	21.6732	5.870067	13.74293	14.38	15.78253	13.94433	18.936	14.94907
11.044	12.09373	24.04413	5.906267	13.8046	14.44093	15.9366	14.05293	19.25433	15.38847
11.1242	12.64733	24.10707	8.055067	13.88493	14.9006	16.69767	14.1476	20.71253	15.4196
11.83073	12.73847	25.41567	8.8046	14.24767	15.027	16.75233	14.79893	20.7844	15.60773
11.91853	12.85467	27.17093	9.602467	14.67953	15.09753	16.8136	15.445	20.89627	15.7926
12.00547	13.77433	28.3026	10.3908	14.80873	15.1558	16.87413	15.68827	20.9454	15.85133
12.41927	13.91887	30.94047	11.66513	14.89053	15.28033	17.23133	16.60907	20.9928	15.91227
12.56547	14.01653	31.89753	12.04427	15.13093	15.5664	17.2718	19.26613	21.05673	15.95687
12.6672	15.3444	31.9798	12.33853	16.24927	15.65813	18.019	19.30933	21.113	16.47887
12.8582	15.40613	34.52227	13.77633	16.3712	16.4186	18.243	19.68773	21.1674	18.83407
13.051	15.5312	34.62893	15.36727	16.4374	16.52407	19.79613	20.5842	21.24133	18.87967
13.0546	15.58793	34.8806	16.06353	17.70873	17.06087	19.88253	20.62813	21.3074	18.98653
13.17	17.28467	35.22233	16.8004	19.2622	17.60293	20.0994	20.70487	21.37447	19.35553
13.56293	17.953	35.5932	16.87433	19.78607	18.18687	20.16813	21.246	22.0912	19.5112
13.60367	18.02273	36.5984	19.15173	20.34027	18.57433	20.25	21.68	22.73807	19.63167
13.6488	18.09993	38.03093	19.42693	20.43667	18.6426	20.3098	23.23893	23.07093	19.86533
14.65393	18.16673	38.1382	19.50313	20.664	18.68307	20.5024	23.52013	23.123	19.94053
14.7374	18.21393	38.4092	19.9832	21.6916	19.37093	20.5906	23.8052	23.67067	20.24027
14.91287	18.2436	38.64693	20.12933	22.749	19.52913	20.6616	24.44087	23.70873	20.36073
15.16333	18.5284	0	20.31187	22.87733	19.64033	20.79453	24.4966	23.7756	20.41453
16.49467	19.099	0	20.368	22.98907	19.6898	20.9034	24.57907	23.8302	21.22167
16.56187	19.3758	0	20.8886	23.03707	19.76413	21.0152	24.6236	23.96707	21.4182
16.66593	20.51647	0	21.18333	23.12147	20.9494	21.28047	25.895	24.8104	21.54873
17.3044	20.57553	0	21.23433	23.30427	23.07113	21.32067	26.37573	24.84007	21.60287
18.1988	20.79113	0	22.6376	23.97527	23.12293	21.41933	27.0222	24.86493	22.33567
18.3184	22.82253	0	23.016	24.338	23.474	21.5854	27.03873	24.92467	22.4146
18.37407	22.94707	0	23.24713	24.49367	23.96167	21.64413	27.11207	25.0428	22.81473
18.4944	23.00847	0	23.39793	24.62007	25.73813	22.3204	27.19427	25.28747	23.29467
18.58767	23.0744	0	23.47913	24.72767	25.79293	22.39893	27.41327	25.6738	23.68513
18.97853	23.47533	0	23.9882	25.29553	26.7548	22.52867	27.48453	25.70867	24.04907
19.0346	23.58113	0	24.24853	25.3646	27.29493	22.5558	28.2082	25.90933	24.11727
19.1422	23.7398	0	24.30927	25.885	27.5932	23.1954	30.5886	27.11107	24.23013
19.72673	25.19993	0	24.38953	25.97793	27.95507	23.25487	30.77933	27.16567	24.4812
19.78973	25.2284	0	24.45287	26.3612	28.0994	23.78007	31.46153	27.26887	24.88567
19.847	25.28773	0	24.9816	26.9342	28.6568	23.95253	31.59253	27.4122	24.935
19.92133	25.96953	0	25.20867	28.65107	28.91147	26.22753	31.84473	28.20067	25.0316
20.00147	26.39247	0	25.54153	28.72593	29.01793	26.23053	31.9292	29.5036	25.1502
22.7108	26.72213	0	26.175	28.82033	30.0876	26.35273	31.9722	29.585	25.61073
22.9438	26.8192	0	26.23193	28.909	30.27427	26.5096	32.86173	29.68847	25.75527
23.0242	26.9248	0	26.33413	28.93573	31.7054	26.66153	33.5822	29.72927	26.26113
23.72473	26.99553	0	26.34113	29.09507	32.4222	26.88573	33.6848	29.78573	26.36407
24.0194	27.03507	0	26.41627	29.20307	32.84767	27.0552	33.77733	30.95073	26.7024
24.4552	27.1888	0	26.53173	29.50973	32.9424	27.24473	34.21553	32.61666	26.74073
24.59107	27.34987	0	26.64607	30.25953	32.95493	27.79993	34.86433	34.8134	26.8838
25.58993	27.52233	0	26.72747	30.3076	33.13433	27.85033	35.63486	35.34307	28.2106
25.6668	28.11933	0	27.04627	30.38227	33.2992	27.95	35.76847	36.63927	28.87567
26.42107	28.2352	0	27.92727	30.54373	33.76747	28.00427	36.19413	36.8094	29.564
26.60127	28.60073	0	27.99647	31.6022	33.861	28.1848	38.05847	37.0544	29.6272
26.99413	28.7054	0	28.70667	31.68007	33.9356	28.21007	38.27327	37.09467	29.763
27.06513	29.26893	0	28.84507	31.7476	33.9716	28.33507	38.58587	37.42213	30.1556
27.10987	29.95027	0	29.36793	32.41887	34.0268	28.4094	38.77753	37.99773	30.56947
27.39207	30.7794	0	31.13873	32.4778	34.1222	28.46433	38.9418	38.97533	31.08187
27.44467	31.48147	0	31.22333	32.55787	34.25867	28.60647	39.0696	39.4214	31.603
28.545	32.04013	0	31.474	32.67167	34.40753	28.65953	39.6376	39.98507	31.91793
28.59447	32.09613	0	31.65747	32.83813	34.50393	28.93667	39.71507	0	33.87506
28.64393	33.07773	0	31.81953	32.95727	34.653	30.6524	0	0	33.9314
28.9592	33.45707	0	31.86507	33.5314	35.18953	31.39573	0	0	34.11393
29.0936	33.77947	0	32.12354	33.80173	35.28547	31.52047	0	0	34.257
29.56393	33.95533	0	32.81733	35.3326	35.3258	32.30353	0	0	35.05067
30.39573	34.45153	0	32.8922	35.9484	35.423	33.11333	0	0	36.57627
31.44353	34.68553	0	33.29573	36.7326	35.502	33.238	0	0	37.96233
31.94667	34.74073	0	33.83473	36.80593	35.63227	33.2868	0	0	38.64
32.0672	34.8122	0	34.0194	36.98967	35.92167	33.48133	0	0	38.70087
32.22653	35.47513	0	34.44007	37.03793	36.08947	33.6988	0	0	38.7456
32.95147	35.59807	0	34.4674	37.077	36.35093	33.74487	0	0	39.12993
33.08247	36.08027	0	36.03987	37.1234	36.40087	34.40133	0	0	39.4094
33.1192	36.451	0	36.27067	37.18013	36.67413	34.61553	0	0	39.51254
33.1906	36.52473	0	36.35033	37.2364	36.71253	34.90813	0	0	39.6108
33.23913	36.92807	0	36.54147	37.7356	36.9714	35.36887	0	0	39.65613
33.3422	37.16973	0	36.97367	37.84647	37.5484	36.24927	0	0	39.72993
33.44893	37.2348	0	37.90273	38.2712	37.8548	36.76793	0	0	0
33.56187	37.42187	0	38.17567	38.5238	38.23633	36.83967	0	0	0
33.73734	38.05953	0	39.96427	38.61493	38.55687	36.98613	0	0	0
33.92873	38.22766	0	0	38.7358	0	37.782	0	0	0
34.18667	38.40453	0	0	0	0	38.40027	0	0	0
35.49453	39.32	0	0	0	0	38.4316	0	0	0
36.46827	39.37453	0	0	0	0	38.47707	0	0	0
36.63766	39.45	0	0	0	0	38.55027	0	0	0
37.42793	39.53347	0	0	0	0	38.75767	0	0	0
38.36853	39.90173	0	0	0	0	38.78347	0	0	0
38.45673	0	0	0	0	0	38.8274	0	0	0
0	0	0	0	0	0	39.47047	0	0	0
0	0	0	0	0	0	39.53393	0	0	0
