# Supplementary material for: Neural manifolds for odor-driven innate and acquired appetitive preferences
Source: Nat Commun. 2023 Aug 5;14:4719. doi: 10.1038/s41467-023-40443-2 (PMC10404252; doi:10.1038/s41467-023-40443-2)
Supplement: Supplementary file 4 — Source Data [file 41467_2023_40443_MOESM4_ESM.zip › Figure2/2019613_right/ch8_11/text/neem_C4.txt]

0.7504666	0.4016667	0.76	0.3069333	0.4783333	0.0278	0.3742667	2.386733	0.176	2.0818
2.1624	0.5977333	1.337067	2.1324	0.6274667	0.1119333	0.5944	3.432467	0.5300667	3.672733
2.3498	1.9328	1.647067	2.7674	1.507067	0.1364	1.006267	4.480134	2.312667	3.829133
2.523867	3.151733	1.747333	2.8314	1.9662	1.615133	1.102	4.733133	3.137333	4.106333
3.528933	4.2968	1.792467	3.6804	2.130133	2.541133	1.227733	4.8652	3.8412	4.3586
4.5616	4.471867	2.3246	3.895333	2.336533	2.632267	1.725133	4.987134	4.898733	4.530533
4.637133	5.314333	3.2972	4.138467	3.798867	3.302467	1.815667	5.021266	6.549	4.799267
6.392467	5.532267	4.708066	4.2814	4.235333	6.444334	2.563733	5.077267	8.040733	5.285533
6.839933	5.5458	5.0256	5.681667	4.284733	6.5652	3.4558	5.147733	8.3728	5.435467
7.3902	5.5824	5.773	7.188334	4.740667	6.938933	3.686467	7.269067	8.851733	5.732333
7.5542	6.711867	6.190267	8.648733	5.136	7.508067	4.288533	7.708066	9.130733	5.822866
7.622467	6.984733	6.349333	9.4184	5.657866	8.294267	4.365	8.0536	9.2054	6.445133
9.1006	7.4984	6.360466	9.608733	5.679867	9.680734	5.514534	8.693666	9.3466	7.009133
9.295934	7.8092	6.379066	9.634733	7.5136	9.8592	5.659934	9.2296	10.0234	8.341467
9.6524	8.314067	6.4718	9.785466	7.865334	11.84633	8.0296	12.83533	11.02153	8.745267
12.04053	8.86	6.5852	10.465	8.051467	12.36593	8.716133	15.0968	12.32653	11.05947
13.88	9.5026	6.8022	11.113	8.213133	12.69593	8.802466	15.92107	12.74013	13.07593
13.94333	10.80753	7.7564	11.2832	10.77533	15.11127	9.398533	16.3434	12.90227	14.5978
14.08227	12.95087	7.929733	11.54933	11.10653	15.14207	13.18493	16.71493	13.51567	14.674
14.89107	13.87013	8.614933	12.20227	12.51873	16.126	13.48973	17.47127	14.09473	14.8818
15.10413	14.46107	8.8242	12.379	13.84887	16.39087	14.44053	17.47407	14.17533	14.94213
19.97173	15.3488	9.64	12.5572	14.10647	16.76913	15.17167	17.65293	15.0152	15.08147
22.86487	15.43053	12.39633	12.74167	15.03847	18.6694	15.2224	17.70507	15.03133	15.75033
23.08147	16.68653	12.65367	12.79967	16.2056	19.17093	15.66687	18.35	15.1912	17.18967
24.2472	17.1738	12.82413	12.88727	16.24533	19.41747	16.05873	18.44607	15.72053	17.31187
24.96507	17.29	13.06893	13.1258	16.3512	19.44687	16.3442	18.9186	15.7772	17.94733
25.2464	17.66767	13.66813	14.2848	16.79973	19.63967	16.3978	19.3502	16.00967	18.82027
25.6992	18.31413	13.89173	14.90853	17.28	19.77653	16.73193	19.4094	16.48427	19.815
26.09927	18.37527	14.0426	15.02553	17.39753	21.41093	16.75907	20.3624	20.71127	20.44213
27.41267	18.70173	14.15427	16.09173	17.46333	21.85673	17.21333	20.62887	22.3694	20.5128
29.3822	18.74447	14.34347	16.37347	17.7588	23.66933	19.531	20.715	22.37367	20.62027
29.4754	20.10353	14.82593	16.9432	17.8404	23.8072	20.49353	20.80513	22.6944	21.02453
30.64073	20.30193	16.46007	17.41947	18.31887	24.1462	20.93967	20.91333	22.7132	21.3186
30.78627	22.2322	17.3702	18.03033	18.43613	24.39487	21.1314	21.295	23.01013	21.34653
30.9912	22.28793	17.5874	18.09727	19.06987	24.76333	21.31427	25.16433	23.9714	21.62487
31.18633	22.48153	17.64087	18.42	19.12587	26.69227	22.1076	25.7756	25.97033	21.76287
31.61747	22.71153	17.85807	18.5846	19.90633	26.79387	22.52207	25.9472	28.3172	22.08553
31.85433	22.74727	19.1206	19.32507	20.26707	27.01367	22.95727	26.38953	29.4312	22.15227
33.14413	23.27453	19.68047	19.34013	20.47287	29.4406	23.37853	26.55607	30.91127	22.81307
33.52687	23.2922	22.21233	19.82173	20.6052	30.85807	23.9938	27.85793	32.06833	22.927
34.08733	25.67827	22.3258	19.83693	20.7762	30.98073	24.1504	27.9934	32.30867	23.76933
34.1508	27.903	23.57233	20.593	20.7976	32.20373	24.49307	29.4138	32.3262	23.8268
36.5612	28.167	24.3488	20.72367	20.85387	32.24893	25.37967	29.4982	33.4774	23.9204
36.75573	28.23187	24.5382	20.93733	21.15373	32.5568	26.1832	30.57833	33.97087	24.39293
0	29.46867	26.643	21.00833	21.18747	33.0938	26.72007	31.26947	34.43527	24.50287
0	30.20513	27.75787	21.07107	21.9434	33.47993	27.47967	34.57747	37.5364	25.09413
0	30.2694	28.3826	21.3402	22.51233	35.8006	28.95973	34.87233	38.3542	27.18133
0	30.39347	28.59307	22.9154	22.5456	37.0848	30.8838	37.14407	39.01473	27.225
0	30.57847	28.6724	24.33973	22.6458	37.2504	31.28127	38.30307	0	27.96627
0	31.01953	29.1482	24.52827	23.0484	37.61253	31.67947	38.40833	0	28.05027
0	32.0362	29.98067	25.35547	23.354	37.634	33.76213	0	0	30.6956
0	32.6248	32.68093	25.5112	23.71713	38.98454	34.48533	0	0	31.70453
0	33.70587	35.27227	26.278	23.7566	39.55227	34.62074	0	0	32.0462
0	34.53087	36.4186	26.64187	23.9376	0	35.05793	0	0	32.2608
0	34.70067	37.59167	26.8382	24.12327	0	35.4906	0	0	32.52293
0	34.78487	38.21646	27.288	24.48573	0	36.0932	0	0	32.651
0	35.28633	38.5714	27.47727	24.5982	0	36.19193	0	0	32.87907
0	35.31507	38.8724	29.73493	25.04693	0	36.76453	0	0	33.66053
0	35.4232	39.4898	29.8648	25.45413	0	37.97833	0	0	34.00134
0	35.82967	39.82587	29.95293	25.56893	0	39.496	0	0	34.2676
0	37.63927	0	30.08553	27.70787	0	39.94413	0	0	34.6978
0	38.68247	0	30.45013	28.5904	0	0	0	0	34.8904
0	39.40533	0	31.21707	28.7966	0	0	0	0	35.203
0	39.48347	0	31.71127	29.0956	0	0	0	0	35.35887
0	0	0	31.77647	32.00233	0	0	0	0	35.37667
0	0	0	32.08953	32.24627	0	0	0	0	36.3304
0	0	0	32.55607	32.45447	0	0	0	0	36.8306
0	0	0	33.7876	32.57393	0	0	0	0	37.85373
0	0	0	34.905	33.97173	0	0	0	0	38.18487
0	0	0	35.233	35.542	0	0	0	0	38.4274
0	0	0	35.82073	36.94633	0	0	0	0	38.63593
0	0	0	35.95673	37.293	0	0	0	0	39.81307
0	0	0	37.16607	37.6362	0	0	0	0	0
0	0	0	37.2114	38.30153	0	0	0	0	0
0	0	0	37.71853	38.6554	0	0	0	0	0
0	0	0	37.9848	39.5708	0	0	0	0	0
0	0	0	38.3922	0	0	0	0	0	0
0	0	0	38.6944	0	0	0	0	0	0
0	0	0	38.83727	0	0	0	0	0	0
0	0	0	39.72	0	0	0	0	0	0
