# Supplementary material for: Neural manifolds for odor-driven innate and acquired appetitive preferences
Source: Nat Commun. 2023 Aug 5;14:4719. doi: 10.1038/s41467-023-40443-2 (PMC10404252; doi:10.1038/s41467-023-40443-2)
Supplement: Supplementary file 4 — Source Data [file 41467_2023_40443_MOESM4_ESM.zip › Figure2/2019613_right/ch8_11/text/etha_C6.txt]

0.7726667	0.0944	0.9622	0.5149333	3.169733	0.7490667	0.034	1.167333	0.8844	1.473267
0.9645333	0.1784667	1.008	0.7456	3.236467	1.956533	0.0812	1.346667	0.9482667	1.543067
1.1562	0.6636667	1.058133	1.295867	4.226067	2.6192	0.1794	1.493467	1.081933	1.6154
1.2938	0.9384667	1.0898	1.362667	5.047933	2.688533	1.075667	2.5778	1.2176	2.129533
1.542933	1.229667	1.136267	1.648933	5.1084	3.6976	2.741333	2.7748	1.299333	2.202
1.8902	1.330133	1.181067	2.4562	5.208267	4.618467	3.506133	2.879467	1.6036	3.409933
2.266267	1.335933	1.256933	2.7264	5.251333	5.272867	6.7326	3.082667	2.338867	3.531067
3.011733	1.456133	1.472067	4.0474	5.299333	5.336733	7.0138	5.055867	2.544533	4.700533
3.1812	2.7878	1.5318	4.100934	5.511	5.409733	8.3714	5.728333	2.727733	5.218067
3.435133	2.8424	1.679467	4.647733	6.0708	5.701933	8.711733	6.574733	3.2966	5.300667
3.774467	3.456333	1.8642	5.0794	6.139133	5.759267	11.1886	6.616667	3.396933	5.432
3.940733	4.016133	4.862134	5.337467	6.192333	5.9526	11.2428	6.677267	4.801933	6.666266
4.779467	4.0776	6.9658	5.377934	6.301333	6.0192	11.499	6.9414	4.947533	6.795467
5.1506	4.388733	10.7534	5.411067	6.424533	6.1342	11.5652	7.593067	4.9898	7.403133
5.953267	4.5002	10.82307	5.460267	6.544267	6.317266	11.6612	8.388534	5.0334	7.7166
6.3576	5.601733	11.01033	5.68	6.5964	6.482267	11.82907	8.528	5.323267	7.852267
8.246667	6.0498	11.08333	6.123133	7.008667	6.862134	12.61653	8.940467	5.507733	7.949867
8.3114	6.75	12.32693	7.408867	7.069733	6.9992	13.01007	9.040334	5.7452	7.992333
8.356934	6.8088	12.453	7.709067	7.419933	8.172067	13.25293	9.2546	5.898267	8.096267
10.4422	7.149467	13.07307	7.8984	9.012267	8.265333	13.2562	12.27487	5.9266	9.6418
12.66247	8.370067	13.22947	8.2768	10.35913	8.3138	13.41667	12.3336	6.514534	9.7444
12.71207	8.596066	13.3328	8.318933	10.93887	8.494	13.45993	12.85227	7.2312	9.841133
12.76227	8.910133	13.56253	8.372	10.99553	8.5756	13.509	12.98853	7.340734	9.9058
12.9552	8.913067	13.971	8.428333	11.17587	9.020133	14.14707	13.03773	7.446133	9.999133
13.60287	9.481	14.3164	9.299267	11.21533	9.475533	14.56527	14.0452	8.453	10.86873
14.36647	10.17687	14.49887	9.389533	12.22187	10.00207	15.02887	14.32353	8.5396	11.01847
14.486	10.7594	14.7134	9.458867	12.30293	10.06847	15.9384	14.4388	8.586	11.86033
14.52353	10.83033	15.0082	10.3182	12.6916	10.1144	16.12773	14.56667	9.319467	12.5364
14.71213	11.53387	15.55413	10.4596	13.1804	10.15053	17.28427	14.66133	10.26687	12.6526
16.85387	11.58493	15.61213	10.5358	13.18387	10.2422	17.44253	14.9418	10.6896	13.41107
17.0206	11.60107	15.6908	10.81213	14.63407	10.261	19.36393	14.99447	10.78253	13.46127
17.95967	11.64733	17.065	11.03433	14.73553	10.33047	19.5016	16.85847	11.06333	15.10473
18.64373	11.72613	17.8462	11.50253	14.8502	10.67187	21.177	19.04733	11.171	15.1976
18.7526	11.7778	17.91027	11.56487	14.8828	10.74173	21.26433	19.19293	11.22807	15.24113
19.48547	11.82413	18.30307	11.70973	16.2732	10.8342	21.3656	19.27773	12.22593	15.40633
19.55667	11.8646	18.51347	12.43413	16.678	11.47867	21.40967	19.3598	12.3434	16.82427
19.66373	13.1286	18.71787	12.6978	16.7938	12.4432	21.80793	20.99007	12.8626	16.9486
20.12333	13.55153	19.7442	12.96933	16.8438	12.49727	21.86987	22.45353	13.43853	18.3638
20.1754	13.81927	19.84593	13.4092	17.4162	12.62707	25.97793	22.70033	14.3314	18.452
20.206	13.8694	20.07007	15.04767	17.42853	13.0826	26.141	23.7366	14.427	19.61913
20.28533	13.94247	20.21247	15.3886	18.02927	13.45373	26.23327	24.269	14.6218	20.31947
20.3538	14.1398	21.598	16.0214	18.82413	13.53593	27.4278	24.73613	15.25693	22.09893
20.66147	14.1886	21.96193	16.0502	18.98113	13.75767	27.4732	24.796	15.64573	22.23007
21.04107	14.4084	25.155	17.4088	20.2198	13.8134	28.70473	25.30787	16.34707	22.28327
21.63473	14.72447	25.16587	17.60467	21.10253	14.27307	29.37587	25.4116	16.49507	22.33707
21.6974	14.98453	25.38647	17.75333	21.16933	14.75213	29.44	25.52447	16.5446	22.41787
21.76587	16.28227	25.43533	19.75433	21.32093	14.8666	30.412	25.82507	16.6856	23.1666
21.80073	17.15233	25.53107	19.887	21.70907	15.04087	31.8292	25.9828	16.7358	23.43687
21.8498	17.23133	25.60853	20.246	21.8208	15.24447	32.01247	26.78487	16.76007	23.62407
22.7186	17.2848	27.1272	20.3992	22.29753	15.27993	32.27913	28.7982	17.59907	24.0866
23.76953	18.07967	27.30493	20.6976	22.36207	15.32833	32.3994	28.99407	19.4832	24.10887
23.86013	18.3736	27.58787	21.6196	22.47073	15.56033	33.13093	29.18407	19.55047	24.23587
23.933	18.545	27.78173	21.67033	22.5008	15.648	33.2252	29.4756	19.6206	24.28193
24.10733	18.9156	29.04153	21.98193	24.73993	15.66027	33.61666	29.7184	19.6694	24.52413
25.18113	19.5512	29.51013	22.08973	25.6492	15.7224	33.73233	29.83173	20.42313	24.56287
26.11993	22.66133	31.03727	22.15033	26.60067	17.56213	33.77173	29.96033	21.00633	24.68767
26.2072	23.89393	31.05507	22.233	26.76893	17.63013	33.9484	30.86307	21.31773	25.4104
26.94607	24.49673	31.10933	23.27573	26.84207	18.57633	34.02654	30.9276	22.44187	25.45213
27.03993	24.6152	31.16147	23.3862	27.69533	19.12853	34.81327	31.02247	23.04367	25.54487
27.56167	24.68847	31.22973	23.529	28.87633	19.275	35.35927	31.08573	24.34153	26.7364
29.92807	24.75533	31.44467	23.58933	30.7362	19.34687	35.80633	31.2096	24.57447	28.704
29.9832	24.79527	32.22	24.19987	31.21047	19.40047	35.84706	31.25693	26.7218	29.11753
30.09993	24.8454	32.30407	24.40233	31.64893	19.49253	35.89073	31.30493	26.82673	29.612
30.2072	24.88187	32.88687	25.5812	32.57867	19.55587	35.97673	31.43027	27.2086	29.8126
30.4058	24.88767	34.24127	25.68067	33.00513	19.70787	37.3606	31.71207	27.3304	30.5266
31.0272	24.94513	34.49987	28.98893	33.99633	22.52827	37.4192	31.9108	28.34827	30.6458
31.0846	24.992	34.66087	29.15387	34.1422	23.8804	37.495	32.0568	28.42233	30.7742
31.15773	25.07307	34.76607	29.84087	34.327	24.75767	37.65587	32.15434	28.71693	30.995
31.2568	25.1142	34.86713	29.96547	34.5046	25.21	38.83193	32.56933	29.45233	31.976
32.1668	25.2332	35.03173	31.30647	34.86234	25.53727	38.9698	32.61547	30.04527	32.21473
32.24973	25.3158	35.75907	32.3382	34.95907	25.6268	39.82047	32.70533	30.3458	32.30427
32.30833	25.39573	36.087	33.3692	35.05913	25.7478	39.90207	32.832	30.4798	32.371
32.4202	26.5006	36.77787	33.47007	35.10247	25.98967	0	32.90567	30.638	32.42347
33.4464	26.70907	36.86907	34.2218	35.9758	26.0928	0	33.7104	32.47867	32.539
34.00527	26.75887	37.38387	34.31973	36.57347	26.2286	0	33.83093	32.93513	33.82767
34.0956	26.8504	39.0024	35.9546	37.91793	26.27027	0	33.8636	33.09667	33.87893
34.61507	28.67167	39.06227	35.99627	38.84693	26.33113	0	33.8996	33.23007	34.0498
35.21433	30.694	39.14073	36.3066	39.26887	26.4194	0	33.95707	33.3182	34.2502
35.39607	30.75753	39.29487	36.424	39.295	27.40907	0	34.03413	33.3496	35.0128
35.82947	31.1608	39.33373	36.4598	39.41573	27.5296	0	34.11913	33.3884	35.0958
36.16527	31.2616	0	36.4808	0	28.02073	0	34.67453	33.43367	35.1356
36.32767	31.52253	0	36.56673	0	28.05933	0	36.033	33.47507	35.2448
36.842	31.6196	0	36.84447	0	28.09167	0	36.28613	33.6086	35.30133
36.878	31.6652	0	37.26093	0	28.24047	0	36.4142	33.64253	35.9556
36.9216	32.02487	0	37.33187	0	28.24827	0	36.47773	34.14693	36.719
38.6892	32.11927	0	37.48407	0	28.30967	0	37.0288	34.3126	36.9696
38.8	32.23953	0	37.72933	0	28.31967	0	37.5854	34.777	37.1844
0	32.3194	0	38.6134	0	28.42827	0	38.01114	35.29107	37.22433
0	32.3742	0	38.66953	0	28.5624	0	38.3984	35.35347	37.32407
0	32.53627	0	38.71833	0	28.6306	0	39.22893	35.43827	37.4292
0	32.84693	0	38.72947	0	28.76187	0	0	35.53087	38.82347
0	33.22773	0	38.80393	0	28.81613	0	0	35.56487	39.3308
0	33.32233	0	38.84087	0	28.9076	0	0	35.6426	39.36753
0	33.50333	0	38.9264	0	29.70533	0	0	35.87506	39.4196
0	33.5774	0	38.9326	0	29.9694	0	0	36.00233	39.60427
0	33.6522	0	39.06333	0	30.02973	0	0	36.1708	39.6568
0	33.81153	0	39.6666	0	30.123	0	0	36.21053	39.70553
0	33.93373	0	0	0	30.2894	0	0	36.24347	39.77467
0	34.87506	0	0	0	30.41867	0	0	36.63713	39.8766
0	34.99	0	0	0	30.50327	0	0	36.69153	39.90993
0	35.14493	0	0	0	30.61913	0	0	36.9396	39.96653
0	35.21187	0	0	0	31.3392	0	0	37.40553	0
0	35.27147	0	0	0	31.5284	0	0	37.61867	0
0	35.36526	0	0	0	31.56993	0	0	37.6992	0
0	37.7862	0	0	0	31.60887	0	0	38.58327	0
0	38.11273	0	0	0	31.6844	0	0	38.8228	0
0	38.22687	0	0	0	31.74627	0	0	39.16193	0
0	38.2502	0	0	0	31.8298	0	0	39.2304	0
0	38.717	0	0	0	31.90007	0	0	39.27947	0
0	38.76787	0	0	0	33.08387	0	0	39.67267	0
0	38.94787	0	0	0	33.449	0	0	39.71427	0
0	39.505	0	0	0	36.0812	0	0	39.77967	0
0	39.5728	0	0	0	36.59773	0	0	39.91527	0
0	0	0	0	0	36.8092	0	0	0	0
0	0	0	0	0	37.16913	0	0	0	0
0	0	0	0	0	37.294	0	0	0	0
0	0	0	0	0	39.35266	0	0	0	0
