# Supplementary material for: Neural manifolds for odor-driven innate and acquired appetitive preferences
Source: Nat Commun. 2023 Aug 5;14:4719. doi: 10.1038/s41467-023-40443-2 (PMC10404252; doi:10.1038/s41467-023-40443-2)
Supplement: Supplementary file 4 — Source Data [file 41467_2023_40443_MOESM4_ESM.zip › Figure2/2019613_right/ch8_11/text/msal_C4.txt]

0.5282	1.3174	7.008	0.6263334	2.3522	1.837067	0.4404667	4.302067	0.4553333	2.740933
1.946533	1.620133	7.246	1.5752	3.393733	3.135067	0.6931334	4.9346	0.9722	3.834867
2.105867	3.869	12.41153	2.283267	4.838	3.283733	0.9180667	5.288867	1.218933	4.577
2.320933	4.8014	13.75427	2.411733	5.281867	3.930667	1.1864	6.482267	1.243267	8.474067
5.170733	4.916333	16.44107	2.590667	5.7506	4.3312	8.248734	6.534667	3.3568	8.718133
5.211333	5.127666	17.36107	2.654933	6.238867	4.4554	8.406734	7.758067	3.631067	8.811334
5.950133	7.765666	24.99307	2.7832	6.332533	9.475667	8.7468	8.852067	3.896867	9.117666
6.0624	7.8196	29.10987	2.952533	7.012333	11.22953	9.172	9.1098	6.402733	11.5184
6.305067	9.359734	36.51893	4.603	8.144333	12.69787	10.33367	10.88733	7.313267	12.58927
7.528867	10.97393	0	5.547867	8.155133	14.0238	11.58767	11.0234	8.466066	13.88853
7.978333	13.42047	0	6.6228	9.312533	14.89707	13.3516	11.33547	8.5616	15.8646
8.069333	13.47667	0	7.140333	9.347333	17.9648	17.62933	15.9102	8.6236	17.19593
8.403	13.8298	0	7.707	9.638933	18.0544	17.87747	18.03067	8.938666	17.59487
10.40793	14.02673	0	9.030133	10.05293	18.60327	17.96193	18.23373	9.648334	17.8386
11.80393	15.09213	0	10.7904	10.36793	18.71153	18.6056	19.06453	12.55653	17.95267
15.69427	16.0686	0	10.9252	12.04873	19.0682	18.7446	19.183	12.8942	19.35267
16.16333	16.2822	0	12.7488	12.91733	20.16807	19.0388	20.30567	13.2578	22.3462
17.15813	16.69513	0	12.98247	13.66233	21.13493	20.6926	20.93647	13.70147	24.29913
17.61007	16.98393	0	13.7662	13.82653	21.4236	20.88273	22.2334	13.89847	24.3724
19.38373	17.31347	0	15.54753	14.04787	22.44147	20.98647	23.92773	15.85487	27.3056
22.3416	17.95433	0	15.67067	15.09673	23.7228	21.05233	24.12613	15.89833	27.3906
24.84813	19.67227	0	16.3762	15.31173	24.4616	22.50953	24.4984	17.60713	28.998
25.9802	20.5802	0	16.50467	15.35047	25.42573	23.37887	24.96947	17.64913	29.08227
26.72387	21.82033	0	16.55953	15.43767	26.22587	23.80453	25.22913	17.9474	30.2344
29.095	22.93713	0	17.8072	15.68407	28.1538	25.50927	25.3732	18.19613	30.61267
29.10407	23.0728	0	18.0462	16.28887	29.02227	25.56073	26.90333	18.3724	30.78527
29.58407	23.37073	0	19.06967	16.73987	29.92707	26.90647	29.0834	19.66567	32.355
33.67207	24.03393	0	19.34967	16.81167	35.7386	26.9424	29.13053	19.68347	32.64293
36.30667	24.38087	0	23.25093	18.7598	36.3668	26.95467	29.498	20.16993	33.35787
36.53773	25.64293	0	23.53033	21.22987	36.4338	27.0092	29.8404	22.00433	33.53933
36.57127	25.97367	0	23.85167	23.135	38.812	27.1022	30.45527	22.87693	33.608
37.3894	26.00407	0	23.89707	23.84273	39.01507	27.50287	30.4854	23.21333	33.68467
37.6384	26.41267	0	24.36793	24.38987	39.05473	29.12653	31.6784	23.5724	34.05707
38.35147	29.42133	0	24.59747	26.5166	39.0886	29.19893	34.06993	23.71513	34.57593
39.27293	29.73073	0	25.4506	26.9918	0	34.30407	36.0734	24.84827	37.06713
0	31.35427	0	26.3428	28.4568	0	34.83513	36.5172	24.9094	38.91753
0	31.7002	0	26.3872	29.5732	0	35.59267	37.9392	25.59427	0
0	33.0716	0	26.67587	29.87187	0	35.942	38.91553	25.7422	0
0	33.17007	0	27.02013	30.44167	0	36.18047	0	27.63113	0
0	33.899	0	27.30093	31.57947	0	36.86747	0	30.46713	0
0	33.96187	0	27.58247	31.58573	0	37.64253	0	31.7238	0
0	35.19887	0	27.93727	33.34267	0	37.72467	0	33.5852	0
0	37.2754	0	28.78067	33.40987	0	39.042	0	34.1714	0
0	37.3994	0	29.91507	34.41547	0	39.0656	0	34.57	0
0	37.54373	0	30.00887	34.91027	0	39.1384	0	35.1756	0
0	37.86333	0	31.44553	35.0442	0	39.756	0	35.2898	0
0	38.07733	0	31.4818	35.45987	0	0	0	37.23347	0
0	38.2132	0	31.52607	35.7128	0	0	0	38.25893	0
0	38.82573	0	32.28547	35.98606	0	0	0	0	0
0	0	0	33.15493	36.6944	0	0	0	0	0
0	0	0	33.2866	36.77573	0	0	0	0	0
0	0	0	33.45827	37.51394	0	0	0	0	0
0	0	0	33.92613	38.4566	0	0	0	0	0
0	0	0	34.42327	38.57567	0	0	0	0	0
0	0	0	34.67913	39.22853	0	0	0	0	0
0	0	0	34.86693	39.71247	0	0	0	0	0
0	0	0	38.1526	0	0	0	0	0	0
0	0	0	38.17887	0	0	0	0	0	0
0	0	0	38.26033	0	0	0	0	0	0
0	0	0	38.99633	0	0	0	0	0	0
