# Supplementary material for: Neural manifolds for odor-driven innate and acquired appetitive preferences
Source: Nat Commun. 2023 Aug 5;14:4719. doi: 10.1038/s41467-023-40443-2 (PMC10404252; doi:10.1038/s41467-023-40443-2)
Supplement: Supplementary file 4 — Source Data [file 41467_2023_40443_MOESM4_ESM.zip › Figure2/2019613_right/ch8_11/text/hex10_C3.txt]

0.1312667	1.310933	0.03506667	0.3274667	0.03933333	0.01793333	0.0944	0.2682	0.0078	0.8375334
0.4169333	1.397333	0.2786667	0.538	0.9065334	0.0806	0.8102667	0.4212	0.02886667	0.932
0.6837333	1.4882	0.7747333	1.3546	0.9564667	0.1504667	1.299333	0.4521333	0.1433333	2.153933
0.7013333	1.8242	1.072733	1.785733	1.0394	0.2379333	1.462733	0.4826667	0.4189333	3.355667
1.128867	3.322133	1.975	1.978733	1.506133	0.2765333	1.782133	0.5314667	0.4302667	5.023267
1.274067	4.194933	2.239	3.0292	1.5362	0.286	1.872867	0.6214	0.5154	5.413
1.689933	4.291266	2.496867	4.9798	1.592867	0.5054666	2.034933	0.9807333	0.5648	6.0666
1.775867	4.5112	3.6048	5.202466	1.771067	0.5497333	2.1628	1.0856	0.647	6.561267
6.980067	5.8138	3.663067	5.2338	1.865867	0.8338667	2.213867	1.268333	0.7027333	6.614733
7.182734	6.3028	3.741133	6.176533	2.042	0.8987333	2.4326	1.319267	0.7609333	6.6594
7.689	6.327466	3.862533	6.604267	2.120133	1.0962	2.4968	1.368133	1.310267	6.692133
7.742333	6.513933	3.916533	7.1582	2.160867	1.145467	2.5856	1.723067	1.4036	6.749
7.8376	6.6122	4.061934	7.197933	2.5638	1.191533	2.5982	1.9452	1.5274	6.824266
8.024933	6.660733	5.0228	7.272133	2.658133	1.275533	3.0002	1.988333	1.6134	6.881933
8.091933	6.9736	5.135267	8.3676	2.831467	1.4176	3.0646	2.050267	1.663	7.341067
8.390333	8.725067	5.430533	8.6172	2.876267	1.586933	3.1124	2.243867	1.699267	7.746
8.4332	9.940666	5.814867	8.6422	2.949733	1.661	3.141333	2.4268	1.752333	7.8798
8.486267	10.12073	6.229933	8.738934	3.065	1.690667	3.173867	3.050533	1.788933	8.144934
9.0234	10.9408	6.6372	9.0184	3.1268	1.7768	3.227133	3.244733	1.824	8.187667
9.3936	11.1878	6.8106	9.060866	3.133667	1.807467	3.3192	3.287467	1.868067	8.270267
10.21133	11.4328	6.885667	9.168134	3.187333	1.825467	4.0678	3.674933	1.9168	8.4568
12.3486	12.6276	6.935133	9.230534	3.226467	1.877133	4.2846	4.2658	1.997933	8.5012
14.08267	15.568	6.984267	9.7876	3.2906	1.911	4.365334	4.337333	2.068333	8.583734
14.25867	15.7192	7.029267	9.893733	3.348333	1.932533	4.589667	4.3954	2.113	8.619267
15.6434	15.8016	7.548	10.0394	3.468467	1.9882	4.684866	4.456933	2.172333	8.9308
15.7334	16.0936	7.949067	10.094	4.1438	2.055933	4.770933	4.493533	2.237067	9.199533
15.94973	16.1558	8.255	10.17033	4.337934	2.146933	5.129267	5.0896	3.173267	9.229267
16.0616	16.3276	9.142134	15.56787	4.442467	2.217467	5.198867	5.4356	3.236733	9.5202
16.12473	16.37487	9.561533	15.63033	4.476933	3.051733	5.3068	5.6142	3.447933	15.2604
16.2112	16.55107	9.684733	15.68567	4.540933	3.174333	5.5654	5.656667	3.501133	15.34353
16.37507	16.78947	9.852667	15.73693	4.576066	3.4352	5.846	5.701733	3.5624	15.40953
16.49127	16.8942	10.27687	15.7848	4.618134	3.575267	5.925867	7.553	3.618267	15.5156
16.50307	16.939	11.43353	15.83407	4.677467	3.626	6.012933	7.6056	3.822133	15.52967
16.60693	17.0228	13.20067	15.9466	4.7338	3.659067	6.4864	7.6798	3.87	15.57493
16.65327	17.1678	15.03447	16.29287	4.780133	3.662267	6.5494	7.715667	3.9134	15.64213
16.88627	17.2166	15.18287	16.36553	4.824533	3.724867	6.619933	7.7914	4.018333	15.65247
17.0242	17.24487	15.6792	16.46273	4.886667	3.771933	6.6652	7.905933	4.175267	15.7088
17.27193	17.91813	15.85287	16.63227	4.951267	4.293467	6.699333	7.995867	4.226333	15.84787
17.39733	18.1392	15.932	16.6438	5.466467	4.352334	6.7104	8.2634	4.278934	16.02413
17.40647	18.2854	15.98107	16.7436	5.573267	4.423067	6.789467	8.3238	4.3276	16.07533
17.45333	18.52373	16.5072	16.78287	5.619067	4.760267	6.8242	8.408867	4.508867	16.1208
17.71947	18.92187	16.67427	16.81073	5.682333	4.816667	6.8998	9.336534	4.5768	16.3868
17.95987	18.98207	16.7398	16.8532	5.728066	4.896	6.904467	9.418134	4.6308	16.38973
18.1592	19.05147	16.7722	16.89867	5.767533	4.956467	7.0638	9.451	4.9246	16.55633
18.28987	19.07873	16.84487	16.98567	6.056933	5.028333	7.1374	9.531067	5.020933	16.5874
18.3576	19.2954	16.89167	17.04953	6.1158	5.215466	7.160467	9.620934	5.147867	16.63347
18.57653	19.3908	16.91053	17.3812	6.1554	5.753733	7.258934	9.670733	5.1846	16.67747
19.24927	19.68707	16.98993	17.5334	6.192266	5.866467	8.044133	9.983133	5.234334	16.73387
19.6096	19.72947	17.01967	17.67507	6.3348	5.951334	8.212	10.06173	5.292267	16.78893
20.01973	19.73773	17.11027	17.78813	6.401134	6.303867	8.2858	10.10753	5.371	16.8388
20.16987	19.82407	17.8162	17.8142	6.4632	7.0874	8.331533	10.1904	5.481733	16.8996
20.47713	19.889	18.0136	17.9356	6.5572	7.269733	8.935133	10.39793	5.5276	16.94507
20.906	20.38473	18.07133	18.12613	6.6412	7.374467	9.1774	14.60073	5.5684	17.01253
21.07033	20.4608	18.13613	18.18947	6.6892	7.594333	10.4674	14.67607	5.6284	17.09293
21.1436	20.671	18.2842	18.30893	6.749067	7.677333	10.64373	14.89607	5.717333	17.2608
21.218	20.74467	18.47433	18.62233	6.8328	7.723533	12.878	14.97327	5.8056	17.4078
21.35467	20.75927	18.56287	18.69827	6.870333	7.7712	15.39827	14.99973	5.9342	17.473
21.70493	20.83427	18.76273	18.82373	6.9132	7.827267	15.50467	15.03787	5.993067	17.5524
22.2146	21.80287	18.88427	18.88727	7.0312	7.900733	15.55747	15.0874	6.6328	17.59993
22.47653	21.81553	18.90767	18.93167	7.168133	7.957	15.64513	15.1986	7.802733	17.80987
22.55207	22.01033	18.91307	19.3002	7.240267	7.9988	15.77913	15.22987	7.858333	17.91547
23.94227	22.07753	18.95793	19.36707	7.765867	8.212334	15.8194	15.284	7.8728	17.97593
24.31567	22.61107	19.12693	19.4632	7.856534	8.3886	15.83213	15.35987	7.927733	18.09187
24.3626	22.9352	19.21153	19.62133	7.862733	8.4296	15.92253	15.39233	8.0096	18.28833
25.1026	23.20053	19.34553	19.93753	7.9772	8.467667	15.97733	15.43387	8.1166	18.37873
25.2692	23.50427	19.41907	19.95987	8.0174	8.505466	16.0852	15.4406	8.277467	18.419
25.3108	23.55047	20.56887	20.51813	8.078	8.531333	16.69053	15.65973	9.218534	18.4564
25.44387	24.05	20.71847	20.57367	8.1578	8.7856	16.9084	15.711	9.293266	18.46713
25.56393	24.1404	20.75927	20.60767	9.4786	8.885667	16.93607	15.78913	9.378533	18.7512
25.63487	24.74573	20.79993	20.6464	9.572467	8.963933	16.97933	15.85973	9.452933	18.84013
25.91953	24.86747	20.84647	20.7686	10.1342	9.059533	17.0366	15.89887	9.565133	19.09807
26.82827	25.0794	21.08113	20.79573	15.09467	9.1058	17.06273	15.9134	10.50147	19.141
28.55327	25.127	22.50053	20.87287	15.1848	9.172533	17.08567	15.98987	10.86633	19.19227
29.98207	25.214	23.9302	20.9026	15.26133	9.232067	17.11627	16.04787	14.93813	19.2276
30.17333	25.51013	24.12347	21.1004	15.42647	9.513066	17.16893	16.22473	14.98867	19.44153
30.75253	26.22993	24.24193	21.16273	15.51713	9.620466	17.17913	16.504	15.05007	19.46913
34.71727	26.29053	25.4008	21.2192	15.54647	9.680533	17.1888	16.54993	15.1048	19.81353
35.16693	26.34313	25.57773	21.3278	15.7416	9.758	17.51713	16.64193	15.17293	19.86907
35.56233	26.42853	25.91907	21.5424	15.74727	10.66233	17.5748	16.72547	15.2296	19.92693
36.0934	26.46847	26.82313	21.6066	15.79613	10.67393	17.64167	16.85607	15.29913	20.03893
36.5216	27.27673	28.23067	21.67553	15.91173	12.43147	17.69947	17.03013	15.41347	20.20693
37.19813	27.2916	29.30547	21.717	16.00413	14.9602	17.719	17.26767	15.47467	20.21473
37.27127	27.35467	29.4624	21.79693	16.54167	15.00787	17.74293	17.30987	15.5108	20.42227
37.36967	27.44493	29.81373	21.80713	16.58047	15.05633	17.79207	17.37667	15.55667	20.5022
37.4948	27.53927	29.83873	21.87233	16.63167	15.23853	17.84013	17.40867	15.5656	20.52627
37.66653	27.61707	29.94967	22.01427	16.68773	15.26473	17.87547	17.43213	15.64647	20.54887
37.83213	28.73407	29.97867	22.1622	16.7586	15.2864	17.89573	17.4998	15.83413	20.59033
37.948	29.0184	30.2716	22.23373	16.85427	15.40393	18.38073	17.56307	15.882	20.631
38.30907	29.04273	30.32507	22.261	16.886	15.4362	18.44207	17.64087	15.96273	20.6802
38.833	29.13433	30.36233	22.3376	16.9618	15.49273	18.5188	17.79467	16.0336	20.77613
39.04333	29.18113	30.604	22.39033	17.0158	15.58993	18.60393	17.83313	16.1854	20.85093
39.1186	29.25093	30.69053	22.46087	17.06747	15.6818	19.3482	17.87167	16.35913	20.885
39.3282	29.53187	30.70073	22.53293	17.13347	15.74693	19.58993	17.95113	16.42467	20.95467
39.65707	30.6184	30.759	23.1596	17.22713	15.9088	19.95607	18.09693	16.47373	21.0666
39.74627	31.02267	30.9302	23.20947	17.28967	16.14987	20.0366	18.13273	16.63587	21.1378
39.82973	31.1494	31.52093	23.2546	17.62347	16.311	20.09707	18.19233	16.70413	21.3418
39.91673	31.18207	31.561	23.2892	17.68007	16.34267	20.39953	18.23913	16.76933	21.45387
0	31.2382	31.8672	23.42507	17.77827	16.4474	20.459	18.71487	16.83167	21.59167
0	31.95993	32.59553	23.46307	17.82367	16.46487	20.4982	18.806	16.8368	21.6766
0	32.10893	33.14447	23.50867	17.8492	16.52513	20.50827	18.94207	16.90273	21.76533
0	32.7388	34.0082	23.6158	17.91093	16.56493	20.5636	19.032	16.9168	21.82387
0	32.98893	34.0688	23.7322	17.9664	16.66273	20.6082	19.11533	16.95593	21.86313
0	33.38573	34.3104	23.8118	18.00773	16.77507	20.72413	19.17147	17.0352	21.91773
0	33.632	34.66493	24.07147	18.05847	16.8294	21.2376	19.28187	17.1354	21.94233
0	33.71153	34.8088	24.3494	18.13693	16.88113	21.28467	19.35393	17.34987	22.00367
0	34.2526	34.88507	24.40667	18.2404	16.93813	21.4918	19.42753	17.45167	22.09247
0	34.26707	35.392	24.44927	18.31933	16.97173	21.87447	19.4772	17.53067	22.1578
0	34.32187	35.51966	24.53633	18.3604	17.00807	22.05047	20.44707	17.5888	22.19907
0	34.4254	35.62887	24.84267	18.4114	17.04693	22.13147	20.48607	17.6844	22.25393
0	34.4846	35.746	25.00553	18.44753	17.09573	22.1366	20.8896	17.79153	22.32393
0	34.61127	35.86374	25.06747	18.5486	17.1934	22.1826	20.97587	17.81293	22.38227
0	35.2022	35.9236	25.18127	18.5982	17.20807	22.2676	21.0598	17.9162	22.428
0	35.43153	35.97887	25.2844	18.69293	17.24473	22.46367	21.12127	18.0348	22.71073
0	35.5594	36.05253	25.446	18.7692	17.41413	22.5736	21.2608	18.109	23.37887
0	35.59846	36.11073	25.5626	18.78573	17.44093	22.7122	21.32827	18.14647	23.4918
0	35.8614	36.15733	25.63007	18.82207	17.46313	22.97293	21.481	18.19873	23.5666
0	35.92673	36.21607	25.69907	18.87167	17.49653	23.13147	21.56093	18.20173	23.6132
0	36.21287	36.22973	25.86313	18.91453	17.52813	23.1894	21.612	18.24147	24.172
0	36.22887	36.28413	26.0124	18.96553	17.55173	23.27333	21.90973	18.252	24.20453
0	36.3124	36.41773	26.031	19.02753	17.58187	23.28013	22.0692	18.28387	24.3594
0	36.3692	37.17367	26.1332	19.04813	17.65947	23.51867	22.29333	18.33833	24.378
0	36.50706	37.48073	26.2134	19.12173	17.69247	23.89547	22.334	18.38073	24.43093
0	36.5718	37.5368	26.33887	19.3218	17.7634	23.93993	22.3772	18.41053	24.44147
0	36.8408	38.53847	26.4128	19.61907	17.77247	24.05093	22.43733	18.47127	24.5798
0	36.91673	39.08133	26.45973	19.6426	17.9562	24.20893	22.62713	18.50227	24.64
0	37.80087	39.70127	26.57413	19.78087	18.25607	24.27067	22.7098	18.54253	24.74553
0	38.1492	39.8148	27.4796	19.905	18.26227	24.33333	22.77393	18.57233	24.782
0	38.22293	39.906	27.5208	20.03853	18.33933	24.39193	22.80633	18.61447	24.81373
0	38.41067	39.94153	28.35007	20.21707	18.42413	24.43973	22.85253	18.69133	24.85853
0	38.98	39.989	28.59227	20.2652	18.48773	24.9324	22.88	18.70327	25.29713
0	39.37873	0	28.65213	20.3384	18.53287	25.60413	22.989	18.7596	25.36807
0	39.47647	0	28.6972	20.38787	18.62653	25.82453	23.0514	18.95633	25.71993
0	39.55487	0	28.74407	20.43947	18.7228	25.8914	23.10807	19.0282	25.9754
0	0	0	28.80553	20.51327	18.9732	25.9012	23.23947	19.13833	26.09813
0	0	0	28.838	20.96853	19.1448	25.938	23.64307	19.2252	26.1694
0	0	0	28.87193	21.01073	19.22747	26.01493	23.95967	19.73753	26.35073
0	0	0	28.8976	21.09687	19.2746	26.05567	24.00313	19.82153	26.40787
0	0	0	28.92933	21.166	19.31753	26.11433	24.06973	19.90647	26.4908
0	0	0	28.96107	21.455	19.3652	26.15387	24.11913	19.914	26.539
0	0	0	29.0308	21.65727	19.4394	26.27347	24.3862	19.97233	26.9498
0	0	0	29.0402	22.14793	19.6318	26.33227	24.44973	20.14093	27.18227
0	0	0	29.16887	22.2344	19.7916	26.6346	24.49447	20.31113	27.23573
0	0	0	29.23287	22.82153	19.82393	26.7614	24.60127	20.6318	27.41247
0	0	0	29.413	22.88713	19.9288	26.89213	24.96987	20.84927	27.4984
0	0	0	29.66427	22.96313	19.99073	26.9862	25.0314	21.0146	28.8584
0	0	0	29.70193	23.02653	20.07393	27.09853	25.10267	21.01727	28.9086
0	0	0	29.732	23.16633	20.26933	27.1594	25.61307	21.05373	29.07733
0	0	0	29.79487	23.2262	20.31527	27.20093	25.6796	21.94847	29.49087
0	0	0	29.90813	23.26633	20.36313	27.2042	25.78673	22.34007	29.5448
0	0	0	29.99573	23.27027	20.4168	27.25973	25.84267	22.62967	29.62873
0	0	0	30.04733	23.314	20.47653	27.33067	25.88087	22.96567	29.7474
0	0	0	30.05547	23.3556	21.0052	27.4768	25.9934	23.0438	30.07393
0	0	0	30.1174	23.38227	21.02673	27.5508	26.0564	23.08227	30.1234
0	0	0	30.40407	23.64147	21.06293	27.71207	26.18153	23.22527	30.17927
0	0	0	30.49593	23.83447	21.07633	28.03867	26.27913	23.2906	30.33233
0	0	0	30.531	23.8732	21.23853	28.08227	26.4206	23.37293	30.39673
0	0	0	30.62127	23.94507	21.3708	28.14953	26.51693	23.44147	30.58453
0	0	0	30.8148	24.0124	21.43873	28.237	26.97867	23.48833	30.60707
0	0	0	31.05793	24.33953	21.5156	29.07033	27.02753	23.53333	30.63787
0	0	0	31.06813	24.41593	21.5768	29.2768	27.10687	23.5748	30.68253
0	0	0	31.0948	24.95667	21.6848	29.4448	28.14393	23.6944	30.7682
0	0	0	31.1396	25.00267	21.75433	29.49427	28.18953	23.76973	31.06693
0	0	0	31.19727	25.0644	21.7978	29.58807	28.24293	24.00353	31.20987
0	0	0	31.20833	25.19153	21.86127	29.68987	28.34267	24.1216	31.32087
0	0	0	31.344	25.435	21.907	29.73567	28.362	24.28307	31.45387
0	0	0	31.43053	25.60813	21.95513	29.80793	28.39367	24.38333	31.61253
0	0	0	31.87047	25.69753	22.06287	30.0896	28.47093	24.4202	31.63807
0	0	0	31.96387	25.8646	22.16073	30.1326	28.53747	24.4754	31.66927
0	0	0	32.791	25.92853	25.27753	30.1734	28.5856	24.57373	31.69853
0	0	0	32.83153	26.00473	25.375	30.2506	28.75913	24.65927	31.7298
0	0	0	33.31093	26.05333	26.05753	30.3186	28.99033	24.72107	31.78467
0	0	0	33.36526	26.14293	26.27753	30.34927	29.23353	24.7854	31.85573
0	0	0	33.50846	26.91307	26.96267	30.39693	30.04233	24.86693	32.14454
0	0	0	33.5468	26.9712	27.04193	30.42367	30.13347	24.90887	32.17333
0	0	0	33.5982	27.01807	27.15813	30.46313	30.18133	24.97967	32.24507
0	0	0	33.6702	27.06427	27.89153	30.51953	30.26053	25.13607	32.27413
0	0	0	33.83047	27.11047	27.9192	30.55307	30.62233	25.18413	32.44393
0	0	0	33.87547	27.1388	27.96053	30.70727	30.75387	25.25193	32.51793
0	0	0	33.96573	27.14767	27.98413	30.95187	31.32113	25.79913	32.6212
0	0	0	34.32513	27.292	28.23427	31.00533	31.44787	25.86427	32.7048
0	0	0	34.75647	27.41093	28.36407	31.05287	31.47867	25.88647	32.74693
0	0	0	34.8834	27.5572	28.7264	31.1286	31.6494	26.08013	32.83313
0	0	0	35.15073	27.7206	29.86507	31.70093	31.9008	26.47107	32.87193
0	0	0	35.19827	27.75607	29.98313	31.746	31.93993	26.95273	32.922
0	0	0	35.24747	27.80713	30.0744	31.795	32.05087	27.04533	32.94467
0	0	0	35.356	28.049	30.12007	31.8622	32.42213	27.89947	33.05493
0	0	0	35.42533	28.3154	30.15387	31.9308	32.5466	27.97867	33.089
0	0	0	35.56407	28.36933	30.19733	32.01467	32.58933	28.07807	33.10966
0	0	0	35.65673	28.39773	30.28453	32.0982	32.852	28.10127	33.3438
0	0	0	35.7244	28.45567	30.32193	32.305	32.93733	28.15953	33.39987
0	0	0	35.79267	28.49807	30.56007	32.34507	33.17027	28.79233	33.42107
0	0	0	35.8986	28.55273	30.62667	32.43787	33.34487	28.87987	33.50153
0	0	0	35.94587	28.61627	30.75733	32.49467	33.35327	28.92547	33.63027
0	0	0	36.46773	28.79513	30.83853	32.5644	33.4102	28.997	33.7246
0	0	0	36.68847	28.85513	31.2292	32.59833	33.41847	29.2872	33.82233
0	0	0	36.72906	29.40267	31.23913	32.6434	33.46553	29.35887	33.87093
0	0	0	36.82653	29.61147	31.8958	32.68073	33.6542	29.40607	33.983
0	0	0	36.88147	29.7002	31.97727	32.7654	33.71233	29.4576	34.16153
0	0	0	37.2178	29.83933	32.05953	32.82253	33.776	29.5066	34.21873
0	0	0	37.2556	30.08873	32.19367	32.86493	33.786	29.9962	34.27514
0	0	0	37.36007	30.12733	32.2694	32.92253	33.97066	30.06853	34.81333
0	0	0	37.42107	30.17513	32.4804	32.9922	34.04713	30.19387	34.9392
0	0	0	37.4616	30.2136	32.59706	33.06527	34.09073	30.342	34.96786
0	0	0	37.50187	30.25333	32.62926	33.10534	34.84753	30.38887	34.98867
0	0	0	37.55067	30.36787	32.67647	33.1696	34.92967	30.5018	35.127
0	0	0	37.59493	30.5322	32.7738	33.2238	35.1358	30.66247	35.87387
0	0	0	37.66713	30.58387	32.8714	33.26686	35.20613	30.7234	36.59733
0	0	0	37.72413	31.02607	32.96667	33.33567	35.4346	30.9518	36.73227
0	0	0	37.78047	31.26853	33.11353	33.42073	35.49527	31.11887	36.9548
0	0	0	37.82253	31.595	33.1704	33.62153	35.6204	31.29887	37.05473
0	0	0	37.92407	31.62813	33.4192	33.66813	35.72113	31.9786	38.08213
0	0	0	37.9472	31.71973	34.11333	33.71953	35.74527	32.02207	38.17187
0	0	0	37.9656	31.75653	34.15633	33.74753	35.9158	32.06347	38.24667
0	0	0	37.9896	32.7404	34.1964	33.7558	36.23273	32.30447	38.2972
0	0	0	38.01114	32.81587	34.3494	33.7944	36.30647	33.13766	38.353
0	0	0	38.04073	32.88073	34.49387	33.83387	36.36327	33.21933	38.53867
0	0	0	38.33573	32.91553	34.52847	33.86234	36.4038	33.30187	39.12567
0	0	0	38.424	32.94967	34.57387	33.9022	36.64874	33.3654	39.16947
0	0	0	38.84007	33.00773	34.59753	33.96673	36.70787	33.45947	39.21313
0	0	0	38.91027	33.05473	34.6296	34.0672	37.06453	34.02713	39.29967
0	0	0	39.02133	33.106	34.67347	34.11173	37.11374	34.0624	39.6834
0	0	0	39.13327	33.27673	34.71053	34.1542	37.19193	34.08953	39.98947
0	0	0	39.2578	33.699	35.2536	34.20593	37.33013	34.13293	0
0	0	0	39.4992	33.73427	35.45233	34.2836	37.46533	34.1682	0
0	0	0	39.95627	33.76567	35.49607	34.3794	37.805	34.2358	0
0	0	0	39.99726	33.8152	35.5484	34.44733	37.869	34.34407	0
0	0	0	0	33.8506	36.10253	34.53273	37.95947	34.61887	0
0	0	0	0	33.88853	36.1558	34.6254	38.01627	34.92453	0
0	0	0	0	33.94933	36.25887	34.90307	38.10087	35.03953	0
0	0	0	0	34.03987	36.313	34.97133	38.17907	35.1782	0
0	0	0	0	34.0898	36.3506	35.00993	38.3582	35.23953	0
0	0	0	0	34.14853	36.3952	35.05433	38.4548	35.39527	0
0	0	0	0	34.18333	36.45633	35.10233	38.54913	35.51233	0
0	0	0	0	34.2592	36.513	35.18187	38.78693	35.61386	0
0	0	0	0	34.32453	36.58293	35.22093	39.04253	35.6554	0
0	0	0	0	34.40053	36.6878	35.26233	39.29093	35.75647	0
0	0	0	0	34.50587	37.01693	35.32373	39.35373	35.81633	0
0	0	0	0	34.62627	37.10013	35.353	39.5384	35.8726	0
0	0	0	0	34.69147	37.14407	35.389	39.8528	36.09947	0
0	0	0	0	34.82093	37.37107	35.4266	39.91767	36.1818	0
0	0	0	0	34.87813	37.72507	35.46827	0	36.28133	0
0	0	0	0	34.94373	37.77193	36.0998	0	36.4864	0
0	0	0	0	35.01653	37.85527	36.24473	0	36.8664	0
0	0	0	0	35.078	38.0722	36.40253	0	36.9386	0
0	0	0	0	35.17753	38.25146	37.05093	0	36.98927	0
0	0	0	0	35.291	38.4358	37.23174	0	37.11307	0
0	0	0	0	35.46873	38.47973	37.31273	0	37.16813	0
0	0	0	0	35.63427	38.5172	37.4124	0	37.28433	0
0	0	0	0	35.68393	38.56887	37.52033	0	37.33293	0
0	0	0	0	35.71913	38.641	37.60167	0	37.4936	0
0	0	0	0	35.76093	38.7318	37.813	0	37.59673	0
0	0	0	0	35.80367	38.9034	38.31093	0	37.644	0
0	0	0	0	35.8734	39.02593	38.40393	0	37.81447	0
0	0	0	0	36.03493	39.0894	39.21573	0	37.92393	0
0	0	0	0	36.17353	39.14993	39.2796	0	38.10033	0
0	0	0	0	36.2102	39.2024	39.4134	0	38.32973	0
0	0	0	0	36.2774	39.28373	0	0	38.37506	0
0	0	0	0	36.2816	39.33513	0	0	38.4282	0
0	0	0	0	36.308	39.37553	0	0	38.54113	0
0	0	0	0	37.35353	39.42887	0	0	38.5844	0
0	0	0	0	37.42987	39.45127	0	0	38.6142	0
0	0	0	0	37.44273	39.48633	0	0	38.70633	0
0	0	0	0	37.58013	39.70153	0	0	38.83813	0
0	0	0	0	38.40587	39.8892	0	0	38.9474	0
0	0	0	0	38.46487	39.96213	0	0	39.00507	0
0	0	0	0	38.5108	0	0	0	39.0568	0
0	0	0	0	38.86227	0	0	0	39.08773	0
0	0	0	0	39.11327	0	0	0	39.1324	0
0	0	0	0	39.26833	0	0	0	39.2072	0
0	0	0	0	39.33627	0	0	0	39.42207	0
0	0	0	0	39.40533	0	0	0	39.46786	0
0	0	0	0	39.69913	0	0	0	39.58047	0
0	0	0	0	39.77153	0	0	0	0	0
0	0	0	0	39.9056	0	0	0	0	0
0	0	0	0	39.96867	0	0	0	0	0
