# Supplementary material for: Neural manifolds for odor-driven innate and acquired appetitive preferences
Source: Nat Commun. 2023 Aug 5;14:4719. doi: 10.1038/s41467-023-40443-2 (PMC10404252; doi:10.1038/s41467-023-40443-2)
Supplement: Supplementary file 4 — Source Data [file 41467_2023_40443_MOESM4_ESM.zip › Figure2/2019613_right/ch8_11/text/hxa_C1.txt]

0.1241333	3.340733	1.079533	0.2578667	0.962	2.195333	1.5008	0.06806666	0.7487333	0.4368667
0.4736	3.456067	1.097933	0.4146	1.742933	3.1168	1.720467	0.1708667	1.545467	0.6108
0.731	3.772133	1.758733	0.8282667	1.8804	3.291267	1.7808	0.2637333	1.664267	0.671
2.073667	4.0096	1.805067	1.764133	1.9862	4.937733	1.841	0.3084	2.510333	0.9891334
2.365667	4.297467	2.088667	1.802267	2.094533	5.2608	3.874267	0.3824	3.732067	1.088
2.944267	4.617667	2.7788	1.871867	2.453533	5.369267	6.2182	0.4955333	4.562667	1.1624
3.029867	4.8374	3.526733	1.908067	3.801133	6.134067	6.305333	0.9222	4.727667	1.213933
3.050333	5.622467	3.711933	2.0462	3.917	6.259666	6.4236	0.967	5.015267	1.662333
3.442267	7.292867	3.761267	2.5958	4.244067	6.813667	6.5976	1.028067	5.162267	3.307533
3.668733	11.2422	4.321667	2.630067	4.799133	9.279933	6.706733	1.945667	6.276467	3.494267
4.362867	11.5432	4.8194	2.744867	4.985067	10.64547	6.769267	2.102667	8.1064	3.638067
6.0432	12.516	4.8638	2.921	5.1178	10.7856	7.615067	2.8704	8.4068	4.247467
6.226133	12.68047	5.8128	3.331933	5.2372	10.84687	8.267667	2.9004	8.477533	7.7314
7.7154	16.7268	5.909867	3.4206	5.358533	10.88367	8.3346	2.938533	8.6044	7.9216
8.029333	17.1382	7.121467	3.5106	5.404467	10.93307	8.898067	3.018933	8.682667	8.3808
8.084267	17.86293	7.5834	5.3426	5.493134	11.09893	8.901	4.444133	8.810933	8.448267
8.230467	18.23627	7.968534	6.067067	5.5548	11.2592	9.0384	4.5668	9.0788	9.3598
8.312533	18.63093	8.140133	6.7936	5.597466	11.45073	9.3698	5.900466	9.575	10.1056
8.3794	19.0336	8.307867	7.291333	5.648067	11.8676	9.812667	5.981933	10.6974	10.2566
9.5032	19.3234	8.380267	10.12873	5.714334	11.96093	9.946267	6.093933	10.9832	10.37393
11.98313	19.83753	8.6142	12.189	5.7644	12.29547	10.00213	7.1744	11.67873	10.4486
12.26027	19.8798	9.167334	13.73133	5.950133	12.56233	10.61427	7.783533	11.825	10.6166
12.41847	19.99793	9.375934	16.1702	6.088733	12.77173	10.7644	7.858933	12.0434	10.7048
12.5474	22.1998	9.482734	16.6068	6.355733	13.10813	10.79367	7.9264	12.1384	12.59887
12.78093	22.92967	9.668	17.43147	6.722	13.38827	10.82973	8.335667	12.27067	14.1486
12.8324	22.9412	9.9924	17.4818	7.034266	13.59113	10.91693	8.914267	13.65533	14.1566
12.90173	23.2758	10.06853	17.6296	7.089334	13.64533	11.18753	11.22467	13.69293	14.25693
13.01907	23.71887	11.75787	19.06293	7.569267	14.0274	11.34433	11.47473	13.74913	17.21347
13.15573	23.898	11.8354	19.369	7.8912	14.29407	11.42113	11.577	13.8746	17.33067
13.21413	24.0072	11.97633	20.0144	8.225866	15.44133	11.5028	11.72787	14.05453	17.39867
13.31573	25.5478	12.20813	22.25807	8.337	16.18293	11.61447	12.01687	14.16487	17.53533
13.37087	25.85127	12.32167	22.8622	8.5792	16.4564	11.64567	12.6194	14.85487	17.64387
13.48093	27.12553	12.41533	23.00867	8.730133	17.03213	12.00247	12.7442	16.50207	17.66633
13.5432	27.9272	12.60567	23.33467	8.797267	17.8646	12.05753	12.82773	16.58567	17.67593
13.6672	27.98613	13.2082	23.5032	8.8548	18.03533	12.10893	12.86827	16.82267	18.0604
13.70447	28.11067	13.56447	23.6576	9.068334	18.44333	12.19347	12.9284	18.2546	18.27253
13.76747	28.8818	13.65653	24.13387	9.111667	18.6424	12.23647	12.98227	18.29427	18.5548
13.90093	29.10553	13.77047	24.5946	9.273867	20.50747	12.4564	13.1102	18.3348	19.1342
14.3594	29.34553	16.28827	24.91773	9.351	20.63947	12.59213	13.32933	18.37813	19.57867
14.5044	29.4248	16.3472	25.82993	9.449067	20.8346	12.66153	13.44707	18.54833	19.69547
14.591	29.5866	16.4776	25.94293	9.83	20.95593	12.78193	15.45307	20.2948	19.9654
14.65	29.66973	16.60447	29.29373	10.28553	21.08153	12.8138	15.65887	20.63393	20.22287
14.93933	29.83567	18.86853	29.61627	10.943	22.5996	12.86647	16.5384	20.7398	20.3426
15.04353	31.87827	19.0144	29.66987	10.98353	23.75793	13.63207	17.28533	20.90373	20.83687
15.26753	32.53807	21.27333	29.71493	14.3492	23.79273	13.8906	17.583	21.02413	22.65687
15.34367	33.0346	21.3552	29.79627	16.25167	23.84513	13.96847	17.6568	21.13327	22.96213
15.38633	33.32653	21.66453	29.89113	16.72533	24.14653	14.06607	17.80313	21.5806	23.14433
15.45667	33.37527	23.45087	29.94033	18.31973	24.23907	14.1386	17.98633	21.66373	23.30967
15.53153	33.4242	23.57613	30.03167	18.38733	24.24533	14.3946	18.48007	21.9894	23.5636
15.648	33.53427	23.7396	30.36547	18.63467	24.4654	14.4288	18.559	22.0712	24.06593
15.75487	33.60627	23.77467	30.4028	18.79593	25.13973	14.65727	18.6698	22.3018	25.44273
16.0958	33.65047	24.43767	30.4836	19.07513	25.236	14.87247	19.0412	23.36433	25.4898
16.18813	33.89073	25.29493	30.6332	19.87387	25.65573	14.94913	19.06047	24.28493	25.5978
16.34367	34.0608	25.69093	30.66673	20.83053	26.15267	15.0832	19.16827	24.59947	25.80967
16.39707	34.27833	26.8628	30.70607	21.02807	27.18693	15.23633	19.23853	24.93893	26.046
16.61387	34.505	28.0048	30.87713	21.06347	27.46507	15.5042	19.32307	24.99853	26.16613
16.67673	35.14287	28.3278	30.9912	22.09953	27.6778	15.60213	20.29827	25.39307	27.20547
16.71087	35.637	28.34727	31.43507	22.40853	27.79447	15.68893	20.4522	25.9366	27.44887
16.7686	38.15793	28.57593	31.50413	22.51773	27.95687	15.77013	20.54833	26.50693	28.27033
16.9002	38.25694	28.66787	31.88953	22.96833	28.02927	15.8396	20.9736	28.47007	28.56967
16.9902	38.89734	30.1896	31.9752	23.09233	28.3208	15.92287	23.02753	28.54813	28.6984
17.048	39.47393	30.22733	32.03053	23.19573	28.37913	15.99427	23.101	28.6276	28.75213
17.12553	39.72587	30.43007	32.6454	23.32087	28.5534	16.04373	23.28107	29.086	28.80013
17.1658	39.7786	30.5556	33.243	23.4904	28.71153	16.40087	23.71873	29.2508	28.94973
17.19967	39.85973	30.69553	34.07953	24.03413	28.75787	16.6554	23.88307	29.84827	29.11087
17.2906	39.95027	30.801	34.9872	24.12533	28.81693	17.04873	23.91173	30.21027	29.13953
17.50433	0	31.00993	35.4758	24.37673	28.89407	17.5752	24.17693	30.46087	29.17513
18.06907	0	31.2802	36.1298	24.5696	28.91007	17.7366	27.0362	31.6784	29.2308
18.30713	0	31.4846	36.2094	25.617	28.96833	17.87947	27.11993	31.79793	29.33393
18.49027	0	31.52973	37.1896	26.27133	28.972	17.99087	27.311	32.04227	29.50193
18.82733	0	31.59153	37.5448	28.6266	29.1394	18.1484	27.46007	32.63513	29.71193
19.1558	0	31.6612	38.71993	28.75307	29.28693	18.39627	27.5454	33.1504	30.01793
19.7244	0	31.8642	38.9046	28.90433	29.88167	18.425	27.6492	33.266	30.64233
19.91393	0	31.9084	39.12093	29.74033	31.03553	18.60387	27.722	33.38513	30.93687
20.00713	0	31.96767	39.88906	30.10267	31.1804	18.86167	27.77973	33.4278	31.13967
20.19927	0	32.04307	0	30.201	31.24407	18.978	27.91433	33.5184	31.203
20.3194	0	32.42847	0	32.14293	31.38353	19.2936	29.35073	33.8476	31.30413
20.54653	0	32.4642	0	33.8216	31.55713	19.338	29.5842	33.8564	32.05187
20.906	0	32.5206	0	33.965	31.62813	19.88607	32.42507	33.92667	32.65913
21.1022	0	32.59767	0	34.22033	32.3124	19.9406	32.51493	34.10593	35.43633
22.488	0	32.9346	0	34.27407	32.6738	20.0244	32.59533	34.20047	35.56547
23.52027	0	33.01493	0	34.40953	32.97407	20.27287	32.71767	34.48013	39.795
23.60173	0	33.28907	0	34.62853	33.87627	20.41493	32.74994	34.81647	39.84007
25.47193	0	33.51947	0	36.2744	34.37086	20.47487	32.75967	34.95433	0
25.77993	0	33.63527	0	36.73466	35.33893	20.70933	32.87693	35.43347	0
26.65113	0	33.81633	0	36.92707	35.74593	20.92967	32.97787	37.206	0
26.91487	0	33.9414	0	37.09986	36.16653	21.60113	33.81413	38.8706	0
26.95873	0	34.04367	0	37.32067	36.312	22.3276	34.83633	38.9576	0
27.35487	0	34.17007	0	37.42773	36.40347	22.58987	35.06853	38.99947	0
27.43953	0	34.8172	0	37.50834	36.5294	22.65947	35.54227	39.05913	0
27.53253	0	34.97567	0	37.605	37.0152	23.73053	35.8542	39.08353	0
27.7028	0	35.151	0	37.75653	37.113	23.88513	36.3866	39.14867	0
27.93133	0	35.22527	0	37.82407	37.2918	24.30353	36.54913	39.3412	0
28.02667	0	36.45513	0	38.0446	37.379	24.4584	37.62673	39.51187	0
28.08987	0	36.6962	0	38.15707	37.4788	26.59653	37.68007	39.58093	0
28.21093	0	36.9962	0	38.24747	37.4886	26.72027	37.69707	39.61293	0
28.41633	0	37.07953	0	38.3096	38.04167	26.977	39.2164	39.6528	0
28.57807	0	37.61987	0	38.38513	38.0936	28.51367	39.48734	39.73507	0
28.62	0	39.18547	0	38.55193	38.17573	29.003	0	39.91927	0
28.634	0	39.9094	0	38.6606	38.31513	29.18173	0	0	0
28.69607	0	0	0	38.76053	38.43687	30.2134	0	0	0
29.09173	0	0	0	38.877	38.52767	30.39353	0	0	0
29.714	0	0	0	39.04147	38.5968	30.8066	0	0	0
30.6876	0	0	0	0	38.68193	30.85247	0	0	0
30.79087	0	0	0	0	38.76847	31.1596	0	0	0
31.2076	0	0	0	0	38.8348	31.27587	0	0	0
31.78873	0	0	0	0	39.15287	31.57413	0	0	0
31.9328	0	0	0	0	39.24593	31.68587	0	0	0
32.06673	0	0	0	0	39.44593	31.88573	0	0	0
32.833	0	0	0	0	0	31.90847	0	0	0
33.36573	0	0	0	0	0	32.0382	0	0	0
33.7962	0	0	0	0	0	32.16673	0	0	0
34.27413	0	0	0	0	0	32.1892	0	0	0
34.43	0	0	0	0	0	32.29313	0	0	0
35.2302	0	0	0	0	0	32.35187	0	0	0
35.5934	0	0	0	0	0	33.38633	0	0	0
36.88513	0	0	0	0	0	33.4398	0	0	0
38.98093	0	0	0	0	0	33.54267	0	0	0
0	0	0	0	0	0	35.0354	0	0	0
0	0	0	0	0	0	35.94513	0	0	0
0	0	0	0	0	0	35.9842	0	0	0
0	0	0	0	0	0	36.05753	0	0	0
0	0	0	0	0	0	36.1256	0	0	0
0	0	0	0	0	0	37.33073	0	0	0
0	0	0	0	0	0	37.60954	0	0	0
0	0	0	0	0	0	37.71107	0	0	0
0	0	0	0	0	0	38.37187	0	0	0
0	0	0	0	0	0	39.09953	0	0	0
0	0	0	0	0	0	39.17733	0	0	0
0	0	0	0	0	0	39.32727	0	0	0
0	0	0	0	0	0	39.6706	0	0	0
0	0	0	0	0	0	39.82667	0	0	0
0	0	0	0	0	0	39.8976	0	0	0
