# Supplementary material for: Neural manifolds for odor-driven innate and acquired appetitive preferences
Source: Nat Commun. 2023 Aug 5;14:4719. doi: 10.1038/s41467-023-40443-2 (PMC10404252; doi:10.1038/s41467-023-40443-2)
Supplement: Supplementary file 4 — Source Data [file 41467_2023_40443_MOESM4_ESM.zip › Figure2/2019613_right/ch8_11/text/gua_C3.txt]

2.0034	0.4194667	0.7430667	1.0762	0.007133333	0.5697333	0.008066666	0.301	0.3884	0.074
2.1956	0.6288667	2.0118	1.660667	0.05453333	0.9204667	0.2979333	0.4913333	1.6316	0.2179333
2.460267	0.8589333	2.160067	2.502933	0.1547333	0.9987333	1.698133	1.251133	1.654467	1.449267
3.111467	0.9480667	2.6666	3.943467	0.8258	1.1458	1.780867	2.770867	2.076267	1.941133
4.426	0.9692	3.228133	4.531466	1.258733	1.630533	2.149333	5.360067	4.821933	3.813
5.084067	4.961	3.843133	4.774667	2.277467	2.534533	2.485467	5.707667	4.9214	5.233133
5.386533	6.835333	5.172133	5.878	2.5066	2.634333	3.705467	6.946267	4.997867	5.267066
8.314333	7.0164	6.0396	6.668267	3.6462	2.961333	3.9374	7.122667	5.847933	6.276667
8.648666	7.0222	6.417333	6.6882	4.027067	5.2698	4.921733	7.706133	5.957267	6.845933
8.797466	7.4166	7.948133	6.785267	4.107666	5.315267	6.935333	7.871666	5.995867	9.109067
8.919333	10.8932	8.268267	8.7998	4.538333	6.243933	7.369933	8.036933	6.112667	9.5384
10.63487	15.01253	9.102533	9.697933	5.342267	6.337266	8.47	10.4574	6.375267	10.3736
10.87433	15.11973	9.3498	9.9366	5.608067	7.745133	8.988667	11.516	6.571267	11.67953
12.64633	15.73813	10.03013	14.25073	5.662133	8.081467	9.273467	13.7302	8.607333	11.74413
12.83153	17.85147	11.33527	14.81053	5.702667	12.43113	9.5756	14.4706	8.897533	12.70947
12.91327	19.618	11.63327	14.85093	6.2812	12.74887	9.758933	14.6106	9.637733	12.773
12.97913	20.15627	12.50407	15.75293	6.323267	14.59047	9.9826	15.20753	9.767467	13.6846
13.32067	20.2126	12.68707	17.87207	6.364933	14.71387	10.14707	15.252	9.976733	13.86447
13.35033	20.29287	14.89967	17.94213	6.421067	16.6274	10.15767	15.44233	10.56593	14.07573
13.4668	20.6704	14.93607	18.08413	6.472733	16.72847	11.30407	15.7826	13.57973	15.47293
15.62687	21.0052	15.00293	20.12673	6.906867	17.27953	11.3936	16.39027	14.7504	15.5386
15.9352	21.06447	15.9336	20.85433	6.981467	17.81013	11.8344	16.89953	15.77733	16.36693
16.50153	21.28787	17.33693	21.01573	7.368733	18.29547	13.27227	17.62073	15.88333	17.248
18.1654	24.5344	18.25707	21.2338	9.1984	18.37993	14.22067	18.6374	16.94367	18.0518
19.8676	24.64347	18.81	21.26673	9.338333	18.5414	14.93153	18.86973	17.31073	19.0552
20.6486	25.67067	19.3716	21.3242	9.4802	18.6876	15.43107	21.05507	18.3112	19.2844
21.07507	26.023	19.44667	23.3652	9.6206	18.71407	15.7914	21.2518	19.50607	19.83707
21.15107	27.6464	19.67973	24.6552	9.757867	19.01673	16.16593	21.84147	19.76893	20.41593
21.6082	27.77847	19.81573	24.763	9.971066	19.10313	18.59833	22.0106	20.6006	20.57193
22.15333	28.95773	20.876	24.926	10.02107	19.544	18.77107	22.9042	20.71653	20.68633
22.22153	29.10893	21.25007	25.0118	10.3184	19.8168	19.621	24.07267	21.03727	20.93987
23.09187	30.3018	21.53767	25.86267	10.41147	20.2158	19.96647	24.38913	21.40193	21.01087
23.15887	30.33173	22.14333	28.76853	11.04313	20.62373	20.34293	24.65473	21.96553	22.63953
23.30267	30.81793	23.33107	29.475	11.163	20.94813	21.09793	24.80607	22.70247	24.45407
23.503	31.0684	23.46233	30.01	11.4498	21.91413	21.34913	24.93827	22.81733	26.10713
24.30933	31.47013	23.61533	30.08007	11.82413	22.2302	21.58987	25.2918	22.95593	26.15433
24.4642	32.97753	23.77187	31.16433	11.85053	22.31327	21.8046	25.54707	23.89913	26.22093
24.60533	33.21427	25.2976	31.83733	12.50173	22.57573	22.1092	25.73887	24.0828	26.7474
25.9084	34.3416	25.36267	32.6356	12.58647	22.66233	22.99347	26.29427	24.96927	27.12813
26.08207	34.92567	25.7236	32.89013	12.674	22.90173	26.774	26.78587	26.11253	27.2966
26.89953	35.13693	26.02973	32.99733	13.73907	23.32533	26.86467	27.6804	26.90253	27.3004
26.98273	35.54107	26.14467	34.47213	16.10653	24.5478	29.01573	29.2146	27.36033	28.4374
27.58913	35.93553	28.66967	34.79687	16.16647	25.012	29.5224	31.32967	28.38987	28.96873
28.68213	36.00293	29	35.3688	18.4726	25.09613	31.24393	32.4158	28.45587	29.12147
29.38787	36.9036	29.11587	35.43687	19.02947	25.60773	34.7242	33.6148	29.17107	29.37887
30.08093	37.37753	29.47813	35.4828	19.10353	25.89807	34.86607	33.71547	29.9614	29.6784
30.30407	39.2362	31.72673	35.5024	19.13747	25.998	35.37067	33.941	33.68213	30.49213
30.95933	39.4772	32.8024	35.7596	21.55493	26.75387	35.40047	34.32493	33.82527	30.9222
30.99393	0	33.96267	35.82753	21.60607	26.80273	35.782	35.2442	34.12807	30.9956
31.9992	0	33.99467	35.87027	22.7564	27.2632	36.76287	35.7586	34.257	31.54913
32.09667	0	34.01073	35.8898	22.90647	27.3016	36.82667	37.2642	34.39466	35.18993
33.54607	0	35.4794	36.4478	23.22947	27.6168	36.87527	37.47206	36.7806	35.84653
36.71926	0	35.6886	36.52773	23.30293	27.91427	37.12893	39.9306	38.31073	36.39887
37.19747	0	35.7816	36.59127	23.45047	28.01293	37.279	0	39.0212	36.62007
37.81933	0	36.0166	36.6606	23.56393	28.217	37.9978	0	39.85253	36.87193
37.8906	0	36.07613	36.73407	24.41313	28.2448	38.43707	0	0	38.75993
38.38713	0	36.18613	36.83293	24.55453	28.33587	38.975	0	0	38.83667
39.61007	0	36.5942	37.04013	24.94053	29.06947	39.36806	0	0	39.15547
0	0	39.50927	37.5786	26.51987	29.09613	39.45947	0	0	39.2398
0	0	0	38.97267	26.54227	29.20313	39.84367	0	0	39.2676
0	0	0	39.71427	27.83713	29.3144	0	0	0	0
0	0	0	0	32.87747	31.73373	0	0	0	0
0	0	0	0	33.28407	33.462	0	0	0	0
0	0	0	0	33.79427	33.503	0	0	0	0
0	0	0	0	34.24014	33.64613	0	0	0	0
0	0	0	0	34.30167	33.87967	0	0	0	0
0	0	0	0	35.451	33.9324	0	0	0	0
0	0	0	0	35.77647	34.1586	0	0	0	0
0	0	0	0	36.0908	34.42947	0	0	0	0
0	0	0	0	36.20607	34.7198	0	0	0	0
0	0	0	0	36.83313	35.9202	0	0	0	0
0	0	0	0	37.1732	0	0	0	0	0
0	0	0	0	37.4118	0	0	0	0	0
0	0	0	0	37.56027	0	0	0	0	0
0	0	0	0	38.6934	0	0	0	0	0
0	0	0	0	39.40773	0	0	0	0	0
