# Supplementary material for: Neural manifolds for odor-driven innate and acquired appetitive preferences
Source: Nat Commun. 2023 Aug 5;14:4719. doi: 10.1038/s41467-023-40443-2 (PMC10404252; doi:10.1038/s41467-023-40443-2)
Supplement: Supplementary file 4 — Source Data [file 41467_2023_40443_MOESM4_ESM.zip › Figure2/2019613_right/ch8_11/text/gua_C1.txt]

0.1546	0.2452	1.247	0.0412	0.2034	0.1925333	0.07453334	0.0532	0.3298	0.4154667
0.6954	0.2781333	1.514867	0.2476667	0.3226667	0.521	0.1252667	0.1901333	0.7956667	0.4498
0.7348667	0.3389333	1.7072	0.4322	0.3339333	0.8976	0.1694667	0.5236	0.9202	0.7021334
1.067867	0.3975333	1.822733	0.5051333	0.4310667	2.640733	0.2234667	0.567	1.031467	0.7546
1.180067	1.6866	2.149133	0.5910667	0.469	2.783333	0.2755333	0.615	1.7774	1.7258
1.3768	2.4484	2.495067	0.6393333	0.4894667	3.163733	0.3529333	0.9296	2.506	1.760467
1.4568	5.063533	2.962467	0.7126	0.5524	3.530333	0.9324667	1.009667	2.737867	1.8
1.637067	5.077867	3.0852	0.8030667	0.6266	4.375267	1.167467	1.3392	2.858533	2.0954
1.647533	5.5044	3.1024	0.9898	0.6649333	5.082733	1.239467	1.438933	3.724067	3.854
1.677333	5.6782	3.173533	1.052667	0.7168667	5.142733	1.300533	1.506	4.302667	3.901933
1.702067	5.761467	3.343267	1.093467	0.9250666	5.268734	1.360867	1.544	4.359667	3.922133
1.730467	5.827533	3.445267	1.212	1.074133	5.771067	1.377667	1.965067	4.386933	4.074667
1.7912	5.949467	3.5168	1.310267	1.140067	5.822	1.382133	2.130867	4.5564	4.100667
1.8554	6.155467	3.834333	1.380533	1.194533	6.181667	1.490933	2.292467	4.715	4.2048
1.931467	6.162133	4.0148	1.412	1.437733	6.7488	1.569267	2.459333	4.7702	4.3624
2.082067	6.242267	4.1134	1.4524	1.4916	8.155066	1.6328	2.707133	4.825333	4.512667
2.3514	6.245667	4.12	1.528067	1.675867	8.5272	1.724533	2.979667	4.936867	4.546267
2.492	6.449533	4.1858	1.554	1.740333	8.6218	1.784133	3.0274	4.9572	4.622334
2.562	6.4876	4.2408	1.597	1.798867	8.678733	1.794733	3.4878	4.983867	4.6908
2.5916	6.589067	4.3268	1.625667	1.812933	8.7686	1.852533	4.667666	5.1016	5.193467
2.9402	6.612267	4.4964	1.677533	2.222067	8.780066	1.907267	4.8954	5.113467	6.043933
3.152333	6.675467	4.633067	1.792133	2.323267	8.8126	2.425933	5.0486	5.2012	6.7464
3.206	6.747933	4.806733	2.951533	2.5908	8.969666	2.595333	5.108533	5.394	6.9066
3.346867	6.7868	4.857733	3.012067	2.6878	9.468667	2.657133	5.3816	5.898467	6.9566
3.984267	6.888267	4.919533	3.155733	2.8636	9.5206	2.709067	5.447667	5.9402	7.055533
4.092267	6.995333	5.039333	3.557067	4.645933	9.584534	2.778467	5.527133	5.945066	7.138333
4.1938	7.056733	5.2324	3.639533	4.773	9.6538	2.8318	5.650133	6.422067	7.1506
4.551	7.139534	5.464467	3.791133	4.8642	9.761666	2.8348	5.725867	6.506667	7.255533
4.6528	7.251534	5.495133	3.855	4.933733	9.833867	2.866533	5.826133	7.112933	7.286267
4.697933	7.301333	5.5962	4.216067	5.953333	9.838067	2.9558	5.9044	7.2882	7.3642
4.760867	7.333867	5.6374	4.360466	7.537467	9.9518	3.162133	5.996867	7.328667	7.4608
4.8442	7.382534	5.7792	4.4006	7.5758	10.6516	3.258067	6.398933	7.383867	7.538133
5.1014	7.402467	6.0446	4.418	7.6254	10.7934	3.5068	6.700067	7.4552	7.596066
6.1884	7.4276	6.1068	4.484667	7.682734	10.9852	4.065067	6.764467	7.5588	7.769067
6.247	7.4746	6.2312	4.57	7.694667	11.36973	4.476533	6.856534	7.669267	8.2316
6.513933	7.506866	6.382467	4.635133	7.7604	11.4812	5.288533	7.068467	7.8776	8.280933
6.901134	7.520067	6.5708	4.653333	7.826533	11.6894	5.3778	7.4474	8.556933	8.350333
7.0728	7.693867	6.846933	4.6922	7.8914	11.8064	5.4768	8.001333	8.6298	8.423866
7.2028	7.956933	6.879467	5.2916	7.932333	12.107	5.546067	8.113867	8.985534	8.5204
7.211733	8.017734	7.106467	5.540133	8.0542	12.496	5.633	8.160933	9.624933	8.653733
7.2196	8.118733	7.217067	6.1426	8.134867	12.71213	5.901	8.200867	9.8028	8.756467
7.245266	8.122534	7.3734	6.997066	8.198733	12.89213	6.188334	8.234667	10.78907	8.905467
7.9056	8.208933	7.499933	7.440467	8.2816	12.99413	6.301267	8.439867	10.98627	8.966
8.155	8.3648	7.5598	8.210067	8.434867	13.1438	6.568	8.494733	12.11733	8.9826
8.2114	8.515866	8.329267	8.286067	8.500134	13.32573	6.946667	9.177134	12.1958	9.051133
8.272133	8.557734	8.3576	8.485933	8.5642	13.61547	7.447	9.242933	12.24953	9.2074
8.389733	8.570066	8.795134	10.33653	8.5672	13.7434	7.494267	10.05993	12.294	9.310866
8.468734	8.733867	9.323867	11.89807	8.617534	13.8746	7.566267	10.1428	12.5286	9.606466
8.719267	8.7684	9.3592	11.96427	8.680067	14.12813	7.644733	10.28533	12.64613	9.717867
8.803733	8.8262	9.414467	12.0498	9.222266	14.2264	7.823267	10.3244	12.97727	9.824667
8.879534	9.136733	9.423266	12.0902	9.7524	14.43853	7.867867	10.4026	13.0216	9.8988
8.8842	9.2186	9.4588	12.14867	9.906734	14.505	7.9474	10.46827	13.06433	9.982333
8.976666	9.397133	9.464334	12.21973	10.04113	14.62173	8.0316	10.49787	13.08627	10.06113
9.0312	9.512267	9.51	12.30187	10.73227	14.69313	8.053267	10.54893	13.1158	10.17227
9.085733	9.609134	9.539534	12.4232	10.79353	14.93873	8.162267	10.9072	13.14093	10.38373
9.144466	9.6128	9.571667	12.53227	11.1526	15.0596	8.168467	10.9126	13.16433	10.84373
9.329933	9.6882	9.613733	12.72527	11.66707	15.57987	8.224533	10.956	13.22133	10.9166
9.504467	9.7506	9.6368	13.0744	11.76447	16.82593	8.384533	11.00753	13.26107	11.10313
9.548667	9.7788	9.670466	13.09693	11.80433	16.9618	8.487733	11.0168	13.33007	11.20193
9.6264	9.805866	9.7498	13.22267	11.90227	17.39047	8.609134	11.2026	13.36947	11.222
9.692133	9.855133	9.8078	13.68707	12.5066	18.14213	9.1054	11.30593	13.424	11.25027
9.774266	9.886467	9.906533	13.942	12.88107	18.54653	9.2542	11.3756	13.49793	12.19187
9.883866	9.895333	10.0084	14.0458	12.97993	19.8004	9.318467	12.13867	13.51233	12.32653
13.5002	9.979	10.11407	14.1068	13.23247	20.02833	9.367534	12.2976	13.563	12.3974
13.53627	10.1086	10.5256	14.44927	13.47733	20.36193	9.532733	12.303	13.56813	12.4922
13.76313	10.13967	11.43267	14.73247	13.58813	20.66827	10.72567	12.31207	13.63333	12.55973
13.80273	10.178	11.4702	15.19973	13.60267	21.78793	11.0356	12.39387	13.645	12.6566
14.25367	10.2198	11.5638	15.32193	13.6596	21.89967	11.08233	12.4482	13.708	12.71473
14.5866	10.421	11.5936	16.24473	13.77393	22.1342	11.16227	12.49807	13.7158	12.77627
14.78153	10.56093	11.6598	16.56507	13.85433	22.59973	11.2294	12.50747	13.788	12.8514
14.882	10.80093	12.2006	16.74913	14.22567	23.2904	11.24267	12.53353	13.82493	12.98287
16.1316	11.103	12.43493	17.42093	14.3178	23.38307	11.3424	12.5858	13.95127	13.094
16.19647	11.18487	12.53373	17.58053	14.38233	23.50713	11.37567	12.66347	14.03347	13.14153
16.23293	11.34153	12.57787	17.73227	14.72827	23.7398	11.43973	12.7506	14.0614	13.14913
16.2734	11.45353	12.90313	17.80393	14.99467	24.31007	11.46153	13.0094	14.1538	13.18847
16.35413	11.56427	12.99073	17.89053	15.05793	24.35027	11.73387	13.12033	14.1612	13.2354
16.78567	11.6636	13.03193	18.1538	15.1144	24.4056	11.97473	13.33153	14.26933	13.251
16.94173	11.7886	13.31767	18.20867	15.14867	24.41167	12.2748	13.4036	14.28047	13.30593
17.07887	12.1126	13.74393	18.35227	15.24507	24.58107	12.28853	13.42747	14.31607	13.32527
17.25147	12.75833	13.9638	18.51347	15.59867	24.76007	12.34607	13.576	14.38067	13.35087
17.37113	13.06193	14.038	18.56307	15.70927	24.83927	12.37407	13.68367	14.42213	13.373
17.41533	13.16833	14.16353	18.80713	15.8584	25.07267	12.4186	13.7632	14.48533	13.42973
17.54927	13.2886	14.64893	18.99167	16.005	25.14733	12.49887	13.8122	14.51207	13.58693
17.58073	13.4742	14.75287	19.045	16.0962	25.20907	12.76887	13.8668	14.52267	13.65413
17.62467	13.81053	14.81073	19.2524	17.14047	25.21673	12.81913	13.87147	14.5738	13.7704
17.66327	13.86353	14.97733	19.32913	17.95987	25.26187	12.8898	13.91453	14.61473	13.875
18.09267	14.29987	15.29113	19.35887	18.4916	25.3352	13.0634	13.92507	14.65487	13.90527
18.16687	15.15947	15.53653	19.38653	18.95633	25.4	13.29853	14.0266	14.7058	13.9502
18.2368	15.3746	15.58467	19.47687	19.24533	25.4252	13.38233	14.149	14.79593	14.0202
18.40593	15.62147	15.61693	19.65933	20.01187	25.81727	13.43427	14.23907	14.87433	14.09453
18.43587	15.772	15.6644	20.2162	20.0434	26.18707	13.72227	14.30433	15.18467	14.14127
18.63513	16.05047	16.99193	20.2764	20.0696	26.48667	13.8886	14.35407	15.40647	14.1516
18.66407	16.28167	17.03293	20.31187	20.447	26.77647	13.9074	14.40407	15.50287	14.18993
18.7658	16.38153	17.067	20.5536	20.64727	26.8806	13.93793	14.60967	15.62493	14.2152
18.9216	16.96453	17.32547	20.61513	20.6876	26.94827	14.00267	14.93507	15.72827	14.25073
18.9596	17.04627	17.529	20.6396	21.2624	27.3274	14.14507	15.21193	15.8962	14.28493
19.00173	17.25147	17.5942	20.80273	21.32507	27.36867	14.19667	15.22153	16.0002	14.34833
19.81687	17.389	17.62487	20.92073	21.4166	27.44693	14.3064	15.43	16.01207	14.435
20.6622	17.4442	17.64987	20.967	21.4674	27.56893	14.3514	15.55387	16.27027	14.44747
24.2628	17.85673	17.7042	21.01173	21.5286	27.61227	14.4488	15.60873	16.42593	14.4966
24.9892	17.92873	17.75473	21.56707	21.5474	27.677	14.53287	15.71453	16.525	14.5084
25.67793	18.04167	17.7656	21.70273	21.6268	27.7326	15.10273	16.43493	16.6252	14.51113
25.71793	18.18513	17.794	22.07953	21.87413	28.03373	15.50767	16.7096	16.68487	14.5294
25.7888	18.25667	17.8546	22.384	21.94673	28.0654	16.15333	16.992	16.7162	14.64493
25.97273	18.31273	17.98807	22.98053	22.19	28.07753	16.26487	17.70493	16.7974	14.70267
26.30727	18.76427	17.99673	23.06393	22.20387	28.1576	16.6132	17.86227	16.86427	14.86247
26.81047	19.38847	18.1002	23.1708	22.20787	28.21607	16.68327	18.91407	16.89493	15.0044
26.85527	19.5162	18.52713	23.45093	22.26987	28.26227	17.14167	19.409	16.98513	15.03107
26.91527	19.59153	19.49553	23.9168	22.44013	28.3492	17.42613	19.44	17.0368	15.0778
27.081	19.67507	19.82567	24.0254	22.98687	28.42133	17.9768	19.54227	17.05807	15.13207
27.15173	19.9906	19.88507	24.22367	23.0658	28.60087	18.61673	20.01413	17.0926	15.20693
27.89667	20.14647	20.1246	24.74893	23.11627	28.76027	18.73787	20.10807	17.181	15.2744
27.96973	20.70847	20.25693	24.97847	23.25367	29.09627	18.9724	20.20933	17.30627	15.48993
28.06247	20.9966	20.43287	25.1008	23.25787	29.17573	19.05273	20.3032	17.40387	15.84013
28.1386	21.21247	20.5566	25.2334	23.2678	29.2734	19.60067	20.34687	17.41193	16.15393
28.1826	21.25473	20.66293	25.47807	23.4084	29.34427	19.63973	20.9712	17.47307	16.47353
28.3	21.29813	20.72373	25.60773	23.56973	29.42993	19.671	21.074	17.53647	16.83067
28.444	21.4294	20.74047	25.68027	23.65413	29.45247	19.74727	21.08433	17.61187	17.06787
28.49067	21.66947	20.79647	25.7232	24.03633	29.62327	19.88267	21.1132	18.10373	17.65647
28.81073	22.4036	20.8342	25.79767	24.34433	29.80233	19.9882	21.20647	18.1746	18.7378
29.07947	22.57307	20.87993	25.91527	24.41667	30.09993	20.0492	21.29713	18.54273	18.76747
29.56587	22.6314	21.051	26.0368	24.47533	30.18693	20.09987	21.3442	18.6066	18.8262
29.8714	22.73673	21.092	26.155	24.53753	30.5578	20.1664	21.4802	18.6812	18.98373
31.4408	22.95413	21.21787	26.29447	24.568	30.59073	20.17553	21.55267	18.76113	19.059
31.80187	23.0096	21.59133	26.34913	24.74967	30.6044	20.2936	21.85853	18.86073	19.78867
31.88453	23.14673	21.59453	26.45847	25.1624	31.374	20.424	21.9036	20.4084	19.89313
31.96473	23.15813	21.63987	26.51473	25.2042	31.8214	20.46687	21.99907	20.5922	20.22453
32.06747	23.2712	21.80013	26.63747	25.3202	32.01273	20.53313	22.01627	20.60967	20.5468
32.70653	23.27427	22.539	26.77693	25.34407	32.20213	20.5448	22.07673	20.66707	20.58367
32.76713	23.5198	22.58547	27.04653	25.38267	32.3316	20.58433	22.08173	20.7002	20.76427
32.90047	23.57693	22.6452	27.1022	25.39913	33.3416	20.68813	22.125	22.12793	20.92607
33.09473	23.64347	22.95147	27.1696	25.70753	33.85853	20.77413	22.13107	23.05913	21.16293
33.73273	23.7394	23.07153	27.17427	25.8586	33.9442	20.83807	22.2476	23.14433	21.5044
33.7928	24.0046	23.15987	27.63747	25.88253	35.43153	20.84507	22.33707	23.3984	21.888
33.81687	24.0832	23.78427	27.8218	26.13007	35.57887	20.90847	22.41867	23.56667	22.0226
33.95393	24.18347	23.87053	27.8792	26.21727	35.64247	20.94207	22.57707	23.62847	22.06633
34.05587	24.37707	23.91293	27.93093	26.90233	35.66567	20.9618	22.64507	23.97	22.4212
38.99467	24.97693	24.63613	28.04247	27.07547	35.7256	21.014	22.68653	24.33133	22.437
39.59566	26.80547	25.84827	28.54907	27.4202	36.2434	21.2978	22.77407	25.15073	22.7142
39.70013	27.14147	25.99013	28.69907	27.58467	36.61033	21.46047	22.82133	25.3754	23.02447
39.75107	28.51853	26.08413	28.7562	28.36853	37.61973	21.5162	22.87913	25.45293	23.3236
0	28.55047	26.1904	28.79973	28.4458	37.8194	21.70373	22.99707	25.5684	24.31887
0	28.5842	26.36947	28.9734	29.8598	38.34733	21.90407	23.04347	25.78313	24.40947
0	29.50973	26.434	29.03867	31.56267	38.43913	21.9456	23.09887	26.07707	24.76467
0	29.58233	27.41113	29.07633	31.9922	38.5924	21.98793	23.1694	26.1486	24.82313
0	29.5942	27.652	29.0892	32.46873	38.6526	22.033	23.21367	26.26187	24.96733
0	29.62033	28.1882	29.19253	32.7364	39.3568	22.07447	23.23407	26.9142	25.0854
0	29.72433	28.20407	29.2238	33.12713	39.37007	22.10967	23.409	27.031	25.1312
0	29.7816	29.0934	29.3164	33.3228	39.453	22.265	23.49613	27.26033	25.22593
0	29.92153	29.22687	29.32893	33.4528	39.52753	22.37247	23.59847	27.37907	25.33413
0	29.99073	29.39593	29.41147	33.52253	39.57733	22.40473	23.61107	27.48233	25.36507
0	30.05007	30.46827	29.46207	33.58587	39.63287	22.4298	23.78693	27.528	25.41613
0	30.22173	30.60353	29.58267	33.64573	39.7522	22.452	23.82553	27.83127	25.74813
0	30.54007	30.66893	29.65487	33.64933	39.85593	22.5036	23.90733	27.8958	25.8402
0	30.6244	30.7196	29.66807	33.69767	39.98107	22.547	24.00927	27.943	25.86593
0	30.782	30.8646	29.71333	33.78453	0	22.5616	24.02227	28.08913	25.90653
0	30.82127	30.94273	29.761	33.8356	0	22.62793	24.12933	28.67967	25.966
0	31.1236	31.37173	29.88493	33.86353	0	22.6508	24.2264	28.7142	26.16807
0	31.1724	31.66093	30.00667	33.909	0	22.763	24.37207	28.75427	26.29787
0	31.25507	32.51367	30.18433	33.9762	0	22.89513	24.51213	28.80867	26.3636
0	31.36853	32.57213	30.42193	34.0962	0	23.0366	24.77053	28.90693	26.4012
0	31.42227	32.7324	30.5866	34.25447	0	23.3692	24.88327	29.0948	26.416
0	31.43733	32.9644	30.65813	34.70013	0	23.44733	25.4906	29.12467	26.45333
0	31.48047	33.04067	30.81593	35.00414	0	23.45727	25.58393	29.19873	26.84233
0	31.54153	33.09993	31.12613	35.07367	0	23.5288	25.711	29.27567	26.9752
0	31.68067	33.16107	31.13873	35.23473	0	23.6602	25.7648	29.27847	27.2034
0	31.91093	34.42727	31.28347	35.7124	0	23.71293	25.83	29.38587	27.34147
0	31.97513	34.99147	31.39353	36.1314	0	24.09373	26.374	29.5258	27.4366
0	32.0134	35.00173	31.53133	36.64707	0	24.612	26.4094	29.5654	27.7228
0	32.03087	35.0638	31.5534	38.5344	0	25.1784	27.45187	29.58547	27.7658
0	32.06293	35.88853	31.66507	38.89807	0	25.6896	27.7662	29.66	27.80373
0	32.1174	36.2792	32.037	39.1024	0	26.23007	27.93573	29.7032	27.8438
0	32.1688	36.49073	32.5662	39.24753	0	26.28553	28.22313	29.71153	28.08947
0	32.28553	36.60587	33.71387	39.41753	0	26.3136	28.29953	29.7624	28.38127
0	32.336	36.65854	33.77887	39.74733	0	26.428	28.56593	29.77053	28.52513
0	32.48893	36.7086	33.84846	39.86127	0	26.5006	28.62993	29.83953	28.54187
0	32.7004	37.01613	34.3518	0	0	27.14867	28.74933	29.884	28.5718
0	32.7986	37.42133	34.87553	0	0	27.81053	28.76593	29.89847	28.65127
0	32.8996	37.8186	35.05613	0	0	27.94813	28.91707	30.0706	28.65673
0	33.017	37.98013	35.1664	0	0	28.18427	29.58007	30.07427	30.02047
0	33.1262	38.4214	35.277	0	0	28.5184	29.61113	30.24413	30.7012
0	33.17893	38.47906	35.36	0	0	28.8914	29.7658	30.3288	30.82807
0	33.21747	38.57393	35.48807	0	0	28.9694	31.11233	30.40187	30.93727
0	33.27527	38.6192	35.59433	0	0	29.02913	31.1384	30.50707	31.52367
0	33.39933	39.04887	35.76973	0	0	29.14553	31.17407	30.56353	31.99747
0	33.4306	0	35.8092	0	0	29.22367	31.5158	30.6366	32.04193
0	33.43627	0	35.8498	0	0	29.334	31.53413	30.76873	32.0932
0	33.6012	0	36.96687	0	0	29.74273	31.63827	30.90147	32.84706
0	33.87273	0	37.0702	0	0	29.7724	31.69473	30.95153	33.21253
0	33.9456	0	37.1684	0	0	29.8368	31.72833	30.9554	33.38973
0	34.3806	0	37.9238	0	0	30.557	31.95513	30.9894	33.5466
0	34.4112	0	37.94887	0	0	30.944	32.47273	31.204	33.96507
0	34.4524	0	37.99673	0	0	31.06473	32.48867	31.2478	34.7676
0	34.47993	0	38.45847	0	0	32.3076	32.5252	31.56833	34.86193
0	34.67687	0	38.52307	0	0	32.32653	32.55593	31.64247	34.8728
0	34.74673	0	38.59767	0	0	32.36573	32.60406	31.67293	34.97773
0	34.98893	0	38.63947	0	0	32.47987	32.79067	31.71327	35.0178
0	36.49133	0	38.6948	0	0	32.5986	33.1132	32.0396	35.0498
0	36.77234	0	38.75153	0	0	33.57827	33.21233	32.09947	35.0862
0	37.7138	0	38.809	0	0	33.7836	33.23326	32.2476	35.1562
0	37.84706	0	38.87033	0	0	34.54947	33.28513	32.337	35.417
0	37.90207	0	39.02887	0	0	34.62253	33.45587	32.41373	35.49726
0	37.93027	0	39.28873	0	0	34.6692	33.7106	32.90987	35.6422
0	38.00513	0	39.50753	0	0	34.82513	33.76733	33.197	35.73606
0	38.26773	0	39.631	0	0	34.97193	33.85973	33.2544	37.6732
0	38.74973	0	39.7222	0	0	35.03287	34.22447	33.29593	38.3354
0	38.84487	0	39.969	0	0	35.124	34.28567	33.32833	38.5222
0	0	0	0	0	0	35.66547	34.34967	33.3878	38.948
0	0	0	0	0	0	35.72733	34.5044	33.43207	39.7726
0	0	0	0	0	0	35.82153	37.17653	34.0322	39.88493
0	0	0	0	0	0	35.91613	37.64787	34.04827	39.92113
0	0	0	0	0	0	36.48147	37.7036	34.16033	0
0	0	0	0	0	0	36.55767	37.752	34.18887	0
0	0	0	0	0	0	36.78313	37.89326	34.23513	0
0	0	0	0	0	0	37.12207	38.05553	34.323	0
0	0	0	0	0	0	37.26467	38.1134	34.5722	0
0	0	0	0	0	0	37.3808	38.26647	34.88667	0
0	0	0	0	0	0	37.47747	38.27767	34.98613	0
0	0	0	0	0	0	37.82313	38.31927	35.04487	0
0	0	0	0	0	0	38.55513	38.33607	35.08847	0
0	0	0	0	0	0	39.3744	38.58833	35.09773	0
0	0	0	0	0	0	39.44607	38.68853	35.17347	0
0	0	0	0	0	0	39.47867	38.896	35.26266	0
0	0	0	0	0	0	39.52807	38.90453	35.31273	0
0	0	0	0	0	0	39.591	38.96673	35.35027	0
0	0	0	0	0	0	39.72687	39.02707	35.4066	0
0	0	0	0	0	0	39.845	39.05007	35.47287	0
0	0	0	0	0	0	39.97346	39.0858	35.47967	0
0	0	0	0	0	0	0	39.1464	35.7722	0
0	0	0	0	0	0	0	39.15173	35.815	0
0	0	0	0	0	0	0	39.21967	35.86613	0
0	0	0	0	0	0	0	39.42673	35.907	0
0	0	0	0	0	0	0	39.49	35.9654	0
0	0	0	0	0	0	0	39.6248	36.01187	0
0	0	0	0	0	0	0	39.69127	36.0626	0
0	0	0	0	0	0	0	39.75887	36.12133	0
0	0	0	0	0	0	0	39.83333	36.17	0
0	0	0	0	0	0	0	39.91613	36.2336	0
0	0	0	0	0	0	0	39.9958	36.30933	0
0	0	0	0	0	0	0	0	36.40913	0
0	0	0	0	0	0	0	0	36.4766	0
0	0	0	0	0	0	0	0	36.48507	0
0	0	0	0	0	0	0	0	36.5364	0
0	0	0	0	0	0	0	0	36.54827	0
0	0	0	0	0	0	0	0	36.61273	0
0	0	0	0	0	0	0	0	36.69487	0
0	0	0	0	0	0	0	0	36.9034	0
0	0	0	0	0	0	0	0	37.1266	0
0	0	0	0	0	0	0	0	37.92907	0
0	0	0	0	0	0	0	0	37.99933	0
0	0	0	0	0	0	0	0	38.13626	0
0	0	0	0	0	0	0	0	38.2174	0
0	0	0	0	0	0	0	0	38.2638	0
0	0	0	0	0	0	0	0	38.65033	0
0	0	0	0	0	0	0	0	38.70127	0
0	0	0	0	0	0	0	0	38.7204	0
0	0	0	0	0	0	0	0	38.7776	0
0	0	0	0	0	0	0	0	38.87013	0
0	0	0	0	0	0	0	0	38.8882	0
0	0	0	0	0	0	0	0	38.9456	0
0	0	0	0	0	0	0	0	39.24627	0
0	0	0	0	0	0	0	0	39.3134	0
0	0	0	0	0	0	0	0	39.39973	0
0	0	0	0	0	0	0	0	39.46387	0
0	0	0	0	0	0	0	0	39.62807	0
0	0	0	0	0	0	0	0	39.70973	0
0	0	0	0	0	0	0	0	39.90467	0
0	0	0	0	0	0	0	0	39.94293	0
0	0	0	0	0	0	0	0	39.97707	0
