# Supplementary material for: Neural manifolds for odor-driven innate and acquired appetitive preferences
Source: Nat Commun. 2023 Aug 5;14:4719. doi: 10.1038/s41467-023-40443-2 (PMC10404252; doi:10.1038/s41467-023-40443-2)
Supplement: Supplementary file 4 — Source Data [file 41467_2023_40443_MOESM4_ESM.zip › Figure2/2019613_right/ch8_11/text/hex10_C1.txt]

0.3608	0.3941333	0.3540667	1.942733	0.03793333	0.1890667	0.05213333	0.3737333	0.1876	0.9174
0.5572	0.493	0.4841333	2.4002	0.1218667	0.3393333	0.06946667	0.9402667	0.2823333	1.8484
0.6236	0.5810667	0.6484	2.540067	0.3503333	0.4715333	0.1516667	1.108733	0.423	2.0598
0.8329333	0.6484	0.7266	2.609333	1.1548	0.5202667	0.2022667	2.1054	0.7672	2.111533
2.338533	0.7326667	1.880733	2.676667	1.877867	0.6287333	0.2569333	2.160133	0.9588	2.1752
4.029467	0.8884667	3.570667	2.760133	2.1646	0.7280667	0.9363334	2.589	1.0306	2.391333
4.2752	1.152	3.6564	2.8332	2.325933	0.8434666	1.241467	2.675467	1.342733	5.391733
4.382733	1.213267	4.2288	3.0048	2.6114	0.9096	1.508667	2.722533	1.813467	5.441733
5.8984	1.3262	4.286334	3.0322	2.910333	1.013133	1.570667	2.8698	2.143067	5.948133
6.682	1.424867	4.774133	3.0788	3.001533	1.190067	1.592333	2.9348	2.2154	6.275333
7.148933	2.809	5.140867	3.857133	3.323933	1.2576	1.691733	3.163067	4.664467	6.366133
7.919066	3.294467	5.4804	3.967867	3.375133	1.2864	1.760067	3.193	6.492733	6.5316
8.2988	4.351733	5.665133	4.201066	3.421133	1.3228	1.883867	3.357533	6.591467	7.2508
8.7954	4.554667	5.7216	4.264333	3.5098	1.4068	1.952667	3.475267	6.705333	7.8194
9.125267	4.959267	5.9768	4.3216	3.608533	1.4558	2.199333	4.640467	6.729067	7.923867
9.472533	5.046	6.121733	4.371267	3.765533	1.643267	2.749733	4.7276	6.773933	7.9982
9.638467	5.325933	6.338	4.3966	3.873467	1.828933	2.947067	5.022333	6.866	8.035466
9.974466	5.3886	6.941333	4.439867	3.9284	2.066933	3.223733	5.099933	6.959466	8.166333
10.83227	5.436934	7.260733	4.668267	4.023	2.354667	3.302267	5.837467	7.106667	8.263333
11.95853	5.5024	7.813533	4.832133	4.127	2.427667	3.811933	6.8444	7.144267	8.3002
14.90127	5.7908	8.025666	5.062667	4.354466	2.6178	3.967733	7.2322	8.6818	8.928
15.04873	5.997667	8.3174	5.173533	4.392	2.652133	4.524133	7.270867	9.483933	9.145467
15.29493	6.198467	8.3896	5.249533	5.039533	2.698267	4.700333	7.3504	9.6394	9.299533
15.3954	6.3738	8.516067	5.4358	5.339667	2.905733	5.231	7.486	9.841534	9.376866
15.68067	6.428933	9.694867	5.514534	5.764467	2.971333	7.2248	7.5402	9.932867	9.457666
16.00713	6.459133	9.722	7.114933	5.794	3.1168	7.529133	7.634467	10.4666	9.861667
16.14427	6.6694	11.05327	7.306067	5.985466	3.4044	7.62	7.655267	10.67853	10.96527
16.30533	6.953467	11.10373	7.9144	5.9994	3.9116	7.735067	7.774267	11.0574	14.3332
16.38327	7.681667	11.50767	8.331866	6.793467	4.876333	7.854	8.007733	11.8124	15.00887
16.42393	7.990667	11.60933	8.5206	7.123133	5.182867	7.8922	8.980133	12.22793	15.47707
16.45313	7.997467	11.70947	8.9466	7.358933	5.3406	8.241533	9.1338	12.31133	15.58627
16.472	8.514733	12.30567	9.986867	7.747933	5.4428	8.3042	9.275534	13.1772	15.67907
16.5304	8.6962	12.38773	10.75347	8.264067	5.502867	8.375134	9.526067	15.845	15.82513
16.56513	8.832467	12.51327	10.77473	8.832334	5.558133	8.430266	9.584467	16.3548	15.9256
16.98027	9.464933	13.0794	10.8142	9.0086	5.657533	8.509933	9.9082	16.43127	15.96813
17.15753	9.4758	14.62467	11.09287	10.30547	5.6618	8.7902	9.9608	16.502	16.01873
17.32753	10.0026	15.024	12.08993	10.46507	5.7094	8.88	10.30487	16.57933	16.15307
17.7666	10.00587	15.89027	12.34913	10.50073	5.9936	8.9304	10.50287	16.64473	16.2486
17.8862	10.1408	16.16327	12.46253	10.7044	6.479333	8.976733	10.69453	16.70733	16.351
17.9246	10.19693	16.20567	12.51687	12.12593	6.954134	9.077867	11.6024	16.81707	16.613
18.0226	11.4656	16.28293	12.5292	12.9742	7.1622	9.4626	11.69127	16.94467	16.6764
18.24007	12.1122	16.33047	12.6292	13.4874	7.230866	9.730667	11.8242	17.04453	17.06467
18.3538	12.2298	16.43693	13.78813	14.02527	7.873	10.7602	12.69133	17.23307	17.4676
18.47227	12.38293	16.64367	13.88067	14.22053	8.019733	14.38987	13.99907	17.58553	17.56307
18.50693	12.46807	17.8532	14.04627	14.28747	8.2896	15.36913	14.0342	17.67533	17.80193
18.5362	12.5398	17.97313	15.41713	14.46633	8.3714	15.54087	14.15613	17.868	18.74553
19.33607	12.61273	18.09253	15.56247	14.5418	9.105733	15.62047	14.6632	17.963	18.80847
19.7456	12.68087	18.32867	15.90093	14.60727	9.6372	15.7912	15.24033	18.63527	18.90393
20.22987	12.78313	18.35473	15.91113	15.04553	9.789	16.14407	15.32733	19.30227	18.929
20.30993	13.7818	19.2744	16.13227	15.1756	9.888933	16.33153	16.08413	20.36087	19.1366
20.62093	14.46933	20.555	16.44573	15.22187	9.9328	16.42987	16.29773	20.51367	19.2602
20.82847	15.82473	20.6962	16.52873	15.2686	10.05733	16.694	16.5736	20.7528	19.4336
20.9632	15.8878	20.95653	16.58273	15.39367	10.923	16.85173	16.6186	20.79507	20.11293
21.16433	16.2928	21.4712	16.88033	15.46927	11.3986	17.33453	16.69807	20.83887	20.14073
21.23553	16.33907	22.09867	17.22127	15.93653	11.49667	17.4568	17.07013	20.9326	21.81487
21.30653	16.52187	22.47493	17.58867	16.31647	11.75207	17.9636	17.33987	21.25993	22.2298
21.41153	16.6408	23.1416	17.87253	16.39813	14.58107	18.05647	17.7128	21.32427	22.37293
21.50647	16.70487	23.52847	17.91493	16.4116	14.6494	18.23347	17.77107	21.67273	22.5184
21.80827	16.9	23.60987	17.92227	16.49353	14.93727	18.71247	18.511	21.73493	22.70927
21.87073	17.05973	24.30993	17.9966	16.72967	15.05347	18.81113	18.70187	21.81327	22.74107
21.96507	17.77413	24.61187	18.0168	17.02447	15.21653	18.88533	19.35113	21.862	23.0948
22.17213	18.244	24.68527	18.31193	17.32153	15.3628	19.17907	19.81033	21.88387	23.34747
22.5302	19.38773	25.2068	18.3482	17.4906	15.5456	19.43247	19.95053	21.968	23.50393
23.543	19.40953	26.0562	18.605	17.63593	16.76193	19.93207	20.28033	22.0826	23.8494
23.65893	19.64847	26.80647	18.99713	18.44673	17.17647	19.98553	20.399	22.24527	24.12267
24.41607	19.73673	28.4892	19.0364	18.8038	17.35707	20.424	21.36693	22.83813	24.2626
24.4654	19.78253	28.51747	19.14127	19.2574	17.63613	20.542	22.69827	22.9242	24.69953
24.56213	19.8796	28.59007	19.22913	20.59347	17.71433	20.57553	22.8758	22.99447	26.04573
24.56713	19.928	28.69353	19.29627	20.67787	18.93773	20.78193	23.07007	23.16547	26.1234
24.63807	19.96107	29.22533	19.49	20.7546	19.0172	20.83353	23.2916	23.42413	26.25533
24.66267	20.088	29.35407	19.67	21.30487	19.18847	20.8624	23.5102	23.48307	26.7776
25.3028	20.24847	29.49753	19.73187	21.6106	19.30727	21.03733	26.2704	23.59347	26.8794
25.34813	20.5514	29.5454	19.88427	22.08167	19.63787	21.06247	27.07647	23.6542	26.95807
25.36193	20.84787	29.8644	19.93767	22.3954	20.08373	21.22207	27.1314	23.94933	27.58267
25.39487	21.14747	29.93393	20.15753	23.44167	20.15567	21.59227	27.3982	25.0338	27.68713
25.46127	21.601	30.566	20.2798	23.9496	20.24533	21.98993	27.46233	25.35147	28.18313
25.49067	21.6608	30.84767	20.47187	24.3878	20.88653	22.0584	27.89907	25.38733	28.41267
25.49913	21.92067	30.93027	20.50727	24.5524	22.0786	23.1412	28.18867	25.47567	28.56707
25.55033	21.97447	31.10033	20.712	24.636	22.41193	23.54247	28.90013	26.20027	29.1074
25.5876	22.03753	31.73227	21.04633	25.1582	22.47333	24.30153	29.4686	26.5992	29.28313
25.6468	22.32233	31.82527	21.22873	25.26667	22.70093	24.37647	29.56187	26.7698	29.33947
25.69553	22.52427	31.87727	21.24393	25.45213	23.37493	25.1818	29.71153	26.85527	29.40013
26.3052	22.5442	32.3814	21.27847	25.49793	23.52113	25.38547	29.81473	27.98387	29.49787
26.58947	22.56	32.5276	21.34787	25.5956	25.27107	25.65893	30.5836	29.25607	29.67747
26.7078	22.65553	32.556	21.72793	25.6322	25.71547	25.77547	30.691	29.34167	29.8124
27.0598	22.78533	32.59167	21.96107	25.79893	26.383	26.39373	30.91667	29.47587	29.94267
27.21193	23.2788	32.643	22.06127	26.28687	26.79133	26.56647	31.21587	29.6218	29.97107
27.2948	23.57253	32.8412	23.22133	26.8414	26.86647	26.64713	31.80607	29.641	30.079
27.68687	24.21413	33.14153	23.4292	27.03353	28.6074	27.02827	31.87573	30.64793	30.2996
28.04747	24.71113	33.18433	23.6626	27.07233	28.77333	28.4858	32.1122	30.6922	30.42547
28.33893	24.79433	33.24253	23.67627	27.379	28.9094	28.62967	32.1444	31.19213	30.5334
28.59333	24.95153	33.25307	23.898	27.42833	29.63067	28.7682	32.26213	31.636	30.56467
28.6256	25.0634	33.31087	23.90953	27.5066	29.90853	28.8594	32.33427	31.80753	31.09113
28.71627	25.14293	33.34673	23.98007	27.6948	29.96087	29.2098	32.3486	31.89713	31.14867
28.8812	25.28453	33.50153	24.28687	27.74633	30.0238	29.36987	32.56953	32.33693	31.92107
28.96273	25.3164	33.5418	25.5108	28.73153	30.03227	30.94567	32.65473	33.6766	31.959
28.99627	25.33233	33.90307	25.6826	29.6532	30.11207	31.41487	33.05967	33.71667	32.13133
29.2424	25.49407	34.01753	25.71793	29.78173	30.18287	31.5762	33.37627	33.74273	32.18327
29.31167	25.73427	34.02787	25.92853	29.8946	30.25053	32.01567	34.86873	33.96567	32.189
29.46473	25.857	34.11106	26.3642	30.2826	30.5152	32.38353	35.93213	35.32507	32.28227
29.49127	25.93113	34.19947	27.05247	30.32033	31.45853	32.52207	36.0858	35.85433	32.75447
29.51007	25.95913	34.32513	27.76467	30.33113	31.88207	32.8712	36.3376	35.9204	32.86207
29.55293	26.07827	34.52493	27.94687	30.4076	31.91827	33.08293	36.73267	35.9788	33.0044
29.61153	26.12533	34.57987	27.98813	30.48927	31.96213	33.121	37.1382	36.01627	33.17433
29.75967	26.4068	34.60113	28.05627	30.54567	32.00867	33.60627	37.63626	36.13527	33.43113
29.81613	26.545	35.0026	28.12513	30.78533	32.1254	34.14513	37.70493	36.24173	34.3964
29.82187	26.7804	35.153	28.1876	30.884	32.21007	34.19053	37.7492	36.33087	34.55773
29.87313	27.18907	35.32393	28.30067	31.09653	32.6794	34.39153	37.89727	37.3272	34.68807
29.92647	27.21167	35.4198	28.3686	31.36547	32.86487	34.48273	38.3244	37.4852	35.19367
29.94953	27.37933	35.46547	28.47153	31.47207	34.74327	34.61827	38.7274	37.61007	35.33727
29.9694	27.44973	35.49607	28.55027	31.84293	34.96033	34.7738	38.80793	37.67847	35.41967
30.68053	27.49173	35.6814	28.60647	31.85953	35.08727	34.85733	38.93547	37.75067	35.50307
30.7264	27.5736	36.3384	28.6214	32.0746	35.26227	35.09507	39.13947	37.79887	35.98787
30.74187	27.9402	36.42507	28.67907	32.18413	35.5838	35.1892	39.177	37.883	36.4548
30.82873	28.00147	36.90387	28.69333	32.242	35.93647	35.50487	39.225	38.01247	36.55767
30.9448	28.19093	37.40107	28.82687	32.31727	36.14207	35.709	39.29427	38.07113	36.5922
31.0208	28.22693	37.43007	28.99633	32.38973	36.3078	35.834	39.82307	38.54913	36.60893
31.12247	28.2762	37.6352	29.0556	32.55787	36.40393	36.54653	0	38.6626	36.655
31.56687	28.32527	38.32713	29.82807	32.64953	37.17893	36.84093	0	38.78907	36.68407
32.09993	28.44087	38.579	30.02053	32.85453	37.32253	37.18293	0	39.046	36.87273
32.1854	28.59147	38.58413	30.45147	33.12214	39.73734	37.31167	0	39.3464	36.96507
32.21753	28.59867	38.609	30.45693	33.3168	39.80687	37.92947	0	39.50566	37.14267
32.29153	28.79527	38.6436	30.5644	33.5328	39.86267	38.0196	0	39.62914	38.18067
32.91107	28.91533	38.7774	30.76713	33.66427	39.9352	38.96667	0	0	38.3266
34.31487	29.08553	39.211	31.06467	33.7552	0	39.08233	0	0	38.34687
34.98507	29.1202	39.44153	31.57033	33.84653	0	39.8714	0	0	38.94013
35.1342	29.268	39.50593	32.4374	33.92027	0	39.95867	0	0	39.44053
35.25407	29.34	39.57113	32.5146	33.95267	0	0	0	0	39.47613
35.50307	29.53067	0	32.58587	34.0262	0	0	0	0	39.5524
35.98853	29.5732	0	32.9084	34.70347	0	0	0	0	0
36.04753	29.65147	0	33.05993	34.76873	0	0	0	0	0
36.15213	29.77627	0	33.79207	35.1824	0	0	0	0	0
36.66487	29.7804	0	34.83353	35.35707	0	0	0	0	0
36.75627	30.60293	0	34.89953	35.52327	0	0	0	0	0
36.79507	30.89947	0	34.9688	35.78074	0	0	0	0	0
36.80107	31.3066	0	34.97287	36.32173	0	0	0	0	0
36.838	31.6832	0	35.01887	36.56833	0	0	0	0	0
36.9516	32.01447	0	35.6132	37.294	0	0	0	0	0
37.11587	32.22173	0	35.7256	37.4106	0	0	0	0	0
37.17027	33.575	0	35.73947	37.52287	0	0	0	0	0
37.24333	33.866	0	35.85307	37.70733	0	0	0	0	0
37.2878	33.91087	0	36.08907	38.23807	0	0	0	0	0
37.36413	33.96727	0	36.50893	39.023	0	0	0	0	0
37.3968	33.99807	0	36.65467	39.5124	0	0	0	0	0
37.43993	34.18233	0	36.7838	39.97967	0	0	0	0	0
37.44993	34.35593	0	36.81087	0	0	0	0	0	0
37.54227	34.45947	0	36.87693	0	0	0	0	0	0
37.58727	34.52287	0	36.92893	0	0	0	0	0	0
37.63093	34.52847	0	37.01007	0	0	0	0	0	0
37.781	34.63113	0	37.152	0	0	0	0	0	0
37.798	34.9548	0	37.17713	0	0	0	0	0	0
38.01747	35.02553	0	37.90613	0	0	0	0	0	0
38.0504	36.43313	0	38.1166	0	0	0	0	0	0
38.22373	38.22847	0	38.35353	0	0	0	0	0	0
38.2658	38.29267	0	39.01627	0	0	0	0	0	0
38.37853	38.2984	0	39.12553	0	0	0	0	0	0
39.14927	38.51627	0	39.244	0	0	0	0	0	0
39.18573	38.6062	0	39.92793	0	0	0	0	0	0
39.24306	38.81913	0	0	0	0	0	0	0	0
39.49446	39.2716	0	0	0	0	0	0	0	0
39.87487	39.32967	0	0	0	0	0	0	0	0
0	39.41927	0	0	0	0	0	0	0	0
0	39.42513	0	0	0	0	0	0	0	0
0	39.46373	0	0	0	0	0	0	0	0
0	39.57513	0	0	0	0	0	0	0	0
0	39.65793	0	0	0	0	0	0	0	0
0	39.8058	0	0	0	0	0	0	0	0
