# Supplementary material for: Neural manifolds for odor-driven innate and acquired appetitive preferences
Source: Nat Commun. 2023 Aug 5;14:4719. doi: 10.1038/s41467-023-40443-2 (PMC10404252; doi:10.1038/s41467-023-40443-2)
Supplement: Supplementary file 4 — Source Data [file 41467_2023_40443_MOESM4_ESM.zip › Figure2/2019613_right/ch8_11/text/hxa_C3.txt]

0.5615333	0.9751334	0.4811333	0.04433334	1.116	1.7938	0.6673333	0.2021333	0.5207334	0.01053333
2.736667	2.202333	0.5426667	0.1471333	1.2114	1.8514	0.7346666	1.131733	0.7077333	1.9788
2.9078	2.263133	1.927533	0.2010667	2.412467	1.947	0.7773333	1.224667	0.7532667	2.271267
3.924067	2.337467	1.985867	0.2898667	2.674133	2.569067	0.9366	3.038067	0.8202667	2.6578
4.138533	2.500867	2.2212	0.4022	2.751867	2.7656	3.028267	3.1062	0.8980666	3.045467
4.203467	3.992	2.279667	1.020667	3.049467	2.9276	4.803867	4.0764	0.9645333	3.1094
4.284934	4.038333	2.348867	2.412867	3.134067	2.987933	5.341133	4.139	3.4858	3.182133
4.3802	4.1178	3.236733	2.478	3.241933	3.0454	5.387667	4.230333	3.622467	3.391533
4.601267	4.166867	3.4846	2.563467	3.706933	3.0924	5.450867	4.625267	3.8078	3.495467
4.748933	4.257534	3.555933	4.278067	3.9216	3.172867	5.707267	4.887733	4.1438	3.616333
4.7626	4.335933	3.603	4.623667	4.069667	3.591267	5.814	4.952533	4.329867	6.051933
5.272333	5.3864	3.6526	4.690467	4.922733	4.254467	5.875267	6.530066	5.309467	7.0312
5.4242	7.994067	3.7524	4.762533	4.960733	4.314734	6.140133	7.225867	5.415267	7.0876
5.872933	8.128933	3.855267	4.8862	5.018133	4.367	6.184733	7.272733	5.503533	7.985
6.572467	8.187266	3.910667	4.983867	5.1292	4.417533	6.249267	7.3568	5.625933	8.015266
6.5764	9.109266	4.428733	6.0504	5.336733	4.4906	6.351733	7.5914	5.768466	8.061466
6.687733	9.2004	4.922667	8.7066	5.497667	4.9406	6.416733	7.647067	7.7614	8.151867
6.738133	10.8686	5.031	8.867867	5.607467	5.058333	6.540067	7.7786	7.983533	15.04253
8.4402	13.44373	5.164866	8.957133	5.742466	5.107133	6.775333	7.873067	8.044066	15.10073
9.33	14.58147	5.261467	9.923266	6.142467	5.170533	6.835733	8.062467	8.146133	15.16627
9.593734	14.84993	5.364533	9.967267	6.1808	5.244667	6.9208	9.951867	8.243733	15.2052
9.688733	15.27407	5.477067	10.02993	6.2618	5.468733	7.1272	15.1648	8.6302	15.69347
9.998466	15.32233	5.614133	10.0998	6.2646	5.842	7.6278	15.18227	8.934867	16.4672
11.51073	15.42473	5.743	15.02507	6.323	5.9564	7.836	15.2242	9.012667	16.58873
11.8304	15.5698	6.0544	15.3624	6.392733	6.001867	8.0236	15.30893	9.078733	16.91067
13.24607	15.76093	6.1866	15.4752	6.4634	6.114666	8.065733	15.40973	9.221534	17.006
13.3402	15.7936	7.877666	15.61473	6.529467	6.3258	8.351	15.51833	9.336866	17.07367
13.4176	15.93827	7.9262	15.662	6.5776	7.455467	9.1422	15.63533	9.387067	17.37607
13.50807	16.02487	7.986533	15.70433	6.642066	7.509067	9.281266	15.71387	9.4282	17.46393
13.5806	16.2728	8.097867	16.0792	7.058133	7.549667	9.596133	15.775	9.474133	17.59547
13.65	16.40393	8.146667	16.18913	7.3036	7.603734	9.740867	15.91993	9.586534	17.74587
13.78967	17.20827	8.260533	16.24353	7.586867	7.702333	9.808267	16.23087	10.2112	18.06793
13.81073	17.23533	10.4696	16.53413	7.643333	7.899333	9.921267	17.2864	10.27207	18.1836
14.0574	17.28593	15.20093	16.6008	7.707	8.157733	9.9888	17.3282	10.3064	19.3388
14.1872	17.32473	15.2486	16.65447	8.320733	8.278267	10.10007	17.3646	11.07467	19.39993
14.24653	17.39567	15.31193	17.70213	8.360666	8.340934	10.14893	18.48773	11.78053	19.50553
14.4244	17.49967	15.41253	17.79133	8.405733	8.3782	10.20673	18.77347	11.8884	19.59053
14.51627	17.74427	15.50567	18.96333	8.502267	8.542067	10.26873	18.84653	11.94993	20.80167
14.56373	17.96287	15.65973	19.0086	8.7096	8.699467	11.05193	18.8898	13.5656	20.92913
14.611	18.03273	16.1392	19.38293	8.957334	8.794933	11.25007	18.92867	13.6702	21.4134
14.70127	18.32713	16.17907	19.6294	9.056867	8.895467	12.53287	18.9858	14.9516	21.5166
14.75093	18.51487	16.2556	19.69207	10.0174	8.965	12.5996	19.0814	15.07567	21.6026
14.79353	18.93007	16.36013	19.76613	10.69807	10.5938	13.03827	19.37213	15.17487	21.71727
14.85527	19.568	16.4344	19.8598	14.78153	12.589	13.13493	19.455	15.21787	21.99113
14.9436	19.6928	16.6224	19.92907	14.85	13.93647	13.5378	19.51027	15.27627	22.56493
15.11867	19.759	16.7084	20.91407	14.92413	15.13373	13.60587	19.84807	15.32333	22.63387
15.38307	19.9252	17.3312	20.95273	15.02527	15.93713	13.6512	20.282	15.3756	23.77213
15.42027	19.97227	18.44207	20.99053	15.2658	16.01253	13.71653	20.68513	22.331	23.89707
15.46273	20.04253	18.4998	21.2332	15.38453	16.63167	13.7766	21.73233	22.4076	24.638
15.605	20.18093	18.6464	21.28133	15.53987	16.6794	13.88987	21.77887	22.52993	24.7356
15.69647	20.5046	18.74767	21.35913	17.0512	16.72927	14.0268	21.91333	22.91727	24.8056
15.777	21.10847	19.69	21.4122	17.1186	17.94953	14.11453	22.04813	22.97413	24.9638
15.85047	21.26407	19.7756	21.46407	17.15727	18.5724	14.20113	22.1284	23.087	25.9518
15.904	21.3954	19.83193	21.8838	17.18587	18.70653	14.26827	22.1952	23.4282	26.27367
15.9774	21.45907	19.94947	22.01313	17.22773	18.8792	14.32773	22.24593	23.463	26.37867
16.05973	21.63553	19.99973	22.16553	17.3252	18.9304	14.42307	22.33207	23.50733	26.42693
16.10267	21.98227	20.2266	22.26107	18.23113	19.1216	14.4882	22.62493	23.57687	26.47453
16.15307	22.14673	20.79793	22.35693	18.317	20.33313	14.54173	23.15133	24.02087	26.5378
16.23133	22.43387	21.094	22.40987	18.4214	20.49447	14.68733	23.199	24.39987	26.67207
16.27507	22.4854	21.23233	22.5088	18.5892	20.5108	14.76067	23.42947	24.45647	26.7924
16.56367	22.5186	21.2972	23.055	18.6478	20.56233	14.80687	23.49353	24.54647	26.89553
16.6932	22.62927	21.56627	23.06927	18.8834	20.70107	14.8604	24.34053	24.62713	27.25087
16.82873	22.6854	23.90327	23.20053	19.02167	21.64487	14.89953	24.38547	24.72567	27.3278
16.894	22.73647	25.63407	24.65253	19.57693	21.8656	14.9666	24.46113	25.0164	27.62893
16.95407	22.78287	25.70107	24.7994	19.603	22.49087	15.0666	24.69127	25.0986	27.69273
17.01427	23.01633	25.86973	27.29787	19.652	22.8324	15.135	24.7976	25.1702	27.8342
17.061	23.07353	25.98513	27.35993	19.87707	22.95067	15.1654	24.85267	25.25887	27.8934
17.10813	23.2238	26.7338	28.18253	20.074	23.1472	15.1738	24.9992	25.33033	28.37673
17.17053	23.71067	26.76993	28.2774	20.12193	23.32373	15.21553	25.1014	26.36913	28.47233
17.22267	23.82533	26.81567	28.40433	20.1616	23.4	15.25867	25.1676	26.44613	28.55707
17.269	24.1296	26.86167	28.46227	21.24427	24.6284	15.30753	25.347	27.95647	28.67013
17.38433	24.2046	26.93567	28.56487	21.30347	24.7074	15.39053	25.44207	29.5364	28.78093
17.7572	24.2542	29.0178	28.65167	21.3672	24.76173	15.6138	25.76993	29.73093	28.848
18.24927	25.57773	29.05253	28.765	23.34687	24.84987	15.69613	26.03073	30.39127	28.8532
18.31473	25.66267	29.11993	28.80933	23.42753	25.5244	15.95167	26.11607	30.53373	28.9276
18.44327	26.89107	29.25753	28.8792	23.46713	25.61147	16.0152	26.15873	30.6546	29.0026
18.47187	27.02693	30.12213	28.9218	23.539	25.73807	16.67347	26.20033	30.75373	29.0596
18.8514	29.48173	30.35327	28.95193	23.6136	26.16907	16.8566	26.2526	30.97527	29.12127
19.52367	29.93647	30.44707	28.99607	24.3222	26.3532	16.86747	26.34733	31.4702	29.3474
19.6366	30.013	30.8268	29.1058	24.5376	26.3966	17.58487	26.402	31.50933	29.44147
19.76867	30.11867	32.22873	29.18113	24.81027	26.433	17.64427	26.81947	31.5578	29.50847
19.8692	31.78907	32.279	29.2622	25.17753	26.48807	17.71527	26.8654	31.72413	29.64007
20.04947	32.20353	32.3534	29.33733	25.86893	26.57787	17.78927	26.91567	35.07173	30.2806
20.21673	32.2966	32.52794	29.70393	26.2116	27.11133	17.84187	27.14707	35.1208	30.45113
20.2936	32.3462	33.2758	29.75967	28.19327	27.20767	17.9422	27.3458	35.20573	30.4964
20.68607	32.44327	33.3214	29.90553	28.29787	27.2414	18.0122	27.429	35.3236	31.62
20.83207	32.46527	33.3266	30.01753	28.38247	27.28833	18.1044	28.3822	35.50387	32.36427
21.01887	32.5816	33.36833	30.0906	29.09253	27.36587	18.15947	28.476	35.92193	32.809
21.06913	32.64186	33.75307	30.27233	29.258	28.40827	18.22973	28.555	36.50393	32.89547
21.71733	32.83653	33.8062	30.7612	29.73033	28.51013	18.30507	28.62113	36.5514	33.1168
22.0128	33.10453	33.84793	30.8228	30.87493	29.16027	18.36647	29.98853	36.6272	33.15773
22.09713	33.15367	33.91707	30.90367	30.93853	29.20453	18.46407	30.02467	37.97613	34.15993
22.44027	33.2482	34.18407	31.14807	30.98547	29.28813	18.5858	30.07167	38.17147	34.91113
22.72407	33.28753	34.23793	31.71847	31.0288	29.33213	18.65367	30.12753	38.2332	34.99827
22.78727	33.33293	34.48753	31.7884	31.068	29.38087	18.7566	30.172	38.37933	37.5478
23.35807	33.49913	35.6518	31.87447	31.12447	29.45287	19.12153	30.2122	38.45487	38.1028
23.43647	33.60053	35.698	34.47993	33.54507	30.49527	19.1828	30.3514	38.4996	38.22447
23.51087	33.7072	36.1814	34.688	33.6344	31.06327	19.235	30.44013	38.58953	38.28547
23.54947	33.81207	37.30407	35.0712	33.72293	31.1414	19.3422	32.06973	38.63754	38.45887
23.61787	33.862	37.57047	35.25107	33.80753	31.44087	19.51307	32.1192	38.7114	0
23.77133	33.9464	37.705	35.3266	33.8552	32.04367	19.6062	32.15533	38.76173	0
23.83227	34.04013	37.74253	35.422	34.07753	32.10627	19.67513	32.1882	38.81453	0
24.00967	34.16633	37.777	35.5586	34.9028	32.22107	20.48687	33.20233	38.86253	0
25.67753	35.1326	37.88187	36.0834	36.19793	32.22567	20.60467	33.25407	38.89867	0
25.7746	35.251	37.93267	36.562	36.31207	32.5136	21.52027	33.36806	38.94133	0
25.84773	36.0914	38.0634	37.60113	36.51427	32.59067	21.60547	33.42267	38.97807	0
25.90153	36.39734	38.11113	38.69133	36.59027	32.63167	21.68293	33.6464	39.0136	0
26.11673	37.83067	38.14547	39.48547	36.63607	32.6956	21.78487	34.07333	39.03447	0
26.3328	38.00913	38.2338	39.9	36.67673	32.77673	22.41507	35.19953	39.09687	0
26.38867	38.08947	39.8666	39.93187	36.7112	32.88787	22.5368	35.57747	39.39547	0
26.4564	38.30413	39.91993	39.9844	36.741	33.68407	25.3468	35.66213	39.4844	0
26.5464	38.32353	39.97687	0	36.77993	33.9312	25.38767	36.25286	39.5548	0
27.36493	38.4368	0	0	36.83333	34.00753	26.32733	36.47787	39.62993	0
27.43373	38.61593	0	0	36.91027	34.25373	27.6064	36.56073	39.76047	0
27.49327	38.6864	0	0	36.96786	35.84413	27.77073	36.8132	0	0
27.5642	39.26713	0	0	37.2462	35.94733	28.81027	37.10453	0	0
27.65967	39.3566	0	0	37.42787	35.99087	28.89573	37.83807	0	0
27.98347	39.44767	0	0	37.48207	36.07013	28.9842	37.92553	0	0
28.0556	39.52733	0	0	37.52133	36.22413	29.03713	38.12387	0	0
28.14707	39.66047	0	0	37.581	36.37473	29.08487	38.52307	0	0
28.2438	39.77067	0	0	37.64953	36.5114	29.14147	38.58807	0	0
28.30087	0	0	0	37.81413	36.63	29.2454	38.66107	0	0
28.34947	0	0	0	38.46167	36.90533	29.34167	38.8336	0	0
28.40213	0	0	0	38.51254	37.05287	30.0872	39.43507	0	0
28.55553	0	0	0	38.5908	37.16487	32.1932	39.57287	0	0
28.62093	0	0	0	38.63867	37.38493	32.80673	39.655	0	0
28.7484	0	0	0	38.67553	37.5148	33.53447	39.78647	0	0
28.86813	0	0	0	38.7142	37.60113	34.27553	39.902	0	0
28.9142	0	0	0	38.81007	37.67107	34.34467	39.94027	0	0
29.07147	0	0	0	38.8856	37.81847	34.7682	0	0	0
29.16547	0	0	0	39.22033	39.31173	35.78613	0	0	0
29.22013	0	0	0	39.28	39.3892	35.83393	0	0	0
29.5652	0	0	0	39.50087	39.42253	35.9856	0	0	0
29.64413	0	0	0	0	39.4918	36.11033	0	0	0
29.7614	0	0	0	0	0	36.19347	0	0	0
30.19193	0	0	0	0	0	36.24627	0	0	0
30.252	0	0	0	0	0	36.31333	0	0	0
30.33013	0	0	0	0	0	36.39533	0	0	0
30.39373	0	0	0	0	0	36.66447	0	0	0
30.46673	0	0	0	0	0	36.76114	0	0	0
30.6194	0	0	0	0	0	37.05167	0	0	0
30.67447	0	0	0	0	0	37.14973	0	0	0
31.594	0	0	0	0	0	37.22693	0	0	0
31.68067	0	0	0	0	0	37.30353	0	0	0
31.95493	0	0	0	0	0	37.51534	0	0	0
32.03867	0	0	0	0	0	38.31413	0	0	0
32.09633	0	0	0	0	0	38.6412	0	0	0
32.20707	0	0	0	0	0	38.696	0	0	0
32.30033	0	0	0	0	0	38.72853	0	0	0
32.50753	0	0	0	0	0	38.81573	0	0	0
32.5636	0	0	0	0	0	39.12853	0	0	0
32.62853	0	0	0	0	0	39.43513	0	0	0
32.7218	0	0	0	0	0	39.49513	0	0	0
32.88313	0	0	0	0	0	39.53893	0	0	0
33.10767	0	0	0	0	0	39.60213	0	0	0
33.17513	0	0	0	0	0	39.6714	0	0	0
33.25433	0	0	0	0	0	39.8628	0	0	0
33.51114	0	0	0	0	0	0	0	0	0
33.589	0	0	0	0	0	0	0	0	0
33.68487	0	0	0	0	0	0	0	0	0
33.8114	0	0	0	0	0	0	0	0	0
33.93813	0	0	0	0	0	0	0	0	0
34.07507	0	0	0	0	0	0	0	0	0
34.13167	0	0	0	0	0	0	0	0	0
34.19987	0	0	0	0	0	0	0	0	0
34.24733	0	0	0	0	0	0	0	0	0
34.34853	0	0	0	0	0	0	0	0	0
34.6218	0	0	0	0	0	0	0	0	0
35.7702	0	0	0	0	0	0	0	0	0
35.82673	0	0	0	0	0	0	0	0	0
35.899	0	0	0	0	0	0	0	0	0
38.18253	0	0	0	0	0	0	0	0	0
39.88073	0	0	0	0	0	0	0	0	0
