# Supplementary material for: Neural manifolds for odor-driven innate and acquired appetitive preferences
Source: Nat Commun. 2023 Aug 5;14:4719. doi: 10.1038/s41467-023-40443-2 (PMC10404252; doi:10.1038/s41467-023-40443-2)
Supplement: Supplementary file 4 — Source Data [file 41467_2023_40443_MOESM4_ESM.zip › Figure2/2019613_right/ch8_11/text/msal_C6.txt]

0.1314667	0.06886667	7.094467	0.4166667	1.390333	0.094	0.4214	0.4352667	0.0524	0.1808
1.7832	3.187867	7.479466	0.46	1.513	0.5128	0.5604	0.6476667	0.9735333	1.187333
1.806533	3.703733	8.2138	2.727133	1.6062	0.6220667	0.5946	0.7062	1.224467	2.722733
4.226666	3.7782	8.357533	2.8032	2.090533	0.8656	0.637	0.8448667	1.439467	2.815933
4.314133	3.855467	8.678933	3.237333	2.1954	2.6706	0.6816667	0.9589334	1.871667	3.409667
4.344333	4.193666	9.558	3.357533	2.773933	2.7192	0.8706667	1.3336	2.098267	5.238733
5.320066	6.151733	10.8768	3.702667	2.922133	2.882867	1.927133	1.426733	3.397867	5.304133
7.303067	6.201933	11.2344	3.936	4.587533	3.037667	2.0208	2.933933	3.691333	5.347733
7.323067	6.784	12.42887	4.078133	4.7994	3.125733	2.119467	3.996933	6.5086	5.438667
8.461534	8.783667	12.65487	4.320734	5.220333	4.400533	2.167933	4.071667	6.965734	5.6138
8.532267	9.836933	13.2524	4.3808	5.335733	4.591467	2.269933	4.142867	7.050933	5.905667
8.571867	10.0472	13.3584	4.413667	5.404067	9.095134	3.119667	5.201733	7.679867	6.0414
8.654266	10.12873	14.32113	4.496067	5.4146	9.751734	4.0456	5.381733	8.7196	6.236533
8.7186	10.26593	18.96013	4.841933	5.632	11.6912	4.191067	5.441733	8.923933	6.606266
8.792933	10.59153	24.359	4.908333	5.686533	11.76533	4.273533	5.520933	9.292867	6.767733
8.993466	10.68333	24.4348	5.004533	5.7758	11.8796	4.5118	5.572667	9.4398	6.846667
9.0432	10.69347	24.726	5.069267	5.844934	12.01527	5.1708	6.206533	9.475333	7.0898
9.125	11.21487	25.08827	5.678267	6.171533	12.07373	5.913733	8.854934	10.1482	7.129333
9.734134	11.45567	26.8938	6.035	6.5974	12.8126	6.242133	11.7024	14.4688	7.2092
9.914733	11.68067	28.48227	7.357133	6.762533	13.47173	7.163333	14.06487	14.829	7.250067
10.0028	12.15947	29.23267	8.177	6.879	13.8504	7.181667	14.6146	15.43067	7.320133
10.05833	13.45413	29.6924	10.1346	7.454134	15.7226	9.224133	14.69607	16.321	7.466933
10.3866	13.50873	30.28347	10.20287	7.512267	16.35727	9.990133	15.10767	16.379	7.599267
10.85407	13.5832	33.3698	11.07993	7.754533	16.45847	10.14333	15.1522	16.87593	7.654867
11.61107	13.69053	33.5472	11.29947	8.232133	19.6706	10.24173	16.05187	16.973	7.719533
13.2844	13.7196	39.2282	11.35953	8.696867	20.26807	10.40553	16.76147	17.0184	7.806733
13.34827	14.35427	0	11.57647	8.842867	21.2668	10.53513	16.84067	17.07687	7.9458
13.5844	14.43267	0	11.5902	9.649467	21.7026	11.69773	16.94247	17.3916	8.1718
13.68367	14.55647	0	11.83847	9.703333	21.83793	11.82393	17.0284	18.80093	8.394333
13.79647	14.6418	0	12.1662	10.01553	21.9124	12.2828	17.09553	19.557	9.101533
14.30433	15.2174	0	12.21433	10.19247	22.26287	12.5578	17.17653	19.7086	9.226666
14.3594	15.42887	0	12.42147	10.42227	22.37127	12.9142	17.36393	19.81267	9.361
15.27727	15.50527	0	12.4684	10.5412	22.4606	13.3408	17.4052	19.93707	9.563933
15.57207	17.60393	0	12.52747	10.6094	22.60693	13.40433	17.6612	20.01213	9.775467
15.6414	17.9514	0	12.61367	10.68033	22.65567	13.45207	17.7784	20.4636	9.8846
15.7276	18.02713	0	12.84407	10.80287	22.7076	13.51247	17.8802	20.5448	9.953733
15.79067	19.0842	0	13.20673	11.93967	22.74553	13.56347	17.9816	21.15087	10.08367
16.03853	20.24927	0	13.29347	14.14353	22.7974	13.59173	18.29933	21.19053	10.53767
16.20973	20.33453	0	13.37347	18.0592	22.86513	13.6774	18.4668	21.25107	10.58487
16.41033	20.4586	0	13.45993	18.38313	22.8982	15.15673	19.37233	21.4662	10.6306
16.4822	20.5356	0	14.10567	18.91773	23.55427	15.28167	19.44893	21.964	10.95227
16.52107	20.57753	0	15.05527	19.031	23.65547	15.4056	19.59373	22.27247	11.2686
16.6704	20.86993	0	15.28733	19.1256	23.95293	15.83267	19.73773	22.38307	14.51453
16.88527	21.6736	0	15.78527	19.26133	24.0248	16.3594	20.0706	22.68233	14.5752
17.30667	22.1598	0	16.3216	19.2898	24.1046	16.44473	20.1694	23.4822	17.0448
17.9338	23.03067	0	17.0054	19.4836	24.59253	17.61433	20.237	23.91773	17.25393
18.3556	23.90713	0	17.13833	20.46873	24.8806	17.73667	20.96053	24.03993	19.73153
19.10567	24.8514	0	17.71967	21.0858	25.15747	18.92227	21.11233	24.1186	21.25767
19.29313	25.0296	0	17.7588	21.68713	25.49747	18.97847	22.12827	24.55973	21.44367
20.152	27.42553	0	18.01187	21.76147	25.939	19.3274	23.2846	25.06853	23.06373
22.6802	27.70807	0	18.4666	21.8258	26.15247	20.445	23.74533	26.06827	23.67893
23.87093	27.74633	0	19.71133	21.8672	26.67333	21.57573	23.95293	27.34867	24.49
23.94547	27.8232	0	20.2456	21.92547	26.726	22.13153	23.98827	28.22013	24.52567
24.05447	27.8832	0	20.34393	23.19393	27.74533	22.8548	24.05947	29.42553	24.602
25.0404	28.04487	0	20.40353	23.26787	29.01267	23.74593	25.154	30.96453	24.7068
25.0862	28.1868	0	21.3	23.39133	30.98833	24.44033	25.8778	31.0922	25.6324
26.2144	29.5308	0	21.3822	23.83913	31.6904	24.51113	26.29753	31.163	25.68747
26.407	29.6064	0	21.75693	23.89067	31.7504	25.74447	26.83093	31.6702	25.75773
26.88873	29.876	0	21.86113	23.94493	31.9096	25.83893	26.94327	32.93273	25.88453
26.9842	29.96747	0	22.01627	24.05873	32.4592	25.93793	27.2078	33.378	25.98773
27.0372	31.5762	0	22.49527	24.45333	34.6094	27.17987	27.83987	33.53747	26.02307
27.12553	31.97447	0	22.94013	24.6984	34.79893	27.22507	27.96313	33.61013	26.18427
27.3502	32.4832	0	23.04413	24.74313	35.291	27.26727	28.66487	33.68513	26.1902
27.44	32.59773	0	23.10567	24.7892	36.34967	28.26393	28.882	33.85233	26.84073
27.5294	32.666	0	23.80613	25.19953	36.39734	29.57727	29.3914	34.51266	26.89273
27.62613	32.8432	0	23.8668	25.2428	37.54567	30.4048	30.3376	35.68727	26.92993
27.93367	33.13273	0	24.1292	25.32967	37.62453	31.15693	31.36593	35.96373	27.02307
28.20413	33.20773	0	24.2084	26.24813	37.89853	31.37207	32.49213	36.00313	27.09327
28.3164	33.40413	0	24.82107	26.56447	38.80767	32.07133	33.8	36.037	28.5952
28.80373	33.5216	0	24.90653	27.80113	38.90313	32.1798	35.76607	36.08713	28.64733
29.43153	34.15653	0	25.0808	28.95407	38.94253	32.2562	35.84553	36.6808	28.8618
29.44487	34.26387	0	25.3224	29.11593	39.05907	32.32987	35.97733	36.75	29.56073
31.83033	34.5634	0	25.84713	29.19153	39.3682	32.821	36.0254	36.8652	29.67247
32.265	36.13906	0	26.2032	29.79427	39.5982	34.311	36.07347	36.91167	30.06713
34.44107	36.23893	0	26.30567	31.21853	39.7366	34.74253	36.14027	37.0162	30.78827
35.98447	36.38387	0	26.4916	31.32033	39.8418	34.80087	36.59373	37.8716	30.96313
39.5188	36.57147	0	28.38893	31.54353	0	35.1872	36.8284	38.0004	31.51807
39.80267	36.64627	0	28.4708	32.51513	0	35.3506	37.1084	38.15434	31.7218
39.85927	37.00107	0	30.16393	32.63507	0	35.50607	37.29213	39.306	32.30787
39.93153	0	0	30.3174	32.79413	0	37.04287	37.3664	39.36593	32.5448
0	0	0	30.5978	33.9376	0	38.74067	37.438	39.5476	32.5922
0	0	0	30.92833	34.1248	0	0	37.52927	39.6706	32.65633
0	0	0	31.32427	34.16827	0	0	37.7106	39.7212	32.70467
0	0	0	32.00387	34.22987	0	0	37.7672	0	32.8434
0	0	0	32.7452	34.31767	0	0	37.81727	0	32.98633
0	0	0	33.50986	34.4112	0	0	37.8566	0	33.06727
0	0	0	33.7266	34.5178	0	0	37.9218	0	33.12506
0	0	0	34.593	35.38687	0	0	37.94293	0	33.12847
0	0	0	34.90827	36.07053	0	0	37.971	0	33.20253
0	0	0	34.9662	37.78527	0	0	38.0938	0	33.4934
0	0	0	35.263	38.7096	0	0	0	0	33.58313
0	0	0	35.30727	38.80413	0	0	0	0	35.19187
0	0	0	35.352	39.41127	0	0	0	0	36.2852
0	0	0	35.5882	39.73367	0	0	0	0	36.47313
0	0	0	36.12527	0	0	0	0	0	36.6516
0	0	0	36.35287	0	0	0	0	0	36.70533
0	0	0	36.5078	0	0	0	0	0	36.7642
0	0	0	36.62774	0	0	0	0	0	0
0	0	0	38.1214	0	0	0	0	0	0
0	0	0	38.3222	0	0	0	0	0	0
0	0	0	38.72766	0	0	0	0	0	0
0	0	0	39.32907	0	0	0	0	0	0
0	0	0	39.5824	0	0	0	0	0	0
