# Supplementary material for: Neural manifolds for odor-driven innate and acquired appetitive preferences
Source: Nat Commun. 2023 Aug 5;14:4719. doi: 10.1038/s41467-023-40443-2 (PMC10404252; doi:10.1038/s41467-023-40443-2)
Supplement: Supplementary file 4 — Source Data [file 41467_2023_40443_MOESM4_ESM.zip › Figure2/2019613_right/ch8_11/text/etha_C4.txt]

0.08873333	0.4907333	0.3358	0.0036	1.016333	0.6538666	1.6542	0.3327333	0.2598667	2.957
2.271733	1.41	3.179067	1.616933	3.627533	1.033067	2.441733	1.5202	0.4223333	4.122334
4.3604	1.4368	4.7518	2.0686	4.391733	2.495733	3.276667	4.086467	1.170533	4.232133
5.5394	2.733467	5.1212	5.699867	6.1138	2.6868	4.416934	4.111933	1.5026	4.741667
5.932133	5.089133	6.354133	5.8772	8.398133	3.776	4.900133	4.2122	1.997133	4.904
5.9998	6.583933	6.644866	7.1588	9.3438	4.272467	7.259933	5.746467	2.977	5.6734
6.786733	8.7516	7.1272	8.2968	10.12927	6.518067	7.578	5.798867	3.345067	6.456867
8.454333	10.43367	7.498333	10.54987	10.32673	6.8024	7.705667	5.868333	3.793267	11.58753
10.5814	11.18193	7.963867	11.31167	11.99273	7.175333	8.362267	6.394933	5.275267	13.351
14.26173	11.2414	9.593667	11.6002	12.08987	7.8436	8.5536	7.635334	8.145933	14.11007
14.87607	11.52393	10.95273	12.00267	13.25607	9.564067	8.780534	8.687467	9.435133	14.12853
15.64333	12.08473	11.23227	13.108	14.72927	10.646	10.48513	8.761666	9.812333	16.15227
16.0492	12.68773	11.42893	13.82227	14.7498	11.3302	10.93393	8.793667	9.920067	16.4282
16.39807	14.31247	12.1464	15.86473	16.977	13.9714	12.1292	8.9176	11.5494	18.84253
22.76213	14.3874	12.2466	16.01153	18.33727	14.66667	12.26207	9.151934	11.61107	19.05267
22.8912	14.81453	12.7386	16.2082	20.43893	17.37853	12.8194	12.13793	11.75447	19.08107
23.52873	15.54793	13.31973	16.59033	20.61493	17.464	14.5064	12.17567	12.9628	19.13967
24.8156	16.5548	13.43107	17.27007	21.0658	17.6662	14.8082	14.1976	12.9662	19.30227
24.89967	17.4118	14.25633	17.3864	24.70667	18.10593	16.1778	14.32707	13.2988	19.48147
26.09207	17.47253	14.5506	17.40227	25.08253	18.34067	16.41907	14.8088	13.88287	19.58067
28.1646	17.9258	15.10633	17.45913	25.56753	18.98227	18.32327	15.79527	14.49133	20.0762
28.4746	18.7	17.05927	17.50027	26.26547	19.98313	18.53627	16.97133	14.97347	20.47607
30.23647	18.94207	17.2084	17.54007	26.72293	20.84033	18.8692	18.19253	15.2028	20.48587
30.611	19.856	17.82367	18.3898	26.99347	21.402	21.55053	20.32887	17.4932	22.9018
31.55027	21.9722	18.992	18.4046	28.65887	22.31973	21.67373	21.44747	18.06307	26.1394
31.64947	22.00747	19.16853	18.8976	28.68	25.05733	21.85113	21.80447	18.41353	28.69453
31.71727	23.0778	20.38493	20.14687	32.40027	25.3042	22.802	21.90967	18.43647	30.30727
32.05107	23.87447	24.93967	20.3294	33.3326	25.37707	22.90673	22.22	19.49373	31.4942
33.3862	24.22647	25.31267	23.26827	33.599	25.82127	23.07753	23.5728	20.9272	34.40333
35.1862	24.43193	25.31553	23.47493	33.78853	26.5274	23.23173	23.90613	21.07167	34.6894
37.44393	24.75553	27.49113	23.8516	34.706	29.2796	23.2648	24.46367	21.38307	34.9226
37.50146	24.8976	27.50247	24.49173	34.76587	29.81513	24.36767	25.3158	21.67667	36.56873
0	25.32213	30.32127	25.00767	35.74653	30.59433	24.5932	25.58487	22.02713	37.5084
0	25.40153	34.63153	25.06833	36.34947	30.61353	25.24467	26.4688	22.24307	38.42553
0	25.76467	35.04673	25.4626	36.54493	31.39913	26.14093	26.6484	22.29667	0
0	26.7824	35.18547	25.96847	37.81233	31.95853	27.05547	27.0308	22.61447	0
0	27.88573	36.58327	27.8454	39.30407	33.48107	27.65373	27.142	23.01013	0
0	29.02	37.63233	27.99833	0	34.9702	29.33947	30.58647	23.34453	0
0	29.0694	37.6842	28.66273	0	35.14547	30.2848	30.83793	23.3888	0
0	29.65467	39.2726	28.8494	0	35.23473	30.4548	30.8636	23.51153	0
0	31.54787	0	30.6646	0	35.24147	30.733	33.03627	23.6914	0
0	32.25267	0	33.0292	0	35.37226	30.97347	33.06687	23.83433	0
0	32.87813	0	34.10387	0	35.85227	31.60847	34.05813	24.17207	0
0	33.2162	0	34.49913	0	35.863	31.92507	34.89053	26.0794	0
0	33.44253	0	34.79473	0	36.813	32.22227	34.9636	26.43867	0
0	34.76727	0	34.83567	0	37.432	33.90473	35.3256	26.4822	0
0	36.40667	0	35.17813	0	39.6214	35.9852	35.83213	27.2512	0
0	37.93353	0	35.963	0	39.76947	36.80813	36.88194	28.62847	0
0	38.39447	0	36.2694	0	0	37.99287	37.7578	29.6152	0
0	38.51593	0	36.99333	0	0	39.79313	38.48653	31.57947	0
0	39.10867	0	37.09353	0	0	39.84	39.57207	33.02607	0
0	0	0	39.01534	0	0	0	0	33.4988	0
0	0	0	0	0	0	0	0	33.9662	0
0	0	0	0	0	0	0	0	34.85067	0
0	0	0	0	0	0	0	0	34.94667	0
0	0	0	0	0	0	0	0	34.9836	0
0	0	0	0	0	0	0	0	35.16533	0
0	0	0	0	0	0	0	0	35.4614	0
0	0	0	0	0	0	0	0	36.96053	0
0	0	0	0	0	0	0	0	36.9692	0
0	0	0	0	0	0	0	0	38.60867	0
0	0	0	0	0	0	0	0	39.8628	0
