# Supplementary material for: Neural manifolds for odor-driven innate and acquired appetitive preferences
Source: Nat Commun. 2023 Aug 5;14:4719. doi: 10.1038/s41467-023-40443-2 (PMC10404252; doi:10.1038/s41467-023-40443-2)
Supplement: Supplementary file 4 — Source Data [file 41467_2023_40443_MOESM4_ESM.zip › Figure2/2019613_right/ch8_11/text/neem_C6.txt]

0.6022667	0.2844667	1.199067	0.4926	0.8308	0.5823333	0.4540667	0.9266	0.2136	0.2832667
0.654	0.4308667	1.260267	0.5802667	2.914467	2.146	0.5177333	1.2628	0.5348	0.392
1.647933	0.511	1.2932	0.6724	2.983333	2.256	0.84	1.297533	0.8149334	1.022267
1.7202	0.543	1.321333	0.7424	4.601	2.351067	0.8788667	1.3426	0.8316	1.111867
1.959533	1.411467	1.357667	0.7787333	4.723667	3.736867	1.011933	1.394	0.9527333	1.940733
2.050533	1.5426	1.502333	0.9056666	4.784133	4.529933	1.112	1.527133	1.055467	2.558067
2.334733	2.2864	1.5762	1.042067	4.856733	4.634533	1.175667	1.590267	3.1624	4.061666
2.729533	2.5126	1.670267	2.484467	5.2934	4.866933	2.319333	3.440733	4.988333	4.1606
2.785333	2.581267	1.799533	2.631	6.233867	4.9162	4.118533	4.855134	5.045467	9.513333
3.314933	2.65	2.7368	2.782067	6.661334	5.1558	4.604333	5.450867	5.456	9.617133
3.700267	3.070667	3.0994	2.8506	6.776733	5.269733	4.682066	6.784133	5.4674	10.20153
6.781067	3.928867	3.498067	3.1958	7.460667	5.9604	4.817067	6.845933	8.037867	10.24593
6.859066	4.566133	4.5864	3.264533	8.349733	6.0274	5.3626	6.9576	8.254666	10.35033
6.937067	4.671467	4.805533	3.333533	9.460333	6.0934	5.432734	7.6142	8.834	10.85467
7.4114	4.977334	5.008867	3.740067	9.514533	6.425467	6.1062	8.897067	9.170533	10.9114
7.523267	5.027067	5.077067	3.788667	9.575467	6.739867	6.385	8.965734	9.247066	10.95933
7.743467	5.153467	5.220933	3.833467	9.608267	7.753	6.449266	9.149067	9.918933	11.8128
7.921	5.355134	5.488533	3.882467	9.664667	8.174133	6.509	9.284266	10.28327	11.95793
8.285267	5.514467	5.830133	4.512866	9.735933	10.22373	6.8084	9.4076	10.5756	12.06187
8.357133	5.620533	7.478333	5.848333	9.884067	10.72913	6.909333	9.765	10.7156	12.24413
8.464334	6.950667	7.6076	5.9006	10.9088	10.76333	7.526533	9.827	10.82347	12.29047
8.592934	6.995733	8.049733	6.069533	11.03967	10.80627	8.356334	9.980066	11.1456	13.63287
10.04593	7.615533	8.4448	7.331333	11.1324	10.87747	9.068267	10.04187	11.26347	13.7252
10.08347	7.7108	9.7892	7.3808	11.27093	10.9942	9.234667	10.12487	11.6604	13.78747
11.2918	9.228066	12.2768	7.431533	11.53687	11.24633	9.473866	12.3112	11.72753	14.00213
11.34993	9.235267	12.34693	7.538533	13.39227	11.356	9.976733	12.69787	11.86	14.076
11.4264	9.266467	12.81567	7.5948	14.2732	11.45407	10.99307	13.42153	12.39687	14.1846
11.45587	9.9094	12.9574	7.803467	14.62013	11.6496	11.02767	13.51307	12.58993	14.67953
11.56593	10.09533	13.03753	7.921733	15.21793	11.7314	11.07607	14.8426	12.83773	14.834
11.7502	10.76953	13.11967	8.072066	15.2808	13.78247	11.1346	16.2	13.05353	15.1052
11.7634	11.032	13.29967	8.4576	15.8134	14.10707	11.218	16.27373	14.38613	15.33713
12.4562	11.2998	13.39967	9.2248	16.75567	14.16627	11.28113	18.1478	14.431	15.39547
12.77727	11.88047	13.6418	9.454933	16.81953	14.52453	12.4554	18.38987	14.47827	16.58833
13.01027	11.92547	13.6678	9.511933	17.00647	16.05447	12.85553	18.5962	14.6534	18.4176
13.23533	12.52947	13.77207	9.584666	17.4404	17.9304	13.68413	18.81253	14.75927	18.62007
13.35593	12.7964	14.6866	9.626066	17.77207	18.02793	13.8098	19.0816	14.84687	18.7322
13.52513	14.02387	14.7276	9.7198	18.34813	18.0766	13.82767	19.20707	14.9146	18.81267
13.61107	14.19173	14.77027	9.883	18.47953	18.3746	13.97507	19.2854	15.2662	18.8716
14.18153	14.2784	14.84453	10.7996	18.58633	18.68067	14.2582	19.43507	15.44153	19.50927
14.23473	14.40813	15.70067	11.05193	18.66093	18.88267	14.29927	19.5186	15.6524	19.761
14.29453	15.3676	15.81613	11.20247	19.0254	18.89353	14.38193	20.14513	16.21153	21.07207
15.60753	15.4344	15.86127	12.06533	19.10213	19.4866	14.42827	21.10913	16.27207	21.1028
15.74107	15.56933	15.93433	12.23187	19.53007	20.55313	14.58853	21.185	16.38787	21.17573
15.80893	15.8136	16.02787	12.2786	19.57927	21.12113	15.1086	21.49553	16.71073	21.70647
15.85353	16.71133	16.1168	12.366	19.653	21.5816	15.1674	22.25987	17.18487	21.94907
15.95667	16.8348	16.178	12.444	19.76607	21.98647	15.24147	22.38953	17.2586	22.5756
16.30373	16.91353	16.4048	12.58693	20.3108	22.08353	15.9282	22.42347	17.2974	22.62873
16.44287	17.09007	16.55627	12.64247	20.993	22.17267	16.10393	22.4788	17.36867	22.7892
16.83087	17.21427	17.0242	13.7464	21.16693	22.27787	16.1558	22.73947	18.9326	22.795
17.30187	17.65207	17.45687	13.93993	21.2288	22.35967	16.55447	22.8764	20.53867	23.2382
17.35027	19.17047	18.8348	14.1822	21.30947	22.47887	17.93233	23.26113	20.592	23.35967
17.39673	19.45313	18.9668	14.28893	21.83933	22.5528	18.685	23.3632	20.639	23.61493
17.46427	19.58787	19.0912	14.476	21.9042	23.3188	18.9508	23.93613	20.78593	23.95753
18.24627	19.81413	19.15913	14.51533	24.94933	23.39833	19.5976	24.09633	20.86467	24.33613
21.0672	19.93367	19.34213	14.6652	25.07473	23.919	19.66767	24.14427	20.947	24.45707
21.13733	20.21867	20.35667	15.03413	25.1844	25.5794	19.7506	24.15047	21.1004	25.61387
21.27087	20.61607	21.0252	15.38833	25.23233	25.6124	20.53327	24.2526	22.11633	25.6898
22.95807	20.93007	21.1622	15.4756	25.37067	26.36433	21.13473	25.0866	22.3554	26.25887
23.281	21.09067	21.3492	15.61487	25.5146	27.7462	22.46307	25.661	22.91713	26.52587
24.0674	21.18293	21.41427	15.69907	25.606	27.82747	24.16147	25.96847	23.7832	26.5724
24.90747	21.2854	22.89727	16.291	25.90213	29.19333	24.5936	26.2798	24.04473	26.68873
25.67687	21.42967	22.90473	16.5694	26.79127	29.3894	24.91227	26.91847	24.12473	26.92213
26.3108	21.54993	24.1848	16.95353	26.84047	30.05293	25.0536	26.95073	25.06693	26.94847
26.3888	21.7678	24.65793	17.483	26.94887	30.13313	25.2002	27.0588	25.13833	26.99753
27.22933	21.8354	25.09633	18.07027	27.00907	30.69013	25.27247	27.08127	28.12693	27.03513
27.2852	21.91413	26.0696	18.1268	27.04793	30.93347	25.5774	27.4212	28.46747	27.14487
29.15513	22.0618	26.1248	18.93033	27.10787	32.8466	25.7324	27.81913	29.72547	28.39847
29.2592	22.26287	26.45393	18.96933	27.4062	32.8956	26.07093	27.96973	31.62093	29.2044
29.5066	22.5004	27.056	19.68993	27.74047	33.22033	26.16453	29.04567	32.02527	29.45747
29.87547	22.6028	32.8332	20.82633	27.88087	33.50353	26.30713	29.78807	32.1038	29.5286
30.9668	22.654	32.9684	21.24353	28.0894	33.5566	26.6306	29.87613	32.21433	30.16287
31.3648	22.7764	33.10593	22.1996	28.19693	33.705	27.56413	30.51373	32.43967	30.964
31.5112	22.88813	33.17347	23.87713	28.71593	33.75107	28.03533	31.12293	32.53827	31.19747
31.642	23.0386	33.70587	23.92473	28.7586	35.45267	30.23853	31.16653	32.67013	31.9506
32.04047	24.43767	35.41227	24.0126	28.80647	38.88353	30.81433	31.23087	32.9004	32.74073
32.08587	24.5376	37.15673	24.1026	28.8558	38.98093	32.24627	31.2934	33.02227	32.83
32.24533	24.78593	37.3592	25.02967	28.89693	38.99347	32.52273	32.43753	34.46193	32.88407
33.18807	25.12787	37.40313	25.0424	29.56507	0	32.58247	33.04487	35.86666	33.12753
34.08613	25.23793	38.8582	28.40873	29.6868	0	32.69173	33.1374	35.93013	33.2586
34.63153	25.55713	39.71433	29.33873	30.02667	0	32.88647	33.21007	38.2152	33.69593
37.66573	25.61773	39.7912	30.03967	30.1796	0	36.99113	33.49413	38.4714	34.23627
37.70927	25.6994	0	30.11147	30.38747	0	37.22987	33.6286	39.3092	34.4136
38.79873	25.74167	0	30.75207	30.49147	0	37.411	33.8268	39.34733	34.4914
39.21567	25.80473	0	32.17033	31.05707	0	37.49567	34.53727	39.43853	34.5434
39.4496	28.13527	0	32.51327	31.1892	0	37.57973	36.00333	39.63013	35.14987
39.54787	28.7784	0	32.69187	31.3306	0	37.7912	36.5438	39.75667	35.1854
0	28.99747	0	32.73527	31.44473	0	0	36.61507	0	35.32147
0	29.04027	0	33.64127	31.53487	0	0	36.69973	0	35.95687
0	29.10973	0	34.82907	31.90493	0	0	38.12567	0	36.137
0	29.21407	0	34.92153	32.08373	0	0	39.00853	0	36.50933
0	29.42267	0	34.95213	32.98454	0	0	39.04747	0	36.5954
0	29.74833	0	36.13147	33.08713	0	0	39.08427	0	36.72813
0	30.59113	0	37.62347	33.29167	0	0	39.15607	0	36.79847
0	30.646	0	38.75733	33.342	0	0	39.16687	0	36.90953
0	30.72627	0	39.2006	34.53633	0	0	0	0	38.18053
0	30.93873	0	39.3234	34.63007	0	0	0	0	38.32547
0	31.2252	0	39.60633	34.7716	0	0	0	0	38.57733
0	31.26627	0	0	35.38453	0	0	0	0	38.74873
0	31.30333	0	0	35.4538	0	0	0	0	39.20633
0	31.3528	0	0	35.56527	0	0	0	0	0
0	31.38647	0	0	35.73167	0	0	0	0	0
0	31.40333	0	0	35.774	0	0	0	0	0
0	31.49227	0	0	36.98653	0	0	0	0	0
0	32.6036	0	0	37.08073	0	0	0	0	0
0	32.6958	0	0	38.58573	0	0	0	0	0
0	32.82487	0	0	38.70007	0	0	0	0	0
0	33.1352	0	0	38.818	0	0	0	0	0
0	33.2046	0	0	39.1516	0	0	0	0	0
0	34.1596	0	0	0	0	0	0	0	0
0	34.17713	0	0	0	0	0	0	0	0
0	34.26467	0	0	0	0	0	0	0	0
0	34.7606	0	0	0	0	0	0	0	0
0	35.066	0	0	0	0	0	0	0	0
0	35.2556	0	0	0	0	0	0	0	0
0	35.64867	0	0	0	0	0	0	0	0
0	36.9162	0	0	0	0	0	0	0	0
0	37.75113	0	0	0	0	0	0	0	0
0	37.85553	0	0	0	0	0	0	0	0
0	37.9362	0	0	0	0	0	0	0	0
0	39.4356	0	0	0	0	0	0	0	0
0	39.75554	0	0	0	0	0	0	0	0
