# Supplementary material for: Neural manifolds for odor-driven innate and acquired appetitive preferences
Source: Nat Commun. 2023 Aug 5;14:4719. doi: 10.1038/s41467-023-40443-2 (PMC10404252; doi:10.1038/s41467-023-40443-2)
Supplement: Supplementary file 4 — Source Data [file 41467_2023_40443_MOESM4_ESM.zip › Figure2/2019613_right/ch8_11/text/two_oct_C6.txt]

0.05253333	0.6468	0.1952667	0.169	0.9084	0.7531334	0.5618	0.0814	0.035	0.5632
1.0798	1.201133	0.3928667	0.7047333	2.7704	0.8326	0.9015333	0.2639333	0.4738	0.7958
2.762667	1.395333	0.4812667	1.03	3.0894	0.8738	1.308067	1.0158	0.7966	0.8341333
2.8454	1.733267	0.5555333	1.699533	3.135733	0.9182	1.5598	1.717733	0.8552	0.8772
3.667333	2.396533	0.6332667	2.094467	3.251133	0.9862667	1.702467	1.780467	0.9312667	0.9907333
3.717467	4.2104	1.223733	2.3878	3.4986	1.104467	2.2676	2.2616	1.016933	1.476133
3.754067	4.297933	1.737067	2.92	3.610533	1.2846	2.353333	2.344267	1.369533	1.966667
3.830467	4.355866	1.996	3.4344	3.6764	1.7974	2.773933	2.3792	1.742067	2.016467
3.882533	4.477267	2.188667	3.633067	4.076733	1.8698	2.8836	2.6516	1.801933	2.074267
3.972467	4.551867	2.473533	3.820067	4.361667	2.066267	4.454	2.7696	2.3908	2.12
4.6362	5.211933	2.646133	3.9836	4.951133	2.144067	4.858	3.468267	2.443867	2.128267
4.762333	5.296733	2.956333	4.624467	5.143333	2.3958	4.972533	4.408467	2.477533	2.223467
5.927067	5.347667	4.0414	4.920133	6.238133	4.716733	6.114133	4.7244	2.522267	3.041067
6.842	5.651866	4.121067	4.9626	6.2822	4.871733	6.1994	4.849333	2.664333	3.3356
7.926	5.7008	4.162267	5.103533	6.5646	5.104533	6.308267	5.125067	2.7028	3.404267
8.207867	5.766933	4.247066	5.297467	6.725533	5.4624	6.3942	7.487	2.9774	3.4502
8.270333	6.043334	4.367466	5.383867	6.837266	5.798067	6.605533	7.558267	3.314067	3.507
8.3096	6.265267	5.221933	5.475733	7.205667	5.859	6.725867	7.631134	3.369067	4.277467
8.4004	6.855067	5.312067	5.941867	7.528266	6.4816	6.773133	9.296133	3.908933	4.593266
8.479533	7.3962	5.4714	6.498667	8.762533	6.533	8.865	9.726933	4.515733	5.011533
8.528	7.539866	5.969533	6.547	8.8268	6.606133	9.160466	9.827867	4.699133	5.071067
8.885266	7.9334	6.278867	7.216866	9.104	6.7972	9.459066	9.884267	5.465533	5.3078
9.6138	8.001266	7.368333	7.366	10.4084	7.455934	9.466066	10.0324	5.5134	5.379467
10.03593	8.1412	7.535533	7.494667	10.46833	7.552733	9.555	10.377	5.580733	5.8458
10.399	8.812467	7.6324	7.578533	11.1566	7.6352	9.651733	11.2304	6.0138	5.923067
10.4732	9.788267	8.4392	7.658267	12.0268	8.160133	10.22987	11.33347	6.3254	5.943467
10.53487	10.46993	8.7512	7.7006	12.75367	8.310467	10.36453	11.44593	6.4094	6.3074
10.68927	10.50267	8.919333	8.990467	14.6672	8.351133	10.39813	12.8054	6.523733	6.579333
10.80693	10.5536	8.985867	9.008866	16.15273	8.530867	10.43607	13.0682	8.110733	6.618933
11.45613	10.68207	9.062933	9.250466	16.39133	8.770333	10.5876	14.02233	8.197733	7.210067
12.23073	11.96193	9.153067	9.260667	17.98733	8.820333	11.83187	16.39853	8.611067	7.313933
12.48	12.7102	9.239734	9.394267	18.0532	9.176666	12.6812	17.83173	8.8008	7.521533
15.35487	14.381	9.721133	9.520534	18.70747	9.3406	12.78807	18.74553	9.069	7.5818
15.42067	16.50493	9.837733	10.7084	18.86127	9.593333	13.0546	18.84533	9.740334	7.600067
15.4866	16.56813	10.318	16.91587	19.95673	9.853467	13.14953	19.9798	9.790067	7.783267
15.6086	16.96333	11.30327	17.14813	20.1298	10.04327	13.21513	20.1794	9.898666	8.248466
15.69467	17.32553	15.3574	18.07413	20.38993	10.10967	15.44993	20.48187	10.29267	9.500067
16.1384	17.57033	15.47	19.1236	20.48467	10.25153	15.58453	20.5716	10.3868	9.613067
16.8002	18.07573	15.48687	19.251	20.7058	10.52753	15.67207	21.26253	10.55747	10.074
16.89913	18.19767	15.88527	19.3366	20.85447	10.53473	15.9768	21.6386	11.24027	10.14093
17.2012	18.8268	16.126	19.81027	20.9802	11.1798	16.44853	21.80713	11.2988	10.24687
17.29487	18.90487	16.2316	20.00867	21.79627	11.41507	16.97047	21.89307	13.54673	10.75293
17.37127	20.00633	16.7664	20.034	21.89967	11.64393	18.31787	21.95393	16.0356	10.82693
18.44207	20.08027	17.64287	20.3642	21.92393	11.80787	18.41613	21.99487	16.16567	11.3638
18.4598	20.1674	17.77573	20.77927	22.1238	12.10233	18.50867	22.05653	16.28793	12.863
18.6838	20.4718	17.8594	21.3126	22.19027	13.78627	18.94393	22.35487	16.34707	15.53747
18.73193	21.07173	17.91827	21.37133	22.2302	14.01967	18.97987	22.6118	16.4938	16.18693
18.81627	21.1862	17.96433	21.43867	22.31353	15.96527	19.03807	22.6956	16.84773	17.55573
19.14173	21.74987	18.03693	21.62487	22.34707	16.3224	19.20353	22.89453	17.289	19.4182
19.99927	21.83713	18.23587	21.67087	22.66	16.475	19.26333	22.99933	17.50373	19.99593
20.51433	22.0676	18.33307	21.72273	22.6866	16.57867	19.35473	23.01587	18.32647	20.0384
20.56667	22.11853	19.46793	21.76993	22.75753	16.74893	19.62053	23.2526	18.64287	20.09213
20.66207	22.298	19.53387	22.10187	22.80467	18.72633	19.9236	23.3404	18.72527	20.32553
21.287	22.9624	19.75907	22.2476	22.85587	18.9644	19.96113	23.52147	18.7786	20.53213
21.40647	23.35807	20.63487	22.3248	23.22327	18.97467	20.00633	23.56893	18.85667	20.6318
21.61233	23.42533	20.69153	22.40687	23.81967	19.03447	20.0514	23.80147	18.90433	21.4332
22.49767	24.10473	21.5596	22.47533	24.14207	19.09413	20.08693	23.8808	18.9564	21.48013
22.56753	25.13967	22.1494	22.6944	24.45613	19.21287	20.17193	24.02373	19.63813	21.5492
22.6334	25.3102	22.2402	22.99313	24.69873	19.54833	21.10627	24.1052	19.74073	21.62167
22.75033	25.39727	23.36987	23.2272	25.08367	19.62233	21.22967	24.21927	19.91787	21.65893
23.10107	25.52487	23.4592	23.93873	25.88887	19.6884	21.30307	24.94373	20.20913	22.21133
23.2436	25.58627	25.1288	24.09867	25.9292	19.757	21.6126	25.0128	20.29567	22.31287
23.3564	25.63967	25.20667	24.40427	25.9644	20.33267	21.68787	25.05153	20.59187	22.40073
23.8678	25.68067	25.57033	24.80527	26.0224	20.5592	21.73687	25.10847	20.639	22.44127
23.94827	26.06433	27.21553	25.13067	26.23247	20.99347	21.80987	25.17333	20.74513	22.4872
24.546	26.06993	27.27273	25.64173	26.36787	21.07747	21.89173	25.32033	21.31313	22.7502
24.60393	26.25247	28.19153	25.64973	26.4948	21.24127	22.00387	26.05673	22.04093	22.92993
24.637	26.4566	28.29087	25.915	26.53247	21.31787	22.07347	26.3204	22.20073	22.99567
24.84247	26.745	28.37533	25.95113	27.84747	21.43413	22.1328	26.46613	22.4282	24.617
24.90833	27.5358	28.68907	26.12867	27.92027	21.61347	22.2538	27.8236	22.50927	25.99853
25.1602	27.76073	28.84447	26.20853	27.96413	21.6662	22.307	27.89053	23.018	26.07513
25.36413	28.3602	28.9074	26.2606	28.17167	21.98407	22.85593	28.1672	23.1304	26.9154
25.4138	28.41673	29.18747	26.32627	28.23987	22.25653	23.06767	28.25847	23.28387	27.0064
25.49253	28.4536	29.30727	26.56893	28.27073	22.34427	23.47167	28.31187	23.32893	27.08773
26.05613	28.6334	29.6602	26.73673	28.82287	22.41647	23.48527	28.411	23.52807	27.14147
26.29647	28.7804	29.82793	26.80473	29.98567	22.54233	24.21567	28.48713	23.6302	27.509
26.34953	29.14287	29.8954	26.87267	30.50653	22.56913	24.32373	28.55493	23.92627	27.6526
26.77	29.29213	30.86107	27.01307	31.0324	22.814	24.3816	28.94373	24.01473	27.98287
26.87207	29.99093	31.22987	27.03927	31.1908	23.0896	24.44807	29.7744	25.13647	28.03747
27.23287	30.09467	31.35673	27.09527	31.53507	23.16847	24.5606	29.8886	25.23293	28.094
27.38233	30.27633	31.5012	27.14	31.59893	23.35007	24.6628	29.93747	25.49587	28.13473
27.63453	30.49413	32.5872	27.20833	31.77833	23.85673	24.73627	30.08187	25.55387	28.254
27.8742	30.72567	32.76433	27.26373	31.8444	24.2096	24.787	30.29907	26.27493	28.28413
27.95373	30.8122	32.88047	27.7928	32.3222	24.35173	24.81753	30.3552	26.31327	28.90567
28.1074	30.97267	32.9668	27.84413	32.72346	24.41113	25.02753	30.48727	26.35533	30.22673
28.1642	31.36553	33.01807	27.8472	32.85534	24.507	25.91433	30.77087	26.98087	30.94553
28.27087	33.1276	34.2332	27.98953	32.9562	24.9076	26.00067	30.85647	27.26407	30.9906
29.00827	33.16793	35.60667	28.34627	33.3312	25.0504	26.4384	31.366	27.33507	31.14733
29.4382	33.25513	36.4216	28.5782	33.5106	25.65107	26.48673	31.6782	27.66333	31.20287
29.52833	33.679	37.79773	28.77467	33.86313	25.74467	26.65153	32.962	27.78847	31.2872
29.71313	33.7282	37.84426	29.2922	33.96907	25.9002	26.69433	33.0518	28.64907	31.35253
30.387	34.02967	37.91373	29.3922	34.49487	25.97733	28.18573	33.1534	28.77053	31.46973
31.0022	34.19207	38.6492	29.42767	34.6566	26.0508	28.23173	33.76747	28.93153	32.5668
31.0678	34.3188	38.72473	29.6822	34.9634	26.11353	28.29013	33.86234	29.3674	33.88334
32.00253	34.65014	38.78193	29.8014	35.00134	26.1898	28.55473	33.92647	29.59327	34.46827
32.79693	35.5168	39.14693	30.75367	35.0602	26.34467	28.61213	34.43047	29.89587	34.84747
32.81033	35.75953	39.251	30.80493	35.12853	26.4658	28.667	34.5514	30.17013	34.91047
32.96427	36.0116	39.29367	30.84667	35.2242	26.94327	28.7224	34.59827	30.355	34.94773
33.1082	36.06747	39.39773	30.91973	35.56367	28.0768	28.76107	34.86787	30.44313	34.99287
33.27853	36.18807	39.49193	31.0084	35.63093	28.39113	28.85813	34.96773	30.674	35.25927
33.35247	36.3884	39.68427	31.1836	35.8132	28.51373	28.90667	35.4948	31.103	35.30127
33.40127	36.47853	39.69133	31.304	35.91713	29.1558	29.44067	36.1178	31.53227	35.76954
33.67593	36.60327	0	31.7804	36.22933	29.23687	29.55893	36.22486	32.204	36.90387
34.4474	36.61133	0	31.8296	36.2796	29.34093	30.17607	36.27133	32.36967	36.96413
34.4812	36.73813	0	31.86847	36.45807	29.61	30.34673	36.6006	32.72313	37.01327
34.7278	36.90574	0	31.9112	36.97913	29.72527	30.49047	36.84986	33.73233	37.10367
34.85973	37.27927	0	32.02273	37.15147	30.26127	30.5686	37.9106	34.37553	37.30367
34.93287	37.4562	0	32.0858	37.2866	30.3898	30.71607	37.9776	36.40393	37.39013
35.70487	37.51553	0	32.35787	37.7392	31.12493	30.84207	38.0192	36.936	37.54027
35.79873	37.59167	0	32.73667	37.9436	31.15487	31.17087	38.07153	37.17547	37.65707
35.891	38.22473	0	32.9166	38.03753	31.25867	31.823	38.22713	37.6092	37.96067
36.4072	38.9588	0	33.25407	38.23093	31.78467	31.8542	38.50767	37.7068	38.0728
36.47013	38.98487	0	33.85447	38.29787	31.9682	31.93087	38.56527	38.11273	38.14767
36.6834	39.1684	0	33.98466	38.34667	32.61487	32.57047	38.8416	38.44233	38.59673
37.1528	39.2676	0	34.0342	38.55207	32.72787	32.707	39.14466	38.63693	38.64413
37.74714	39.84127	0	34.46173	38.59373	32.811	33.02067	39.2146	38.66247	38.69673
37.8378	39.97333	0	34.9674	38.85107	32.88033	33.1104	39.26266	38.77927	38.73967
38.4296	0	0	35.4346	39.36106	33.4158	33.73454	39.31827	38.83767	38.787
39.1594	0	0	35.74767	39.49854	33.51993	33.7896	39.381	38.946	39.35814
39.1942	0	0	36.138	39.61207	33.966	33.93347	39.686	39.00807	39.54167
39.29047	0	0	36.27207	39.6966	34.02947	34.81313	39.94173	39.1802	39.88894
39.993	0	0	37.07353	39.8698	34.13233	34.8756	0	39.25533	0
0	0	0	37.28153	0	34.36047	34.93267	0	39.54473	0
0	0	0	37.36027	0	34.59973	34.97773	0	39.75773	0
0	0	0	37.4712	0	35.10907	35.05567	0	0	0
0	0	0	38.72813	0	35.34467	35.14067	0	0	0
0	0	0	39.02433	0	35.64673	35.2978	0	0	0
0	0	0	39.1496	0	35.70793	35.57173	0	0	0
0	0	0	39.76507	0	36.26713	36.79207	0	0	0
0	0	0	39.86167	0	36.35293	36.8476	0	0	0
0	0	0	39.9282	0	36.78813	37.09373	0	0	0
0	0	0	0	0	36.99927	37.1936	0	0	0
0	0	0	0	0	37.04407	37.26954	0	0	0
0	0	0	0	0	37.82193	37.319	0	0	0
0	0	0	0	0	37.91013	37.3704	0	0	0
0	0	0	0	0	38.025	37.48973	0	0	0
0	0	0	0	0	38.0984	37.748	0	0	0
0	0	0	0	0	38.172	37.85753	0	0	0
0	0	0	0	0	38.39073	37.8696	0	0	0
0	0	0	0	0	38.9182	38.00793	0	0	0
0	0	0	0	0	39.33313	38.07793	0	0	0
0	0	0	0	0	39.40113	38.31873	0	0	0
0	0	0	0	0	39.68367	38.4034	0	0	0
0	0	0	0	0	39.80267	39.43607	0	0	0
0	0	0	0	0	39.80987	39.71187	0	0	0
0	0	0	0	0	39.86067	39.78993	0	0	0
0	0	0	0	0	39.91593	39.8888	0	0	0
0	0	0	0	0	39.98907	39.9504	0	0	0
0	0	0	0	0	0	39.99553	0	0	0
