# Supplementary material for: Neural manifolds for odor-driven innate and acquired appetitive preferences
Source: Nat Commun. 2023 Aug 5;14:4719. doi: 10.1038/s41467-023-40443-2 (PMC10404252; doi:10.1038/s41467-023-40443-2)
Supplement: Supplementary file 4 — Source Data [file 41467_2023_40443_MOESM4_ESM.zip › Figure2/2019613_right/ch8_11/text/ger_C4.txt]

3.449267	0.9288667	0.9408666	3.243067	0.5969333	0.6899334	0.4837333	0.4648	0.7021334	0.5108
5.140467	1.5706	1.896467	3.456733	0.9055333	1.896733	0.9224	0.5788	0.9608	1.298333
7.619534	4.191867	5.5784	3.632533	1.096067	2.603667	0.9373333	0.6424667	2.474	1.4564
8.0076	4.659733	11.35253	4.124667	1.388533	3.910933	0.9538	0.6783333	3.2472	1.741333
9.6544	4.908134	20.45	4.161467	1.502133	3.9896	0.9906	1.030467	3.436	1.788933
13.08473	8.6874	20.6962	4.8318	3.3136	4.005	1.017	1.162867	4.896	2.407133
13.41	8.814134	21.5854	4.882534	4.416533	4.0836	2.513467	1.229867	6.389467	5.135933
15.12167	9.094733	27.01753	4.941	5.8338	4.923666	5.4034	1.845733	7.771067	5.7118
15.13473	9.564934	27.53033	5.013467	7.331	5.109667	6.589334	2.404867	7.912	6.2586
15.66293	10.4588	29.09553	6.1994	7.348333	7.672867	6.6526	2.4612	15.79613	7.416867
15.7484	13.5342	31.4836	6.6052	7.592467	8.907733	6.739067	2.5898	17.63613	9.1348
16.13967	14.64047	32.22647	8.179067	8.2978	10.1192	7.017667	2.810467	19.573	9.983933
16.61573	20.25373	36.54773	8.6922	9.724667	11.07773	7.1798	3.4554	21.45553	11.51727
17.36027	21.0464	0	9.406934	9.735	13.37767	9.630134	3.8988	21.5922	14.69227
18.64787	21.76407	0	14.0264	12.15413	15.5236	9.708266	4.682933	21.9822	14.75267
18.95713	22.64173	0	16.753	13.37353	15.6428	16.01687	4.7652	22.89493	15.15887
19.0286	23.6246	0	17.75007	13.80753	16.05187	16.099	4.9496	23.1274	15.22233
20.38027	23.72627	0	18.34113	15.153	17.13013	16.18567	5.252067	23.25073	15.56727
21.32987	24.04893	0	18.64367	15.90413	17.27627	16.43293	5.866667	23.8806	15.61067
21.4366	24.7286	0	18.81787	16.22993	17.40633	16.605	7.329267	24.38093	15.6476
21.74253	27.54927	0	18.98493	16.25673	18.22787	16.8034	9.9376	25.09993	15.7788
22.70287	27.65587	0	19.12833	16.36407	21.72573	17.93487	10.0672	25.2708	15.7988
23.6816	27.70067	0	19.46207	16.81607	21.9638	18.08387	12.27887	25.43413	15.8342
26.41173	28.78333	0	19.52753	17.46167	22.1622	20.03627	12.48847	25.56847	15.96967
26.63067	28.87207	0	19.57467	17.68253	22.3558	20.24967	14.28813	25.87427	16.00113
28.87847	29.76487	0	20.20853	18.4072	24.14587	20.7394	15.03053	29.646	16.4224
29.45093	30.15047	0	20.40827	21.3542	24.86333	21.92233	15.109	30.5336	16.961
31.53907	33.03987	0	20.81053	21.40067	26.3194	23.47127	15.40313	32.54613	17.6984
31.6116	33.18047	0	21.3014	21.47233	26.66553	23.5076	15.5068	33.19553	17.8532
31.68093	34.26567	0	22.07467	21.617	28.50133	23.5802	15.76947	33.27847	18.2774
32.73387	34.31147	0	22.9754	21.933	28.6862	23.89007	16.68567	33.41887	19.22907
34.3496	37.7698	0	23.4464	21.94367	28.7414	24.45447	19.85193	34.65673	19.6072
34.4248	39.63153	0	23.45807	22.03693	28.80833	24.5438	20.03733	35.08633	19.75347
34.8464	39.9576	0	23.7604	22.14913	28.90727	24.80667	20.2132	36.2976	19.9776
35.261	0	0	26.01807	22.701	28.94667	25.66127	20.41713	36.4658	20.21887
35.47167	0	0	27.8224	23.35387	28.96587	29.11407	20.5608	37.66253	20.44813
36.03267	0	0	29.03227	23.6474	29.10493	29.169	20.85593	38.09566	21.63
37.3798	0	0	29.5462	25.33873	29.43827	32.04387	21.18187	38.48827	21.92213
39.87634	0	0	29.8418	26.91527	29.61353	32.4032	21.93	0	22.96867
0	0	0	29.9266	27.99447	31.59767	33.65833	23.40113	0	23.3546
0	0	0	30.81233	28.1772	31.87933	34.14287	23.7888	0	23.5528
0	0	0	32.288	28.62567	31.992	34.2284	25.23167	0	24.29027
0	0	0	32.33533	28.76713	32.6002	34.78473	26.51693	0	26.0374
0	0	0	32.3398	28.96267	32.96007	35.77027	26.9196	0	26.26433
0	0	0	32.54807	29.48347	33.40347	35.876	27.7818	0	28.94887
0	0	0	32.61386	29.73873	34.1658	36.8282	27.96287	0	29.54067
0	0	0	32.82553	29.8428	38.2072	36.89407	29.03513	0	31.05007
0	0	0	33.09627	33.39787	39.3228	39.34846	29.45127	0	31.07167
0	0	0	33.17333	33.5072	39.46067	39.79907	29.87493	0	31.5674
0	0	0	35.05973	33.77867	0	0	29.92327	0	31.58473
0	0	0	35.7374	35.55253	0	0	31.02207	0	32.20527
0	0	0	35.798	36.66647	0	0	31.35993	0	32.5472
0	0	0	35.8584	0	0	0	32.83447	0	33.33767
0	0	0	35.9344	0	0	0	33.6322	0	34.75367
0	0	0	36.64067	0	0	0	34.26047	0	35.5954
0	0	0	36.84587	0	0	0	34.4188	0	36.57767
0	0	0	36.94307	0	0	0	35.35233	0	38.9848
0	0	0	37.5582	0	0	0	36.23773	0	0
0	0	0	37.8702	0	0	0	36.9614	0	0
0	0	0	38.02533	0	0	0	37.06313	0	0
0	0	0	38.9188	0	0	0	37.41207	0	0
0	0	0	39.06353	0	0	0	38.28053	0	0
0	0	0	0	0	0	0	39.87074	0	0
0	0	0	0	0	0	0	39.96827	0	0
