# Supplementary material for: Neural manifolds for odor-driven innate and acquired appetitive preferences
Source: Nat Commun. 2023 Aug 5;14:4719. doi: 10.1038/s41467-023-40443-2 (PMC10404252; doi:10.1038/s41467-023-40443-2)
Supplement: Supplementary file 4 — Source Data [file 41467_2023_40443_MOESM4_ESM.zip › Figure2/2019613_right/ch8_11/text/ger_C5.txt]

0.3828	0.4852667	0.5674667	0.03206667	0.07913333	0.7218667	0.3094667	1.959267	0.0064	0.1009333
0.4684	0.7728	2.222	0.07093333	0.2483333	0.7937334	0.4656667	2.835867	0.6701334	0.2966
1.3796	0.8319333	2.269067	0.1497333	0.4512667	0.8279333	0.7698666	4.406133	0.7484667	0.4428
1.631733	1.347267	2.938533	1.305067	0.6900667	0.8388667	1.142933	4.4248	0.8977333	0.4502667
3.4284	1.606	3.092067	1.701333	1.710333	0.9252667	1.291133	4.9598	1.060067	0.574
3.5238	4.5386	4.739	1.746733	1.760267	1.082067	1.316667	5.010533	1.186067	0.5772667
3.936	4.610133	5.933333	1.830933	1.905267	1.1438	1.342667	5.4878	2.538333	0.5964667
4.012267	5.058733	9.360467	2.6096	1.964333	1.407333	1.347867	5.707067	2.580933	0.68
4.194667	5.2404	11.3262	2.784533	2.7602	1.6534	1.473467	6.006667	2.657867	0.9928
4.848333	6.994	11.9394	2.827333	3.7328	1.754533	1.525067	6.262733	2.767933	1.099133
4.982934	7.103933	13.81687	3.250067	5.225533	1.988733	1.673933	6.707733	3.4004	1.263467
5.029333	9.490666	14.65573	4.309134	6.313334	2.0848	1.786267	6.797667	4.353933	1.516667
5.0714	9.6516	15.18347	5.563133	6.406734	2.1262	1.8248	6.919933	4.413867	2.316267
5.132333	10.21247	16.07793	6.9514	6.546933	2.388733	1.8426	7.378067	5.195267	3.3724
5.267733	10.40053	16.39547	8.5918	6.6904	2.5264	1.918667	9.273	5.206867	3.5764
5.297	10.87207	17.46013	9.233067	6.741867	2.609733	1.9564	9.531067	5.343733	3.654267
5.6666	11.18987	17.7916	9.319533	6.784333	2.696333	2.193467	10.09007	5.464467	4.6974
5.867	11.29813	17.83753	9.355733	7.450467	2.727867	2.2592	11.36267	5.569334	5.338467
6.083066	12.017	17.94853	9.378067	7.904933	2.7778	2.407067	11.42573	5.8126	6.225867
6.128533	12.36533	18.1138	9.7384	7.977867	2.995533	2.457133	11.8096	5.906133	6.4186
6.415667	12.58167	18.22567	10.26767	8.339334	4.066467	2.503667	11.96887	6.593667	6.626867
7.111866	12.66	18.25067	10.35267	8.353267	4.122533	2.8222	12.6346	7.366333	7.954867
12.62067	12.79753	18.2752	10.5924	8.511	4.161667	2.9362	12.69667	8.7512	7.964867
12.80867	12.89027	18.30867	10.72893	9.1934	4.481067	2.980867	12.81913	8.996933	8.168134
12.92613	13.1028	18.34153	10.84047	9.301133	4.751133	3.000733	12.97447	9.048933	8.3516
12.9708	13.60993	18.37427	10.99453	9.738533	4.957667	3.188467	13.16747	9.125466	10.65887
13.0038	13.65147	18.42413	11.56447	9.8866	5.334	3.3088	13.20067	9.418667	11.24667
13.4144	13.86433	18.697	11.63613	10.4538	5.4622	3.3418	13.20987	9.527333	11.44247
13.5314	14.0764	18.9848	12.2866	10.74453	5.5066	3.596667	13.3164	9.533466	12.05867
13.5558	14.22353	19.73633	12.37853	10.7778	5.509267	3.674867	13.36287	9.563733	12.18647
13.7512	18.0954	21.17207	12.39073	11.24067	5.577933	3.812333	13.4222	9.682134	12.55207
14.1186	18.88867	25.2808	12.46253	11.372	5.9522	3.922733	13.42613	9.8262	12.64273
14.46893	19.16307	25.64253	12.953	11.4236	6.0814	4.125733	13.4976	9.921	13.0786
14.6846	20.594	25.7172	13.1372	11.5974	6.0924	4.2062	13.59053	9.9956	14.77407
14.70013	22.14487	25.91207	13.58073	11.61087	6.161467	4.227267	13.7096	10.09253	16.22887
15.78427	22.1896	27.93833	13.58347	11.77827	6.168933	4.938334	13.77973	10.16907	16.79133
17.64833	22.28253	28.60347	13.61927	11.85293	6.285	5.848733	13.78413	10.4922	17.3564
17.665	22.37393	29.45967	13.6484	11.97407	6.4044	6.213267	13.96427	10.89633	17.44867
17.80147	22.38573	33.51467	13.76533	12.2424	6.419667	6.300133	14.047	11.71353	17.59467
18.5584	22.9386	35.0732	13.82513	12.3562	6.649467	6.361866	14.1704	12.6926	17.85353
19.8034	24.40687	35.11353	13.8796	13.38287	6.6798	6.714533	14.26633	12.9308	22.04247
19.85893	24.48627	35.15833	14.79707	13.6866	6.830867	6.822866	14.34927	13.89027	22.14133
20.30253	24.56167	39.1674	14.85347	13.88533	6.983067	8.305533	14.78873	14.68613	23.14607
21.06387	24.7864	39.69873	14.94267	15.21587	7.050467	9.254	15.55327	18.2542	23.6142
21.85647	24.8922	0	14.98787	18.24273	7.1318	9.662733	15.6218	18.356	23.71647
22.80733	25.34833	0	15.02053	18.29053	7.194867	9.898467	15.7472	20.6976	23.78707
24.56627	26.52773	0	15.3088	18.3798	7.4544	10.16773	21.5084	20.82353	23.87
25.32887	26.588	0	15.3466	19.88653	7.513267	11.21313	22.2398	20.90153	24.541
25.73493	29.71307	0	15.386	20.10447	7.538067	11.37833	22.3506	21.02133	24.9714
26.03593	30.02027	0	15.432	20.36793	7.5674	12.24607	22.78307	21.0648	26.99267
27.2594	31.04207	0	15.44433	21.5308	7.601067	13.00367	22.8542	22.92147	27.4436
27.43547	31.12027	0	15.8804	21.7458	7.633133	13.32387	23.42473	24.84467	27.73693
28.42927	31.3672	0	16.16647	22.0738	8.955934	13.5424	23.73393	25.54153	27.8644
28.47087	32.384	0	17.00253	22.37933	9.034266	14.1706	23.86007	25.70807	28.53373
28.66967	32.46747	0	17.0864	22.47813	10.51373	14.6708	23.90393	25.81847	29.0382
28.81833	33.39034	0	17.12593	22.68187	10.85713	14.6776	24.30713	26.0376	30.91867
28.92227	33.64387	0	18.5866	22.90793	11.14207	14.77113	25.07693	26.16133	31.096
29.2654	33.64853	0	19.25107	22.9664	11.38333	14.88493	25.83013	27.056	31.8608
29.4312	33.75107	0	19.57793	23.08473	11.56727	15.26313	25.94533	27.1806	33.20433
29.44147	33.79953	0	21.6334	23.3838	11.9372	19.82453	26.06953	27.3294	33.43007
29.48953	33.8594	0	21.68213	23.5946	11.94833	19.9378	26.72087	27.41807	33.57087
29.63047	33.88947	0	21.69013	23.7224	12.3682	20.0126	27.2178	27.566	34.01367
31.27133	35.3078	0	21.74267	23.86953	12.66567	20.8412	27.34187	27.74047	34.0986
32.41527	37.10053	0	21.74787	23.92107	12.72093	21.0164	27.86967	27.79193	34.30287
33.82227	37.49253	0	21.94913	23.967	14.24493	21.87847	28.5544	27.8138	34.31473
33.8998	38.2192	0	22.10367	24.84547	14.68713	22.41767	29.08567	27.9732	34.4046
34.54827	38.79847	0	22.18207	25.05633	14.88153	22.77147	29.31453	28.01827	34.50213
35.00974	38.9932	0	22.2378	25.53773	14.98673	23.645	29.60087	28.06853	34.59247
35.69913	39.03187	0	22.27573	26.62267	16.0586	24.51093	29.8416	28.92887	34.68473
35.768	39.18147	0	22.2894	27.01453	16.20433	24.90127	30.77387	28.95747	34.74987
35.8216	39.2458	0	22.61547	27.74913	18.94793	26.34407	31.188	28.97407	34.79607
35.93713	39.30147	0	22.66807	27.8888	19.0606	28.7204	31.69567	28.99367	34.84373
37.03087	39.35633	0	22.90027	27.89213	19.59333	28.72493	32.28393	29.03093	35.32313
39.6946	39.7094	0	25.88107	28.49587	19.747	28.73273	32.8674	29.1498	35.3906
39.75593	0	0	27.00027	28.82447	19.91293	28.831	33.05473	29.24573	35.44713
39.8796	0	0	27.1424	28.9472	20.07447	29.24553	33.14367	29.2876	35.70027
39.92787	0	0	27.4982	29.23887	20.16887	29.41307	33.2162	29.65047	35.77033
0	0	0	28.205	30.22153	20.2946	30.3028	33.47653	29.66027	35.88373
0	0	0	29.30473	30.27213	20.39187	30.9626	33.55627	29.74667	36.54213
0	0	0	29.35167	30.3188	20.589	31.0656	33.63947	29.8324	36.68433
0	0	0	30.5328	30.37313	20.6078	31.3506	34.39314	29.897	36.85047
0	0	0	31.567	30.4334	21.01913	33.254	34.54587	30.037	37.2686
0	0	0	31.85387	30.51473	21.52833	33.30293	34.6078	30.19847	37.66727
0	0	0	32.64707	30.68853	21.66193	33.41587	34.65593	31.17047	37.73427
0	0	0	33.19407	30.7572	22.23313	33.76826	34.6944	31.77913	37.7888
0	0	0	33.39067	30.83927	22.30107	33.83407	34.78773	31.8662	37.801
0	0	0	35.13607	31.13947	23.10887	34.53827	34.855	31.95647	37.88054
0	0	0	35.97387	31.47213	23.2012	34.77767	34.9618	32.13206	37.977
0	0	0	36.027	32.35713	23.24153	34.8176	35.0118	32.44287	38.01853
0	0	0	36.09846	32.6506	23.39407	34.9044	35.04573	32.78767	38.39454
0	0	0	36.1012	33.03133	23.58773	35.1868	35.11493	33.094	38.59867
0	0	0	36.15294	35.12354	24.86287	35.2558	35.17687	33.81513	38.76027
0	0	0	36.36246	35.16347	25.25653	36.042	35.19873	33.95953	39.57253
0	0	0	36.37506	36.02407	26.49773	37.34167	35.20993	35.0124	39.69073
0	0	0	37.0266	36.23907	26.64773	38.3318	35.31887	36.172	39.9462
0	0	0	37.141	36.2844	26.97213	38.44847	35.32273	36.75733	0
0	0	0	37.33173	36.3928	27.0348	0	35.41487	38.3444	0
0	0	0	37.50267	36.4488	27.04107	0	35.4508	38.40427	0
0	0	0	37.628	37.17973	27.08693	0	35.5416	38.53053	0
0	0	0	37.73947	37.559	27.21773	0	35.6288	38.58233	0
0	0	0	37.88293	37.60047	27.23273	0	35.66467	38.69347	0
0	0	0	38.6258	37.97607	27.33427	0	35.6702	38.9794	0
0	0	0	38.8802	39.89073	27.47273	0	35.81	39.1872	0
0	0	0	39.31653	0	27.5562	0	37.59426	39.23293	0
0	0	0	0	0	27.8406	0	37.73326	39.41573	0
0	0	0	0	0	27.98507	0	37.79833	39.49574	0
0	0	0	0	0	28.03333	0	37.88453	39.6486	0
0	0	0	0	0	28.043	0	37.9998	39.85933	0
0	0	0	0	0	28.1662	0	38.25146	39.8678	0
0	0	0	0	0	28.21607	0	38.622	39.9186	0
0	0	0	0	0	28.35193	0	38.72327	39.9408	0
0	0	0	0	0	28.39093	0	38.8478	0	0
0	0	0	0	0	28.53893	0	38.93693	0	0
0	0	0	0	0	28.60693	0	39.6736	0	0
0	0	0	0	0	28.74713	0	39.73587	0	0
0	0	0	0	0	28.8544	0	39.87413	0	0
0	0	0	0	0	28.89287	0	0	0	0
0	0	0	0	0	29.03727	0	0	0	0
0	0	0	0	0	29.11807	0	0	0	0
0	0	0	0	0	29.3588	0	0	0	0
0	0	0	0	0	30.05087	0	0	0	0
0	0	0	0	0	31.5472	0	0	0	0
0	0	0	0	0	34.49487	0	0	0	0
0	0	0	0	0	34.91107	0	0	0	0
0	0	0	0	0	35.52307	0	0	0	0
0	0	0	0	0	35.5806	0	0	0	0
0	0	0	0	0	36.06107	0	0	0	0
0	0	0	0	0	36.77087	0	0	0	0
0	0	0	0	0	36.92447	0	0	0	0
