# Supplementary material for: Neural manifolds for odor-driven innate and acquired appetitive preferences
Source: Nat Commun. 2023 Aug 5;14:4719. doi: 10.1038/s41467-023-40443-2 (PMC10404252; doi:10.1038/s41467-023-40443-2)
Supplement: Supplementary file 4 — Source Data [file 41467_2023_40443_MOESM4_ESM.zip › Figure2/2019613_right/ch8_11/text/etha_C5.txt]

1.703533	0.5647333	0.2946667	1.208467	1.243	0.3372667	2.884333	0.561	0.2520667	0.2118
1.848333	0.6820667	0.3865333	5.8328	1.785733	0.3881333	3.047533	1.919067	1.349733	0.3670667
1.923467	1.504467	0.9137333	8.962466	1.9774	1.762067	4.0514	2.273467	1.419667	0.4162
2.0314	2.007067	2.024667	8.9936	2.116933	2.6858	4.111267	2.3192	2.611933	1.303267
2.091867	2.1396	2.139267	9.310333	2.269333	2.8398	4.2034	3.199867	4.2182	1.567933
3.379933	3.123133	2.238067	10.54387	2.356467	3.647867	4.2742	3.502867	6.076933	1.967067
7.3204	3.777467	3.959267	10.7784	2.490133	4.327533	4.3048	3.567067	9.0562	4.064133
7.466	3.828	4.6408	11.18473	2.581733	5.1792	4.343933	4.275667	9.5978	5.036
7.585333	3.921933	4.6938	14.4854	2.976333	5.6734	6.384467	5.078533	9.8848	5.089
7.604933	4.171867	5.070333	15.05793	3.138933	6.129066	7.232133	5.193533	10.35793	5.476467
7.887533	5.0298	5.1502	15.1978	4.386333	6.612667	7.5078	6.09	14.94633	5.5824
12.7706	6.006333	5.251133	16.25673	4.5186	7.360533	7.554067	6.166533	15.09347	5.746133
12.89633	7.8562	5.336534	16.9886	4.842467	7.700867	8.832334	6.286667	15.10987	6.3234
13.2702	7.917	5.380067	17.33007	5.708467	8.4574	8.898067	6.385867	15.5134	6.4722
13.77687	11.76833	5.4338	18.13247	6.131333	13.37953	9.001667	6.799733	15.58773	6.529867
13.86687	13.21107	5.501534	18.26907	6.231333	13.64927	9.813534	6.8938	15.7962	8.081133
13.98007	13.90833	5.6142	18.31453	6.3572	13.69333	12.78787	7.450733	16.16593	8.244267
14.67873	14.06033	5.712266	18.3596	6.756333	14.13107	13.81367	7.511133	16.21	8.564134
14.79933	14.12833	5.811467	18.39733	6.8276	14.41467	14.7636	7.664667	16.33173	8.7388
14.9238	14.5646	5.877533	18.4436	6.937	14.4714	14.83247	8.533667	16.35053	8.767333
15.01427	14.87947	5.937267	18.5242	7.204933	15.03287	15.1228	8.6308	16.39193	8.997334
15.08273	14.8946	6.060667	18.53513	7.317533	15.12007	15.18987	8.838533	16.7264	9.5766
15.12307	15.01973	6.145133	18.57387	7.517667	15.1434	15.35853	9.084133	16.8328	10.159
15.1822	16.2474	6.230533	18.6348	7.699667	15.2268	16.33273	9.2286	16.93607	14.2004
15.21613	17.85013	6.2642	18.7168	7.954467	15.51493	16.9648	9.3012	17.252	15.1312
15.48653	20.04827	6.3188	19.01693	8.3374	16.2544	17.8412	9.345266	18.54993	15.72547
15.81473	21.54633	6.4112	19.181	8.6024	18.0106	18.2132	9.907133	19.0538	17.6992
16.46313	21.74867	6.4844	19.7742	8.739533	19.99553	18.5016	10.1148	20.6008	17.74533
17.67887	22.3642	6.5044	19.83053	8.907534	20.279	19.33	10.205	20.69013	19.33207
20.36787	24.7584	6.588666	19.8762	9.030733	20.3556	21.07793	11.74307	21.96133	19.50213
20.72927	24.81687	6.685133	19.89833	9.356533	20.90353	22.1268	13.24093	22.68627	20.42367
20.8342	24.827	6.737	20.12	9.8516	23.13633	22.16653	14.0342	24.60267	20.5746
20.91993	25.24793	6.796333	20.61853	11.0416	24.07513	22.19967	14.14433	24.8668	21.00773
21.06647	25.29287	6.878667	22.09907	12.57407	24.22147	22.2448	14.271	24.95567	21.65973
21.48767	25.6438	7.0144	26.77867	13.84287	24.63547	22.41713	14.76227	25.28413	22.95373
22.4766	27.5414	7.068067	27.0756	15.08633	25.09513	22.4562	15.25447	25.9206	23.03593
25.01293	28.35453	7.287867	27.16127	15.66813	28.39	22.58067	16.02513	28.23853	23.5754
25.0912	29.83933	7.388933	29.22913	16.50993	29.11427	22.66507	16.15413	28.67673	23.87227
27.6954	30.05187	7.4714	29.2818	16.65453	30.5112	22.67207	16.81207	28.81107	25.67387
31.04707	31.45767	7.598	29.3704	19.27353	30.6012	22.91967	17.58327	28.95207	25.79987
31.70927	32.3948	7.746067	29.478	19.46253	31.18653	23.563	17.64347	29.84053	25.92887
31.83473	32.55393	7.8038	29.94327	20.1822	31.2738	25.04927	18.38813	29.92387	27.14613
34.28214	35.95433	7.887267	30.15633	20.26493	32.70913	25.14527	18.5572	30.12913	27.2068
35.08793	36.02487	8.103467	32.5692	20.51267	32.7618	25.2044	18.63393	30.9224	27.80233
35.3076	36.14874	8.179934	32.63707	20.64067	32.97647	25.64807	18.6692	32.80573	27.84127
35.34473	36.2164	8.976067	32.86106	22.3424	36.7722	25.78487	20.30967	33.90047	27.88167
36.40727	36.25694	9.341066	32.9224	22.52553	37.55453	25.83207	21.2952	34.4652	28.79653
36.71373	36.30453	9.4302	33.24247	22.68047	37.61433	25.87087	21.32993	35.5832	29.0588
37.0614	36.35193	10.02007	33.72107	23.513	37.65227	25.96307	21.35753	35.71033	29.29087
37.6192	36.4252	10.28233	35.49333	23.6094	37.67347	26.00953	21.3916	35.7448	30.2232
39.00027	36.5252	10.37493	35.756	23.65093	38.1816	26.0682	21.41553	35.7902	30.31093
39.21773	36.59233	10.42593	35.91747	23.7346	38.30707	26.127	21.441	37.20927	30.34173
39.3164	36.6026	11.59413	36.76133	23.89613	38.40247	26.24253	21.47873	0	30.38713
39.6182	36.67847	15.45407	38.7964	23.96307	38.50033	26.3804	21.55473	0	30.48733
0	36.7552	15.60233	38.94433	24.01973	38.54227	26.451	21.58127	0	31.06687
0	36.83827	16.3624	0	24.13867	38.64027	26.5226	21.593	0	31.1698
0	36.94973	17.91127	0	24.26067	39.24267	26.59233	21.632	0	31.23853
0	37.03107	18.9516	0	24.37967	39.33893	26.9928	21.66347	0	32.35913
0	37.19913	19.55013	0	24.58093	39.60587	27.10567	21.78747	0	32.49627
0	37.30647	21.1422	0	24.72113	39.81553	30.44507	21.9026	0	32.57567
0	37.5268	21.258	0	24.82047	39.92193	30.489	21.96753	0	32.78173
0	37.60753	21.47173	0	24.91787	0	30.56807	22.40533	0	33.12807
0	37.70693	21.63607	0	24.9324	0	30.62807	22.67627	0	33.44027
0	37.87287	21.69273	0	25.09813	0	30.90307	25.78153	0	33.80767
0	38.4632	21.92887	0	25.18207	0	30.98427	26.34	0	35.4086
0	38.67107	21.984	0	25.38393	0	31.04667	28.6972	0	35.46993
0	38.96547	22.10773	0	25.5496	0	31.1598	30.62953	0	35.84087
0	39.5174	22.2086	0	26.06273	0	33.17193	30.73073	0	36.72893
0	0	22.31447	0	26.6524	0	33.2078	31.86127	0	37.66547
0	0	22.6628	0	28.12427	0	33.665	33.076	0	37.68907
0	0	22.92473	0	28.8258	0	33.75673	34.36246	0	38.08367
0	0	23.16693	0	28.9356	0	34.40033	35.09633	0	0
0	0	23.73253	0	29.821	0	34.58733	36.3384	0	0
0	0	24.31887	0	31.80387	0	34.65533	36.47206	0	0
0	0	24.88073	0	32.57233	0	34.6734	36.5614	0	0
0	0	25.53807	0	33.91507	0	35.11607	36.66527	0	0
0	0	25.58707	0	34.078	0	35.1554	36.81393	0	0
0	0	25.72013	0	34.514	0	35.19653	36.89513	0	0
0	0	30.38633	0	35.18327	0	35.24353	36.93633	0	0
0	0	31.1448	0	35.4784	0	35.2962	36.96153	0	0
0	0	32.44533	0	36.146	0	36.4026	37.0646	0	0
0	0	33.74567	0	36.4592	0	37.154	37.104	0	0
0	0	35.07367	0	0	0	37.53333	37.1436	0	0
0	0	35.15507	0	0	0	38.4736	37.14827	0	0
0	0	36.1498	0	0	0	38.61547	37.2416	0	0
0	0	37.87747	0	0	0	38.79027	37.30067	0	0
0	0	0	0	0	0	39.15553	37.37033	0	0
0	0	0	0	0	0	39.39647	37.44753	0	0
0	0	0	0	0	0	39.56473	37.50727	0	0
0	0	0	0	0	0	39.63353	37.6004	0	0
0	0	0	0	0	0	0	37.7336	0	0
0	0	0	0	0	0	0	37.985	0	0
0	0	0	0	0	0	0	38.04453	0	0
0	0	0	0	0	0	0	38.24487	0	0
0	0	0	0	0	0	0	39.01247	0	0
