# Supplementary material for: Neural manifolds for odor-driven innate and acquired appetitive preferences
Source: Nat Commun. 2023 Aug 5;14:4719. doi: 10.1038/s41467-023-40443-2 (PMC10404252; doi:10.1038/s41467-023-40443-2)
Supplement: Supplementary file 4 — Source Data [file 41467_2023_40443_MOESM4_ESM.zip › Figure2/2019613_right/ch8_11/text/hxa_C2.txt]

5.863733	10.4964	0.7828	2.439667	4.9724	0.2460667	4.832267	5.318533	2.5272	1.1732
10.59413	0	1.003	7.803467	5.060733	1.5444	4.912467	5.3964	3.802733	3.9148
16.42653	0	2.383	10.47807	8.603933	3.0056	10.53647	8.317667	4.324133	13.52533
17.2154	0	2.521	10.54927	10.52233	7.162867	10.59827	14.8962	10.55233	18.55173
17.36347	0	4.683067	15.2742	10.7456	9.388267	12.21313	16.53107	21.62907	33.5746
17.59807	0	4.766	15.36707	12.6488	9.417733	24.46367	16.85667	23.5366	33.60954
17.66007	0	6.3098	15.52187	16.29387	9.446867	29.52367	19.06487	25.36887	35.53593
19.61927	0	7.147067	15.57293	16.3368	9.487733	31.73247	19.23893	26.5172	0
19.7438	0	10.5026	17.82873	16.39293	9.518467	31.78527	19.4054	27.78833	0
21.33373	0	10.72827	17.88027	17.15073	9.564466	31.8474	20.66973	27.89633	0
22.14173	0	15.13607	17.9362	21.71613	9.633533	0	20.72167	29.43793	0
31.25313	0	18.07313	18.02153	26.47367	9.6792	0	28.5558	29.49933	0
33.5214	0	18.4612	18.56933	31.43067	10.6626	0	28.76707	29.57073	0
33.74586	0	18.89667	18.63547	33.77973	10.73973	0	29.70847	32.21646	0
34.09007	0	20.03093	18.79033	36.18407	21.00593	0	31.5208	32.5386	0
39.88533	0	20.0694	19.4718	38.6942	21.05673	0	31.9616	32.58607	0
39.95487	0	20.1044	19.56747	38.8502	21.10973	0	33.10573	32.70347	0
0	0	20.22207	29.1434	38.9436	29.51753	0	33.24187	37.48314	0
0	0	22.66673	29.26113	39.87494	30.98473	0	33.60327	37.5932	0
0	0	22.73647	39.19287	0	32.6778	0	0	37.63793	0
0	0	22.85747	0	0	36.7132	0	0	0	0
0	0	23.05373	0	0	37.717	0	0	0	0
0	0	24.98667	0	0	37.85954	0	0	0	0
0	0	25.0486	0	0	0	0	0	0	0
0	0	25.16453	0	0	0	0	0	0	0
0	0	35.8232	0	0	0	0	0	0	0
0	0	37.083	0	0	0	0	0	0	0
0	0	39.7392	0	0	0	0	0	0	0
