# Supplementary material for: Neural manifolds for odor-driven innate and acquired appetitive preferences
Source: Nat Commun. 2023 Aug 5;14:4719. doi: 10.1038/s41467-023-40443-2 (PMC10404252; doi:10.1038/s41467-023-40443-2)
Supplement: Supplementary file 4 — Source Data [file 41467_2023_40443_MOESM4_ESM.zip › Figure2/2019613_right/ch8_11/text/bza_C3.txt]

0.4047333	0.05146667	0.7458	0.0334	0.4349333	1.314467	0.715	0.7313333	0.2668667	1.3194
1.251867	0.1864	1.599467	0.07366667	0.8774667	1.318	1.225867	1.049533	0.3982667	1.397933
1.3152	0.2193333	1.927	0.1538	0.997	1.357067	1.291	1.554933	2.0352	1.4866
1.622133	0.3215333	2.651067	0.5342	1.428933	1.375333	2.073867	2.016333	2.214933	1.4982
2.372067	0.531	3.038133	0.7192667	1.9942	1.3988	2.1354	2.905933	2.361467	1.654933
2.497867	0.6249334	3.7736	0.7958	2.056067	2.0604	2.206267	2.9476	3.096133	1.816867
2.5482	0.7676666	3.915267	0.9147334	2.1026	2.891867	2.219667	2.9904	3.670467	2.929067
2.834067	1.2656	4.4546	1.343133	2.1494	4.055467	2.5166	3.119733	3.738933	3.216733
3.113667	1.366067	7.194067	1.4612	2.198667	4.209933	2.706733	3.727067	3.818733	5.153666
4.146867	2.481133	7.275267	1.527867	2.595467	4.286133	3.675667	3.969867	4.313	7.322733
4.310933	2.7264	7.851533	1.702867	2.801133	4.365533	3.966667	4.064667	4.375867	7.579467
4.383934	3.670733	7.9528	1.768733	4.332933	5.144467	4.0986	4.1716	5.5542	7.7004
4.4866	3.816933	8.094867	1.836933	4.434267	5.179533	4.124333	4.306334	5.962133	7.859667
4.543267	4.206067	8.780267	1.946933	4.738667	5.360734	4.158533	5.1368	6.6038	7.8678
4.5886	4.918	9.224334	1.972533	5.373933	5.446133	4.311333	8.095134	6.7262	7.922067
5.256067	5.006733	10.3082	3.345533	5.472	5.5056	4.462133	8.195333	6.784	7.939734
5.737134	5.063	10.33973	4.3886	5.6478	5.8032	4.483133	8.234467	6.856933	9.1148
5.953333	5.566	10.34807	4.8782	5.769067	6.3162	4.954333	8.273133	7.377533	9.1618
6.0188	5.706666	10.35273	5.0212	5.977267	6.4088	5.0074	10.3012	7.5256	9.174
7.138533	6.5548	10.37073	5.129066	6.214733	6.455733	5.063533	10.32147	8.294733	9.239866
7.365067	7.0186	10.4158	5.2436	6.272333	6.498867	5.132534	10.33533	10.3048	9.395467
7.4242	7.058667	10.46627	5.3386	6.598533	6.597466	5.660533	10.36173	10.33713	9.488733
7.996533	7.984933	10.49473	5.469867	6.618667	6.601666	5.844867	10.39287	10.40253	9.546667
8.187667	8.7424	10.53993	5.6294	7.2102	6.663733	5.925533	10.44573	10.48807	9.606667
8.452267	8.920333	10.58547	5.6962	7.428667	6.849333	6.377267	10.51133	10.55433	9.8968
8.5634	9.3724	10.6296	5.919267	7.986733	6.9734	7.008333	10.56953	10.60813	10.00387
8.787534	9.4244	10.7666	6.075133	8.759334	7.053667	8.330733	10.62913	10.69733	10.10627
9.100667	9.449667	10.8366	6.489733	8.9528	7.300933	8.9082	10.67427	10.739	10.30727
9.2694	10.33027	10.94827	6.7384	9.012067	7.322533	10.3042	10.7348	10.77653	10.32573
9.569467	10.35967	10.98907	6.9114	9.2266	7.796267	10.3218	10.77833	10.85653	10.33993
9.630867	10.4222	11.05027	7.351533	9.993134	8.166734	10.3676	10.8396	10.90953	10.35567
9.701134	10.45367	11.09847	7.504734	10.22593	8.254066	10.45313	10.90587	11.0276	10.3806
9.8288	10.5218	11.15653	8.7686	10.30347	10.29913	10.48833	10.98107	11.1254	10.42247
9.882	10.5602	11.2538	8.833333	10.3246	10.31887	10.54973	11.06853	11.18287	10.47247
10.038	10.59067	11.33147	9.197	10.33913	10.34993	10.60253	11.11087	11.25207	10.49187
10.0802	10.65007	11.41313	9.486267	10.35593	10.38493	10.64733	11.20187	11.31307	10.5316
10.1234	10.80553	11.49733	9.6364	10.37927	10.42927	10.7878	11.26653	11.3974	10.62327
10.2116	10.87073	11.59107	10.06067	10.41467	10.44993	10.83327	11.3166	11.4526	10.62807
10.2702	10.97	11.6668	10.13067	10.48633	10.48767	10.87267	11.3818	11.56473	10.67433
10.34373	11.02533	11.75033	10.1812	10.56193	10.51827	10.92527	11.4426	11.69013	10.7072
10.48287	11.07793	11.81667	10.29627	10.60053	10.54367	10.9696	11.53613	11.76773	10.7674
10.50987	11.14007	11.904	10.31987	10.67333	10.60187	11.02027	11.63373	11.86067	10.93587
10.5316	11.21073	11.9474	10.3324	10.70967	10.70127	11.09247	11.7016	11.92487	10.9914
10.5478	11.25613	11.96527	10.39293	10.8672	10.77187	11.1834	11.76967	11.9374	11.082
10.56487	11.34447	12.00987	10.4538	10.95053	10.82693	11.3914	11.97187	11.9978	11.16313
10.5802	11.4238	12.0908	10.4774	11.07007	10.87847	11.40467	12.01887	12.12847	11.279
10.59687	11.43467	12.146	10.5236	11.13913	10.94273	11.47027	12.10833	12.20133	11.3352
10.62707	11.48653	12.28553	10.57993	11.211	10.9828	11.5114	12.15507	12.27233	11.40387
10.64647	11.57087	12.38793	10.6248	11.26413	11.02307	11.70233	12.24773	12.331	11.46193
10.66827	11.62427	12.52667	10.73447	11.27953	11.035	11.78427	12.35493	12.41693	11.53033
10.68793	11.67293	12.61107	10.73907	11.34787	11.11633	11.8574	12.456	12.48613	11.5986
10.89607	11.7646	12.8162	10.81973	11.40773	11.20333	11.9088	12.55867	12.5296	11.68167
10.93613	11.88567	12.91587	10.8612	11.4914	11.27607	11.97293	12.61187	12.6188	11.74413
10.98707	11.9646	13.13873	10.91633	11.55227	11.3318	12.14867	12.68907	12.68987	11.8864
11.02553	12.11147	13.23687	10.97553	11.63513	11.4704	12.19873	12.90267	12.91193	12.07547
11.07833	12.16147	13.33113	11.07273	11.7054	11.5512	12.28767	13.00587	13.01487	12.17207
11.185	12.24807	13.51013	11.1518	11.7668	11.6254	12.4462	13.09833	13.0852	12.25247
11.30427	12.30147	13.63687	11.2146	11.87013	11.711	12.5352	13.36273	13.14507	12.31447
11.3686	12.37813	13.69347	11.26407	11.9794	11.79653	12.72727	13.45773	13.25947	12.3898
11.51713	12.46633	13.77247	11.4024	12.05687	11.85927	12.8114	13.53007	13.33713	12.46547
11.57773	12.5766	13.83807	11.4584	12.1224	11.97253	12.84353	13.83933	13.40947	12.53167
11.6378	12.64887	13.89513	11.50453	12.24493	12.04427	12.87173	13.90727	13.47093	12.65053
11.70127	12.77753	14.08347	11.57673	12.37853	12.0996	12.94013	14.04587	13.491	12.71447
11.7474	12.83647	14.26567	11.62847	12.4644	12.19393	13.0176	14.08927	13.66147	12.80953
11.77633	12.98447	14.9314	11.71353	12.56667	12.25213	13.07153	14.18753	13.75187	12.85373
11.78927	13.11333	15.04487	11.78747	12.67373	12.3308	13.121	14.30673	13.8906	12.97793
11.87153	13.21687	15.43213	11.87093	12.77487	12.42213	13.21247	14.83047	14.01593	13.15627
11.93267	13.32407	17.18667	11.9288	12.92987	12.5736	13.3324	16.2494	14.0998	13.18147
11.985	13.56907	18.11673	12.06493	13.03927	12.62247	13.4158	16.4102	14.19587	13.3344
12.07967	13.641	18.6082	12.12593	13.1046	12.6906	13.60153	17.9638	14.2754	13.3966
12.1214	13.8062	20.13233	12.20267	13.3056	12.7812	13.72033	19.74793	14.64927	13.4682
12.27167	13.949	20.3496	12.25553	13.41653	12.85033	13.81773	19.95113	15.96113	13.55087
12.4028	14.07307	20.50427	12.3118	13.52213	12.9766	13.93127	20.22167	17.2864	13.60193
12.53633	14.17153	20.56427	12.4222	13.56487	13.067	14.1002	20.42427	17.48693	13.6202
12.6284	14.27927	20.68447	12.47853	13.63127	13.25313	14.21587	20.81047	19.69913	13.70347
12.77633	14.864	21.41067	12.55473	13.6864	13.36493	14.29513	20.89267	20.49433	13.9624
12.91527	15.1602	22.58507	12.7102	13.92173	13.52053	14.37113	20.98913	20.5702	14.0646
12.97687	15.22433	22.89013	12.83167	14.00247	13.6172	16.52627	21.20033	20.71953	14.1974
13.0996	15.30007	23.6992	12.93793	14.1426	13.63333	18.3482	21.45633	21.21907	14.27647
13.1692	16.0062	23.9622	12.96447	14.22407	13.71107	18.7268	22.47573	22.81873	14.35187
13.43033	18.45647	24.406	13.0258	14.3248	13.7676	19.0414	22.9168	22.91047	15.1274
13.524	21.17847	24.4876	13.10913	14.48493	13.8392	19.2002	22.94813	22.93453	17.23613
13.59767	21.4224	24.60567	13.19613	15.4576	14.05553	19.4858	23.37847	22.94573	17.67633
13.76193	22.23427	24.95467	13.3128	16.6538	14.2184	20.305	23.57733	23.1558	17.97793
13.9504	23.06093	25.61987	13.607	17.209	14.2826	21.63933	23.66933	23.87427	20.2752
14.1164	23.1668	26.23407	13.71467	17.45847	16.368	22.09433	23.75513	23.93753	21.63433
14.60207	23.36127	27.5426	13.74087	19.2228	17.4872	22.67693	24.18693	23.98893	21.80213
15.5374	23.59993	27.98367	13.8286	20.10147	17.99393	22.889	24.66413	24.04507	21.9306
15.89587	23.7098	28.053	13.92013	21.0264	18.92773	22.95173	24.73673	24.15127	22.07253
17.2738	23.78667	28.1224	14.0224	21.1192	19.20053	23.14273	25.80687	24.5828	22.15113
18.71967	24.1632	28.17367	14.0926	21.96953	19.4136	23.25047	26.41747	24.91333	23.52213
19.54833	24.23927	28.31267	14.22207	22.04187	20.16753	24.1988	27.34933	25.2316	23.97213
19.62727	24.3416	28.55267	14.35827	22.76193	20.89753	24.55533	27.46393	25.6518	24.02147
20.83153	24.47267	28.99173	14.93373	23.28553	21.2112	26.24773	28.0646	26.19593	24.30573
21.83533	24.6452	29.49687	15.24347	23.37513	22.064	26.2972	28.53367	26.57493	24.81667
21.8386	24.70407	29.59607	15.48067	23.42807	22.43553	26.35613	29.0698	26.91407	24.96847
22.6512	25.59393	31.2894	16.02133	24.7224	22.5062	27.0124	29.32127	27.00567	25.03853
23.62713	25.63367	31.41473	17.98807	25.5424	22.63253	27.18353	29.6432	27.06927	25.08607
23.71273	25.7502	31.4618	19.237	25.6398	22.77067	27.39507	29.7576	27.09647	25.23193
23.8662	26.00833	31.48787	20.5946	25.73653	23.1334	28.1132	29.80793	27.4366	25.5512
24.42873	26.44447	31.5704	20.83867	25.8752	23.1924	28.20373	30.26267	27.57247	25.87607
24.59207	26.57893	31.69633	21.49633	26.00527	23.75153	28.22993	30.31347	27.75107	25.96253
26.44247	27.07	32.00694	21.72473	26.86233	23.87253	28.92167	30.891	28.7116	26.00073
26.52807	27.13487	33.56167	21.94387	27.64	24.0612	29.2606	31.23547	29.82607	26.05113
28.04627	27.17853	33.57933	22.2952	27.87187	24.64347	29.32367	31.99807	30.80827	26.16387
28.5628	27.42567	33.61453	22.4972	28.08373	24.77713	29.4328	33.10627	31.30247	26.58633
28.61013	28.3608	33.74707	22.55793	28.14693	25.2116	29.95607	33.22027	31.46653	26.84887
28.85193	28.76907	36.60287	22.66673	28.80613	25.80993	30.53087	33.45147	31.50947	27.05773
29.421	28.8656	37.11827	22.7942	29.8896	26.30367	30.87833	33.51073	31.54933	27.3016
30.98373	30.53427	37.45667	23.45987	29.99247	26.3886	30.9846	33.57	31.91113	29.53987
31.13347	30.60193	37.69967	23.5016	30.00813	27.2912	31.2802	34.04073	32.0162	29.76673
31.22773	31.40333	37.8004	23.54587	30.05953	27.44487	32.62774	34.0956	32.463	29.96987
31.46207	31.64587	37.81487	23.59347	31.98653	27.502	32.6972	34.89133	32.8118	30.07887
32.2898	31.73033	37.93853	25.51567	32.07507	27.90687	32.79	35.22066	32.88887	30.12913
33.76493	32.9514	38.08153	25.56707	32.1776	27.97793	32.87567	35.34167	34.2548	30.7098
33.9106	33.1642	38.26727	25.62287	32.3378	28.63087	32.95953	35.65727	34.4948	30.97627
34.82807	33.22227	38.34233	25.63793	32.60787	28.70093	34.41733	36.72527	35.20513	31.47213
37.4636	33.31607	38.5298	25.91607	33.89347	30.30653	34.54247	37.4574	35.7298	31.78927
37.53533	33.46073	38.61447	26.59387	33.99327	30.5018	34.961	38.23647	35.81273	31.94947
37.58633	33.511	38.93353	28.73933	34.95527	30.5098	35.01653	39.362	35.96127	32.0674
37.70587	34.09967	39.09027	28.8064	36.05527	30.79553	35.13713	39.49067	36.09547	32.17827
38.04667	34.17273	39.16273	29.12493	36.19087	30.884	38.27187	39.85453	36.14073	32.3654
38.0976	34.23067	39.6576	29.18093	37.11493	31.18647	38.35467	0	37.57553	32.44573
38.2484	34.2978	39.68893	29.2292	37.24154	31.27067	38.4846	0	37.87987	32.77953
38.31807	35.23713	0	29.294	38.26593	31.38893	38.54653	0	39.4578	33.2136
38.52227	35.693	0	29.38253	38.56	31.40987	39.11533	0	39.5396	33.61627
38.64807	35.979	0	29.43587	39.19973	31.46787	39.2194	0	0	34.79527
38.73213	36.07587	0	29.54393	39.82907	31.83873	39.79313	0	0	34.8624
39.18587	36.87713	0	30.112	0	32.40154	0	0	0	34.97
39.3028	36.92273	0	30.33447	0	32.4624	0	0	0	35.45587
39.42287	37.28047	0	31.22273	0	32.55127	0	0	0	35.54127
0	37.33873	0	31.30553	0	32.67173	0	0	0	35.60993
0	37.40014	0	32.2408	0	33.38187	0	0	0	35.76993
0	37.5068	0	33.30087	0	34.38853	0	0	0	35.8656
0	37.58807	0	33.3076	0	34.48993	0	0	0	36.1566
0	37.70473	0	33.45367	0	34.54393	0	0	0	36.23507
0	38.8036	0	33.65747	0	35.1286	0	0	0	36.2932
0	39.00247	0	33.71127	0	35.2928	0	0	0	36.35367
0	0	0	33.754	0	35.35227	0	0	0	36.40714
0	0	0	34.25706	0	35.54887	0	0	0	36.49213
0	0	0	35.4082	0	35.86447	0	0	0	36.76433
0	0	0	36.05693	0	36.2296	0	0	0	37.1794
0	0	0	36.32673	0	37.27133	0	0	0	37.35333
0	0	0	38.12193	0	38.83993	0	0	0	37.6046
0	0	0	38.21913	0	38.9488	0	0	0	37.76313
0	0	0	38.31133	0	39.571	0	0	0	37.8974
0	0	0	38.6076	0	0	0	0	0	38.20447
0	0	0	39.9346	0	0	0	0	0	38.37774
0	0	0	39.94467	0	0	0	0	0	38.6526
0	0	0	0	0	0	0	0	0	38.71007
0	0	0	0	0	0	0	0	0	38.76553
0	0	0	0	0	0	0	0	0	38.89013
0	0	0	0	0	0	0	0	0	39.6668
