# Supplementary material for: Neural manifolds for odor-driven innate and acquired appetitive preferences
Source: Nat Commun. 2023 Aug 5;14:4719. doi: 10.1038/s41467-023-40443-2 (PMC10404252; doi:10.1038/s41467-023-40443-2)
Supplement: Supplementary file 4 — Source Data [file 41467_2023_40443_MOESM4_ESM.zip › Figure2/2019613_right/ch8_11/text/bza_C2.txt]

4.620533	0.573	1.973133	0.9544666	4.089667	27.4304	2.281667	0.312	13.51933	3.4888
9.008667	0.9426666	2.149333	2.130733	5.882933	0	2.6112	0.3778667	16.41807	4.9858
19.57693	8.488334	3.667267	2.1896	21.17913	0	3.9376	2.531333	20.9752	23.53647
19.74693	8.544333	5.3838	4.341533	28.31573	0	4.240067	3.552533	25.5494	23.766
22.11667	8.7288	18.73393	5.6112	32.03333	0	13.012	7.831	29.36533	24.49367
22.29533	10.04793	18.81573	5.780066	0	0	22.6596	17.7826	32.23013	24.83907
22.45807	10.38527	19.59407	15.8268	0	0	29.10733	32.61934	32.2982	24.92733
22.55653	11.69913	23.42687	20.27153	0	0	29.17613	36.16113	32.4744	24.97807
22.81293	11.8892	23.53533	20.38073	0	0	33.57647	36.244	33.4028	25.10613
22.90087	16.7574	23.85533	20.4302	0	0	33.60573	37.99927	38.44147	25.19987
22.95433	18.96927	23.90993	20.5644	0	0	33.71273	0	38.8914	25.3722
27.61373	34.49933	23.94467	22.61013	0	0	33.8102	0	0	28.19747
34.8944	36.01033	23.97853	29.59413	0	0	34.2986	0	0	32.20113
35.03093	39.89787	24.04933	31.77173	0	0	38.6398	0	0	0
35.1358	0	24.20633	31.82993	0	0	0	0	0	0
36.87907	0	29.74433	31.98547	0	0	0	0	0	0
37.00694	0	33.967	32.0398	0	0	0	0	0	0
37.07313	0	0	32.07153	0	0	0	0	0	0
39.65893	0	0	32.1086	0	0	0	0	0	0
0	0	0	32.18387	0	0	0	0	0	0
0	0	0	32.24787	0	0	0	0	0	0
0	0	0	32.30027	0	0	0	0	0	0
