# Supplementary material for: Neural manifolds for odor-driven innate and acquired appetitive preferences
Source: Nat Commun. 2023 Aug 5;14:4719. doi: 10.1038/s41467-023-40443-2 (PMC10404252; doi:10.1038/s41467-023-40443-2)
Supplement: Supplementary file 4 — Source Data [file 41467_2023_40443_MOESM4_ESM.zip › Figure2/2019613_right/ch8_11/text/one_oc3_C6.txt]

0.01933333	1.712067	0.05993333	0.5492667	0.06493333	0.2426	0.005533333	0.1456667	0.2467333	0.1914667
0.3144667	1.7704	1.2512	1.859867	0.1956667	0.396	1.421933	0.2378667	0.4128	0.4337333
0.7116666	3.374667	1.305067	2.530867	0.2646	0.5777333	2.023933	0.9059333	0.5866666	0.6235333
1.570267	3.4612	1.559067	2.5936	0.5058666	0.9704	2.4976	1.0064	0.7174	1.8524
1.6658	3.508533	4.185333	2.677	1.228067	1.348867	2.778667	1.040267	1.149267	2.562467
1.842733	4.275	4.407467	3.627267	1.268467	1.5368	2.8616	1.053933	1.287533	2.946733
4.019	4.431	4.818067	3.7502	1.4628	1.6504	2.9106	1.112667	1.4584	3.6242
6.151933	4.8898	4.9242	3.8066	1.578667	3.5368	3.044667	1.2414	1.512733	6.378467
6.233533	5.3426	6.025867	3.911067	1.636533	3.5858	3.1026	2.452	1.884067	7.547667
6.377733	5.570933	6.0616	4.940134	1.667533	3.673467	4.4452	2.512533	1.930533	7.967
6.588666	6.6238	6.121267	5.137866	1.736667	3.717867	4.491267	3.383067	1.966267	8.181666
7.920933	7.016333	7.3154	5.270067	1.785533	4.5138	6.120067	3.560067	2.013467	8.477266
10.02793	7.079933	7.881067	5.442067	2.887	4.624	8.0286	3.733467	2.050333	8.6614
10.13	7.147133	8.040667	6.368	2.9592	5.224667	8.418333	3.8798	2.218	8.781134
11.05687	8.5772	8.1006	6.6444	3.088	5.427267	8.564067	5.3148	2.288533	10.0344
12.1478	9.916866	8.631267	6.977533	3.537	5.518734	9.784	5.452867	2.430067	10.10607
12.5986	10.20613	8.728333	7.018	3.695867	7.401067	9.9212	5.574266	2.496533	10.2548
13.19753	10.26347	8.8734	7.060667	4.4706	8.076467	13.2632	5.642667	2.563533	12.35413
13.26047	10.35153	9.082067	7.450267	4.8218	9.072267	13.3076	5.761	2.676533	12.4208
13.3258	10.42113	9.837533	7.638	6.368267	9.180866	13.3808	5.848333	2.733333	12.69327
13.6252	10.7616	9.972667	7.734066	6.590867	12.10293	13.76093	6.7402	2.849867	12.8214
13.6578	11.3456	10.36773	9.6298	9.447933	12.206	13.92607	6.869667	3.051	13.02693
13.74593	12.41233	12.214	11.31427	9.693933	12.29307	14.76993	7.262133	3.920733	13.5194
13.9852	12.498	12.27467	11.3932	9.774734	12.4082	14.87227	8.162867	3.964867	13.60267
14.068	12.56247	14.47133	11.53893	9.964	12.46673	14.9236	9.393933	4.0182	13.97887
14.17173	12.82533	15.05967	12.87693	10.53453	12.67433	16.47013	9.4612	4.0924	14.13333
14.2586	13.66913	15.5658	13.493	10.59847	12.92747	16.5928	9.939	4.350934	14.3386
15.8676	14.48987	15.64093	13.55747	10.6936	13.03047	16.6572	10.0114	6.001733	15.45453
16.08047	15.8472	15.7186	13.6418	10.9294	14.58787	17.06693	10.0776	8.030534	15.6032
16.19807	15.99453	17.5068	13.79333	11.32753	14.86047	17.2724	10.13487	8.091	15.94133
16.47647	17.59727	17.62427	14.53207	11.55113	14.95647	17.65107	10.1734	8.217267	16.0274
16.56433	17.93713	18.40373	15.255	11.6988	15.04027	17.70507	10.20273	10.751	16.06493
17.09507	17.98747	18.481	15.3066	12.35273	15.11967	17.9466	10.6476	10.88947	16.09367
17.82793	18.64747	20.33547	15.3636	13.27573	17.1098	18.09813	10.71227	11.683	16.1604
19.7484	18.7228	20.43933	15.45807	13.40553	18.02833	18.5006	10.82793	12.5508	16.25127
19.94193	20.85373	20.49433	15.50373	13.70913	18.18613	18.85087	11.35373	12.6018	16.4322
20.53053	20.94393	21.13687	17.17227	14.42773	18.50133	18.93573	11.73893	14.60333	16.6774
20.77247	21.7252	21.27073	17.23387	14.4952	18.6702	19.0638	12.0868	14.72513	18.31953
20.9454	21.80287	21.62087	17.32393	14.5316	19.17353	19.49213	12.12687	14.9136	19.23187
21.01553	21.88107	22.57407	17.91813	14.6226	19.24993	19.5392	12.1748	16.3202	19.30767
21.69207	23.27127	22.67673	18.27267	15.0732	19.37633	19.75253	12.30767	16.37007	19.37387
21.83247	23.94087	22.8028	18.633	15.27407	19.8094	19.81347	12.4528	16.42413	19.4008
21.9012	25.59547	22.9682	20.2648	16.00413	20.82853	21.59033	12.54187	16.4706	19.59827
22.15727	25.75853	23.004	22.35547	16.08633	21.14847	24.09347	12.6846	16.65767	20.08187
22.469	25.98107	23.04747	22.47033	16.1594	23.20353	24.85813	13.07387	16.73473	20.34613
22.56093	27.07367	23.16393	23.2492	16.16407	25.17153	24.94713	14.26047	16.78847	21.59653
22.61527	27.4698	24.00373	23.30067	16.2658	26.38547	25.51287	15.30907	17.4256	22.23853
23.61787	27.5166	24.27147	23.37747	16.33687	26.4584	25.66607	15.39913	17.5252	23.49947
23.90673	27.70447	25.71773	23.44487	17.3276	26.54053	25.75993	15.5666	17.87367	23.6302
24.84293	27.82487	25.911	23.5506	17.621	27.59433	25.83613	15.88113	17.92587	23.72587
24.97953	27.95833	26.42527	24.23167	17.66533	28.29627	26.11393	15.99767	17.9728	24.37027
25.37347	28.3868	26.66	24.27	17.99907	28.43107	27.28567	16.05107	19.14833	25.2718
25.62053	29.0678	27.2048	25.31433	18.2644	30.59467	27.64853	16.18267	19.1886	25.4264
26.53707	29.23413	28.9938	25.36847	18.4596	30.79033	28.02813	16.2742	19.25493	26.78047
27.62687	29.97933	29.58653	25.41113	18.507	30.80147	28.1952	16.44593	20.46407	26.88887
29.28407	30.0656	29.62707	25.58213	18.58433	30.91807	28.30573	17.13687	20.783	27.68073
30.68207	30.122	29.72393	25.79333	18.73447	31.11087	28.41873	17.278	20.948	27.82373
30.9502	30.19947	29.82933	25.98647	18.8434	31.214	28.48947	17.39	21.27293	27.9348
31.23447	30.3336	30.12633	26.05327	19.35827	31.59407	28.55867	17.95793	22.9042	28.09753
31.2726	30.4272	30.7338	26.16787	19.44807	31.9914	28.62607	18.082	24.02333	28.3396
31.54047	31.55633	30.93213	26.22573	19.97647	32.37713	28.74987	18.30807	24.5236	28.42347
32.7256	31.64413	31.04693	26.30647	20.03813	32.68627	28.84867	19.3516	24.93067	28.47487
32.7748	31.77807	31.74767	26.96607	20.07667	32.895	29.18973	19.43127	24.96227	29.06887
32.83333	32.5048	31.8456	27.10867	20.30393	33.0008	29.83073	19.63253	25.0672	29.17627
33.21087	32.59447	31.9734	27.32027	20.3948	33.6904	29.9328	19.73473	26.42373	29.22407
33.4834	32.9526	32.044	27.7162	20.45767	33.74193	30.00193	20.8724	26.9952	29.26033
33.60727	35.25713	32.23073	27.9894	20.46493	33.86173	30.0934	20.92213	27.2496	29.8716
34.2798	35.37214	33.42387	28.764	20.69573	34.0382	34.70307	21.15573	27.7064	30.01893
34.33353	35.424	33.52533	29.1066	20.82407	34.15273	34.78053	21.53213	27.92953	31.4954
34.4138	36.63427	34.09593	29.22713	21.86473	35.45247	34.8304	21.8234	28.44687	31.89093
35.25993	37.86547	35.64787	29.36787	22.39527	35.83833	34.98867	21.92553	29.6266	31.9538
35.26327	38.80993	35.72153	30.28993	22.57673	39.16153	35.04107	21.97093	29.66813	32.04433
35.38087	38.8644	36.66467	30.3876	22.85653	39.18813	36.34667	22.0128	30.77227	32.1714
35.51126	38.9528	36.8058	30.63347	23.3556	39.2524	36.52687	22.04807	30.98	33.46427
36.89727	39.4616	39.97033	30.68453	23.4112	39.42027	37.55593	22.55613	31.10433	33.92013
37.1366	39.55773	0	32.03127	23.4992	39.55033	37.65113	22.95367	32.51847	35.3766
37.193	39.8822	0	33.23027	23.85787	0	37.90613	23.71447	32.87453	36.0204
37.61627	0	0	33.53727	25.4144	0	39.13667	23.78267	33.00913	36.60247
38.7084	0	0	33.74513	25.84827	0	0	23.90673	33.10873	36.8368
0	0	0	33.80033	25.92413	0	0	24.13907	34.47167	37.06753
0	0	0	34.1472	26.01693	0	0	25.32793	34.5722	37.5914
0	0	0	34.63887	26.5318	0	0	25.36373	34.74147	38.95987
0	0	0	35.60413	27.21513	0	0	25.4044	35.28153	39.88194
0	0	0	35.95653	29.6612	0	0	26.99447	35.7128	0
0	0	0	36.07787	30.45453	0	0	27.93207	35.7744	0
0	0	0	36.2102	30.6244	0	0	28.6426	35.85	0
0	0	0	36.30833	30.69513	0	0	28.89147	35.8908	0
0	0	0	36.40093	30.75467	0	0	29.03147	35.9566	0
0	0	0	36.48594	31.49687	0	0	29.43773	38.15353	0
0	0	0	36.6988	32.99653	0	0	29.4824	38.23967	0
0	0	0	36.75113	33.1276	0	0	29.61227	39.9764	0
0	0	0	37.46747	34.69207	0	0	29.70827	0	0
0	0	0	37.51453	35.12847	0	0	30.523	0	0
0	0	0	37.58933	36.08653	0	0	33.9298	0	0
0	0	0	37.66447	36.1694	0	0	35.8342	0	0
0	0	0	38.79247	36.5406	0	0	35.999	0	0
0	0	0	39.0064	36.7562	0	0	36.09426	0	0
0	0	0	39.133	36.8124	0	0	36.3534	0	0
0	0	0	39.94853	36.85987	0	0	36.74574	0	0
0	0	0	0	36.94047	0	0	39.0528	0	0
0	0	0	0	37.022	0	0	0	0	0
0	0	0	0	37.70167	0	0	0	0	0
0	0	0	0	37.81393	0	0	0	0	0
0	0	0	0	38.00173	0	0	0	0	0
0	0	0	0	38.04447	0	0	0	0	0
0	0	0	0	38.19847	0	0	0	0	0
0	0	0	0	38.28367	0	0	0	0	0
0	0	0	0	38.88453	0	0	0	0	0
0	0	0	0	39.35707	0	0	0	0	0
0	0	0	0	39.45633	0	0	0	0	0
0	0	0	0	39.64273	0	0	0	0	0
0	0	0	0	39.70813	0	0	0	0	0
0	0	0	0	39.7876	0	0	0	0	0
