# Supplementary material for: Neural manifolds for odor-driven innate and acquired appetitive preferences
Source: Nat Commun. 2023 Aug 5;14:4719. doi: 10.1038/s41467-023-40443-2 (PMC10404252; doi:10.1038/s41467-023-40443-2)
Supplement: Supplementary file 4 — Source Data [file 41467_2023_40443_MOESM4_ESM.zip › Figure2/2019613_right/ch8_11/text/cit_C6.txt]

1.7272	0.1384667	0.009266667	0.8128	0.1682	0.2598667	0.848	0.5166	0.3845333	0.0122
3.0558	0.3088667	0.1644	0.944	0.2118667	0.6843333	2.558533	0.6730667	2.117933	0.03933333
3.232867	1.1784	0.7773333	1.517667	0.4183333	0.7453333	3.616533	0.7245333	3.9098	0.0752
3.2988	1.650667	1.299533	1.929267	1.024733	0.8822666	3.894133	0.8004	3.956333	0.3811333
4.206	2.037	1.851333	3.741	1.557133	1.113	4.0796	1.068333	3.988667	0.7763333
4.703533	2.204467	1.997	5.510667	1.724267	1.649533	4.920933	1.3388	4.092667	0.9084666
4.781867	6.262466	2.629867	7.495733	2.179533	1.721267	5.276667	1.5492	4.8558	1.201467
5.4276	6.343	2.693133	7.598	3.019267	1.939467	5.479267	1.609467	4.966933	1.2414
5.5532	6.996067	2.8218	7.674333	3.132467	2.024533	8.025066	3.591067	5.088666	1.337
6.984267	7.0534	2.8962	7.740533	3.2692	2.141533	8.583	3.622533	5.147067	1.420267
7.020534	7.296333	4.173666	8.757	3.839467	3.023067	8.7616	4.1866	5.218133	1.449067
7.070267	7.468733	4.245266	9.528934	4.909133	3.167	8.788934	4.913	5.256267	2.009267
7.117466	8.716534	4.6458	9.6746	5.950333	3.2368	9.0504	5.022333	5.6134	2.395867
7.1674	8.798067	5.447667	9.837934	6.0332	3.67	9.4112	5.093867	5.841533	3.3208
7.206933	8.914933	5.547	10.0062	6.135533	3.7504	9.6156	5.4392	5.9484	3.423
7.6334	8.935667	6.556733	10.8732	8.117066	3.864267	9.7228	5.5262	6.204933	3.494067
8.394867	9.977	7.658533	11.2058	9.865933	3.9424	9.823934	5.7194	6.796667	4.175734
10.6314	10.78853	8.52	11.32307	10.09027	4.032333	9.8802	5.820867	7.765067	4.247867
11.63147	11.5678	8.699467	11.35767	10.13833	4.255067	9.934733	7.0892	8.025933	4.395
12.5564	12.11947	8.753	11.44707	10.19967	4.471267	11.072	7.802667	8.0832	4.430267
14.55407	12.18253	8.899533	11.60927	10.25807	4.6798	11.15673	9.406734	8.120133	4.507467
15.39947	12.54993	9.000067	12.33133	10.3554	4.807267	11.6012	9.5026	8.187467	4.577267
15.53587	13.10907	9.124933	12.59873	11.04933	5.675734	11.69587	9.587267	8.2584	4.638
15.6212	13.14927	9.647133	12.7194	11.41293	5.7062	11.83473	10.80827	9.988733	4.727133
16.19093	13.2	9.822733	13.27613	11.49507	5.7412	12.12247	11.6476	10.2762	5.029533
16.33713	13.65027	10.6572	13.3482	11.83727	5.774867	13.46593	11.71487	10.3338	6.300467
16.59187	13.8306	11.26393	13.71587	12.0466	5.8122	13.565	11.8438	10.5756	6.357
16.62173	13.92513	11.38813	13.8164	12.15067	5.8648	14.82127	12.146	13.46213	6.464667
16.68773	14.69367	11.55253	13.89893	12.3786	5.9572	15.22193	12.299	13.64413	6.866533
16.73793	14.74973	11.66887	14.49367	12.90947	6.134867	15.8026	12.35973	13.70307	9.468467
16.78353	14.81787	12.5906	14.89513	13.62427	6.222	16.2612	12.41273	13.7446	9.527534
17.82	14.9528	13.12073	14.94993	13.70327	6.320467	16.87747	12.64273	13.7704	9.5896
18.02033	15.22687	13.62367	16.47513	13.77507	7.1076	19.94407	12.73053	14.02887	9.852533
18.14593	15.33273	13.73793	16.81647	13.8708	7.468733	20.0228	12.82793	14.11213	10.275
18.20013	15.5492	14.54333	17.39653	14.67407	7.517	21.94253	13.49273	14.3232	10.49633
18.2712	15.6124	14.61613	17.54993	14.86753	8.167	22.04767	13.631	15.01073	11.13693
19.61513	16.10893	14.8092	18.46553	15.10533	8.2414	22.431	13.69173	15.0848	11.18773
19.69773	16.29093	14.93033	18.79927	15.4114	8.7954	22.50667	13.72867	15.27927	11.31913
19.83313	16.3932	15.65113	19.1476	15.9714	8.9866	22.82867	13.7854	15.98007	11.363
20.73393	16.43507	15.7344	19.2262	16.02753	9.104	22.895	13.83433	16.11187	11.42233
20.84633	16.9572	15.80313	19.2704	16.5354	10.56107	23.1346	13.91973	16.73093	11.47927
21.614	17.06013	15.93833	19.3206	16.5386	10.64107	23.29213	14.17633	17.12027	11.50673
22.62313	17.27347	15.99073	19.38713	17.59073	11.6584	24.32247	14.37347	17.8852	11.57233
25.56327	17.48047	16.04373	19.51927	17.7282	11.801	24.77007	14.428	17.95593	11.61653
27.19087	19.51207	16.11307	19.5518	17.78253	11.83347	24.84153	14.83347	18.02147	12.13513
27.22673	19.71287	17.21387	19.60467	17.97707	11.85687	24.8906	15.71327	18.099	12.52953
27.27093	19.8098	19.41627	19.6754	18.1754	11.94207	24.93887	18.72087	20.7644	12.58753
27.32347	19.89193	20.32567	19.89907	19.2138	12.15673	25.0322	18.79967	21.13953	12.66673
27.43047	19.97	21.433	20.44147	19.4778	12.40893	25.2502	18.8486	21.2414	12.7992
28.01453	20.23973	24.47187	20.62967	19.5138	12.50627	25.53007	19.25893	22.8794	12.89353
28.11627	20.7394	24.7212	20.6882	19.71827	12.5594	25.59013	19.30333	22.937	13.06373
28.17527	20.92727	24.76553	20.79813	20.43347	12.60887	25.68507	19.3394	23.04813	13.08273
28.24267	20.97247	24.8064	20.87073	20.444	12.63353	26.50907	19.39293	23.10053	13.153
28.3874	21.014	24.8836	20.98867	21.13293	12.95333	27.5576	19.56433	23.13927	13.2082
28.5364	21.16253	25.1956	21.30293	21.36753	13.01067	27.62127	20.2056	23.22933	13.2714
28.596	21.4634	25.743	21.80473	21.4758	13.1164	27.784	20.2386	23.35587	13.35767
28.7036	21.906	25.84787	21.9144	21.5328	13.19767	28.77973	20.27793	23.49807	13.4608
28.81853	22.2468	26.0182	22.04407	21.70013	13.56447	29.27233	20.3302	23.85333	13.50607
30.04413	22.31667	26.17267	22.29713	22.18507	13.58873	29.43	20.39793	23.9806	14.13073
30.13953	22.3746	26.23073	22.7648	22.31047	14.10173	29.5106	20.50333	24.14307	14.37
30.58967	22.43093	26.27487	23.25507	22.42773	14.4596	29.60173	20.58413	24.26027	14.46127
30.6724	22.49687	26.311	23.34987	22.57153	14.605	29.81333	20.6312	24.4344	14.82313
30.70647	22.56847	26.3526	23.83487	22.87507	14.71293	29.845	20.71953	24.59347	15.04807
30.838	22.62187	26.35753	23.95973	23.80167	16.5626	29.95713	20.9028	24.6648	15.48727
31.5092	22.665	26.43833	24.04493	23.96387	17.3314	30.06833	20.9628	24.79887	15.55053
31.56587	22.76	26.50973	24.05567	24.0986	17.40593	30.45913	21.5338	27.78647	15.6184
32.12887	22.86087	26.5698	24.3202	24.16727	17.48767	30.59333	21.77287	28.84633	15.6744
32.1794	22.864	26.65933	25.60813	25.3996	18.0878	30.65287	22.3532	29.60373	15.8842
32.3228	23.05733	26.7232	26.305	25.72293	18.50787	31.8052	22.4256	29.674	17.23013
32.3432	23.37753	26.76687	26.35273	28.41507	18.67873	31.8862	22.5096	29.7462	17.88327
32.39993	23.76713	27.01207	26.797	28.54547	19.139	31.976	22.55487	30.59993	18.34453
32.4184	23.913	27.09853	26.99507	28.95233	19.21287	32.2232	22.79593	31.70753	19.52093
32.48167	24.42693	27.1898	27.51827	29.05627	19.4182	32.63773	23.02887	31.85667	20.941
32.55967	24.52193	27.6522	27.6256	29.09487	19.67833	33.03847	24.6872	32.11027	21.2884
32.6318	24.59553	28.246	28.60613	29.28853	19.83787	33.74026	28.57127	32.19873	21.57133
32.7578	24.66947	28.34913	29.80007	29.3618	20.39227	37.31793	28.6704	32.27767	21.62173
32.81993	24.7376	28.398	29.95847	29.459	20.4686	37.4292	28.75347	32.5856	21.73053
32.95747	25.214	29.202	30.01093	29.6046	20.58193	37.54767	29.71893	32.72387	21.7354
33.05473	27.47193	29.31367	30.08427	31.4028	21.454	38.11047	29.77387	32.89413	22.458
33.1148	28.27793	29.3588	30.3466	31.61473	21.526	38.18033	29.81687	33.19667	23.29467
33.71733	29.5458	29.48287	30.4638	31.6662	22.42713	38.2524	29.99227	33.23673	23.5116
33.73267	29.6936	30.145	30.59653	31.7078	23.38053	38.31113	30.2434	33.2658	24.285
33.7782	29.82607	30.39433	30.64827	31.77753	23.4354	38.38007	30.4026	33.30007	24.36073
33.91387	29.90327	30.4804	30.7178	31.979	23.54433	38.6494	30.58587	33.3368	24.481
35.1382	30.17313	30.6776	32.9958	32.03253	23.985	38.79927	31.62987	33.37527	24.60293
35.27427	31.15147	31.33473	33.02934	33.33807	24.127	38.8742	31.67813	33.50493	25.1804
35.38687	31.35593	31.386	33.09813	34.78707	24.2476	38.98927	32.1388	33.7754	26.7816
35.8992	31.65407	32.98227	34.53973	35.7972	24.46733	39.11053	32.22967	34.24647	27.4074
36.0792	32.1596	33.04027	34.623	36.25713	24.51393	39.15714	32.36047	34.498	27.6612
36.222	32.3848	33.08553	34.7994	36.81073	24.58107	39.2778	32.54393	34.5484	28.6486
36.26126	32.54733	34.04373	35.95387	36.9316	24.67993	39.472	32.58847	34.6156	28.728
36.36393	33.51293	34.58453	35.9892	36.9772	24.74507	39.61747	33.579	34.6552	28.91287
36.45147	35.79967	34.91373	36.03233	37.056	24.80407	39.679	33.9454	34.6584	29.07847
36.98947	35.86106	35.135	36.10233	37.12947	24.86793	39.74446	34.20253	34.71087	29.1586
37.79107	35.95673	35.15667	36.23753	37.19953	25.01293	39.9228	34.27047	34.75033	29.6648
38.2776	35.99387	36.24687	36.50887	39.63927	26.10967	39.99247	34.47313	34.94553	31.65493
38.35093	36.0648	37.0426	36.6304	0	26.7336	0	34.5396	36.498	31.8464
38.41207	36.32947	39.95787	37.05593	0	26.81507	0	34.78667	36.5654	32.17633
38.43513	37.09773	0	37.336	0	27.0006	0	35.69827	36.60313	33.80327
38.48186	37.697	0	37.39547	0	27.0462	0	35.7498	37.9244	33.87733
38.69333	37.72893	0	37.5134	0	27.17413	0	36.44947	38.66007	34.5484
38.7372	37.73253	0	37.64133	0	28.03393	0	36.4544	38.6874	34.5782
38.79327	37.76513	0	38.42853	0	28.1174	0	36.62333	38.75453	34.60247
38.8946	37.82553	0	0	0	28.38993	0	37.06573	38.88647	35.2828
38.97107	37.92	0	0	0	28.49453	0	37.23427	0	35.49473
39.04093	37.9452	0	0	0	29.805	0	37.37527	0	35.59533
39.17313	38.4542	0	0	0	30.14187	0	38.87573	0	35.63133
39.2224	38.91747	0	0	0	31.38987	0	39.02374	0	35.74467
39.26927	39.12127	0	0	0	32.36647	0	39.7116	0	37.33913
39.33453	39.20053	0	0	0	33.73734	0	39.75187	0	37.51647
39.47687	39.25407	0	0	0	34.41727	0	0	0	37.78047
39.52447	39.35247	0	0	0	34.52853	0	0	0	37.9528
39.58747	39.41693	0	0	0	34.6036	0	0	0	38.33773
39.62393	39.51893	0	0	0	34.65587	0	0	0	39.0446
39.7012	0	0	0	0	34.96813	0	0	0	39.1116
39.863	0	0	0	0	35.51053	0	0	0	39.3996
39.93787	0	0	0	0	35.59313	0	0	0	39.61374
0	0	0	0	0	35.8234	0	0	0	39.67267
0	0	0	0	0	37.231	0	0	0	39.95993
0	0	0	0	0	37.35087	0	0	0	0
0	0	0	0	0	39.792	0	0	0	0
