# Supplementary material for: Neural manifolds for odor-driven innate and acquired appetitive preferences
Source: Nat Commun. 2023 Aug 5;14:4719. doi: 10.1038/s41467-023-40443-2 (PMC10404252; doi:10.1038/s41467-023-40443-2)
Supplement: Supplementary file 4 — Source Data [file 41467_2023_40443_MOESM4_ESM.zip › Figure2/2019613_right/ch8_11/text/cit_C4.txt]

0.1107333	0.4998667	2.1328	0.1600667	0.8381333	1.2794	0.3135333	1.280733	1.3648	0.1763333
0.9374	2.902667	2.704733	1.116867	3.606	4.287467	0.8236667	1.8314	1.723467	0.7444
1.6602	4.413733	3.1818	1.658133	3.743067	4.532467	0.932	2.151533	1.922	0.8159333
2.162333	5.9892	4.527534	2.185533	4.173934	5.4878	2.570533	3.722333	2.4052	0.861
3.708267	6.647067	4.588666	4.204267	4.5058	5.649533	3.818267	4.68	2.8362	2.225
5.051933	7.725733	4.715867	4.208667	4.871666	7.077734	4.592267	4.985133	5.379133	2.694333
11.10853	8.360133	5.4664	4.566534	5.543067	7.185534	5.2222	5.056933	5.535867	2.7334
11.5458	8.387867	6.268933	5.3732	5.867466	9.002	5.377666	5.754867	6.866467	2.9392
12.17493	8.871067	7.0964	5.542	8.4122	9.2578	5.745	6.084333	6.996267	5.205667
12.9722	10.11713	7.212467	5.658933	8.8712	15.17953	8.861267	6.504667	7.098067	6.480667
13.245	10.93407	12.14693	5.856467	9.019667	15.4662	11.9112	6.953067	10.1576	6.503933
14.90267	11.00733	16.3354	6.078333	9.498466	15.6452	12.0202	8.646	10.25953	6.532067
15.58187	11.94327	17.10493	8.3032	9.578333	15.74787	13.82607	8.720333	12.286	7.085267
16.3158	12.48013	17.30067	8.923866	9.9256	17.46927	13.925	8.835267	14.79093	7.280133
16.61187	13.05427	17.70253	10.23	11.67613	17.6132	14.16433	10.14447	14.84813	9.9756
17.79787	15.34353	17.89873	12.6436	14.3932	19.53947	14.38553	10.41553	15.91147	11.1066
18.31433	15.97127	17.91353	16.36847	14.98713	20.71273	14.62773	11.34473	17.99567	14.88973
19.23193	16.36127	19.87313	18.69027	15.06173	22.1576	14.70207	13.53413	18.03313	15.36673
19.28413	16.86727	22.05347	19.354	16.69113	23.11347	14.80233	14.32353	18.30573	15.56507
20.08033	16.926	22.42573	22.349	16.87727	23.82507	14.9314	14.41153	18.6824	15.66293
20.42487	18.41573	22.9916	23.74007	16.89473	24.02633	15.66133	14.5178	20.3324	15.962
21.42207	18.45987	23.16293	24.60473	16.9916	25.56347	17.14933	15.18167	20.76467	16.66013
21.5728	19.37073	23.34133	25.5312	17.48053	27.34273	18.03107	15.30793	21.2946	17.3004
21.6582	19.55847	24.282	26.58287	19.9156	27.40507	18.33547	15.32047	21.97053	17.31673
23.12487	19.65193	24.6412	27.04347	20.93647	27.5272	23.5598	15.59667	23.03107	17.42607
23.78693	19.74213	24.759	27.578	21.15307	29.6374	25.65	15.98367	23.41967	17.64967
24.46513	19.90953	25.92193	28.3536	21.76473	31.05007	26.35833	16.1	26.56127	18.46593
25.0414	20.4404	26.05153	28.61327	23.17113	34.0092	26.39653	16.23067	27.11767	18.6812
25.38987	20.66633	26.26287	28.66907	23.47993	34.6166	26.72467	16.33407	27.88427	19.60953
25.44607	24.4364	27.09253	28.9184	23.923	34.62373	28.27087	16.63513	29.3704	19.8346
25.52127	24.7496	28.1656	29.03647	24.03573	35.05653	29.914	17.66127	31.9806	20.4726
27.04347	30.45247	28.21633	29.6372	24.3948	35.15333	30.75973	18.92687	33.02167	20.48887
27.12173	32.62653	30.34753	31.6828	25.86587	36.60607	33.63054	19.43827	33.8434	22.40807
27.9068	32.99487	30.89947	32.22133	27.8792	38.66093	34.26747	19.59387	34.93853	22.50913
28.19	33.55973	32.0716	34.67227	28.00653	39.2826	38.94013	19.75113	34.94267	22.7852
29.25773	34.5762	32.61386	35.20653	28.17507	0	39.30347	20.53973	34.9822	22.9326
29.783	35.47887	33.2374	36.07847	28.6542	0	0	21.0046	35.32	23.10667
30.78887	36.36374	33.89647	36.16307	30.45647	0	0	21.1516	35.611	24.89613
30.96073	37.59253	34.24333	36.2566	30.64827	0	0	21.34513	35.72527	25.04253
31.27107	37.93	34.28473	37.34333	33.8962	0	0	21.8466	37.35527	26.74053
32.37634	0	34.42093	39.85767	34.28527	0	0	23.34753	38.3836	27.04347
33.34047	0	34.8032	0	34.5504	0	0	23.72253	39.1096	27.72733
33.83053	0	35.6042	0	36.02827	0	0	24.48833	0	31.47067
35.69507	0	36.18047	0	36.18987	0	0	25.10367	0	33.1162
35.71073	0	39.65913	0	36.81133	0	0	25.15353	0	33.83693
35.75367	0	0	0	37.10907	0	0	25.44613	0	33.96013
36.1524	0	0	0	39.09453	0	0	26.2	0	35.04
36.35187	0	0	0	0	0	0	26.6014	0	35.1868
37.178	0	0	0	0	0	0	27.70767	0	35.8532
39.48947	0	0	0	0	0	0	28.60587	0	35.88727
0	0	0	0	0	0	0	29.13473	0	36.32473
0	0	0	0	0	0	0	30.46973	0	36.64347
0	0	0	0	0	0	0	31.9496	0	36.7942
0	0	0	0	0	0	0	32.4636	0	37.10387
0	0	0	0	0	0	0	33.2766	0	38.56767
0	0	0	0	0	0	0	33.40653	0	39.07747
0	0	0	0	0	0	0	36.73667	0	0
0	0	0	0	0	0	0	36.8158	0	0
0	0	0	0	0	0	0	37.313	0	0
0	0	0	0	0	0	0	38.06007	0	0
0	0	0	0	0	0	0	39.6178	0	0
0	0	0	0	0	0	0	39.73153	0	0
