# Supplementary material for: Neural manifolds for odor-driven innate and acquired appetitive preferences
Source: Nat Commun. 2023 Aug 5;14:4719. doi: 10.1038/s41467-023-40443-2 (PMC10404252; doi:10.1038/s41467-023-40443-2)
Supplement: Supplementary file 4 — Source Data [file 41467_2023_40443_MOESM4_ESM.zip › Figure2/2019613_right/ch8_11/text/one_oc3_C4.txt]

0.8976667	0.0566	0.1335333	1.786067	1.453733	0.2264667	1.305067	0.1398	0.8012667	0.2157333
1.200533	2.1492	0.4988	1.9056	1.646	0.9181333	1.789267	0.1931333	1.1166	0.3627333
1.887933	3.4164	0.7456667	2.587267	3.329	1.628	1.829067	0.2486	1.752933	0.6864
2.083267	4.8198	2.140867	2.78	4.4508	1.7916	1.9406	1.631267	2.129867	1.556533
3.3252	6.446067	2.3244	3.4876	6.251333	1.898733	1.960267	1.939133	2.2068	1.918
3.548	6.636267	3.1474	3.7062	6.925467	3.061133	2.387733	2.373333	2.845933	2.9038
5.549533	7.459133	3.262067	4.7094	8.391067	3.730333	3.021533	3.737867	3.262533	5.0742
6.4422	7.556933	3.4504	6.897	9.005	5.336667	4.324934	4.406867	3.339667	5.150867
7.865733	8.0776	3.482133	7.017933	9.715466	7.1448	4.3834	4.535933	5.6988	5.268867
9.0276	10.13953	3.6536	7.093333	9.772	8.051267	5.888	4.6236	5.840267	7.1488
11.34553	15.46353	3.909667	7.745067	10.00933	8.266	6.342267	5.680333	6.0154	9.423333
11.58767	16.57627	6.347	8.099267	10.4486	11.7702	6.695933	6.316333	8.229733	12.50413
12.7338	17.8678	7.377333	10.443	12.52907	11.86787	7.168667	7.244667	9.575133	12.88073
13.09173	17.94253	7.574667	10.6158	12.88047	12.09633	7.3476	7.664067	9.625867	14.3874
13.91373	18.05213	7.785933	11.62807	13.7564	12.9574	7.812933	7.9934	9.7984	14.4716
14.79267	19.3542	8.1046	14.65627	15.58887	14.79033	7.863	8.983067	10.0788	17.18507
15.43127	19.42	9.768666	15.66807	15.94413	15.73627	8.014733	9.858133	10.54393	17.43433
16.60153	20.2492	10.38807	16.42947	17.9426	17.49753	8.081667	9.879	10.59193	19.99147
16.83487	21.0778	11.9304	16.67567	18.60893	17.79393	8.199734	10.59027	12.91387	20.06193
17.56147	21.90953	12.15813	17.2268	19.17087	18.17847	9.424133	10.82433	13.63573	20.09467
17.85047	22.54773	13.79673	17.2742	20.78767	18.79587	9.4508	10.99	13.73407	20.32187
18.73987	23.11033	13.8728	17.67367	21.2086	19.80567	10.1704	12.22613	13.96733	22.34627
19.5784	25.16353	16.9726	17.9742	22.01547	19.9002	10.75373	12.2732	14.22913	23.75107
20.1122	25.24493	17.3568	19.635	22.25993	20.05933	12.05507	15.279	14.3418	24.20727
22.71267	25.3044	17.41713	20.63113	22.80667	20.84453	14.3384	15.34227	15.161	25.6092
24.6522	25.4302	17.6056	21.67827	25.25373	22.5114	14.76713	17.00607	15.88693	26.3566
25.74893	25.93453	17.90187	25.3716	25.71047	24.00447	14.8396	17.8016	16.66107	26.6514
26.39087	26.45773	18.21687	25.85187	26.85967	24.10893	14.88147	18.3648	17.0942	27.1142
27.67967	27.25833	19.45547	26.34153	26.95053	24.9182	15.0204	18.43687	17.665	27.13153
27.95733	29.27847	19.75613	27.30553	27.0736	25.14707	15.05253	18.6078	18.0132	27.4374
28.79507	31.2788	20.24	30.42047	27.1774	25.33127	15.13393	20.23953	18.44807	27.48527
28.88927	32.3976	20.89493	30.75627	27.24007	27.10673	15.32727	20.54207	19.82067	27.7018
29.26687	32.61967	21.71273	31.39453	27.79233	27.2048	16.22613	20.8546	20.19327	27.8908
31.1442	33.09887	22.89667	33.22227	28.6544	27.77007	17.43953	21.13633	23.63807	29.83347
31.56753	33.5262	24.188	34.014	29.9684	28.86807	17.95407	21.59173	23.82427	31.4608
31.74787	33.55573	24.20647	34.07613	30.03813	30.68307	18.03227	22.62873	26.20453	32.28973
31.84687	33.97927	25.13213	34.29107	31.2128	33.14466	19.75947	22.73713	27.0406	32.44187
32.75146	34.87513	25.51887	35.60793	31.85333	34.7166	20.0388	23.82733	28.2866	33.05413
33.80087	35.05873	25.81527	35.84927	31.957	34.83953	21.2768	24.62867	28.63727	35.9416
35.6964	35.4434	27.14293	36.1376	34.25967	34.93693	22.2358	25.29447	28.77553	36.39367
35.99033	37.3792	27.80627	36.8158	34.2684	34.98533	22.33627	25.42213	28.78833	37.61467
36.04513	37.492	27.925	38.8784	37.78387	35.8428	22.81973	27.23887	29.6236	38.68867
37.21507	37.5648	28.12487	39.6244	39.6242	36.73307	24.0792	28.91387	30.68247	38.74093
37.39466	37.83407	28.273	0	0	37.18627	25.13087	28.98453	30.82393	38.97593
38.013	38.9284	29.93167	0	0	39.1842	25.5728	31.66473	31.17	39.43093
39.57307	38.96473	30.00293	0	0	39.346	26.46853	31.74647	33.5294	39.9742
0	0	30.06507	0	0	39.63	26.88493	31.75007	33.82107	0
0	0	30.0902	0	0	39.95987	27.62887	31.8522	34.34667	0
0	0	30.898	0	0	0	27.67507	31.94267	34.48787	0
0	0	30.9518	0	0	0	27.806	32.04947	34.64387	0
0	0	30.9824	0	0	0	28.4296	32.5964	35.169	0
0	0	31.87467	0	0	0	29.08907	32.98367	35.89454	0
0	0	31.915	0	0	0	29.57273	33.63713	37.048	0
0	0	32.1474	0	0	0	30.26767	33.81487	37.45893	0
0	0	32.41147	0	0	0	30.60093	34.81487	37.69933	0
0	0	32.8242	0	0	0	33.9266	35.43647	39.83553	0
0	0	32.9148	0	0	0	34.7158	36.81533	0	0
0	0	34.84233	0	0	0	34.82093	37.4484	0	0
0	0	34.88807	0	0	0	34.82753	38.8852	0	0
0	0	34.9466	0	0	0	35.90313	38.9694	0	0
0	0	35.00573	0	0	0	37.53347	39.27853	0	0
0	0	37.3628	0	0	0	37.68407	39.33	0	0
0	0	37.4488	0	0	0	39.0136	0	0	0
0	0	38.9228	0	0	0	0	0	0	0
0	0	39.09687	0	0	0	0	0	0	0
