# Supplementary material for: Neural manifolds for odor-driven innate and acquired appetitive preferences
Source: Nat Commun. 2023 Aug 5;14:4719. doi: 10.1038/s41467-023-40443-2 (PMC10404252; doi:10.1038/s41467-023-40443-2)
Supplement: Supplementary file 4 — Source Data [file 41467_2023_40443_MOESM4_ESM.zip › Figure2/2019613_right/ch8_11/text/bza_C1.txt]

0.2732667	0.1414	0.6704667	0.7523333	0.2348667	0.3368	1.114733	0.2764667	0.02373333	0.07906666
0.7408667	2.3406	0.8106	1.035333	2.929667	0.8262666	1.303733	0.2824667	0.3427333	0.135
1.162067	3.8902	0.9092	1.116	3.588667	1.6366	1.3916	0.3296	0.3768	0.4256
1.267333	4.035867	0.9611334	2.687867	3.665467	1.8288	1.4778	0.4655333	0.4240667	0.8858
1.276733	4.9218	1.419067	3.361267	5.102867	1.959133	1.6394	0.7278666	0.4552	0.9262667
1.376733	4.9624	1.549467	3.641267	5.197733	4.199533	3.468067	0.799	0.4583333	0.985
1.5122	5.2488	2.284	3.7532	5.2672	4.3136	3.729067	0.9341334	0.5504	1.217
2.0728	5.343667	2.559533	3.830733	5.348667	4.5434	4.8002	0.998	1.1322	1.276867
2.1512	5.535533	3.664267	3.8834	5.395534	5.567067	5.0684	1.362533	3.2358	1.301333
2.536933	5.5966	3.904533	3.927	5.568467	5.741267	5.151733	1.504	3.3054	1.363867
2.7402	5.971734	4.074733	3.967533	5.806733	5.968067	5.367733	1.567133	3.3162	1.698733
2.849133	6.2326	4.139733	4.004333	5.935	6.419667	6.654333	1.637067	4.212	2.749333
3.277	6.826	4.227667	4.058	6.262866	7.989533	6.823733	3.569	4.2502	3.9804
4.3164	7.1224	4.3344	4.153533	6.444867	8.988267	7.120533	3.622267	4.417666	4.126933
4.340066	7.735333	4.4722	4.380466	6.470667	9.256467	7.2592	3.684467	4.712	4.372267
4.364733	7.7872	4.6894	4.600067	6.917267	9.2906	7.3248	3.906267	5.3326	4.683533
4.404	7.954733	6.433533	4.717	7.189734	9.345	7.425333	3.9754	6.537933	4.694733
4.658067	8.125	6.944	4.8124	7.317867	9.558467	7.6654	4.895867	6.632667	5.072866
5.4922	8.153067	7.102133	4.992867	7.6872	9.632533	7.699467	5.0482	6.686867	5.170533
5.642	8.279266	7.347466	5.087467	7.908933	9.694134	7.832867	5.2284	6.763267	5.4666
6.262067	8.4346	7.863934	5.260467	8.255067	9.958	8.2062	5.295667	7.551667	5.543267
6.367133	8.8026	8.395866	5.634867	8.385266	13.67067	8.275267	5.491867	7.945867	6.450533
6.4324	9.069	8.7258	5.750267	8.440866	18.16967	8.6026	5.659	8.5936	7.035733
7.595933	9.104067	9.1762	5.882534	8.52	18.59913	9.4468	6.347	8.675134	7.1576
7.749333	9.605933	9.657333	6.044066	9.094934	18.76287	10.4032	6.891333	8.8056	7.253933
8.982067	9.7204	9.787333	6.169333	9.307734	19.42433	12.55747	7.043533	8.9868	8.772067
9.164534	10.12673	9.895467	6.176466	9.405467	19.51287	12.58447	7.508266	9.1598	9.693
9.171667	10.37347	10.10207	6.269134	9.429067	21.19967	13.83353	7.836267	9.719666	10.83933
9.2832	12.08573	10.14653	7.6176	10.18413	21.3408	14.99093	8.5374	9.963333	11.63433
9.577867	12.39487	10.26007	8.9678	12.26067	21.52833	15.06233	9.062734	10.01627	16.12873
9.6974	13.16813	10.32507	11.432	13.29867	22.149	15.517	9.558933	10.0488	16.734
9.8188	13.2276	10.7366	13.0794	13.92593	22.36727	15.63853	13.66387	10.10847	18.22573
10.58593	13.28407	12.2066	14.97927	16.16	22.42967	16.9826	14.15413	10.15347	19.74953
10.61207	13.46447	12.928	15.21847	16.4136	23.6794	17.66093	14.74427	10.26953	19.84347
10.67987	14.00873	13.2688	15.6224	16.42533	23.912	17.69	14.90733	10.3188	21.60413
10.79813	14.17653	14.09193	15.7614	17.74787	24.03533	17.7436	16.06293	10.32313	21.76713
11.1634	14.27287	14.38607	15.8412	17.87	24.0674	17.89313	16.30647	10.37967	22.0416
11.19547	14.5354	16.73947	15.90453	19.26927	24.13947	19.60773	16.45953	11.59013	22.83373
11.28933	15.5386	16.8028	16.387	19.409	24.2036	19.7664	16.59327	11.62573	23.00927
11.73987	17.37953	16.89327	16.52107	20.45873	24.30213	21.10813	16.63187	15.78433	23.21667
12.31887	19.64093	17.5138	16.65587	22.54873	24.33633	21.277	16.6692	15.90153	23.4302
13.6668	20.0526	18.1198	16.75007	23.24767	24.40427	21.78833	16.79013	16.0666	23.94027
14.23873	20.2012	18.36747	16.79173	28.15327	24.47687	22.0162	17.1638	16.1066	24.09233
15.43413	21.86067	19.7484	17.2726	29.09453	24.527	22.20447	17.9252	16.13293	24.1278
18.66607	23.52993	19.8062	17.49753	29.1202	24.62933	22.72267	18.05853	16.39373	24.15453
18.74393	24.82213	19.93	17.52767	30.12413	24.94887	22.8432	18.12327	16.48633	24.21653
19.52487	25.55367	20.02667	17.62507	30.16	25.17913	22.97727	19.0876	16.56267	24.48647
19.81293	25.991	20.2182	17.85893	30.20947	25.31387	25.89853	19.2312	16.64227	24.7028
20.0618	26.09673	20.2748	18.41953	30.52273	25.39553	25.98933	19.32187	17.0456	24.8956
20.33533	26.35767	20.42833	18.56	33.44887	25.51793	26.96173	20.36773	17.8878	25.17753
20.4194	26.51893	20.72033	19.60433	33.58427	25.7054	27.2008	21.84107	17.9756	25.5624
20.94767	27.19393	20.7838	20.1198	33.6462	25.84713	27.39533	22.36133	18.01627	26.09213
21.14207	27.25407	20.91473	20.1796	33.7704	26.54767	27.49553	23.53353	18.10293	26.26933
21.44167	27.29667	21.04033	20.43827	34.12653	26.75847	28.0542	24.596	18.3104	26.74507
22.28447	27.79173	21.1408	20.53893	34.5142	27.0196	28.2722	24.89133	18.52393	27.41193
22.4324	27.88193	21.2708	20.5786	34.63773	27.523	28.804	26.68973	18.5698	27.51527
22.71493	27.9594	21.3692	20.61233	34.68813	27.70307	29.77147	27.2328	18.65587	27.571
22.87113	28.00893	21.45567	20.65847	34.85327	28.31747	29.96693	27.36413	18.80047	27.6764
23.241	28.04847	21.6682	21.4428	34.99	28.85707	32.51	28.1488	19.05767	28.11047
23.73547	28.11253	21.9768	22.30867	36.04047	28.99693	33.68653	28.354	19.1648	28.1784
23.752	28.17467	22.08407	22.63487	36.166	29.11447	33.74613	29.46267	19.23233	28.24513
24.21833	30.95673	24.17973	22.81707	36.63233	29.2478	33.83367	30.32573	19.603	28.67653
24.64967	32.8942	24.26767	22.87347	36.69047	29.5714	34.34986	31.30287	19.6462	28.75227
24.74933	32.98746	24.36613	23.2518	36.88474	29.73587	35.1548	31.80233	19.72107	28.92047
24.8016	33.1792	24.94447	23.3902	38.17553	29.96347	35.6038	32.14113	19.78793	29.10033
24.965	33.2622	25.23687	24.0848	38.21873	30.14053	37.9744	32.18833	19.87287	29.54633
25.14807	33.3482	25.37893	24.169	38.39647	30.56127	38.41033	32.29413	19.99007	29.82607
25.162	33.41047	25.38433	24.26293	38.76	30.72527	38.5734	32.64034	20.36547	30.45653
25.26067	33.96926	25.4742	24.40267	38.93087	30.95633	38.7548	32.68113	20.52413	31.1618
25.36787	34.15513	25.69433	24.73853	39.037	31.0676	38.78527	32.78587	20.86827	31.45053
25.38207	34.21427	25.8292	24.94993	0	31.21887	38.8628	34.1052	21.06173	31.98327
25.57313	34.2984	26.15907	25.01507	0	31.2856	39.3878	34.2276	21.0854	32.66093
25.7646	35.13953	26.31413	25.82953	0	31.64093	39.50587	34.508	21.15693	33.314
25.80547	36.49933	26.36613	26.3124	0	31.91733	39.53613	35.26793	21.16693	33.54513
25.87067	37.8084	26.37107	26.43327	0	32.00547	39.66167	35.3586	21.283	33.5922
25.96333	38.20387	26.47993	26.7896	0	32.2068	39.73253	35.43733	21.31487	33.71193
26.057	38.35093	27.09213	27.75227	0	32.56033	39.7966	35.61833	21.42013	33.85627
27.62533	38.66953	27.2904	28.33033	0	33.50367	0	35.7194	21.48833	34.6176
27.77733	39.07807	27.96967	28.4458	0	33.777	0	35.8636	21.5468	34.80967
28.7188	39.21227	28.4048	28.50453	0	33.85527	0	36.64767	21.56513	34.99973
28.8194	39.23767	28.64073	28.68253	0	34.03214	0	36.66133	21.61607	36.6194
28.90407	39.3068	28.72227	28.77467	0	35.47753	0	36.7554	21.80927	37.0518
29.0714	39.56553	28.80587	29.27013	0	35.52333	0	36.8438	22.17153	37.20233
29.91307	39.5754	28.8172	29.35827	0	35.5718	0	37.0626	22.5248	37.63147
30.04907	39.66907	28.9082	32.4276	0	37.04027	0	37.171	22.70433	39.75353
30.38453	39.715	28.93913	33.604	0	37.31613	0	37.81127	23.0352	39.8378
30.5336	39.78793	28.9956	34.8744	0	37.3592	0	38.84767	23.18887	39.95613
30.61527	0	29.11613	35.02447	0	37.40927	0	39.9866	23.77653	0
30.9662	0	29.21413	35.12027	0	37.5748	0	0	23.86173	0
31.8076	0	29.8586	35.35873	0	37.6816	0	0	23.9466	0
31.937	0	29.91473	35.4046	0	37.71713	0	0	24.0224	0
33.60353	0	30.2884	35.78847	0	37.8388	0	0	24.8334	0
33.9106	0	30.39147	36.28613	0	37.94033	0	0	25.80293	0
34.25286	0	30.559	36.49613	0	39.20433	0	0	26.79727	0
35.02673	0	30.63873	36.67113	0	39.5226	0	0	27.38247	0
35.68833	0	30.8316	36.91447	0	39.7464	0	0	27.50907	0
35.73553	0	30.86913	37.73186	0	0	0	0	27.51387	0
35.80447	0	31.2722	37.95067	0	0	0	0	27.7364	0
35.95993	0	31.45713	38.24653	0	0	0	0	29.61627	0
36.0272	0	31.5202	38.282	0	0	0	0	29.781	0
36.214	0	31.58907	38.44827	0	0	0	0	32.9144	0
37.79847	0	31.68967	39.124	0	0	0	0	33.36973	0
38.88187	0	31.7036	39.98987	0	0	0	0	33.47713	0
39.0604	0	31.94753	0	0	0	0	0	33.73787	0
39.71507	0	32.4488	0	0	0	0	0	34.0096	0
0	0	32.5174	0	0	0	0	0	34.19547	0
0	0	32.71267	0	0	0	0	0	34.3652	0
0	0	33.62333	0	0	0	0	0	34.9208	0
0	0	33.73207	0	0	0	0	0	35.06767	0
0	0	33.81833	0	0	0	0	0	35.238	0
0	0	34.0672	0	0	0	0	0	35.35833	0
0	0	34.44013	0	0	0	0	0	35.51067	0
0	0	34.50694	0	0	0	0	0	35.85773	0
0	0	34.67687	0	0	0	0	0	35.94087	0
0	0	37.40307	0	0	0	0	0	36.2144	0
0	0	38.1996	0	0	0	0	0	37.77733	0
0	0	39.14	0	0	0	0	0	39.21547	0
0	0	39.17147	0	0	0	0	0	39.39347	0
0	0	39.23167	0	0	0	0	0	0	0
0	0	39.31693	0	0	0	0	0	0	0
0	0	39.34913	0	0	0	0	0	0	0
0	0	39.447	0	0	0	0	0	0	0
0	0	39.5214	0	0	0	0	0	0	0
0	0	39.5366	0	0	0	0	0	0	0
0	0	39.58947	0	0	0	0	0	0	0
0	0	39.59353	0	0	0	0	0	0	0
0	0	39.666	0	0	0	0	0	0	0
0	0	39.74673	0	0	0	0	0	0	0
0	0	39.9442	0	0	0	0	0	0	0
