# Supplementary material for: Neural manifolds for odor-driven innate and acquired appetitive preferences
Source: Nat Commun. 2023 Aug 5;14:4719. doi: 10.1038/s41467-023-40443-2 (PMC10404252; doi:10.1038/s41467-023-40443-2)
Supplement: Supplementary file 4 — Source Data [file 41467_2023_40443_MOESM4_ESM.zip › Figure2/2019613_right/ch8_11/text/one_oc3_C5.txt]

1.127867	0.2802	1.332067	0.3208	0.1800667	0.5588	1.239867	0.6432	3.271067	0.07913333
1.347333	0.5448	1.659867	0.7428667	0.3913333	0.8087333	2.070667	1.506	4.848933	0.7202
2.269667	1.0528	3.421467	1.2216	0.5583333	2.276933	7.047333	2.012533	6.077933	1.677733
3.0162	1.777067	4.269533	1.5796	0.7617334	2.823533	10.2286	4.0238	6.539933	3.066067
3.220467	3.7598	4.46	1.763467	1.2246	6.0762	10.34027	8.182	6.693933	3.517133
4.712934	4.995467	4.530066	2.435733	5.7438	6.4742	10.41533	9.789066	7.5106	3.774667
5.628267	6.7044	10.36153	3.012933	6.6204	7.497533	14.54853	10.14887	7.921	3.863
6.4376	7.046533	11.2324	3.098733	6.809866	7.601533	14.65033	10.61847	7.986133	3.942467
6.561666	8.165133	11.38613	3.3206	9.0224	9.077534	14.71133	12.02173	8.017933	4.1448
7.741133	8.440666	15.02247	7.954533	9.171333	9.202867	16.38993	14.71167	8.037	4.199067
7.789134	8.505333	15.2666	8.300333	9.2776	9.279266	18.0092	16.8376	8.094133	4.237467
7.850733	8.76	17.36167	8.304	9.8196	10.069	21.23553	19.8062	8.1514	4.278133
10.77907	9.480933	18.9298	8.405133	9.916933	11.4894	21.2862	19.95393	8.331866	4.328533
10.86773	13.46093	19.02673	8.4922	10.18747	11.60087	21.36493	20.2388	8.3948	4.370333
11.3116	14.32607	19.28473	8.5476	10.22467	11.7172	21.39513	24.2394	9.5094	4.4242
11.4342	14.373	19.40547	8.6626	10.2612	12.22613	21.66807	24.41773	10.1524	4.4898
11.7124	14.5888	19.8476	8.832067	11.358	12.33253	21.80873	24.48287	10.531	4.655667
11.955	14.88753	19.89593	9.1886	11.47773	12.53693	22.5578	24.54807	10.9358	4.663733
11.98427	15.55907	20.40853	9.206	11.48687	12.63247	23.87087	24.66487	11.67773	4.879333
12.03673	17.35473	21.2272	9.481334	11.591	12.705	24.0882	24.99527	15.23707	4.8934
12.1346	17.532	22.69207	9.568933	11.7592	12.89193	24.14887	25.065	15.38853	7.679266
12.21593	17.56687	24.89033	9.673133	13.82473	12.9524	24.802	25.4954	16.33467	8.776
12.2562	17.60627	25.03147	9.692066	14.24707	13.31333	24.9668	25.50147	16.84813	10.96013
12.31133	17.6764	26.31467	9.831067	14.61293	13.58033	25.64213	25.55473	16.91233	11.44673
12.3938	17.76013	27.43267	9.891533	15.53747	13.93733	25.655	25.60093	16.93847	11.5162
12.44953	17.90607	27.4724	9.955733	16.01313	14.66867	25.77927	25.9846	17.0172	12.40047
12.51653	17.91247	28.89927	9.9582	16.09693	14.735	26.06093	26.16167	17.10627	12.9054
12.617	17.98067	29.42827	10.75873	16.232	15.5536	26.15733	26.4464	17.20833	12.9838
12.69747	18.38713	31.34307	10.81453	16.3634	15.89167	26.20173	26.55807	17.26873	16.33713
12.741	19.63707	32.70767	10.87507	16.54447	16.2252	26.2548	26.83007	17.3792	18.73687
12.9002	19.8756	33.58067	10.98907	16.83353	16.51553	26.26593	27.105	17.5298	19.36087
13.227	20.22913	34.38547	11.06367	16.8468	19.92933	26.32753	27.70627	17.59847	19.44087
13.37647	20.4438	34.70227	11.15433	16.9754	19.9404	26.39387	27.85667	18.07833	19.82093
14.33033	21.8898	36.6114	11.2612	17.09053	19.97007	26.4838	29.11767	18.16227	21.61893
17.05693	22.92133	37.5246	14.85007	17.19207	21.09687	26.60313	29.16787	18.2378	23.2796
18.08067	23.0074	37.82113	14.99693	17.26307	22.073	26.83427	29.23753	18.32887	24.35707
20.0134	23.40993	37.91413	15.03907	17.315	24.41487	27.15093	29.853	18.56727	24.41773
20.18867	23.46293	37.96807	15.09133	17.3812	24.589	27.21373	30.93607	19.40993	25.97193
23.47227	25.1808	38.01047	15.20373	17.44733	24.69847	27.7424	31.04667	24.14027	26.53487
23.50487	25.2294	38.05887	15.55727	17.69933	24.7428	28.28713	31.12667	25.72793	26.6592
24.4484	25.4774	38.0924	16.04347	18.7466	24.8544	28.36133	31.35253	25.8762	28.43267
24.76927	25.71733	38.15913	16.1724	20.01447	28.6688	28.53327	31.37247	28.58447	31.54187
26.3804	25.82027	0	16.32953	21.4638	29.2212	28.93573	31.4296	30.27367	31.7204
28.3698	25.87793	0	16.37653	22.10687	33.47626	29.00513	31.52	30.468	34.03354
28.61613	26.32193	0	16.44527	26.0946	35.27307	29.10793	31.581	31.2952	35.62273
29.74953	26.43367	0	16.50587	26.9614	36.2748	29.25593	32.12733	31.45973	35.81413
34.11407	27.31853	0	16.56913	29.26873	36.31573	29.51333	32.7494	32.15313	35.91973
34.80933	27.9788	0	16.757	29.58047	36.37707	29.8642	33.8532	32.3376	36.25146
36.32467	28.91193	0	16.83993	30.06693	36.50473	30.03247	34.05213	34.1318	36.38766
36.38953	29.73733	0	16.95613	30.39287	36.71727	30.44967	34.49793	36.22073	36.7422
36.4732	31.4852	0	17.116	30.53013	36.85287	30.53433	35.45927	37.84407	36.79413
36.56813	31.963	0	17.3344	30.59613	36.99453	30.65307	35.76733	39.59333	36.86007
36.65773	32.02313	0	17.47	30.7072	37.04627	30.82867	36.91487	39.7288	36.94347
36.71133	32.09487	0	17.54513	33.68	37.31933	32.76347	37.69427	39.9058	37.13113
36.8316	32.1744	0	17.5906	33.68473	37.36113	33.00767	38.42893	0	37.24427
36.87793	32.285	0	17.73993	34.13673	37.42213	33.05273	39.82587	0	37.2894
36.95013	32.33807	0	17.79433	34.22853	37.50493	33.12673	0	0	37.3026
37.07867	32.37667	0	17.87707	34.3098	37.62533	33.23833	0	0	37.44253
37.1254	32.4344	0	18.00233	34.63194	37.7218	39.83473	0	0	37.67993
37.2598	32.474	0	18.6566	34.73253	37.7684	0	0	0	37.71926
37.41853	32.69527	0	19.33153	34.78067	37.83433	0	0	0	37.76193
37.50487	32.761	0	19.42207	35.44347	37.91593	0	0	0	37.83767
37.654	32.78293	0	22.1802	0	38.45673	0	0	0	37.87747
38.34286	32.94133	0	23.644	0	38.52407	0	0	0	38.0032
38.81793	32.97567	0	24.14867	0	38.60047	0	0	0	38.35406
39.15913	33.00593	0	24.73733	0	38.64693	0	0	0	38.4002
39.22927	33.1106	0	25.86953	0	38.71127	0	0	0	38.44787
0	33.18293	0	25.92787	0	38.76787	0	0	0	38.53907
0	34.32647	0	26.12947	0	38.8246	0	0	0	38.71073
0	36.07187	0	26.2644	0	38.93147	0	0	0	39.131
0	36.7466	0	26.75507	0	39.53273	0	0	0	39.24893
0	36.80087	0	26.8308	0	39.59706	0	0	0	39.3488
0	36.89387	0	27.18433	0	39.63567	0	0	0	0
0	37.08593	0	27.21633	0	39.6898	0	0	0	0
0	37.1368	0	27.66833	0	39.77213	0	0	0	0
0	37.19547	0	28.04547	0	39.89367	0	0	0	0
0	37.30873	0	28.10713	0	0	0	0	0	0
0	37.38833	0	28.18547	0	0	0	0	0	0
0	37.42627	0	28.2502	0	0	0	0	0	0
0	37.50867	0	28.54567	0	0	0	0	0	0
0	37.60567	0	29.99367	0	0	0	0	0	0
0	37.7278	0	31.43667	0	0	0	0	0	0
0	37.99093	0	32.04393	0	0	0	0	0	0
0	38.08333	0	32.54113	0	0	0	0	0	0
0	38.70673	0	32.57593	0	0	0	0	0	0
0	0	0	34.57513	0	0	0	0	0	0
0	0	0	37.47953	0	0	0	0	0	0
