# Supplementary material for: Neural manifolds for odor-driven innate and acquired appetitive preferences
Source: Nat Commun. 2023 Aug 5;14:4719. doi: 10.1038/s41467-023-40443-2 (PMC10404252; doi:10.1038/s41467-023-40443-2)
Supplement: Supplementary file 4 — Source Data [file 41467_2023_40443_MOESM4_ESM.zip › Figure2/2019613_right/ch8_11/text/cit_C5.txt]

1.460667	0.3268667	0.6254	0.7176	0.6652	0.08973333	0.1489333	0.6245334	0.0334	0.08906667
1.990933	1.998467	3.0954	0.8652	0.7404667	0.1597333	0.2333333	0.7394667	0.1746	0.7577333
2.996867	3.705933	4.403133	0.9555333	1.312133	2.7044	0.3262	0.7688667	0.2132667	1.663
3.604333	3.758133	4.486067	1.435	1.6426	2.8376	0.3816667	0.7948667	0.5508667	2.968867
5.1722	3.823867	6.0908	2.271867	2.6408	3.067267	0.4468	0.8196667	0.6780667	3.101667
5.2502	4.2312	7.173067	2.336733	2.653933	3.2878	1.687933	0.8512667	1.3124	3.3076
5.501266	4.6298	7.197467	2.943067	2.896333	6.571733	2.3844	0.8931333	1.847333	3.6006
6.102067	4.699266	7.5044	2.979133	3.069467	7.414866	4.0938	0.9386	2.081333	3.676067
9.688267	5.041133	8.077	3.112267	3.187333	7.755533	5.941	0.9882666	2.290533	3.892267
10.96173	5.148267	8.108533	3.527867	3.344467	8.2526	8.894466	0.9933333	2.9452	4.390867
12.82947	5.228667	8.1326	4.028133	4.092267	8.989734	8.960867	1.145867	8.459066	4.601
13.9764	5.2844	8.3456	4.2042	4.196733	9.070267	9.1036	1.1896	8.816	4.6894
15.64433	5.386066	8.467867	4.346734	4.29	9.114133	9.1796	1.2006	10.83573	5.088133
16.36427	5.752467	8.806334	4.451066	4.359733	9.625466	9.26	1.244133	11.84333	5.183933
16.5684	5.854067	8.8854	4.4926	4.604533	9.853267	9.346666	1.2772	11.9722	6.914134
20.0224	5.903533	9.0176	4.782133	4.662467	10.01167	9.8602	1.3502	12.05267	9.917334
21.09607	6.009067	9.072733	4.821667	4.799733	10.06807	10.18487	1.402067	12.27433	10.178
21.87447	6.213467	9.127666	4.9	5.066534	10.1194	10.27173	1.424533	12.97533	10.2296
22.5444	6.3138	9.225866	4.955934	5.105267	10.69067	10.32873	1.487667	13.13887	10.52
22.7072	7.089867	9.3642	5.044	5.141067	13.77747	10.43667	1.653333	13.3012	11.64887
23.3468	9.367666	9.388933	5.0682	5.224667	14.93313	12.27847	1.851533	13.36687	12.701
24.3998	11.52353	10.6776	5.114267	5.561267	14.99713	12.81373	1.898867	13.42487	12.77353
24.45267	12.76713	11.60353	5.231266	5.614933	15.41827	14.01247	1.941	13.4382	12.83507
24.503	14.74047	12.6358	5.250467	5.673133	15.64987	14.88173	1.9926	13.475	13.0754
24.5096	14.87427	12.7028	7.004133	5.738467	15.6836	14.898	2.054133	13.49973	13.5256
24.54393	17.3566	13.0048	7.191933	5.803667	15.71993	14.94653	2.0578	13.633	13.56653
25.31253	18.84213	13.22773	9.4096	5.8626	15.77587	15.56053	2.171533	13.9262	14.61487
25.43987	20.56233	14.7362	9.5162	5.891533	15.93647	15.83713	2.186133	13.95187	14.87167
26.63833	21.00373	14.7588	9.597134	6.046933	16.101	15.9272	2.288067	14.0092	14.98953
28.66947	21.0304	15.1566	11.33973	6.240733	16.19233	16.27647	2.3852	14.08827	15.1002
29.39613	21.06673	15.3746	11.8764	6.2754	16.34	16.34393	2.482333	14.1204	15.40673
29.4442	21.584	17.42433	11.92067	6.326867	16.40587	16.45233	2.568467	14.17313	15.84013
30.8044	23.42127	17.68587	11.98373	6.836267	16.5402	16.60733	2.622	14.274	15.96193
30.84187	23.49607	18.16893	12.1442	6.980866	16.65167	16.70527	2.6534	15.397	17.12093
30.8668	23.6312	18.8214	12.20053	7.3972	16.73067	16.75833	2.6708	15.4478	17.37287
30.93947	23.7422	19.35707	12.28867	7.761333	16.77407	19.73507	2.739333	16.37407	17.4158
31.1656	25.75393	20.41587	12.29273	7.872066	16.9182	20.139	2.7958	16.56513	19.3684
31.64727	25.85487	20.7042	12.45553	7.945066	16.98033	20.3518	2.842067	16.94927	19.583
34.10126	25.88807	20.8082	12.48367	8.009267	17.3954	25.1538	2.920867	17.24233	20.3812
34.2544	25.94227	22.855	12.5312	8.0762	20.2552	25.4962	3.5696	17.26067	20.70773
35.26653	25.9906	22.9222	12.5362	9.087067	20.43567	26.47233	3.6538	18.12587	20.8528
35.45473	28.9262	22.96227	12.57653	9.608666	22.215	28.53647	4.0044	18.77093	21.3498
35.6362	29.1462	23.36067	12.66987	11.54073	23.06107	29.56573	4.400733	18.8608	21.72313
36.17547	29.26767	23.4452	14.15853	13.62813	23.1518	30.29027	7.543	19.08533	22.561
37.74714	29.67533	23.90213	14.2344	13.743	25.70287	30.44073	7.715533	19.18473	25.45253
37.94607	31.19613	24.05813	14.34487	13.7874	26.15633	30.84467	7.749133	19.38527	25.53847
38.00607	35.27553	24.48553	14.4702	13.81787	26.5214	31.22	8.129133	19.70967	26.35067
38.6706	35.45193	26.68053	16.64227	13.90413	26.62387	31.26687	8.553066	20.0572	26.42907
38.9992	35.5476	27.06713	18.54887	15.56193	27.49147	32.05053	10.97407	21.84533	27.75813
39.65373	35.6426	27.51593	19.22053	15.6342	27.56753	33.08667	11.87667	21.92907	27.84067
0	36.1378	27.52847	20.79767	16.0748	28.20953	33.1642	12.6104	22.68613	29.18087
0	36.22173	27.59633	21.08413	17.1134	28.59813	33.2588	14.08867	23.6328	29.2358
0	36.26587	27.71107	21.39733	19.13387	28.73807	33.278	16.01067	25.12173	29.66793
0	36.381	27.7544	22.29	19.88073	28.83453	36.0926	16.10653	25.28713	29.89107
0	36.4794	28.9282	22.41747	19.9682	30.30547	36.3896	16.26867	25.5188	30.24667
0	36.53833	29.0842	23.4784	20.16993	30.5384	36.456	16.41393	25.856	30.3876
0	36.823	29.55407	23.79013	20.21847	30.79467	36.4994	16.5306	26.2534	30.39047
0	36.95593	29.6	24.17713	20.2534	31.08793	36.54127	16.87613	26.28453	30.45867
0	37.0316	29.73147	24.66407	20.33493	31.21073	36.89113	17.0368	26.3294	30.55407
0	37.29067	29.79827	24.73333	20.35667	31.7694	37.69247	17.16053	26.3554	30.62693
0	37.35433	29.9042	24.89673	20.47627	32.14013	37.75773	17.51613	26.42093	30.67933
0	37.45533	30.85027	24.97313	20.53047	32.69353	37.80587	17.65367	26.4402	30.73267
0	37.53173	31.26173	25.6934	20.83833	36.01327	38.08167	19.70827	26.66347	30.8238
0	37.63766	31.85507	25.81533	21.1936	36.2036	38.20473	20.7812	26.82847	30.93053
0	37.673	31.9982	25.88473	21.44473	36.2902	38.36153	21.56107	26.88967	31.21493
0	37.72533	32.7482	26.01933	21.49473	36.76	39.55973	21.739	26.9886	31.30873
0	37.78733	32.8706	26.13373	21.56467	38.87506	0	21.9162	27.02693	31.43387
0	37.84513	32.91293	26.16953	21.90327	39.7202	0	22.1234	27.12367	31.61927
0	39.09887	32.92813	26.43493	21.94607	0	0	22.19833	27.22333	31.7876
0	39.20873	32.9822	26.56567	22.06273	0	0	22.36587	30.6408	32.0918
0	39.33587	33.06307	26.57567	22.2334	0	0	27.7492	30.76653	32.3292
0	0	33.1406	28.24167	22.30273	0	0	29.95853	30.97007	32.391
0	0	33.29827	28.33173	22.79613	0	0	31.2214	31.0156	32.55927
0	0	33.33387	28.44353	22.85293	0	0	31.48053	31.11827	32.70087
0	0	33.39707	28.66187	23.3896	0	0	31.56567	31.60647	32.74553
0	0	33.40147	28.92727	23.62507	0	0	32.37707	32.34047	32.89673
0	0	33.4452	28.97433	23.69327	0	0	34.17713	32.63253	32.99653
0	0	33.4984	29.02373	24.01273	0	0	34.9104	32.759	33.30487
0	0	33.7232	29.65287	24.11413	0	0	35.54727	32.9968	33.37247
0	0	33.7318	30.0882	24.4122	0	0	35.9644	33.63633	33.42193
0	0	33.80307	30.341	24.54813	0	0	36.2298	36.1448	33.5376
0	0	34.026	30.42707	24.74673	0	0	36.45947	37.20207	33.60873
0	0	34.0744	30.58587	24.9538	0	0	36.98653	37.85607	33.7126
0	0	34.1602	32.24446	25.20907	0	0	37.19433	38.03553	34.83207
0	0	34.2164	32.55513	25.295	0	0	37.2252	38.20593	35.15993
0	0	34.49947	33.60373	25.8658	0	0	37.34	38.29253	35.2572
0	0	34.51747	37.47993	25.9396	0	0	37.84207	38.3784	38.42487
0	0	34.58067	38.4638	27.01347	0	0	38.68293	38.43947	38.9158
0	0	34.643	0	27.08073	0	0	38.7428	38.58313	0
0	0	34.71607	0	27.15487	0	0	39.05033	38.79087	0
0	0	35.2042	0	27.1584	0	0	39.2206	38.8954	0
0	0	35.35887	0	27.68107	0	0	0	39.29427	0
0	0	35.48267	0	27.86553	0	0	0	39.602	0
0	0	35.5898	0	28.215	0	0	0	39.9934	0
0	0	35.666	0	28.33227	0	0	0	0	0
0	0	35.73987	0	28.59087	0	0	0	0	0
0	0	35.9184	0	30.05227	0	0	0	0	0
0	0	35.96833	0	32.16107	0	0	0	0	0
0	0	36.03373	0	32.23933	0	0	0	0	0
0	0	36.21607	0	32.43813	0	0	0	0	0
0	0	37.02173	0	32.56107	0	0	0	0	0
0	0	37.50986	0	32.62747	0	0	0	0	0
0	0	37.9724	0	32.69407	0	0	0	0	0
0	0	39.36374	0	32.7378	0	0	0	0	0
0	0	39.43613	0	32.77413	0	0	0	0	0
0	0	0	0	32.82107	0	0	0	0	0
0	0	0	0	33.13293	0	0	0	0	0
0	0	0	0	33.18967	0	0	0	0	0
0	0	0	0	33.24446	0	0	0	0	0
0	0	0	0	33.42067	0	0	0	0	0
0	0	0	0	33.4546	0	0	0	0	0
0	0	0	0	34.05927	0	0	0	0	0
0	0	0	0	34.2898	0	0	0	0	0
0	0	0	0	34.3746	0	0	0	0	0
0	0	0	0	34.4274	0	0	0	0	0
0	0	0	0	34.95313	0	0	0	0	0
0	0	0	0	35.02413	0	0	0	0	0
0	0	0	0	35.04347	0	0	0	0	0
0	0	0	0	35.19053	0	0	0	0	0
0	0	0	0	35.28507	0	0	0	0	0
0	0	0	0	35.4758	0	0	0	0	0
0	0	0	0	35.5398	0	0	0	0	0
0	0	0	0	35.64034	0	0	0	0	0
0	0	0	0	35.90053	0	0	0	0	0
0	0	0	0	36.15773	0	0	0	0	0
0	0	0	0	36.48606	0	0	0	0	0
0	0	0	0	37.82613	0	0	0	0	0
0	0	0	0	39.53413	0	0	0	0	0
