# Supplementary material for: Neural manifolds for odor-driven innate and acquired appetitive preferences
Source: Nat Commun. 2023 Aug 5;14:4719. doi: 10.1038/s41467-023-40443-2 (PMC10404252; doi:10.1038/s41467-023-40443-2)
Supplement: Supplementary file 4 — Source Data [file 41467_2023_40443_MOESM4_ESM.zip › Figure2/2019613_right/ch8_11/text/cit_C1.txt]

0.8832667	0.4179333	0.06353334	0.05613333	0.585	0.0162	0.1980667	0.5198666	0.3772	0.265
0.8986667	1.240267	1.7534	0.6412	1.135733	0.925	0.3516667	0.6938	0.5364667	0.8580667
1.0368	1.792	2.026533	1.045067	1.187667	1.527333	0.6533333	0.9071333	0.6126	1.053933
1.128	1.978	2.1202	1.2432	1.260333	1.592267	0.6670667	0.9571334	0.6192667	1.116467
1.388333	2.086867	2.922667	1.713867	1.394933	1.684267	0.7472	2.369667	0.7426667	3.6202
2.1716	2.296067	4.314867	1.770867	1.7132	1.8478	1.0548	2.392133	1.100067	4.481333
5.490334	2.715267	6.040933	1.9828	1.883867	2.088667	1.198467	3.241733	1.590933	5.005333
5.629734	3.8036	6.147933	2.904933	1.951533	2.1694	1.5616	3.365267	2.639867	5.104667
5.9032	3.880667	6.489666	3.0594	2.2552	2.344467	1.732533	4.588267	2.8328	5.1486
5.957	4.0488	8.7964	3.3692	2.7244	2.456	1.8274	4.681267	2.911	5.4302
5.9666	4.1152	9.235066	3.6252	2.823733	2.6802	1.89	4.880533	3.335933	5.5924
6.003533	4.3568	9.342533	4.830333	2.954333	2.791333	1.967467	5.2118	3.436133	6.425734
6.047467	4.742067	9.45	5.6544	4.165067	2.914067	2.052667	5.4824	3.5492	6.555533
6.339	4.988	9.5396	6.8124	4.311333	3.050467	2.490533	6.6014	3.7128	6.6618
6.9468	5.2436	9.7744	6.849667	4.437133	3.356733	4.914667	6.806133	5.374133	7.812133
7.077333	6.6008	9.888267	6.8756	5.619733	4.306867	4.990067	6.9248	5.486733	7.922
7.427067	6.6788	10.08607	6.898133	5.8376	5.748	5.150733	6.971267	5.564466	10.2842
7.447467	6.737534	10.30147	6.908267	9.836534	5.800734	5.265467	7.055	5.693	10.30493
7.8414	6.824733	10.32847	6.9422	10.29833	5.832	5.445467	7.175133	5.961667	10.3236
7.925467	6.866333	10.3456	7.016	10.3212	5.862333	5.537667	7.7838	7.172067	10.34633
7.9716	6.9094	10.36527	7.094867	10.34113	5.9144	5.9012	7.891867	7.314267	10.377
8.728267	7.1338	10.3886	7.2788	10.3614	6.302333	6.0282	7.9448	8.156333	10.41933
8.804133	8.816667	10.42513	7.378733	10.38807	6.384133	6.139867	7.995733	8.318	10.46427
9.152066	8.9856	10.46547	7.4928	10.41953	6.437867	6.249333	8.152734	8.545466	10.51473
9.199933	9.3992	10.66773	7.5628	10.46387	6.6792	6.396867	8.590934	8.833134	10.65207
9.315	9.567933	10.71193	7.609066	10.51313	6.7804	6.687867	8.6638	9.716	10.7416
9.410334	9.6254	10.74447	7.6708	10.55813	6.9182	7.2182	8.785067	9.8172	10.83033
9.5822	9.7378	10.79467	7.7666	10.65313	7.293933	7.6478	9.0172	10.26487	10.97753
10.18793	9.8146	10.822	7.9688	10.73633	7.569933	8.765933	9.510067	10.29	11.08807
10.24233	9.867534	10.8488	8.134467	10.8028	7.581333	9.513133	9.6536	10.31307	11.1526
10.4894	9.905666	10.9396	8.164133	10.92433	7.913466	9.9048	9.898	10.34027	11.3014
10.525	9.955133	11.06453	8.263667	11.09627	8.400066	10.2632	10.1964	10.372	11.43033
10.5468	10.32447	11.18687	8.987	11.34367	8.751866	10.33167	10.27253	10.4106	11.558
10.58633	10.35607	11.2904	9.200533	11.4608	8.802667	10.35373	10.28967	10.46207	11.8136
10.60013	10.38507	11.336	9.245067	11.52247	9.6802	10.38573	10.31107	10.4992	11.93467
10.6214	10.4128	11.353	9.2816	11.5976	10.13647	10.42847	10.32913	10.576	12.11167
10.64447	10.4848	11.47413	9.335267	11.67887	10.2828	10.4686	10.3508	10.64367	12.18193
10.66567	10.53373	11.62653	9.374866	11.83993	10.303	10.535	10.38353	10.75313	12.3596
10.69633	10.59487	11.7166	9.473733	11.94353	10.32207	10.6404	10.42487	10.82953	12.43873
10.7306	10.72027	11.84933	9.569	12.0644	10.34267	10.68767	10.47947	10.94153	12.58333
10.75647	10.83607	11.929	9.708134	12.164	10.37107	10.7334	10.5486	11.03593	12.71833
10.7684	10.9058	12.00627	9.7786	12.28553	10.40927	10.80993	10.57007	11.0974	12.777
10.80307	11.02227	12.05233	10.29333	12.449	10.4376	10.99033	10.62393	11.1402	12.81293
10.88287	11.0924	12.22453	10.32073	12.56347	10.5118	11.0664	10.7266	11.1488	12.94513
10.91867	11.1546	12.28333	10.34133	12.61093	10.54667	11.1824	10.75047	11.2264	13.12027
10.97787	11.2666	12.39527	10.36133	12.71113	10.60553	11.27947	10.76647	11.28607	13.3402
11.13813	11.355	12.46947	10.38953	12.8508	10.6654	11.5048	10.8246	11.3542	13.50167
11.2538	11.4178	12.54007	10.425	13.1928	10.7716	11.71553	10.92927	11.42413	13.85967
11.35307	11.76433	12.91493	10.48727	13.524	10.90007	11.73533	11.24893	11.55187	13.9808
11.57293	12.09953	13.07693	10.5252	13.61747	10.9562	11.78647	11.3306	11.72927	14.04967
11.62047	12.39573	13.2008	10.59567	13.83667	11.01187	11.86007	11.46027	11.89127	14.14067
11.66813	12.67893	13.2898	10.62	13.87827	11.10593	11.86693	11.66513	12.10327	14.53213
11.74307	12.99233	13.4968	10.681	14.29647	11.16607	11.93047	11.79987	12.47827	14.7022
11.78327	13.1378	13.80907	10.75527	14.581	11.2824	12.32847	11.936	12.604	14.83333
11.80087	13.20953	14.08727	10.85953	17.26513	11.36413	12.43567	12.0124	12.73927	14.98867
12.00727	13.2416	14.2308	10.93867	17.31367	11.5248	12.65287	12.15867	12.92853	15.868
12.0768	13.44247	14.57747	11.02393	17.44107	11.63173	12.747	12.39053	13.118	16.23727
12.11927	13.536	15.3688	11.12773	18.141	11.71347	12.90293	12.566	13.36633	16.74593
12.21587	13.62013	15.46313	11.20267	19.62073	11.9298	13.07373	12.835	13.50353	19.65587
12.3078	13.78427	15.57627	11.28767	21.41487	12.07133	13.22153	12.94267	13.64993	21.01687
12.47007	13.97987	16.94047	11.36747	21.69713	12.13633	13.4026	13.13127	13.7868	21.30193
12.5766	14.31993	17.8954	11.42627	21.797	12.21933	13.5508	13.19947	13.824	21.34347
12.7176	15.64487	18.1298	11.50967	22.1392	12.40793	13.64533	13.58733	13.93427	23.40227
12.77	15.72673	19.0196	11.61473	22.19947	12.67653	13.7862	13.71613	14.07387	24.33307
12.81133	17.00833	21.28353	11.72607	22.4934	12.92053	13.798	13.9296	14.18307	24.5372
12.89053	22.8184	21.68793	11.8378	22.786	13.03753	13.9734	14.25753	14.2598	25.3368
12.89953	24.96893	23.53973	11.8606	23.22727	13.1634	14.37707	14.38327	14.4232	25.44267
12.94333	25.41187	27.19527	11.9966	23.99967	13.2912	14.45667	14.48787	15.1452	25.59207
13.06873	25.48213	28.66993	12.27673	28.0276	13.3326	15.94787	14.59113	15.35447	25.68033
13.2262	25.61873	28.8918	12.43987	28.08247	13.4002	16.0644	14.86853	15.39407	26.06547
13.35847	25.959	29.03927	12.5092	28.13213	13.52007	16.1234	15.94313	15.44653	26.10573
13.5348	27.34667	29.2252	12.69007	28.35853	13.6658	17.60967	16.08027	15.62407	27.44967
13.6518	27.7482	30.00727	12.8	28.37227	13.80687	17.81027	16.41753	16.30713	27.46927
14.02673	27.86887	30.335	13.0602	28.44833	13.9404	17.94513	16.49613	16.3484	27.53927
14.10453	30.83273	31.07933	13.1834	29.39173	14.07107	19.12173	17.2578	16.4538	27.6572
14.21007	31.81853	31.1484	13.28187	29.55207	14.089	19.22147	17.41293	17.232	28.1718
15.23273	32.49014	31.97947	13.55247	29.6888	14.32073	19.5046	20.61307	19.6738	30.08527
16.68327	32.7982	32.17333	13.93427	29.86253	14.38287	21.87727	21.4882	20.78827	32.8084
17.4102	32.99967	34.07167	14.14707	29.99333	14.5668	21.97367	22.7296	21.28247	33.1022
18.13787	33.14827	35.77767	14.43	30.78767	14.79213	22.1836	22.8534	24.655	33.5254
18.29373	33.34426	35.85227	14.49667	30.89327	14.88087	22.23767	23.1906	26.06387	34.50813
18.39133	33.682	36.56967	14.65367	31.037	14.9382	22.69313	24.16367	26.3134	35.13906
18.53047	33.7446	36.7584	14.825	31.149	15.11273	22.81947	24.51447	27.13773	35.89847
18.61453	34.64113	36.852	17.68007	32.98393	16.28727	23.3454	25.20153	27.2826	35.949
18.75347	34.74093	37.00947	17.76093	33.43587	16.46653	23.52713	25.5668	27.30987	36.0678
19.208	34.80673	37.0912	19.72153	33.53907	18.91647	24.4678	27.42187	27.4188	36.12247
19.30033	35.1146	37.29573	19.7634	33.92867	19.11553	25.19887	28.45393	27.59387	36.26887
19.37813	35.14827	37.5644	19.86793	35.19967	19.46053	25.85793	28.51447	28.013	36.85093
21.18093	35.20747	37.81513	22.9526	35.44953	21.76873	26.1906	28.60993	29.65213	37.08233
22.2096	35.3914	37.93793	23.50627	35.7064	21.816	30.67593	28.67573	30.929	37.35107
23.69047	35.56007	38.69173	23.54533	37.0646	21.87393	31.1892	28.73927	31.25307	37.71347
23.93193	37.1122	38.70573	25.2818	37.23587	24.67093	31.3012	28.80307	31.8162	37.85107
24.32	38.39933	39.37113	25.45847	37.65647	24.765	32.36567	28.9314	31.9634	38.24553
24.75287	38.50053	39.58367	26.91953	37.81327	25.45253	32.48633	28.94493	32.057	39.60313
24.84153	38.81067	0	27.1886	38.419	27.19827	34.49053	30.77293	34.7684	39.7016
25.45893	38.9826	0	28.35353	38.52773	27.9906	34.64567	31.44433	36.54293	39.97113
25.843	0	0	28.83387	38.86133	29.60233	34.8838	31.8658	36.66893	0
25.93247	0	0	31.33093	38.9944	30.94267	35.04493	32.43253	37.5002	0
26.2754	0	0	31.499	39.37007	31.23593	35.11347	33.0372	37.59367	0
26.38507	0	0	31.79387	0	31.3578	35.20827	33.27207	37.69513	0
26.49553	0	0	31.816	0	31.49727	35.24453	33.3426	37.991	0
27.4736	0	0	32.22167	0	31.5032	35.35233	35.37173	38.4604	0
27.52707	0	0	32.50233	0	31.56713	35.39013	35.62753	39.44113	0
27.97987	0	0	32.67813	0	32.05607	35.41507	35.9722	39.7442	0
29.82567	0	0	32.77687	0	32.15227	35.5258	35.9758	0	0
31.21667	0	0	32.7802	0	32.44893	35.63847	36.00927	0	0
31.3842	0	0	33.4704	0	32.60327	35.7746	36.2356	0	0
31.8392	0	0	34.1236	0	32.67313	35.8548	36.4866	0	0
33.65813	0	0	38.57133	0	33.19693	36.7438	36.62774	0	0
33.86953	0	0	0	0	33.26534	37.06747	38.28653	0	0
34.02647	0	0	0	0	33.32147	37.15907	38.351	0	0
35.06913	0	0	0	0	34.3104	37.1772	38.89973	0	0
36.91753	0	0	0	0	34.44453	37.41713	38.96987	0	0
0	0	0	0	0	34.53967	37.63667	0	0	0
0	0	0	0	0	36.02493	37.84426	0	0	0
0	0	0	0	0	37.68367	38.74247	0	0	0
0	0	0	0	0	38.01147	39.71193	0	0	0
0	0	0	0	0	38.12113	0	0	0	0
0	0	0	0	0	38.32107	0	0	0	0
0	0	0	0	0	39.3572	0	0	0	0
0	0	0	0	0	39.49833	0	0	0	0
0	0	0	0	0	39.5866	0	0	0	0
0	0	0	0	0	39.63367	0	0	0	0
0	0	0	0	0	39.6874	0	0	0	0
0	0	0	0	0	39.7488	0	0	0	0
0	0	0	0	0	39.9936	0	0	0	0
