# Supplementary material for: Neural manifolds for odor-driven innate and acquired appetitive preferences
Source: Nat Commun. 2023 Aug 5;14:4719. doi: 10.1038/s41467-023-40443-2 (PMC10404252; doi:10.1038/s41467-023-40443-2)
Supplement: Supplementary file 4 — Source Data [file 41467_2023_40443_MOESM4_ESM.zip › Figure2/2019613_right/ch8_11/text/one_oc3_C1.txt]

0.2933333	0.1944	0.6323333	0.5093333	0.6127333	0.5892667	0.9622	0.1336667	0.2182667	0.8648
1.045733	0.253	2.2776	1.361867	0.6585333	0.7550667	1.269133	2.394867	0.3985333	0.9275333
2.006533	0.8656	2.610133	2.982333	0.7227333	1.799733	1.295467	2.854533	2.505067	1.075333
2.203067	1.719333	3.3016	3.240267	2.303933	1.821267	1.9108	5.652467	2.5968	2.335133
2.2504	4.093	3.646667	3.300333	2.3494	2.084667	2.041067	6.005067	4.373466	2.842
2.437	4.380267	4.176067	4.087867	2.831733	2.907467	2.200733	6.8668	4.4626	3.875267
2.6766	4.6522	5.0378	4.316667	3.588	3.2168	2.658	6.986533	4.527534	4.721867
3.553933	5.089667	8.676133	4.371467	3.874667	3.320867	4.5994	8.730133	5.0056	4.954067
4.009933	5.538667	10.12973	5.2932	3.9896	5.163867	4.630533	11.49727	5.647666	5.583133
5.524066	6.561267	11.85987	5.3588	4.306	6.316534	5.067934	11.54833	5.9842	5.762533
6.023667	6.991734	12.0164	6.1506	4.631333	6.5098	5.442	11.6434	6.104466	6.613667
7.216667	7.5464	12.08507	6.212867	4.848134	6.6738	5.636867	11.9252	6.161133	7.4238
7.468	8.334133	12.126	7.617333	4.9556	6.684533	8.0098	12.05373	6.3512	8.3968
7.778867	9.134	12.16307	9.926867	5.041867	6.848	9.0068	13.898	6.426133	9.241266
8.066267	9.528133	12.3128	10.11393	5.0636	6.851333	9.403133	15.92213	6.509666	10.32993
8.27	10.66647	12.91073	10.15233	5.322733	7.589133	10.9842	15.98487	6.6446	10.5014
8.5232	13.38113	13.07353	10.22093	5.475733	7.640533	11.0354	22.24513	6.657866	10.82893
8.586267	14.85767	13.68207	10.48187	5.596933	7.737467	11.1536	23.52913	6.725934	11.6102
8.627334	14.9338	15.39787	10.73367	5.754734	8.614734	11.24993	23.72913	7.293334	11.6664
8.634867	14.9854	15.41753	10.80867	5.7838	9.2546	11.34693	23.83033	8.514	12.6118
8.700666	15.71293	15.4672	10.85307	5.834867	9.793	11.69847	24.52987	9.538733	12.80493
8.755733	15.9026	15.55687	10.87907	5.859733	9.928066	11.74133	24.72793	10.30673	12.96307
8.947267	16.02707	18.24747	11.04527	5.920933	10.801	11.83613	24.79527	10.35327	13.04893
9.015933	16.25147	20.025	11.1082	6.042	10.86253	11.9318	24.8362	10.43513	14.86833
10.30067	16.37687	20.07133	11.1824	6.317667	11.66927	11.97667	24.89467	10.5338	15.41773
10.71693	16.99747	24.30367	11.32267	6.501133	11.75953	12.21673	24.97927	11.21187	16.22887
11.08733	17.19693	24.3828	11.43633	6.562867	11.97333	12.36247	25.11053	11.2272	16.4752
11.8152	17.55773	24.42373	11.53533	6.8386	12.48067	13.50867	25.22387	11.4406	16.66927
12.06853	17.7838	25.6144	12.0498	6.941	13.63393	14.9128	25.3574	11.545	16.77833
12.3384	19.6962	26.0182	13.16867	7.614533	13.9222	16.57327	25.53893	12.76933	16.81647
12.45347	20.015	26.90027	13.20893	7.757733	14.159	19.41673	26.97227	14.17553	16.86247
12.76007	20.73547	27.29313	13.2782	8.247933	14.25367	19.515	27.49513	14.34613	16.96013
12.839	20.99387	28.56293	13.84847	9.471733	14.37933	19.59313	27.72787	16.34593	17.06793
13.47207	21.85853	30.0118	14.03893	9.648733	14.41547	19.73873	27.9024	16.76653	18.40227
13.65153	22.76107	31.0574	15.00587	10.1602	14.49387	21.52167	28.655	16.91993	20.46747
13.89593	22.82053	31.15213	15.04867	10.2418	14.62333	21.92913	28.7602	16.98733	23.20313
14.19853	22.87373	31.5878	15.1246	10.41387	14.7516	22.19407	29.0428	17.1234	23.50567
14.33027	23.016	32.4476	15.1908	10.5128	15.34573	22.57973	30.4226	17.1634	23.52293
14.49647	23.19913	33.11374	15.27673	10.67287	15.65527	22.81673	30.4916	17.21653	23.6188
15.57753	23.33673	33.20973	15.3856	10.80467	16.51973	22.95407	30.733	17.83953	23.6668
15.60313	23.39887	33.31487	15.763	11.63653	16.66933	23.03787	31.08053	18.01007	23.69913
15.63353	23.9258	33.6874	16.00473	12.1532	16.87973	23.35247	32.76027	18.2962	23.76233
15.9882	25.46513	33.76033	16.1678	12.237	17.94293	24.01827	33.6326	19.649	23.846
16.13693	25.55027	33.86806	16.28647	12.30573	19.28633	26.66813	34.11794	19.7092	23.95107
16.48993	27.751	34.5602	16.3666	12.3898	20.48753	26.74933	38.42293	19.7922	24.0254
16.63093	28.40867	34.66633	16.87987	15.3566	20.961	26.9282	38.61193	19.91847	24.1344
16.70853	29.8008	34.7314	16.9532	15.39293	21.2598	27.44993	38.80307	20.2402	24.72787
17.21	29.89493	34.81987	17.2088	15.4672	21.45413	27.83327	38.9298	20.336	24.77193
18.00087	30.13187	34.85393	17.408	15.57687	21.51373	28.04213	39.17853	21.07727	24.7994
18.17353	30.211	35.42167	17.61913	15.6236	21.58393	29.94507	39.48373	21.1166	24.8512
18.6306	32.01406	35.44413	18.5422	15.69733	21.64207	30.277	39.6594	21.2092	24.98687
18.71447	32.90407	36.60113	18.62907	15.89833	22.58213	30.34807	0	21.33327	25.1746
18.80847	33.77827	37.63353	19.11653	15.97587	22.85513	32.88653	0	21.35047	25.26747
18.8846	33.84187	37.67247	19.193	16.07047	24.4382	32.96753	0	23.26387	25.27967
19.05407	34.00653	37.734	19.3196	16.14013	24.7526	33.019	0	23.4006	25.74027
19.19047	34.01433	37.7842	19.36373	16.2382	27.287	33.12113	0	24.06587	26.1034
19.5282	37.685	38.6416	19.59133	16.28807	27.38773	33.20847	0	24.19207	26.40253
19.56307	37.7534	38.7266	19.95413	17.6902	27.48173	33.70973	0	24.28647	26.5384
19.6872	38.88547	39.2398	20.0092	17.88727	27.67793	34.527	0	24.41713	27.31687
19.80827	39.46653	39.43947	20.59187	18.1146	28.52287	35.28913	0	24.5072	28.83867
22.44407	0	0	20.70153	18.47187	28.65867	35.47507	0	24.62893	28.9384
22.774	0	0	20.77887	18.80413	30.19807	36.2228	0	25.6012	29.7942
25.38853	0	0	20.95853	18.9046	30.2344	37.02507	0	26.42033	29.96413
25.9612	0	0	21.17193	19.05033	30.36333	37.2588	0	27.99727	31.10473
26.13073	0	0	21.5266	19.37113	30.56473	38.43387	0	28.073	32.10353
26.16953	0	0	22.50707	20.6852	30.6372	39.33827	0	28.127	32.45493
28.91887	0	0	22.98167	20.8934	30.65047	39.92507	0	30.12747	36.27767
32.56387	0	0	23.16727	20.9988	33.416	0	0	32.90553	36.3828
33.032	0	0	23.325	21.0458	34.29187	0	0	33.1204	36.54013
34.42253	0	0	23.5118	21.09207	34.82173	0	0	33.37366	36.70713
34.50527	0	0	23.69693	21.19213	35.79	0	0	33.89367	36.78733
34.7386	0	0	23.7772	21.339	35.9574	0	0	34.58547	36.991
35.11573	0	0	23.99993	21.86927	37.64927	0	0	34.7216	38.4298
36.9812	0	0	24.63787	22.902	0	0	0	34.79447	38.96347
37.36367	0	0	27.2778	23.95453	0	0	0	35.11307	39.43867
39.3692	0	0	27.96333	24.57713	0	0	0	35.36806	39.4798
39.53873	0	0	28.07313	24.63787	0	0	0	36.0372	39.5942
39.70073	0	0	28.3464	26.21207	0	0	0	36.8976	39.61806
0	0	0	28.42073	26.57453	0	0	0	38.00033	39.66467
0	0	0	28.48127	26.65933	0	0	0	38.3176	0
0	0	0	28.55753	27.21827	0	0	0	38.6434	0
0	0	0	28.65113	27.65447	0	0	0	38.94627	0
0	0	0	28.78267	27.8044	0	0	0	39.74367	0
0	0	0	28.9264	28.886	0	0	0	0	0
0	0	0	29.5362	29.39767	0	0	0	0	0
0	0	0	29.60747	29.4744	0	0	0	0	0
0	0	0	29.75207	29.63147	0	0	0	0	0
0	0	0	31.5014	30.1278	0	0	0	0	0
0	0	0	31.72407	30.5782	0	0	0	0	0
0	0	0	31.83113	30.6468	0	0	0	0	0
0	0	0	32.00706	30.74813	0	0	0	0	0
0	0	0	33.92673	30.90387	0	0	0	0	0
0	0	0	34.08067	30.91007	0	0	0	0	0
0	0	0	34.43987	31.0078	0	0	0	0	0
0	0	0	34.8484	31.09433	0	0	0	0	0
0	0	0	35.07973	32.37547	0	0	0	0	0
0	0	0	35.97667	32.4714	0	0	0	0	0
0	0	0	36.23167	33.15733	0	0	0	0	0
0	0	0	36.35453	33.64167	0	0	0	0	0
0	0	0	36.4634	33.91567	0	0	0	0	0
0	0	0	36.6578	33.96433	0	0	0	0	0
0	0	0	37.74427	34.02907	0	0	0	0	0
0	0	0	37.8976	34.90727	0	0	0	0	0
0	0	0	37.97547	35.20273	0	0	0	0	0
0	0	0	38.07013	36.46827	0	0	0	0	0
0	0	0	38.7458	36.51313	0	0	0	0	0
0	0	0	38.85007	36.57893	0	0	0	0	0
0	0	0	39.13707	36.65593	0	0	0	0	0
0	0	0	0	37.25173	0	0	0	0	0
0	0	0	0	37.30527	0	0	0	0	0
0	0	0	0	37.38054	0	0	0	0	0
0	0	0	0	37.4488	0	0	0	0	0
0	0	0	0	37.5108	0	0	0	0	0
0	0	0	0	37.86987	0	0	0	0	0
0	0	0	0	38.13547	0	0	0	0	0
0	0	0	0	38.24953	0	0	0	0	0
0	0	0	0	38.31193	0	0	0	0	0
0	0	0	0	38.33573	0	0	0	0	0
0	0	0	0	38.46853	0	0	0	0	0
0	0	0	0	39.04593	0	0	0	0	0
0	0	0	0	39.1124	0	0	0	0	0
0	0	0	0	39.16947	0	0	0	0	0
0	0	0	0	39.25367	0	0	0	0	0
0	0	0	0	39.45133	0	0	0	0	0
0	0	0	0	39.929	0	0	0	0	0
