# Supplementary material for: Neural manifolds for odor-driven innate and acquired appetitive preferences
Source: Nat Commun. 2023 Aug 5;14:4719. doi: 10.1038/s41467-023-40443-2 (PMC10404252; doi:10.1038/s41467-023-40443-2)
Supplement: Supplementary file 4 — Source Data [file 41467_2023_40443_MOESM4_ESM.zip › Figure2/2019613_right/ch8_11/text/bza_C5.txt]

0.02226667	0.074	0.6273333	1.0032	1.203067	1.089933	0.1035333	0.3775333	1.289333	0.6882
0.1151333	1.062467	1.276267	1.571333	1.790133	1.930267	0.5790667	0.8030667	1.450733	1.414867
0.2664	2.205	1.344333	3.039467	2.247533	1.997867	0.8226666	0.9931333	2.251533	1.6022
0.4482667	2.313933	1.424467	3.318467	2.3586	2.0996	1.311	1.2246	3.717333	1.770267
0.8320667	2.535667	1.495067	3.375867	3.0454	2.8022	2.610933	2.544267	3.796	1.810467
0.879	5.077133	2.7954	3.797467	3.243	2.860067	2.9114	2.644267	4.444867	1.8626
1.189467	5.151866	2.848667	6.280467	4.482533	2.9942	2.9926	3.1388	4.487933	1.866533
1.2422	6.6024	2.867933	6.3868	5.889266	3.397267	4.2398	3.782333	4.657733	2.043467
1.288467	6.6442	4.608267	8.4894	5.980067	3.482133	6.485466	4.4028	5.059533	2.264533
1.343	7.341533	4.672333	8.926467	6.3192	3.860667	6.566467	4.764133	5.772867	2.8552
1.381533	8.977	4.7206	9.015933	6.515733	3.868133	6.781333	4.910933	6.3772	2.938
1.412867	10.0018	5.191133	9.4286	6.683333	3.9946	6.882133	5.162867	10.2742	2.967067
1.443067	11.88893	6.6376	13.58807	8.024266	4.106133	6.917533	5.284867	14.55833	3.0362
1.447267	13.27687	6.757534	14.4746	8.2094	4.168533	7.2662	5.479466	14.975	3.093067
1.494133	13.3932	7.167933	14.50087	9.340934	4.352267	7.3372	5.534067	15.0532	3.300067
1.669133	13.51067	7.403	14.5406	9.4448	5.367	9.622133	5.739067	15.1474	3.6852
1.828933	14.48733	7.5048	15.07307	14.5234	5.475934	9.832133	6.649467	15.73427	3.991533
1.891467	14.84727	7.6348	15.2426	14.55527	5.5828	9.8922	6.854333	15.94847	4.719934
1.991133	14.95213	7.737467	15.39973	14.7108	6.369733	9.952133	7.125867	16.1364	4.985466
2.0338	14.9924	8.5704	15.51753	14.78153	6.703467	9.998734	7.2126	16.2502	6.344067
2.097533	15.02813	8.629467	15.56727	14.81307	6.773933	10.0438	7.3044	16.34967	7.0916
2.129133	15.05887	8.679533	15.65893	14.84467	6.830067	10.0904	7.888867	16.42527	8.685066
2.235067	15.29967	8.736333	15.8206	14.92993	6.888533	10.12073	9.238267	16.4574	9.182867
2.2714	15.36247	8.866734	15.87327	15.01047	7.073267	10.18013	14.27933	16.9768	12.79847
2.297267	15.4566	9.2602	15.95853	15.0706	8.084933	10.24567	14.36633	17.09547	14.55767
2.342933	15.4768	9.457334	16.1858	15.48847	9.118533	13.13453	14.54033	17.29013	14.63847
2.605867	15.54127	9.556533	16.52667	15.52633	9.241266	13.51053	14.65267	17.99353	14.71493
2.6996	15.811	9.8874	16.74193	15.56367	9.423933	13.64127	14.86	18.06113	14.73933
2.908667	15.8154	9.9354	16.95273	15.66053	9.496933	13.70653	15.08167	18.2996	14.8546
2.997333	16.12893	14.59833	17.03453	15.90733	10.2574	13.74333	15.19353	18.4306	14.96373
3.072333	16.1578	14.70733	17.13787	16.20547	14.38487	14.47013	15.22507	19.19193	15.08207
3.1132	16.26567	14.71407	17.179	16.34033	14.4366	14.5232	15.2962	19.4226	15.16633
3.145333	16.3498	14.89147	17.19233	16.54033	14.47313	14.63447	15.32487	19.446	15.20727
3.539133	16.5602	15.18673	17.36573	17.01193	14.53653	14.7678	15.43687	19.5176	15.28153
3.722333	16.6798	15.22133	17.41867	17.22187	14.56787	14.9388	15.47053	19.59207	15.28953
4.098	16.6962	15.30527	18.34087	17.4034	14.62493	14.97787	15.67453	19.8386	15.66287
4.208066	16.75713	15.33953	18.631	17.51713	14.77587	15.13447	16.3304	19.9012	15.73327
4.392533	17.68453	15.67147	19.0236	17.61893	14.99627	15.25673	16.41427	20.04047	15.78567
4.536	17.77373	15.68707	20.24587	18.33593	15.07867	15.55453	16.5576	20.4772	15.97753
5.1724	18.1104	15.73533	20.74933	18.36813	15.1114	15.61453	16.61207	20.54987	17.26327
5.2208	18.15847	15.7424	20.8186	18.44213	15.20187	15.8948	17.03473	20.64713	17.80627
5.374267	18.1964	15.96	21.791	19.50647	15.39353	15.928	17.30053	20.68053	18.75047
5.4488	18.2428	16.03433	21.94787	20.39253	15.3998	16.09273	17.78233	21.12407	18.94647
5.603333	18.34613	16.14247	22.04313	20.521	15.45573	16.19013	17.943	21.30853	19.4298
6.113333	18.43453	16.17887	22.77833	21.07373	15.50127	16.2776	18.2508	21.44873	19.5504
7.104867	18.50687	17.308	23.75867	21.1584	15.6074	16.299	18.2834	21.5822	19.5844
8.060266	18.78267	17.85833	24.34987	22.04207	15.94287	16.85547	18.52013	21.63887	19.83427
8.266267	19.80013	18.0246	24.44687	22.12687	15.956	17.20733	18.67493	21.9242	19.9334
8.2916	21.01573	18.34567	24.63787	22.15773	16.06693	17.3512	18.8602	21.96673	21.17287
8.410666	21.06953	18.82507	24.91867	23.3966	16.1514	17.55753	19.05973	21.99273	21.47667
9.135333	21.4916	19.70793	25.50593	23.5068	16.3928	17.614	19.25813	22.03447	21.57427
9.2544	21.68133	20.4684	25.82507	23.70487	16.41567	17.7498	19.88467	22.0688	22.75567
10.0098	21.76093	20.69833	25.86447	23.7448	16.46807	17.76587	19.98913	22.1154	22.86607
10.48967	21.78707	20.74867	25.96353	23.8706	16.61933	17.78413	21.0766	22.17553	22.9096
12.7	21.83107	20.81333	26.2728	24.02073	16.80893	17.82927	21.3072	22.27693	22.96333
13.288	21.94533	21.05433	26.3916	24.16813	16.84327	18.053	21.43073	22.4764	23.02813
14.49807	22.14733	21.45907	27.35327	24.362	16.996	18.5736	21.83007	22.68293	23.0526
14.5304	22.33187	22.97193	29.666	24.4424	17.83053	18.76693	21.9944	22.79693	23.24527
14.5694	22.4496	23.0718	29.8124	24.45547	18.11633	19.31507	22.116	23.0424	23.35033
14.65333	23.51213	23.535	29.85707	24.6928	18.1626	19.74467	23.09733	23.10307	23.38787
14.67793	24.15513	23.94433	30.79833	24.7852	18.18947	19.8218	23.31887	23.13607	23.61167
14.7408	24.3072	23.98553	31.05333	24.80367	18.57553	20.909	23.33873	23.1896	23.61587
14.7768	24.42533	24.2064	31.146	24.83373	18.6396	20.96313	24.53193	23.25153	23.68813
14.8514	24.75167	25.07507	31.5264	24.87347	18.70653	22.65933	25.4624	23.37393	23.69113
14.9666	26.7396	25.13053	31.77147	24.91027	18.823	23.04387	26.20287	23.43153	23.73873
15.25027	28.33907	25.909	31.90613	24.91727	18.91147	24.23707	26.303	23.48513	23.7898
15.38547	28.50893	26.1944	32.869	24.96533	19.2804	24.413	26.493	23.96247	24.10207
15.5164	28.58893	26.8554	33.57313	25.0366	19.54747	24.4718	26.6568	24.15607	24.14253
15.82733	28.70473	26.9514	33.63513	25.0752	19.60273	25.08387	26.98827	24.27607	24.563
16.42707	28.84413	27.4596	35.142	25.2874	19.842	25.31273	27.03433	24.2844	24.621
16.61907	29.02407	28.6834	35.21773	25.72753	20.17607	25.58533	27.0942	24.48147	24.73147
16.74213	30.329	29.1416	35.28593	25.8412	20.4838	25.97607	27.1872	24.494	24.96273
16.79527	30.3694	29.39953	35.50493	26.027	21.89527	26.27873	27.438	24.64447	25.0808
16.92747	32.55907	29.68193	36.6036	26.11747	22.4986	26.32527	27.63153	24.68807	25.1058
16.97273	32.74807	29.74407	36.70573	26.16367	23.07433	26.49687	27.72593	24.77913	25.28573
17.37793	32.84706	30.14087	37.7118	26.35393	23.1856	26.55347	27.7974	26.1138	25.33073
18.12887	33.0464	30.36633	37.7632	26.5096	23.4296	26.85473	27.8844	26.1906	25.4292
18.29807	33.24467	31.14027	37.96147	26.57267	23.59353	27.99253	27.9352	26.3382	25.6528
18.33567	33.59767	31.23067	38.40633	26.61793	24.93407	28.20693	28.29967	26.77947	25.6986
18.38367	35.7558	33.44427	38.93653	26.7948	25.25233	28.4228	28.36693	27.41467	26.3706
18.4866	35.8764	33.96353	39.12427	26.84007	25.3276	29.00453	28.42067	29.40687	26.6672
18.53753	36.05393	33.96707	0	26.93813	26.08347	29.06947	28.6278	29.7172	26.69773
18.74853	36.65967	34.36447	0	26.9688	26.48327	29.15193	28.86193	30.21293	26.76727
18.94687	36.72353	34.43307	0	27.19373	26.53093	29.20687	28.92093	30.28607	26.8268
19.12973	36.86427	34.4898	0	27.3394	26.572	29.80373	28.98447	30.44073	26.86667
19.32313	37.25533	34.82727	0	27.92047	27.2698	29.90733	29.04727	30.52	26.99273
20.00153	37.32933	36.3944	0	27.98633	28.4636	29.97933	29.27653	31.01627	27.1506
20.2318	37.7236	37.45187	0	28.04607	28.61727	30.999	29.35053	31.07307	27.36913
20.2914	37.88066	37.4814	0	28.15	29.03353	31.7968	29.40113	31.13147	27.43173
20.4722	37.95007	37.8068	0	28.2284	29.5486	33.36253	29.60233	31.24553	27.85773
20.58687	38.68607	38.20947	0	28.29027	29.55387	33.54033	29.91687	31.29093	27.92807
20.66627	38.70833	38.2994	0	28.3548	30.92967	33.80987	30.20393	31.3326	28.46653
21.21873	39.85993	38.32767	0	28.4476	31.1154	34.69087	30.38127	31.4924	28.5736
21.43767	39.91227	38.36907	0	28.58093	31.25647	34.72667	30.5778	31.75673	29.12953
21.5476	0	38.4302	0	28.62007	31.43013	35.23987	30.68493	32.81213	29.20553
22.12107	0	38.48353	0	28.76973	32.10473	35.28373	30.83387	33.31973	29.49233
22.58153	0	38.90807	0	29.38507	32.18867	35.37407	30.98353	33.3894	29.5292
23.04833	0	38.95553	0	29.54047	32.2402	35.99073	31.41793	33.57827	29.5584
24.37747	0	39.08173	0	29.74913	32.28673	36.04247	31.46547	33.63047	29.56687
24.46813	0	39.12494	0	29.84773	32.64933	0	31.52453	33.69167	29.67493
24.68633	0	39.2016	0	30.09227	32.76067	0	31.60507	34.3586	30.00487
24.73187	0	39.244	0	30.17453	32.90053	0	31.63707	34.5312	30.1986
25.11827	0	39.29347	0	30.21773	33.1104	0	31.6832	34.5846	30.26133
25.79167	0	39.33447	0	30.32947	33.6822	0	32.31713	34.6354	30.44833
25.86787	0	39.3748	0	30.95247	33.721	0	32.6126	34.80713	30.4666
26.0916	0	39.4568	0	31.17753	33.9096	0	32.82	35.00887	30.5426
26.53693	0	39.50293	0	31.72333	34.00134	0	32.9728	35.0164	30.7154
27.1716	0	39.84687	0	31.77473	34.08747	0	33.00867	35.2424	31.63527
27.22047	0	39.91127	0	31.90433	34.3352	0	33.46207	35.6722	31.9096
27.65033	0	0	0	32.31213	34.5068	0	33.504	35.73947	32.4002
28.33633	0	0	0	32.35493	34.5352	0	33.57593	36.744	32.4996
28.67027	0	0	0	32.52873	34.6252	0	33.66933	37.5654	32.56327
29.68	0	0	0	32.6428	34.7436	0	33.7856	38.08867	33.325
29.78567	0	0	0	32.64987	35.7684	0	34.06227	38.21567	34.15373
30.6654	0	0	0	32.71907	35.93247	0	34.17913	38.31093	34.1986
31.55713	0	0	0	32.85767	36.65073	0	34.2836	38.44227	34.30373
31.77707	0	0	0	32.8964	36.70027	0	34.30453	38.67747	35.08813
32.69293	0	0	0	33.00146	36.7644	0	34.33867	38.99053	36.12453
32.74213	0	0	0	33.26087	37.46773	0	34.38233	39.08827	36.1858
33.90347	0	0	0	33.47267	37.61007	0	34.44473	0	36.2436
33.9614	0	0	0	33.68653	38.975	0	35.1156	0	36.39787
34.04913	0	0	0	34.0212	39.0222	0	35.43207	0	36.479
34.17813	0	0	0	34.11946	39.0838	0	35.5608	0	36.68107
37.971	0	0	0	34.4416	39.22307	0	36.63233	0	37.05767
0	0	0	0	34.5106	39.82153	0	37.27407	0	37.12607
0	0	0	0	34.53473	0	0	37.69207	0	37.13133
0	0	0	0	34.65947	0	0	37.92087	0	37.5652
0	0	0	0	34.7792	0	0	0	0	37.63614
0	0	0	0	34.82833	0	0	0	0	37.9296
0	0	0	0	34.99014	0	0	0	0	38.0126
0	0	0	0	35.06087	0	0	0	0	38.25807
0	0	0	0	35.10453	0	0	0	0	38.4468
0	0	0	0	35.1688	0	0	0	0	39.1532
0	0	0	0	35.42147	0	0	0	0	0
0	0	0	0	35.50773	0	0	0	0	0
0	0	0	0	35.58487	0	0	0	0	0
0	0	0	0	35.6582	0	0	0	0	0
0	0	0	0	35.92287	0	0	0	0	0
0	0	0	0	36.29947	0	0	0	0	0
0	0	0	0	36.33133	0	0	0	0	0
0	0	0	0	36.4148	0	0	0	0	0
0	0	0	0	36.4628	0	0	0	0	0
0	0	0	0	36.4938	0	0	0	0	0
0	0	0	0	36.5292	0	0	0	0	0
0	0	0	0	36.60567	0	0	0	0	0
0	0	0	0	36.70753	0	0	0	0	0
0	0	0	0	37.0858	0	0	0	0	0
0	0	0	0	37.12387	0	0	0	0	0
0	0	0	0	37.169	0	0	0	0	0
0	0	0	0	37.22407	0	0	0	0	0
0	0	0	0	37.32847	0	0	0	0	0
0	0	0	0	37.52213	0	0	0	0	0
0	0	0	0	37.63206	0	0	0	0	0
0	0	0	0	37.719	0	0	0	0	0
0	0	0	0	37.92833	0	0	0	0	0
0	0	0	0	38.00593	0	0	0	0	0
0	0	0	0	39.02573	0	0	0	0	0
0	0	0	0	39.31073	0	0	0	0	0
0	0	0	0	39.34533	0	0	0	0	0
0	0	0	0	39.38754	0	0	0	0	0
0	0	0	0	39.6716	0	0	0	0	0
0	0	0	0	39.81087	0	0	0	0	0
