# Supplementary material for: Neural manifolds for odor-driven innate and acquired appetitive preferences
Source: Nat Commun. 2023 Aug 5;14:4719. doi: 10.1038/s41467-023-40443-2 (PMC10404252; doi:10.1038/s41467-023-40443-2)
Supplement: Supplementary file 4 — Source Data [file 41467_2023_40443_MOESM4_ESM.zip › Figure2/2019613_right/ch8_11/text/bza_C4.txt]

0.3443333	0.2723333	2.487933	2.751467	0.2678	0.1568	0.5994667	0.002933333	0.6885333	0.6940666
0.613	0.3347333	2.6884	2.851933	0.4408	0.8229333	1.144867	0.3026	0.8815333	1.133467
0.7266	0.4168	4.006667	4.251333	2.0796	1.097	1.9442	0.5860667	1.5884	1.363333
0.8750666	1.212733	4.1536	4.6754	2.171267	1.895467	2.054867	0.6795334	1.868067	1.801333
1.013333	1.520867	4.233667	5.265533	3.283467	3.549	2.839467	0.9976	1.954	2.545
1.7736	3.313067	4.3902	5.379133	4.9998	4.322	2.899533	1.791933	2.019533	2.799133
2.336267	3.9308	5.386667	5.532333	5.070267	4.483533	2.932933	2.3746	2.088867	3.046267
3.049533	4.785	5.535867	6.367733	5.942867	7.285267	4.5106	2.786533	3.3682	3.790267
3.2254	4.876266	5.540267	6.809667	6.248466	7.417533	5.5438	2.8404	3.433667	4.639534
4.53	5.021266	6.018734	6.987	6.329667	7.733533	5.731	2.936933	5.299933	4.817133
4.603933	5.027867	7.244667	8.261666	6.481	8.1248	6.406	3.269667	5.5116	7.375267
6.462133	5.540534	7.360067	8.689934	6.569933	8.2944	6.5246	3.3962	5.6896	7.4994
7.622133	5.674067	7.409534	10.28047	6.8458	8.720866	6.759533	3.818533	6.280066	7.674533
7.8228	6.082933	8.244667	10.33933	6.876	8.920267	6.9956	3.909067	6.864	7.736933
8.202467	6.185867	8.4604	10.41347	7.0836	9.105066	7.3578	4.0838	7.0046	8.27
9.210134	6.265733	9.2546	10.7826	7.4228	9.1544	7.467667	4.294267	7.3064	9.232333
9.4402	6.349867	9.624666	11.14113	7.717	9.4194	7.5746	4.5658	7.479733	9.408733
9.510134	6.528533	9.636534	11.25907	7.846533	9.465067	8.202	4.690067	8.364866	9.9114
10.30313	6.826867	10.3034	11.31507	8.595866	9.535334	8.980933	6.072467	8.6612	10.17407
10.3978	7.207667	10.38687	11.33053	10.26307	10.26747	9.711933	6.124333	8.752666	10.22987
10.43287	7.933333	11.0854	11.5144	10.2848	10.32587	10.2274	6.381933	10.24467	10.2532
10.45973	8.032133	11.16053	11.8122	10.3418	10.349	10.26487	6.523867	10.2888	10.31067
10.5612	8.1966	11.2914	11.899	10.44253	10.35687	10.30447	6.738867	10.434	10.33273
11.46413	8.331266	11.36913	11.93207	11.1046	10.97327	10.3232	6.8732	10.72893	10.36053
12.03727	8.450867	11.4242	12.07327	11.11847	11.096	10.88953	8.461733	11.10727	11.66213
12.06927	8.5506	11.47407	12.25873	11.21153	11.3202	10.94787	8.554067	11.26353	11.77293
12.1718	9.3456	11.5354	12.58547	11.28493	11.37367	11.0852	9.7372	11.48447	11.8772
12.24933	9.545733	11.71633	12.76273	11.44713	11.39033	11.1646	10.28667	11.52413	11.95747
12.42327	9.717466	12.0972	12.83307	11.481	11.4288	11.21347	10.30947	11.72173	11.9956
12.54527	10.22047	12.26353	13.02847	11.99807	11.48767	11.35773	10.53313	11.84113	12.29767
12.6036	10.33927	12.46373	13.20867	12.08893	11.5454	11.46573	10.77107	11.92173	12.37373
12.70553	10.93633	12.58187	13.29953	12.21187	11.7728	11.641	10.97653	12.18167	12.50393
12.87193	11.14653	12.65447	13.42813	12.229	11.98067	11.8942	11.05787	12.366	12.64427
13.01627	11.23793	12.71553	13.64107	12.39593	12.02307	12.0194	11.1806	12.3744	13.17027
13.22173	11.48153	12.74167	13.87133	12.68133	12.0908	12.07207	11.43233	12.58173	13.7106
13.30507	11.9122	12.821	13.98753	12.7424	12.3932	12.1412	11.57233	12.61487	13.7962
13.34887	12.09407	13.24213	14.2378	13.00773	12.45253	12.21493	12.15853	12.91247	13.94573
13.61333	12.35587	13.30847	14.52733	13.1364	12.52073	12.34267	12.2284	12.93413	14.14507
13.685	12.4584	13.4106	14.6168	13.38813	12.6622	12.35387	12.3054	13.09873	14.58273
13.72513	12.47267	13.55193	14.9572	13.46327	12.71667	12.77407	12.59073	13.18533	18.53993
13.7998	12.59067	13.68287	17.68867	13.5762	12.78833	13.04487	12.65887	13.2276	19.33353
13.90687	12.7462	14.0054	19.79747	13.69553	12.89733	13.2156	12.68267	13.55927	19.46433
13.99933	13.03233	14.1024	20.2156	13.78533	13.0538	13.35833	12.74947	13.6134	19.47047
14.02373	13.58113	14.60607	20.26267	13.96213	13.2926	13.5272	12.84367	13.9662	19.56653
14.1296	13.8896	14.62253	20.4138	14.26353	13.47793	14.34787	13.25553	14.23867	19.6192
14.17327	14.22007	14.7452	20.48193	14.38047	13.53907	14.47613	13.3288	14.34373	20.42613
14.24207	14.33407	14.8114	20.55987	14.57027	13.5662	14.55127	13.34093	14.35273	22.34087
14.32127	14.80793	14.87327	20.79127	15.66827	13.64827	14.63087	13.5292	14.59887	22.7062
14.63987	14.9124	15.02787	20.97853	16.47393	13.85053	14.7214	13.64547	14.69427	23.34127
14.932	15.31793	15.424	21.1156	17.82653	14.551	17.42787	13.85927	18.4728	23.54353
17.79773	18.47107	17.89773	21.25813	18.4614	14.63387	17.97747	13.9214	18.86287	24.79967
18.39347	18.4828	17.94533	21.342	19.45167	14.7002	18.91927	14.00967	19.34953	24.86827
18.46287	18.6322	18.0378	21.56167	19.85647	14.78287	20.20527	14.10287	20.48933	25.1212
18.5292	18.711	18.0878	22.13533	19.901	15.7042	20.89813	14.38933	21.25087	25.25067
20.36227	18.81267	18.17467	22.49867	20.56493	15.7812	21.32893	14.4916	21.3552	25.32667
22.7924	18.91813	18.4896	23.28147	21.2002	17.27447	21.34767	14.60833	21.75773	25.55093
25.10713	19.49473	20.34987	25.13593	21.29333	18.10113	21.50613	14.734	22.1074	28.76213
26.2248	20.2152	21.10213	25.40513	21.53527	18.3486	21.7372	15.0518	22.57393	31.1194
26.30307	20.52087	22.29967	27.71573	21.73573	18.87007	21.91127	17.0522	22.79273	32.08613
26.36667	21.38807	24.19	28.3878	22.0174	18.92813	21.91747	17.77407	23.77973	32.24087
26.72853	22.01187	24.78967	33.62074	23.98747	19.16027	22.06833	17.874	24.9182	35.62687
27.0454	25.59107	25.3932	34.34347	24.03613	19.20047	22.30747	18.4298	25.28867	35.92813
27.05813	26.7072	26.55113	35.0354	24.07687	19.661	22.44887	18.55007	25.4698	36.0312
27.694	27.05807	30.3562	36.17193	24.28227	19.78253	22.61153	18.57293	28.44473	36.0904
27.98353	28.51027	30.5634	36.38567	24.757	20.51027	23.46787	18.61967	28.99633	37.19587
29.152	28.61587	30.7092	37.63327	25.5196	20.799	23.54353	18.713	29.14507	39.82027
29.21307	28.61967	30.9432	38.049	26.07373	21.68773	23.60493	19.0634	30.0242	0
31.61787	28.70827	31.2026	39.3212	26.21267	22.16467	24.45613	19.18433	30.30667	0
32.39507	29.06387	31.33933	0	29.9162	22.26993	25.55207	19.3076	30.52387	0
32.4814	29.31327	32.6846	0	31.16687	22.98707	25.89847	19.31453	30.5412	0
33.538	31.33693	32.75426	0	31.33767	25.20187	28.47027	19.36867	30.63527	0
33.775	32.81407	34.14893	0	32.23013	25.7832	29.23233	19.45167	30.97447	0
34.29673	34.25327	34.72293	0	32.25687	25.947	29.5554	19.5404	31.85827	0
35.62553	34.30813	34.96313	0	34.05493	26.10287	29.61487	20.53707	32.73553	0
35.92733	34.40854	38.28253	0	36.85507	27.6948	29.74253	20.64013	34.03527	0
36.58687	34.45987	0	0	38.2614	28.26727	29.87313	21.64067	34.1228	0
37.0098	34.86727	0	0	38.35207	28.881	29.88967	22.2768	34.2788	0
37.36293	35.05773	0	0	38.7832	29.01333	30.19393	22.8788	38.1674	0
39.32353	35.14747	0	0	38.86867	33.61087	30.23033	24.42387	39.13967	0
0	35.19107	0	0	0	33.7282	30.29807	24.5578	39.20893	0
0	35.76107	0	0	0	35.21593	30.38247	24.60627	0	0
0	35.89547	0	0	0	35.5002	30.43767	24.86127	0	0
0	36.92307	0	0	0	36.61633	30.966	25.342	0	0
0	37.56207	0	0	0	37.86753	31.23073	25.59073	0	0
0	37.94073	0	0	0	39.66293	34.22987	25.9318	0	0
0	39.2366	0	0	0	0	34.35373	26.2368	0	0
0	39.60627	0	0	0	0	34.4362	28.22447	0	0
0	0	0	0	0	0	38.0428	29.5848	0	0
0	0	0	0	0	0	39.18693	32.5884	0	0
0	0	0	0	0	0	39.47647	32.80167	0	0
0	0	0	0	0	0	0	32.99147	0	0
0	0	0	0	0	0	0	33.27967	0	0
0	0	0	0	0	0	0	33.3412	0	0
0	0	0	0	0	0	0	33.43927	0	0
0	0	0	0	0	0	0	33.53613	0	0
0	0	0	0	0	0	0	35.7912	0	0
0	0	0	0	0	0	0	36.47193	0	0
0	0	0	0	0	0	0	36.5436	0	0
0	0	0	0	0	0	0	36.76647	0	0
0	0	0	0	0	0	0	36.8202	0	0
0	0	0	0	0	0	0	36.86507	0	0
0	0	0	0	0	0	0	37.72873	0	0
0	0	0	0	0	0	0	38.9194	0	0
0	0	0	0	0	0	0	39.08567	0	0
