# Supplementary material for: Neural manifolds for odor-driven innate and acquired appetitive preferences
Source: Nat Commun. 2023 Aug 5;14:4719. doi: 10.1038/s41467-023-40443-2 (PMC10404252; doi:10.1038/s41467-023-40443-2)
Supplement: Supplementary file 4 — Source Data [file 41467_2023_40443_MOESM4_ESM.zip › Figure2/2019613_right/ch8_11/text/cit_C2.txt]

1.461	7.035267	7.173	0.4606667	2.318	3.288133	2.2372	1.916467	0.2136	2.224933
16.3646	8.097134	7.1978	0.5198666	3.586333	5.683133	3.575267	2.622267	2.081667	25.04247
16.56873	8.960267	7.234133	1.435333	4.763	7.7558	3.8602	2.653733	2.205467	26.74047
16.6118	9.346467	7.319667	5.373133	6.151	8.0102	3.959667	2.757733	2.945533	27.71307
28.59593	16.21047	7.515934	9.409534	6.947733	11.4938	4.093733	14.57787	12.2746	30.73293
35.2668	16.7836	8.1088	18.54913	7.9178	12.13687	4.157267	19.4382	14.93847	34.83233
37.7474	18.31967	8.223666	19.22087	8.029067	15.4186	7.847733	31.81173	25.07773	35.08513
0	18.3564	8.705133	22.28993	9.256066	19.358	9.113	32.35427	25.122	0
0	18.48627	8.768467	22.34893	9.346933	20.2066	9.269533	34.3566	25.20207	0
0	21.004	13.82293	22.4178	15.8556	20.25553	9.347	36.23007	25.51913	0
0	21.03067	14.621	24.30227	17.11367	20.3662	9.400133	36.30227	26.1214	0
0	21.06707	14.71313	24.6644	25.29533	20.436	9.860534	36.4318	26.28487	0
0	22.4436	17.28247	26.576	25.37353	30.53867	9.982266	36.675	26.35567	0
0	23.45733	18.82133	28.97467	37.75834	31.0882	10.10927	0	26.44053	0
0	25.99093	18.879	31.7218	39.8606	33.94047	10.2892	0	27.124	0
0	28.92653	19.88313	0	0	0	14.24013	0	31.01593	0
0	29.3034	21.45647	0	0	0	14.89827	0	31.11853	0
0	31.1364	21.699	0	0	0	14.94687	0	31.17107	0
0	38.08053	30.85053	0	0	0	16.14267	0	31.24467	0
0	0	31.99853	0	0	0	24.2012	0	31.6068	0
0	0	33.05967	0	0	0	28.83807	0	0	0
0	0	33.25193	0	0	0	30.28887	0	0	0
0	0	39.07053	0	0	0	33.25913	0	0	0
0	0	0	0	0	0	38.71987	0	0	0
0	0	0	0	0	0	39.94253	0	0	0
