# Supplementary material for: Neural manifolds for odor-driven innate and acquired appetitive preferences
Source: Nat Commun. 2023 Aug 5;14:4719. doi: 10.1038/s41467-023-40443-2 (PMC10404252; doi:10.1038/s41467-023-40443-2)
Supplement: Supplementary file 4 — Source Data [file 41467_2023_40443_MOESM4_ESM.zip › Figure2/2019613_right/ch8_11/text/one_oc3_C2.txt]

1.1282	0.05646667	15.0228	3.706133	0.3916667	35.46553	1.305	19.3344	3.2714	30.3724
1.178133	0.2404	17.61727	9.5692	0.7620667	0	7.039667	0	6.843133	0
1.3476	0.3596667	21.22753	9.6924	10.18773	0	8.028533	0	8.018267	0
6.437933	0.3992667	25.8152	9.958533	10.22493	0	10.17033	0	8.037267	0
6.562	0.4335333	26.4098	14.4662	10.26153	0	10.22887	0	8.090934	0
6.6678	0.5451334	31.3434	14.94773	26.09493	0	14.8814	0	8.133067	0
7.7894	1.053133	32.4114	14.99727	29.26907	0	15.05247	0	11.678	0
12.13487	3.760067	33.581	15.0394	33.4156	0	15.13387	0	16.0834	0
12.21627	4.995733	36.61173	15.09167	34.63227	0	16.22607	0	24.14053	0
12.4498	14.3264	0	15.20407	34.73287	0	16.3118	0	30.46833	0
12.51687	14.37333	0	16.75733	35.28727	0	16.33807	0	30.64447	0
12.61733	14.58913	0	19.2836	35.36907	0	16.39027	0	31.29513	0
12.6978	17.94247	0	19.33187	35.4438	0	19.1746	0	39.5936	0
15.23867	19.6374	0	19.4224	35.50053	0	19.38187	0	39.6512	0
18.08093	19.93053	0	19.63493	39.62413	0	21.7938	0	39.69833	0
23.47253	20.22947	0	24.14893	0	0	27.2856	0	39.72913	0
23.5052	21.88973	0	26.1298	0	0	27.74267	0	39.90613	0
23.56233	22.0244	0	30.38753	0	0	28.936	0	0	0
37.65393	23.46327	0	30.4492	0	0	32.76373	0	0	0
38.8182	23.57433	0	30.68447	0	0	34.82747	0	0	0
39.1594	26.13587	0	30.7232	0	0	37.5334	0	0	0
39.2296	26.6766	0	31.39447	0	0	37.684	0	0	0
39.54953	27.31887	0	31.437	0	0	37.7376	0	0	0
0	29.5632	0	31.5832	0	0	37.83613	0	0	0
0	31.9544	0	37.4798	0	0	0	0	0	0
