# Supplementary material for: Neural manifolds for odor-driven innate and acquired appetitive preferences
Source: Nat Commun. 2023 Aug 5;14:4719. doi: 10.1038/s41467-023-40443-2 (PMC10404252; doi:10.1038/s41467-023-40443-2)
Supplement: Supplementary file 4 — Source Data [file 41467_2023_40443_MOESM4_ESM.zip › Figure2/2019613_right/ch8_11/text/bza_C6.txt]

1.952333	0.9436666	0.3116667	0.2822	0.867	0.01326667	0.1920667	0.9544	0.06193333	1.825067
2.117733	1.300533	0.4816667	0.3560667	1.206067	0.1012667	0.3021333	1.2854	0.5578667	2.076
2.2402	1.353533	0.5353333	0.5356666	1.3344	0.2749333	0.3258667	1.347133	0.9426666	2.4602
2.309067	1.8204	0.8678667	1.149067	2.0902	1.332933	0.6289333	1.408133	0.9814	2.533467
2.348067	2.337	0.9358	1.333533	2.194933	1.563133	0.675	2.116333	1.093333	2.793933
5.244534	2.4104	0.9796	1.661533	2.251333	1.604867	1.718067	3.533067	1.103067	2.866667
5.369534	2.490733	2.045333	1.7356	2.3172	1.677533	2.088467	4.574867	2.072	2.899867
8.822066	2.5502	2.767733	2.0178	2.459267	1.734467	3.378533	4.716333	2.1774	4.357267
9.158267	2.7046	3.047467	2.131733	2.527467	1.874133	7.366867	6.9518	2.306933	4.503733
9.223933	2.960667	3.2292	2.898667	2.6826	1.9878	7.443133	6.954867	2.420867	5.241867
9.294867	3.301733	3.370933	3.3848	3.1864	2.138733	7.542467	7.015867	2.631	5.3188
9.599533	3.3488	3.491333	3.803067	3.740867	2.570667	8.1102	8.304533	2.789533	5.4764
9.739333	3.855267	4.163533	3.927067	3.893667	2.634733	8.420134	9.308733	2.929733	5.5836
10.4502	4.5562	4.265934	4.827933	3.956467	2.700067	8.675333	10.20413	3.694733	5.8066
10.501	4.792867	4.299133	5.043	5.822866	2.784867	8.7454	10.31667	4.0612	5.946933
10.5204	4.907067	4.437733	6.7632	6.4276	3.174667	8.802	10.3466	5.1868	6.0938
10.64247	5.151933	4.619867	6.9904	6.8892	3.334867	8.848933	10.38607	5.652267	6.144333
10.65727	5.444267	4.839133	9.166067	7.010933	3.625333	9.705934	10.57773	6.3582	7.103734
10.7062	5.5254	4.941333	9.236867	8.2242	3.640333	10.26887	10.66393	7.754533	7.617667
10.75987	5.590066	5.0878	10.29533	8.511467	3.6752	10.31333	11.02473	8.6722	7.7084
10.77907	6.331067	5.106733	10.3264	8.776733	3.6866	10.32747	11.21873	8.749133	8.3946
10.8382	6.514067	5.846467	10.33973	8.848333	3.942533	10.34147	11.4388	9.535867	8.9194
10.8594	6.5732	5.916266	10.37187	9.267266	4.134067	10.41907	11.55573	9.786067	9.773067
10.8826	6.792733	6.3348	10.39967	9.8332	4.1698	10.5708	11.8432	10.05247	9.860467
10.94927	6.941733	6.347067	10.4722	9.874534	4.5838	10.698	11.9466	10.28813	9.922
10.9816	7.204467	6.37	10.7862	9.931334	5.294133	11.20513	12.25193	10.3272	10.29293
11.0196	7.4942	6.514	10.86887	10.21433	5.623667	11.39867	12.3422	10.35387	10.31427
11.0606	7.580266	7.469	10.9558	10.27667	6.707133	11.48993	12.4676	10.56153	10.37267
11.09133	7.751333	7.671267	11.13533	10.31453	6.878	11.76287	12.56327	10.837	10.61373
11.13307	8.065066	9.045533	11.32613	10.32773	6.918467	11.901	13.16967	10.93593	10.66913
11.25607	8.101	9.300067	11.44087	10.348	6.987867	12.15873	13.3012	10.99347	11.17027
11.3346	8.145333	9.3338	11.68967	10.37113	7.036933	12.36473	13.96727	11.14667	11.27753
11.38133	9.214267	9.410733	11.8032	10.38747	7.258467	12.41847	14.18	11.24767	11.33007
11.47327	9.253533	9.4424	11.91387	10.43573	7.816667	12.6374	14.31347	11.406	11.38827
11.5472	9.285867	10.3198	12.5178	10.54333	9.050867	12.93107	14.56553	11.5164	11.6312
11.82127	9.321067	10.3334	12.76293	10.59553	9.2268	13.03547	16.53387	11.59747	11.70513
11.95613	9.556666	10.37387	13.00553	10.64887	9.457	13.29627	16.57227	11.66547	11.85613
12.21953	9.8342	10.40273	13.13333	10.72873	9.6406	13.585	16.67913	11.7508	11.95387
12.395	10.29033	10.42627	13.67587	10.78133	9.6978	13.65867	17.2128	11.83447	12.09227
12.50313	10.31667	10.5984	13.8238	10.86	9.829467	13.81487	17.88147	11.99413	12.25613
12.62333	10.33387	10.75167	14.15787	11.13027	9.947	13.91873	18.11013	12.223	12.3414
12.78967	10.34833	11.17607	14.93313	11.24847	10.2342	14.01907	18.20407	12.3498	12.40473
12.9228	10.3636	11.34147	18.57507	11.31827	10.28587	14.25433	18.3022	12.5782	12.70573
13.21547	10.37733	11.44833	20.69827	11.3834	10.30387	15.72887	18.4898	12.659	12.92353
13.27913	10.3898	11.606	20.86007	11.5458	10.3118	16.69267	18.5672	12.94127	13.02627
13.85747	10.4336	11.67653	21.1834	11.64967	10.31947	16.89027	18.64707	13.38273	13.20107
15.5114	10.4506	11.7406	21.52927	11.73873	10.33513	16.94247	18.85593	14.0506	13.27313
17.8942	10.4834	11.79727	21.7142	11.8982	10.3732	17.02907	19.2274	14.21887	13.3602
17.98693	10.50933	12.16653	22.12627	12.01467	10.442	17.8144	19.91667	14.62927	13.48333
18.30473	10.576	12.27273	24.8318	12.0942	11.00747	17.85493	20.45867	15.60407	13.61567
18.39073	10.5978	12.53267	25.09927	12.62487	11.07547	17.95047	20.57127	15.96207	13.76913
19.91233	10.69027	12.934	25.70287	12.85093	11.1578	18.19993	20.5894	16.223	13.83953
20.1222	10.76573	13.88167	25.76027	13.10933	11.3516	18.357	21.19373	16.7322	14.2342
20.1542	10.87813	15.33107	25.9744	13.25547	11.48093	18.78933	21.47073	16.86827	14.49933
20.2108	11.01927	15.66107	26.07773	13.3912	11.9672	18.87973	21.63087	17.286	15.68853
20.32047	11.1046	16.6628	26.398	13.6408	12.0704	19.55993	21.74673	17.7768	15.7528
20.6834	11.1544	17.97807	26.72067	14.33313	12.0764	20.01707	22.33753	18.66493	16.37833
20.74647	11.22193	18.11633	26.7786	16.12707	12.3094	20.1378	22.5144	18.73887	17.336
20.8736	11.31987	18.28913	26.9314	16.3048	12.41647	20.2966	23.14987	19.65813	17.41753
21.1686	11.41213	18.60393	27.27667	16.38807	12.714	20.53513	23.19647	19.946	17.52967
22.57267	11.60367	18.8034	27.76513	16.53133	12.92827	20.79393	23.41533	20.27987	17.89913
23.089	11.79613	18.98327	27.81107	16.58727	13.0302	20.91933	23.47667	20.6438	17.9564
23.60167	11.92387	19.10527	28.21887	16.8464	13.26887	21.27213	23.57313	21.94573	18.0068
24.6946	12.03573	19.38007	28.3148	17.35733	13.55547	21.61613	24.04707	22.9426	18.517
24.92633	12.155	19.66973	28.72147	17.63207	13.77953	21.6634	24.1218	23.27313	19.13693
24.95313	12.53667	21.29027	29.1312	18.1554	13.91207	21.74933	24.37373	23.30493	19.28093
25.09253	12.9422	21.91087	29.34113	18.56147	14.0694	22.6306	24.91547	24.0532	19.73393
25.88227	13.4732	22.1712	29.4886	18.66527	14.24673	22.75907	25.90787	24.39693	19.99953
26.00653	13.69607	22.34607	29.705	18.90547	15.13833	22.8898	25.99707	26.9478	20.48487
26.31767	13.794	22.9304	29.75967	18.991	15.26533	23.06367	27.30153	27.42227	20.62527
26.38607	14.9938	23.3402	30.19313	19.42087	15.38753	23.10027	28.48753	27.6402	20.7012
26.49753	15.8628	23.41733	30.52573	19.71273	16.70547	24.02187	28.59653	27.673	21.00473
26.5736	16.13653	24.26067	30.61273	19.86487	17.24567	24.19293	28.842	27.77273	21.3444
26.66573	16.61033	24.52547	31.1498	20.04607	17.33773	24.63207	29.36413	28.86893	22.5696
26.7904	17.60833	25.1656	31.24813	20.90827	17.60673	24.67693	31.1076	29.04887	24.368
27.5558	17.82587	26.28107	31.40033	21.1048	17.81807	25.01413	32.32133	29.63407	24.5264
27.61693	19.17393	26.59687	31.81327	21.159	17.9002	25.7088	32.38047	29.78387	24.708
27.7322	19.74047	26.89793	32.01033	21.18193	18.40907	25.81293	33.58373	30.7214	24.9274
27.86467	19.85607	27.95027	32.7086	21.9458	19.02173	25.90207	35.3694	30.9982	25.07733
28.6512	20.12767	28.22713	33.0144	22.11627	19.2604	26.1148	35.44147	31.21727	25.41867
28.7374	20.151	28.5352	35.13727	22.29653	19.6562	26.30387	35.69107	31.33693	25.67153
28.83547	20.2632	28.86207	35.314	23.47773	19.92867	26.8892	35.89227	32.1766	25.76687
29.01087	21.56007	29.2074	35.47967	23.59213	21.73807	26.9204	36.78347	32.2658	26.20153
29.26693	22.3552	29.75493	36.34426	23.76027	22.08147	27.1244	37.13867	32.92613	26.79427
29.765	22.63767	29.75967	36.54387	23.90267	23.61453	27.52293	37.9208	32.963	27.13287
29.797	22.7288	29.8804	36.76213	24.04213	23.71413	27.7244	38.76613	34.44893	27.18573
29.99407	24.00873	30.86613	36.80327	24.3878	23.8316	27.8042	39.2184	34.61953	27.26787
30.3054	24.5292	31.4828	37.07867	24.90327	23.95433	27.897	39.4016	34.69113	27.45173
30.34247	24.77073	32.91147	37.43647	25.55007	24.03247	28.0832	39.53733	36.267	27.97807
30.6376	24.93427	33.23107	37.50913	26.34113	24.35087	29.01193	39.64913	36.8202	28.04973
33.02547	25.9656	33.77707	37.51567	27.56327	24.61513	29.25493	39.74547	36.8796	29.28613
33.1062	26.75147	33.8274	37.5608	28.0052	24.64313	29.57547	0	36.90693	30.3494
33.18747	27.2124	34.03513	38.29227	28.91447	25.04387	30.06807	0	36.94333	30.4852
33.96407	27.33787	34.14466	38.32093	29.55247	25.12433	31.04367	0	37.10347	33.7646
35.69473	27.71087	34.63973	38.5746	29.87267	25.1752	31.33967	0	38.37187	34.27087
36.5492	28.79713	35.42653	38.63153	30.33413	26.58613	31.43933	0	38.6832	34.78253
37.19	29.7342	35.5276	38.71013	30.51353	27.01187	31.61773	0	38.9834	35.31433
37.3264	32.45113	35.74714	39.23987	30.63127	27.5114	32.51933	0	0	38.0922
37.98867	32.51387	35.96093	0	31.6178	27.79507	33.318	0	0	0
38.615	32.63073	36.391	0	33.0756	28.53947	33.38287	0	0	0
39.0968	33.08267	36.83147	0	33.553	29.1964	33.45	0	0	0
39.2524	33.28053	37.09833	0	33.79247	29.46947	34.33213	0	0	0
0	34.4556	37.17713	0	33.84773	30.84673	35.34633	0	0	0
0	34.71947	37.33773	0	34.68533	33.28074	35.5102	0	0	0
0	34.93627	38.7702	0	34.80353	33.63253	35.68153	0	0	0
0	35.2484	38.91933	0	34.83487	34.1052	35.80867	0	0	0
0	35.3534	39.11553	0	35.04053	34.32347	35.97213	0	0	0
0	35.68373	39.1318	0	36.50107	34.76373	36.03947	0	0	0
0	36.76413	39.36787	0	36.5264	34.8762	36.1616	0	0	0
0	37.00247	0	0	36.8558	34.9954	37.5582	0	0	0
0	37.32587	0	0	37.07013	36.08787	37.70213	0	0	0
0	37.65287	0	0	37.14813	36.0906	37.86867	0	0	0
0	37.72893	0	0	37.71093	36.1648	38.03993	0	0	0
0	38.6994	0	0	38.7936	36.32847	38.42327	0	0	0
0	39.3592	0	0	0	37.8014	38.5208	0	0	0
0	39.6844	0	0	0	38.03473	39.25213	0	0	0
0	0	0	0	0	39.115	0	0	0	0
0	0	0	0	0	39.2052	0	0	0	0
0	0	0	0	0	39.35933	0	0	0	0
0	0	0	0	0	39.4724	0	0	0	0
0	0	0	0	0	39.81827	0	0	0	0
0	0	0	0	0	39.89927	0	0	0	0
