# Supplementary material for: Neural manifolds for odor-driven innate and acquired appetitive preferences
Source: Nat Commun. 2023 Aug 5;14:4719. doi: 10.1038/s41467-023-40443-2 (PMC10404252; doi:10.1038/s41467-023-40443-2)
Supplement: Supplementary file 4 — Source Data [file 41467_2023_40443_MOESM4_ESM.zip › Figure2/2019613_right/ch8_11/text/one_oc3_C3.txt]

1.361333	0.04726667	1.243467	0.07766667	2.604267	2.573267	0.8894	0.9533333	0.0616	0.531
3.229333	0.1257333	1.528	0.1574667	2.684933	2.6064	0.9528667	1.5018	1.408867	1.582133
3.3732	0.2918667	2.372333	0.2556667	4.269866	2.6496	1.036867	4.246666	3.7966	2.475733
3.4378	0.4288	5.294466	4.2886	6.879734	3.2882	1.348667	4.603133	3.829467	2.526867
3.659333	0.5908	7.144067	4.6904	6.959867	5.09	1.412067	5.6538	3.958667	2.673
3.703467	0.8	7.801933	6.552933	8.042933	8.593866	1.509733	5.8032	3.996933	2.718067
3.772933	0.9598666	8.880667	6.736533	10.3542	8.7142	1.726267	7.258	4.258467	2.847933
3.978267	1.1332	8.965134	11.96947	10.43187	9.871866	1.8026	7.374533	4.590667	3.4006
4.1552	2.4552	9.0762	12.76233	13.78413	11.5386	2.305733	7.465867	4.859267	3.6644
6.157866	3.4386	9.215	12.88527	16.05013	13.005	2.607067	7.572134	4.940533	3.7138
7.6944	3.6616	9.3184	13.7238	17.19653	13.27127	2.6886	7.997	5.0044	3.7836
8.4316	3.718333	9.644934	13.7626	17.3008	13.3582	2.8118	9.709066	5.056267	3.814533
8.493134	3.872533	10.204	14.00887	17.4446	13.48393	5.501	10.3552	5.132333	3.983467
8.547	4.297067	10.2688	14.10233	19.89933	13.61947	5.6962	10.6866	5.2884	4.048
8.878134	4.4214	12.53493	14.33427	20.00247	13.7182	5.7612	11.19887	5.455067	4.311467
9.362667	6.629467	12.90167	14.50873	20.17233	16.08247	5.82	11.60293	5.581867	4.374467
9.4424	6.698067	13.0612	14.57107	20.2506	18.7246	8.2954	11.67173	5.6654	4.4292
9.4918	8.871467	14.27847	14.61493	20.34513	18.80247	8.411	11.9498	5.783067	4.521266
9.546333	8.9506	14.55453	16.46267	21.6564	20.44987	9.077867	12.12053	5.8856	5.162133
10.95107	9.054934	14.76287	16.5004	21.74747	20.4888	9.390067	12.83767	5.9624	5.3112
11.17787	9.136733	15.58273	16.5444	23.09447	20.53847	9.974667	13.55133	6.045733	5.656734
11.27453	10.56973	15.65967	16.5924	23.18587	20.62653	10.12673	13.6136	6.077267	7.594867
11.32427	11.10133	15.81647	16.62867	23.25313	21.653	12.41633	13.70027	6.112134	7.691
11.58007	11.1898	15.91307	16.66133	24.57133	21.73873	12.9218	19.20573	6.1578	7.7308
13.5452	11.2406	15.97413	16.73633	24.64427	22.19407	13.11933	19.83953	6.224667	7.7774
14.42113	11.355	16.02527	16.79133	24.71253	22.24767	17.38793	20.0848	6.243866	7.951267
15.6978	15.2876	16.1006	16.868	27.32	22.31193	17.69707	21.21733	6.4822	8.080867
15.83753	15.4334	16.19953	16.91647	27.4634	22.6724	20.13947	21.68933	6.555666	9.8672
16.40127	15.54953	17.26213	16.9782	27.5468	22.72193	20.20127	21.73347	6.638467	10.2802
16.44373	15.6168	17.32593	17.0874	27.62047	22.816	20.27467	23.57933	6.769933	10.378
16.5208	15.677	18.09247	17.396	27.81207	22.89033	20.39547	27.38693	6.8432	10.459
16.643	15.81473	23.09287	17.51333	27.85347	23.32513	21.64867	27.4816	6.887	11.06547
16.77733	15.94167	23.18207	18.2538	28.1702	23.5798	21.7182	28.84313	6.968867	12.08427
16.81587	15.99413	23.233	18.3166	28.648	23.65273	21.7794	29.378	8.5486	12.142
16.8722	16.29633	23.4176	18.56573	28.68047	26.7682	21.8606	29.44687	8.6354	12.60573
16.91687	16.34573	23.491	18.67773	28.7162	26.8386	23.9204	30.21473	9.058666	12.69887
17.04953	18.131	23.69873	18.8646	28.79727	26.89627	24.01387	30.6028	9.4876	12.7748
17.42007	18.2374	24.7368	18.96607	29.03207	27.58353	24.22907	30.82453	9.561133	12.837
17.77347	18.35287	24.83373	19.55533	29.56633	27.73473	25.71187	31.05287	9.613067	12.89313
17.8142	18.7884	24.89873	19.62253	30.2288	27.7768	26.9826	34.78847	9.714267	13.50693
17.92233	18.85727	27.91953	19.67773	30.3516	27.85353	30.15693	35.12553	10.38373	14.20853
17.9904	18.92087	27.9596	19.7768	31.14807	27.93093	30.8982	35.20387	10.43	14.26273
18.03513	19.08507	28.14047	20.0936	31.24407	29.08347	31.44813	36.06653	10.4698	14.36153
18.11547	19.11533	29.87473	20.1256	31.3878	29.82233	32.08807	36.20253	10.88147	14.81407
18.19127	19.17607	30.0864	21.05153	31.45907	29.858	32.13607	36.40787	11.11133	14.87987
18.26687	19.95073	30.31613	21.128	31.5434	30.33947	32.24767	36.47353	11.56727	14.97133
18.73353	20.1094	32.22613	21.31387	32.0294	30.704	32.5656	36.5222	16.0134	17.37573
18.89833	20.25667	32.33313	21.384	32.1312	30.8114	32.64473	36.7822	16.71633	18.48513
18.949	20.29207	33.12727	21.44747	32.1892	30.96053	32.8384	36.83293	16.89927	18.844
19.005	21.25833	34.07393	21.73933	32.26814	31.069	32.8996	37.47033	16.9614	18.90073
19.0496	21.32967	35.54453	21.88327	32.32127	31.6092	34.43373	37.78087	17.0078	18.983
19.25647	23.74607	35.64267	22.02587	32.67753	31.659	34.48347	37.88507	17.07287	20.2248
19.44353	23.9958	35.69367	22.1116	33.13247	31.78467	36.36106	38.04533	21.10847	20.27493
19.7534	24.3942	35.7612	22.54487	33.20487	31.92827	38.478	38.13486	21.18413	20.42673
19.85033	24.45607	37.0958	23.151	33.333	32.78513	0	38.16393	22.8958	22.5326
20.066	28.03413	37.12613	23.46887	35.51	33.07853	0	38.3046	23.13147	22.98007
20.15647	28.2588	37.18107	23.62227	35.588	33.26513	0	38.37347	25.43453	23.04367
20.95633	28.39773	38.01607	24.18133	35.813	33.3804	0	38.73147	25.49753	23.11087
21.07973	28.72447	38.12	33.9896	36.13614	33.5064	0	38.7822	25.6426	23.2128
21.597	28.78813	38.1946	34.2726	36.22147	33.6352	0	38.85467	25.8414	23.2618
21.70353	28.8628	38.27307	35.0826	36.29767	33.8274	0	39.4908	26.38253	24.0932
21.76367	29.2144	38.3326	35.16153	36.43967	33.9856	0	39.59673	28.38707	30.369
21.81627	29.29053	38.4096	36.58873	37.0932	34.365	0	39.64953	28.45033	30.42507
21.86527	29.35393	38.50767	36.9098	37.87527	34.42593	0	39.6998	28.60993	30.5174
21.90967	29.40527	39.215	37.95547	37.97873	34.60607	0	0	28.80093	30.60167
21.98127	29.521	39.2784	38.05227	0	34.6746	0	0	29.30153	31.1978
22.0764	29.72127	39.83887	38.13793	0	34.68113	0	0	30.22473	31.2772
22.16367	29.8382	39.95773	38.21773	0	35.44973	0	0	30.27413	31.3562
22.23113	29.95173	0	38.346	0	35.78553	0	0	30.385	33.24574
22.31427	30.72287	0	0	0	37.29873	0	0	31.82027	33.60467
22.41727	30.96087	0	0	0	0	0	0	32.06713	34.206
22.62227	31.04667	0	0	0	0	0	0	32.13227	34.28527
22.7014	32.90027	0	0	0	0	0	0	32.20833	34.41893
22.94193	33.59033	0	0	0	0	0	0	33.0146	34.48587
23.37213	33.6966	0	0	0	0	0	0	33.13167	34.63474
23.44347	33.7356	0	0	0	0	0	0	33.3032	34.71367
23.67	33.9176	0	0	0	0	0	0	33.3944	0
23.7698	34.03807	0	0	0	0	0	0	33.50414	0
23.84887	34.7502	0	0	0	0	0	0	33.726	0
23.92047	34.8272	0	0	0	0	0	0	33.8156	0
24.00413	34.94913	0	0	0	0	0	0	34.8088	0
24.09093	35.19733	0	0	0	0	0	0	35.32347	0
24.45773	35.25347	0	0	0	0	0	0	36.00993	0
24.59707	35.49014	0	0	0	0	0	0	36.7852	0
24.91567	36.20953	0	0	0	0	0	0	39.20473	0
25.07207	36.29127	0	0	0	0	0	0	39.3054	0
25.3856	36.4326	0	0	0	0	0	0	39.41127	0
25.47513	36.51893	0	0	0	0	0	0	39.8516	0
26.0864	37.03873	0	0	0	0	0	0	39.9162	0
27.31713	37.17327	0	0	0	0	0	0	0	0
27.3702	38.03227	0	0	0	0	0	0	0	0
27.477	38.19427	0	0	0	0	0	0	0	0
27.52947	38.25687	0	0	0	0	0	0	0	0
27.58587	39.2964	0	0	0	0	0	0	0	0
27.7314	39.6168	0	0	0	0	0	0	0	0
27.81653	39.67153	0	0	0	0	0	0	0	0
29.38147	39.75307	0	0	0	0	0	0	0	0
29.4216	39.82753	0	0	0	0	0	0	0	0
29.46727	0	0	0	0	0	0	0	0	0
29.5378	0	0	0	0	0	0	0	0	0
29.59447	0	0	0	0	0	0	0	0	0
29.6688	0	0	0	0	0	0	0	0	0
30.4094	0	0	0	0	0	0	0	0	0
30.5932	0	0	0	0	0	0	0	0	0
31.00133	0	0	0	0	0	0	0	0	0
31.65733	0	0	0	0	0	0	0	0	0
31.75207	0	0	0	0	0	0	0	0	0
31.82353	0	0	0	0	0	0	0	0	0
32.64687	0	0	0	0	0	0	0	0	0
36.27773	0	0	0	0	0	0	0	0	0
36.33547	0	0	0	0	0	0	0	0	0
38.2276	0	0	0	0	0	0	0	0	0
38.32553	0	0	0	0	0	0	0	0	0
