# Supplementary material for: Neural manifolds for odor-driven innate and acquired appetitive preferences
Source: Nat Commun. 2023 Aug 5;14:4719. doi: 10.1038/s41467-023-40443-2 (PMC10404252; doi:10.1038/s41467-023-40443-2)
Supplement: Supplementary file 4 — Source Data [file 41467_2023_40443_MOESM4_ESM.zip › Figure2/2019613_right/ch8_11/text/cit_C3.txt]

3.859467	0.4087333	0.9862667	0.9704667	0.0472	0.1404667	0.7166666	0.4784667	0.7928	1.164867
3.994133	0.8486667	1.264667	1.8412	0.1337333	0.198	0.7771333	0.5897334	0.8276666	1.377133
4.2002	0.8898	2.1766	3.2534	0.7374667	0.2571333	0.881	1.747467	0.9948	2.055667
4.363667	2.060933	2.728933	3.3792	0.8312666	0.3056	0.9359334	1.837667	2.2098	2.541133
5.5582	2.139533	2.8174	3.799533	1.1136	0.3765333	0.978	4.493333	2.767467	2.7048
6.169	3.7652	3.240333	3.895267	1.2648	0.41	0.988	5.349	2.9782	2.763733
6.2074	3.968333	3.8946	3.971467	1.3562	0.4478667	1.036867	6.216267	3.018133	2.866867
6.338333	4.100667	4.721	5.084133	1.708933	0.4836667	1.091333	6.829533	3.159333	3.5842
6.386867	4.2676	4.833667	5.1664	2.7494	0.5476	1.220867	7.848134	3.3162	3.639667
7.649533	4.334933	5.2222	5.466933	2.954733	0.6587333	1.291467	7.9026	6.672	3.742667
8.992066	4.451933	5.2916	5.638333	3.012867	1.292	1.769467	7.999	8.522533	4.010933
9.3078	4.663533	5.363667	5.817934	6.082133	2.221	2.301133	8.046	8.599867	4.192667
9.372133	4.7744	5.441867	5.873333	6.4228	2.302533	2.694733	8.345467	8.674733	4.3098
9.448133	4.834867	6.2638	5.917133	6.496733	2.450267	3.2208	8.4228	9.3584	4.781933
9.562533	4.9392	6.344067	5.9678	6.603	2.4914	3.315133	8.517867	9.4212	5.0108
10.06867	5.004667	6.428133	6.0102	6.6996	2.558	3.368467	8.605534	9.5332	5.147333
10.19693	5.447533	7.122667	6.0496	6.817533	2.5928	3.419733	8.683066	10.12433	5.195467
10.24953	5.8278	7.703733	6.101933	7.533333	2.6648	3.467267	8.870867	10.171	6.7478
10.30067	5.906867	8.002666	6.1736	7.601	2.754667	3.522133	8.917533	10.2348	9.023733
10.3772	5.962	8.1182	6.284266	9.3466	2.9544	4.111067	8.998333	10.46147	9.2468
10.44013	6.976867	8.563133	6.363733	9.528133	3.038733	4.270133	9.119333	10.50067	9.789066
10.863	7.121733	10.5556	6.450333	10.432	3.138733	4.373667	9.174533	11.68393	10.32373
11.04627	7.214867	13.6362	6.587667	10.50693	3.2232	4.474133	9.2402	14.8016	10.5778
11.2112	7.2832	15.3254	6.634333	10.56373	3.466733	5.713133	9.8284	15.58067	11.48213
11.2602	7.332933	15.42193	6.680933	16.6056	3.588467	5.776267	11.12647	16.0902	14.07147
11.30653	7.380333	16.00293	6.836667	18.52953	3.713	5.792	11.13313	16.88813	14.37407
11.4212	7.502533	16.05333	6.963666	18.75393	3.8308	5.830067	11.28947	16.9962	15.26633
11.4494	7.553733	16.10453	7.0368	20.03893	4.9416	5.873267	11.4882	17.4878	15.69593
11.67287	7.5896	16.14973	7.1212	23.61147	5.178133	5.933667	12.2552	17.67467	17.5104
11.74687	7.632867	16.21333	7.2336	24.91667	5.861133	5.9952	14.71207	19.56453	17.61307
11.8304	7.705733	16.36813	7.312067	25.41753	6.1974	6.106	14.74507	19.8338	17.706
11.86193	9.167	17.07747	7.3944	25.4654	9.732667	8.2382	14.8034	19.89767	17.78667
11.94167	9.3018	17.2408	7.448467	25.55507	9.776	8.284467	14.9222	19.9468	17.83807
11.98813	9.393933	18.1032	7.5176	25.64533	9.829467	8.703134	15.128	20.54313	17.94007
12.11913	9.452133	18.5932	7.552933	26.0444	9.8698	10.58833	15.22773	20.58587	18.0208
12.6242	9.785867	19.655	7.6092	28.74513	9.989133	10.90853	15.36407	20.662	19.1892
13.186	9.841467	19.76493	7.652733	32.60633	10.13007	11.6342	15.41873	21.18493	19.26333
13.26693	9.881333	19.86747	7.687333	34.01733	10.29173	12.139	15.50947	22.6222	19.39333
13.34873	9.964	21.17493	7.7442	35.80647	10.35427	12.97907	15.57253	22.65873	20.499
13.45247	10.299	21.2182	7.8026	35.89267	10.4668	14.87	15.66407	22.76153	20.69273
13.57707	10.42387	21.26053	8.313066	36.49453	11.45227	15.09213	16.524	23.61773	20.7738
13.78313	10.44207	21.34147	8.433666	36.7218	16.2438	15.84867	16.83867	23.81867	21.9814
13.8658	11.49167	21.9334	8.5288	0	16.81993	16.47133	17.1852	23.92127	22.0836
13.965	11.66007	22.0844	8.634	0	16.88533	16.52947	17.23567	24.01527	22.42007
14.0136	12.04753	23.55447	8.683267	0	17.15313	16.585	17.28187	24.0812	22.4838
14.1316	12.89167	24.15693	8.830133	0	17.29553	16.67467	17.35273	24.14647	22.66427
14.19027	13.3622	24.3898	8.879133	0	17.54333	16.7348	17.9934	24.2238	22.8478
14.24193	13.47933	24.5036	9.077066	0	17.6212	16.85967	18.04387	24.47127	23.01893
14.34467	13.58933	24.57153	9.1678	0	18.96493	17.76827	18.1288	24.603	23.2946
14.39653	14.14713	27.04847	9.2398	0	21.63327	17.85127	19.9582	25.23573	23.34627
14.5064	16.2634	27.28507	9.3352	0	21.69367	17.8872	23.81333	25.37547	23.44933
14.5598	17.82167	28.4434	9.724133	0	21.7414	17.93	24.66047	25.74933	24.03193
14.65613	17.89913	30.19493	9.815267	0	21.85853	18.0018	24.7746	25.86893	24.40147
14.77887	18.85413	31.84933	9.917267	0	22.67113	18.08913	24.9088	26.24	24.5176
14.8912	18.9492	32.42333	10.00167	0	24.64727	18.19513	24.96053	26.94787	24.6828
14.90733	20.02	34.9836	10.14727	0	24.71447	18.26887	25.04133	27.0918	24.90513
14.92613	20.14247	35.19873	10.23307	0	27.4704	18.32313	25.197	27.14387	25.59667
15.11807	20.48687	36.1512	10.30993	0	28.65693	18.3804	25.28413	27.1822	25.64833
15.18593	20.673	36.3004	11.7214	0	28.73213	18.46147	26.08733	27.24253	25.70113
15.2714	20.84493	36.3824	11.79053	0	30.13007	21.0702	26.29373	27.32527	25.778
18.88553	20.88173	36.46926	11.84173	0	30.8384	21.1636	26.353	27.36367	25.85713
20.27887	21.63727	37.44447	12.17807	0	33.54733	21.20873	27.108	27.4266	25.99733
20.34713	21.75913	37.47847	12.38533	0	33.7866	21.33393	27.2026	27.78233	26.67433
21.2272	22.74553	37.5318	12.5738	0	33.84413	21.41193	27.24053	27.83953	26.82607
21.28407	25.73513	37.6454	12.63353	0	33.894	21.46273	27.30667	28.93053	27.375
21.36093	25.81833	38.16053	12.70127	0	34.08173	21.5246	27.37367	30.25433	27.43153
21.4062	25.919	38.22513	13.17487	0	34.149	21.62333	27.4694	31.30467	27.51233
22.29607	26.23853	38.28233	13.4336	0	36.1748	21.68753	29.31007	31.4354	32.55467
22.631	26.3266	38.33433	13.46693	0	37.24933	21.7448	29.4684	35.11827	33.493
23.5134	26.73873	38.5022	13.52247	0	38.26107	21.83387	29.56873	35.41673	34.15747
23.55287	27.3976	39.314	14.23793	0	39.61447	21.90167	29.9214	35.56007	34.22833
23.59327	27.54373	39.4812	14.54013	0	0	21.996	30.04993	35.73594	34.35087
23.6456	27.70447	39.74953	14.66593	0	0	22.44913	30.14913	36.69933	34.63973
23.72193	27.7616	0	15.25113	0	0	22.54347	30.199	36.90133	34.70573
23.86993	27.81433	0	15.4226	0	0	22.82767	30.23827	36.95213	35.30873
24.02313	27.8406	0	15.62807	0	0	22.90313	30.31393	37.023	35.36027
24.06373	27.96347	0	16.00547	0	0	22.999	30.5142	37.52514	35.40787
24.1358	28.69367	0	16.10107	0	0	23.0724	30.59613	37.64133	35.46867
24.1896	28.781	0	16.20987	0	0	23.14333	30.70873	37.738	35.52293
24.23847	28.89613	0	24.66847	0	0	23.18373	31.44853	37.92993	35.58007
24.28013	30.11387	0	24.73793	0	0	23.3074	31.96013	37.98587	35.88387
24.34673	30.85167	0	27.4866	0	0	23.3996	32.1662	38.04773	35.9082
24.40647	32.4108	0	27.63193	0	0	23.46587	32.22647	38.1792	35.9678
24.45673	32.4586	0	27.6788	0	0	23.62253	32.2834	38.5232	36.44373
24.51773	32.52293	0	27.7782	0	0	23.7186	32.53247	38.84687	36.58453
24.5504	32.6138	0	27.8514	0	0	24.35247	32.75387	38.9426	36.63093
24.68393	32.7766	0	28.2022	0	0	24.53993	33.68333	0	36.6594
24.96053	33.76	0	28.26187	0	0	24.64547	33.72033	0	36.83647
25.03447	33.81213	0	28.9238	0	0	28.8422	33.90067	0	36.97693
25.18733	33.89107	0	29.21427	0	0	30.6084	34.4218	0	37.02893
25.36833	33.98227	0	29.76	0	0	30.74013	34.45587	0	37.16153
25.48387	34.47967	0	29.9048	0	0	31.62587	34.52247	0	37.50953
25.64613	34.53373	0	31.52793	0	0	31.76587	35.26873	0	37.98527
25.69407	34.83033	0	34.13187	0	0	32.354	35.71053	0	38.06687
25.80827	34.87653	0	34.19013	0	0	33.96613	35.93473	0	38.10767
25.9624	34.88474	0	34.508	0	0	35.7482	36.057	0	38.32573
26.03247	34.92227	0	37.07773	0	0	35.89013	36.4164	0	39.10047
26.68933	34.97167	0	37.1738	0	0	35.96373	36.67947	0	0
26.8718	35.01107	0	37.94287	0	0	36.60933	36.6984	0	0
30.14427	35.03827	0	38.04907	0	0	36.70693	36.8858	0	0
30.21533	35.11934	0	38.1242	0	0	0	38.02047	0	0
31.162	35.21127	0	0	0	0	0	38.58527	0	0
31.27067	35.5006	0	0	0	0	0	38.66813	0	0
31.571	35.61033	0	0	0	0	0	38.7866	0	0
32.93187	35.74586	0	0	0	0	0	39.8452	0	0
32.98587	35.93353	0	0	0	0	0	0	0	0
33.042	36.16047	0	0	0	0	0	0	0	0
34.0734	36.63187	0	0	0	0	0	0	0	0
34.12793	36.6878	0	0	0	0	0	0	0	0
34.87573	36.77094	0	0	0	0	0	0	0	0
35.74747	37.95887	0	0	0	0	0	0	0	0
35.8604	38.00253	0	0	0	0	0	0	0	0
37.62853	38.0584	0	0	0	0	0	0	0	0
37.69613	38.22073	0	0	0	0	0	0	0	0
37.86493	39.1258	0	0	0	0	0	0	0	0
38.11993	39.2198	0	0	0	0	0	0	0	0
