# Supplementary material for: Neural manifolds for odor-driven innate and acquired appetitive preferences
Source: Nat Commun. 2023 Aug 5;14:4719. doi: 10.1038/s41467-023-40443-2 (PMC10404252; doi:10.1038/s41467-023-40443-2)
Supplement: Supplementary file 4 — Source Data [file 41467_2023_40443_MOESM4_ESM.zip › Figure2/2019626/ch12_15/text/euc_C11.txt]

0.1418667	0.2796667	0.1606	0.4064	0.1546667	0.2485333	0.3037333	0.3263333	0.4771333	0.6676667
1.3472	0.3112	0.3909333	0.9512666	1.239267	0.2988667	0.6548667	1.251067	1.125733	0.7775334
1.378667	0.3856	1.0996	1.2078	1.291	0.4861333	0.7047333	1.393267	1.307867	0.8661333
1.584467	0.8749334	1.192133	2.8648	1.328733	0.7509333	0.7361333	1.441933	2.2176	1.701733
1.625533	1.155267	1.5404	2.931067	1.487267	1.083933	0.9293333	1.504333	2.464133	1.756533
2.523133	1.194933	1.6058	3.018667	1.747267	1.226667	1.181267	2.537533	2.573	1.848933
2.583	1.328267	2.583067	3.256	1.844467	1.271733	1.291867	2.803867	2.602267	2.867533
2.635733	2.455133	2.6476	3.343467	2.474267	1.309467	1.495067	3.281267	2.701867	3.6726
3.754333	2.6848	2.7306	3.4328	2.524067	1.371733	2.181333	3.366533	2.908933	3.7624
3.912	2.8028	2.884467	3.909467	2.637267	1.5206	2.538733	4.0878	2.9694	4.408733
4.153133	3.006867	3.610333	4.170067	2.711267	1.603533	2.6104	4.566867	3.0466	4.816333
4.191867	3.522733	4.230467	5.405133	2.833067	1.830933	2.6682	4.619	3.293	4.833066
4.834	3.7742	4.345133	5.541667	3.055733	2.023533	3.552733	4.686733	3.4128	5.022467
5.0092	3.943333	4.508067	5.594	3.547267	2.539133	3.617667	5.028934	3.867133	5.139733
5.7312	4.056533	4.804533	5.6704	3.982267	2.665867	4.135334	5.3422	4.2574	5.6254
5.996467	4.508	5.498933	5.718867	4.585134	2.8274	4.811733	5.4226	4.4864	5.948333
6.103	4.930067	5.829933	6.0702	4.891333	3.097067	4.886533	5.839733	5.697533	6.1034
6.4764	5.6706	6.136933	6.4808	5.005333	3.104733	4.901134	5.885733	5.9194	6.2742
6.5952	6.069667	6.357666	6.517933	5.6502	3.950867	5.170467	5.908467	6.053933	6.5466
6.805533	6.479333	6.5358	6.575533	6.327267	4.136933	5.7354	5.919933	6.194267	6.931467
7.081333	6.6136	6.6402	6.6228	6.738533	4.406067	5.912333	5.9944	6.2938	7.016133
7.411733	7.644667	7.182133	6.802933	7.078533	4.580133	5.9436	6.128533	6.512533	7.094067
8.033334	8.026466	7.5078	8.317333	7.170733	4.697533	6.047733	7.166067	6.583267	7.456733
8.1576	8.1564	7.7714	8.359734	7.2538	4.857267	6.217	7.203866	6.661267	7.510933
8.572066	9.231733	8.4652	8.553133	7.325267	4.926267	6.862333	7.610267	6.706533	7.8196
8.8438	9.278133	8.922334	8.716066	7.823467	5.523467	7.0338	8.0348	7.236667	7.837
9.5062	9.363667	9.0002	9.266467	8.2518	6.324133	7.092333	8.081734	7.483267	7.8766
9.735733	9.501333	9.069333	9.486267	9.114067	6.8342	7.1118	8.428467	7.6576	8.420667
10.00233	10.661	9.83	9.877267	9.1964	6.975733	7.182333	8.505867	9.118733	8.454467
10.42	11.85067	10.00813	10.21267	9.829333	7.452667	7.503667	8.546467	9.3146	8.495934
10.8242	12.0748	11.96987	11.86487	10.10527	7.5588	7.552667	8.6762	9.966866	9.096467
10.90807	12.31827	12.08007	13.2626	10.15047	7.71	8.318933	8.933534	10.3276	9.140067
11.68427	12.3836	13.88887	14.41207	10.32347	7.812867	9.057667	9.048933	11.39987	9.165667
11.744	12.52347	14.7258	14.43287	11.07033	8.823667	9.428933	9.0862	11.58247	9.259133
11.82847	13.4112	15.04113	14.59633	11.8124	8.887533	9.546133	9.125466	13.7814	10.65727
14.4208	13.84907	15.3984	14.7772	12.51453	9.254066	10.0032	10.17407	14.1606	10.71207
14.49813	13.86333	15.53227	15.3006	13.5398	9.3392	10.2904	11.5782	14.63707	10.8914
14.54353	14.09133	15.67947	15.32507	14.3814	9.455067	10.38287	11.7206	15.05473	10.93913
15.05833	14.92207	15.77133	15.36073	15.3478	11.51913	10.46853	11.764	15.136	11.02293
15.228	14.97913	16.227	15.41487	15.4104	12.76673	10.47427	12.2408	15.4234	11.20093
15.78853	15.04113	16.3324	15.51667	15.44973	12.96473	11.4968	13.2598	15.57667	11.294
15.92473	15.4498	16.43813	15.6334	15.61173	15.49473	11.888	13.3202	15.73873	11.3266
15.94387	15.7752	16.72427	15.81507	15.6684	15.62707	11.96387	13.33547	16.20593	13.67073
16.16027	16.1656	16.7758	16.07167	16.11	15.79333	12.39073	13.40713	16.5146	14.00047
16.41887	16.30007	16.83833	16.86247	16.22933	16.04307	12.48353	14.79353	16.7696	14.02527
16.6224	16.49227	17.21293	17.4238	16.61193	16.36313	14.032	14.8986	16.98193	14.6404
16.8692	16.6474	17.45207	17.46067	16.84487	16.50073	15.1818	14.97453	17.3926	14.9476
17.07353	17.13553	17.58233	17.55453	17.18407	16.85993	15.23673	15.028	17.45133	15.15087
17.2094	17.22313	18.04053	18.19333	17.385	16.966	15.5898	15.03947	17.55627	15.20073
17.2946	17.74427	18.12653	18.22793	17.6218	16.9808	15.7104	15.08127	17.8884	15.23453
17.47647	17.916	18.25193	18.51593	17.75773	17.00693	15.95307	15.16233	18.2538	15.56667
18.064	18.3892	18.3038	18.71353	17.98307	17.07853	16.1166	15.98473	18.5798	15.61513
18.63667	18.41767	18.5428	19.01687	18.24853	17.13527	16.2602	16.056	19.1448	16.11533
18.6858	20.03533	18.6508	19.09473	18.323	17.3118	16.5316	16.1332	19.3202	16.15473
18.70767	20.12233	18.6832	19.59787	18.40567	17.367	16.68673	16.1702	19.39613	16.2946
19.58107	20.9476	18.93967	19.7484	19.2402	17.3722	17.08253	16.3254	19.5146	16.3698
20.76607	21.0144	19.47267	20.043	19.3286	17.40927	17.3636	16.57827	19.63493	16.41113
20.8432	21.13467	19.55627	20.78227	19.36693	17.54493	17.45713	16.72753	20.5372	16.45947
21.4274	21.22273	19.63987	21.85067	19.44213	17.66467	17.52	16.89773	20.76613	16.57287
22.65007	21.26187	19.8438	21.94693	19.5246	18.2988	17.63993	17.03147	20.89553	17.53627
22.71673	21.766	19.98267	22.16407	19.57967	18.33613	17.81367	17.27107	20.96467	17.61267
22.9906	22.0836	20.25387	22.18373	20.306	18.42833	17.87907	18.50553	21.33967	18.06053
23.0836	22.2558	20.31267	22.44013	20.7538	18.72347	18.0084	18.61767	21.79227	18.67653
23.18847	22.44	20.36887	22.72893	20.82053	18.83713	18.3922	19.18867	22.281	18.7428
23.2338	22.55893	20.45867	22.87513	21.25767	19.982	18.63447	19.50207	22.49793	18.7698
23.5888	23.04587	20.77833	23.00927	22.14707	20.02853	18.70513	20.10813	23.00993	18.8166
24.3092	23.23067	22.531	23.66553	22.19607	20.08193	19.5164	21.06567	23.0764	18.8534
24.54647	23.48387	22.71927	23.85693	22.28393	20.2684	19.65267	21.146	23.3024	18.97513
24.6266	23.8498	22.8312	23.9452	22.43953	20.3952	19.80447	21.4022	23.796	19.1374
25.51747	24.37833	22.93827	24.0484	22.7118	20.9152	19.92413	21.41913	24.08387	19.3314
25.5414	24.44007	23.01287	24.2442	22.84273	21.58953	20.11513	21.8088	24.27533	19.57107
25.62807	25.2818	23.11453	24.95833	23.61593	21.6204	20.24253	21.99833	24.322	19.63
25.83693	25.45293	23.42833	25.10773	24.07013	21.79293	20.64547	22.01427	25.6392	19.6742
26.25973	25.64293	23.69	25.20793	24.696	22.43367	20.7118	22.10333	25.774	19.79327
26.50067	26.0584	23.74707	25.32453	24.86047	22.87747	20.9312	22.2222	25.79093	19.87293
27.80273	26.1524	24.38173	25.63367	25.3506	23.00187	21.0594	22.3298	26.73867	20.02493
27.85227	26.38727	25.0598	26.85927	25.571	23.7252	21.1112	22.59987	26.7972	20.23093
27.901	27.1288	25.2558	26.88907	25.90953	23.7414	21.19153	22.76627	26.8024	20.71707
27.99227	27.58607	26.1376	27.0794	26.12107	24.2004	21.24333	22.9152	27.09947	21.88447
28.089	27.646	26.37207	27.31267	26.41773	24.23793	22.16153	23.01553	27.19713	22.43987
28.24013	27.8648	26.48027	27.34853	26.52627	24.3198	22.20133	23.124	27.23067	23.709
29.7826	28.3002	26.93447	27.44873	26.64347	24.43827	23.41647	23.21813	28.23133	24.14127
29.88867	28.34027	27.10167	27.47793	27.34313	24.8402	23.477	23.26633	28.31213	24.18967
30.5848	28.3982	27.32507	29.0438	27.36733	24.95267	23.6504	23.53007	28.40127	24.24807
30.872	28.5012	27.4198	29.28307	27.39307	25.2144	23.73273	23.611	28.4602	24.55133
31.46587	28.59627	27.57547	29.54133	27.46447	25.36087	24.3366	24.38453	28.68753	24.78527
31.62093	29.32847	27.754	29.6914	27.5122	25.98407	25.17387	24.4376	28.77873	24.86613
31.96693	29.47907	28.23633	30.68893	27.53493	26.02967	25.50693	24.9838	29.1154	25.036
32.45053	31.468	28.75853	30.87773	27.5892	26.11387	25.57807	25.40147	29.21273	25.26327
32.9014	31.51493	29.0454	30.92807	27.7894	26.1552	25.98407	25.72913	29.41107	25.34607
32.96213	31.55313	29.12527	31.531	28.27893	26.57327	26.111	25.8068	29.53013	25.5634
33.23113	31.6824	30.08767	31.58327	28.32713	26.74833	26.9862	25.9742	29.65567	26.2114
33.32113	32.29807	30.13313	31.62513	28.7548	27.27873	27.46447	26.33893	29.7408	26.6498
33.67967	32.37513	31.91087	33.10447	28.77293	27.77753	27.58147	26.50173	29.78373	26.706
33.73553	32.76733	32.0402	33.13773	28.79787	28.07353	27.7676	26.94033	29.834	26.75653
33.86873	33.1442	32.72427	33.1858	29.08767	28.32047	27.94453	27.08407	29.96573	26.929
34.12953	33.41547	33.114	33.47273	29.12007	29.473	28.15367	27.13633	31.03593	27.81687
34.45887	34.21887	33.13953	33.97833	29.14587	29.57507	28.22993	27.47653	31.09787	28.43527
35.57	34.30253	33.67247	34.00313	29.1986	29.66607	28.83773	27.5288	31.227	28.43907
35.7078	35.20993	33.79927	34.5314	29.5282	29.67313	28.85187	27.7052	31.29373	28.5046
35.7634	35.25433	34.28473	34.57173	29.59447	29.881	28.92987	27.72427	32.2928	28.56347
36.05913	35.44207	34.66993	34.67513	29.86693	30.18767	29.1616	27.82647	32.3946	29.24373
36.51307	36.28633	34.813	35.0616	30.35853	30.20567	29.5582	27.90207	32.69693	29.75567
36.73013	37.3058	35.0198	35.34633	31.0596	30.46093	29.85327	27.94947	32.75167	29.83387
36.81873	38.0812	35.33567	35.40014	31.1156	30.5168	30.2216	28.004	32.82813	29.9662
37.61127	38.14527	35.50927	36.38707	31.22587	31.03767	30.57567	28.06047	33.09307	30.33633
38.03354	38.19867	35.56347	36.61593	31.26933	31.55687	30.78013	28.445	33.34313	30.63747
38.6212	38.6242	35.7772	36.7074	31.31187	31.6922	31.52807	28.5706	33.47233	30.79713
38.81293	38.70167	36.3262	36.902	31.58627	32.05833	31.9998	28.61567	33.54207	31.0328
39.07587	38.86273	36.7298	36.92693	31.91413	32.78587	32.2638	28.68907	33.68413	31.0376
39.72233	38.95927	36.8606	36.9524	32.62407	33.0138	32.32507	28.81013	33.85033	31.77047
0	39.02693	37.15133	37.4474	33.34493	33.05647	32.39993	29.08673	34.52327	32.25027
0	39.0858	37.36887	37.7284	33.5482	33.11613	32.7268	29.1364	34.763	32.509
0	39.52753	37.4142	38.1688	34.43893	33.26627	32.9768	29.26393	34.79607	32.5796
0	39.6028	37.59133	38.20513	34.50927	33.38113	33.13113	29.3078	34.8254	33.30113
0	39.79427	37.66987	38.93293	34.7912	33.55227	33.80687	30.19767	34.97833	33.73953
0	0	38.2286	39.31033	36.22673	33.78373	34.02627	30.2438	35.04913	33.80007
0	0	38.80313	39.39227	36.27227	33.81187	35.2528	30.38927	35.1384	34.79587
0	0	38.94067	39.50227	36.30253	33.89813	35.83853	30.4092	35.61507	34.83853
0	0	39.17827	39.54833	36.39007	34.1634	36.0326	30.99347	35.6594	34.88447
0	0	39.80787	39.9468	36.97393	34.2014	36.15587	31.08427	35.6896	34.94887
0	0	39.87653	0	37.0388	34.28173	36.29633	31.11373	35.768	35.00566
0	0	39.97707	0	37.08653	34.84807	36.58833	31.82247	36.26773	35.04413
0	0	0	0	37.18	34.91307	36.97393	32.19687	36.33893	35.133
0	0	0	0	37.5054	35.307	37.08147	32.5866	36.4796	35.231
0	0	0	0	37.84426	35.39594	37.124	32.647	36.54653	35.2686
0	0	0	0	38.0974	35.71667	37.18193	32.69827	36.76473	35.32747
0	0	0	0	38.2048	35.91007	37.50473	32.73967	36.9708	35.53753
0	0	0	0	38.35333	36.18513	39.92553	32.98594	37.18447	35.70413
0	0	0	0	38.43787	36.24427	0	33.10193	37.62587	36.56507
0	0	0	0	38.88054	36.2776	0	33.34053	37.80727	36.91327
0	0	0	0	39.03853	37.22427	0	33.39247	37.86073	37.26933
0	0	0	0	39.24533	37.48633	0	33.51353	37.90173	37.30033
0	0	0	0	39.41873	37.7908	0	34.03067	38.0852	37.3652
0	0	0	0	39.47773	37.8496	0	34.06433	38.23827	38.83813
0	0	0	0	39.77327	38.0586	0	34.14034	38.28447	38.89153
0	0	0	0	0	38.2304	0	34.22167	38.34433	38.95687
0	0	0	0	0	38.37366	0	34.47827	39.20307	39.39893
0	0	0	0	0	38.75913	0	34.56053	39.38287	0
0	0	0	0	0	38.85147	0	34.62634	39.503	0
0	0	0	0	0	38.969	0	34.9416	39.5502	0
0	0	0	0	0	39.00993	0	35.5594	39.597	0
0	0	0	0	0	39.1754	0	35.58893	39.63194	0
0	0	0	0	0	0	0	35.64967	39.83253	0
0	0	0	0	0	0	0	35.9794	0	0
0	0	0	0	0	0	0	37.34687	0	0
0	0	0	0	0	0	0	37.62673	0	0
0	0	0	0	0	0	0	38.01847	0	0
0	0	0	0	0	0	0	38.1638	0	0
0	0	0	0	0	0	0	38.2404	0	0
0	0	0	0	0	0	0	38.47173	0	0
0	0	0	0	0	0	0	38.7222	0	0
0	0	0	0	0	0	0	39.61654	0	0
0	0	0	0	0	0	0	39.75927	0	0
