# Supplementary material for: Neural manifolds for odor-driven innate and acquired appetitive preferences
Source: Nat Commun. 2023 Aug 5;14:4719. doi: 10.1038/s41467-023-40443-2 (PMC10404252; doi:10.1038/s41467-023-40443-2)
Supplement: Supplementary file 4 — Source Data [file 41467_2023_40443_MOESM4_ESM.zip › Figure2/2019626/ch12_15/text/two_oct_C15.txt]

0.2013333	0.5692	1.607267	0.08846667	0.4666	0.3438667	5.863	0.1150667	1.6186	0.4440667
0.8588667	3.105533	3.298467	0.1222667	5.183267	0.4188	15.44813	0.2955333	1.665333	3.675933
4.729267	3.442	3.4982	0.1616667	8.170934	0.5251333	16.44807	0.5510666	1.801067	4.192934
14.61153	3.486933	4.355933	0.1946667	8.316334	0.5588	17.6776	0.6738667	4.091866	4.7042
14.68347	4.292733	5.137733	0.2242667	8.872334	0.6346	22.5368	0.726	4.126333	4.781267
14.73773	4.4068	5.419867	0.2551333	15.28533	2.8158	24.6176	0.9152667	4.1586	7.6674
14.79473	4.452867	5.807066	0.3044	18.3496	3.271733	24.68353	5.034934	4.750267	7.742067
14.83533	4.543334	6.107467	0.3917333	19.8482	3.325733	24.7486	5.1352	5.156533	7.7892
14.84287	6.215	6.244534	0.4310667	19.9318	3.477533	24.8446	5.264266	5.6138	8.0608
14.9138	7.711467	7.798467	1.431867	20.65207	4.557333	26.33347	9.506	5.666934	9.006267
31.64973	17.052	7.8982	1.503267	23.1108	5.791266	29.3008	10.19427	5.7692	9.6142
33.93427	18.324	8.9508	1.53	23.20047	8.981934	30.74233	10.2524	5.846066	9.804533
35.13474	19.79033	9.261066	1.574667	24.57387	9.3636	30.79467	19.1428	6.3728	17.96607
36.4508	20.97193	14.9012	1.610133	24.61587	9.602933	30.89753	20.17507	7.3522	19.68693
36.5106	24.77607	17.649	1.648333	25.4742	13.0104	30.9544	22.47787	7.575133	19.7384
37.23433	25.2116	18.97033	2.326867	25.59893	15.26027	31.4372	22.5542	7.677467	19.77527
38.3008	25.33747	20.26407	2.394267	27.01773	22.8836	31.5436	22.61787	7.845733	20.37907
39.77433	26.39347	21.4284	2.452733	27.20213	23.244	31.59667	22.93693	9.499733	20.79613
0	30.66127	27.08847	2.571733	28.098	23.78787	31.65373	23.55173	10.28493	20.83547
0	30.69387	27.4848	3.8972	29.81613	24.26253	33.24866	23.58513	20.21153	20.8732
0	30.7318	28.76873	4.657133	29.84893	25.02673	33.33853	23.65633	20.69033	22.2804
0	31.22573	30.6764	5.994133	30.45873	25.0632	35.0292	24.02867	20.77913	22.38267
0	33.11293	31.9102	6.023067	31.67867	25.15787	35.76567	24.24367	21.52333	22.94547
0	33.2198	33.44307	6.856333	31.8408	25.1998	36.42413	24.28633	21.614	23.01893
0	36.5184	33.4854	7.309866	32.3798	25.35847	36.6874	24.33033	21.64053	23.6288
0	39.40014	33.55073	20.42493	32.46793	25.73487	36.86973	24.41167	21.6852	23.664
0	39.45813	35.9272	21.28627	32.53527	26.0396	37.4842	25.56433	21.72673	23.69993
0	39.57307	36.2182	22.49293	32.747	28.55187	37.565	25.7846	21.82327	23.74013
0	0	37.99866	22.59687	33.06953	28.64687	37.6644	26.44413	23.68533	23.8586
0	0	39.5958	22.697	33.40854	28.6554	39.17753	26.9248	23.74293	23.99113
0	0	0	24.1068	33.4938	29.51473	39.2178	26.9784	23.7936	24.23167
0	0	0	24.16107	33.54093	29.58733	0	27.32027	24.4548	27.54873
0	0	0	24.38433	34.48886	29.6742	0	27.376	25.89073	28.15733
0	0	0	26.509	34.59873	32.36347	0	27.422	26.0062	28.25213
0	0	0	26.6062	0	32.41287	0	27.4702	26.0858	30.69453
0	0	0	26.70733	0	33.20833	0	27.53987	27.04393	30.77813
0	0	0	26.8178	0	34.8582	0	33.0012	27.3378	30.92793
0	0	0	27.6454	0	36.25667	0	33.85814	27.47747	31.92433
0	0	0	28.78773	0	36.40953	0	36.4358	27.60027	32.00473
0	0	0	29.42867	0	37.89673	0	36.48606	27.6876	32.5044
0	0	0	30.8648	0	38.07407	0	39.68927	27.83627	32.5752
0	0	0	31.05773	0	38.18413	0	0	27.9444	32.6412
0	0	0	34.26033	0	38.37527	0	0	28.36873	32.8246
0	0	0	35.0016	0	38.78607	0	0	28.58347	34.98034
0	0	0	35.41947	0	39.8226	0	0	28.94927	38.44593
0	0	0	35.72813	0	39.88773	0	0	29.0282	38.5616
0	0	0	35.77374	0	39.9206	0	0	30.1272	38.93653
0	0	0	35.8026	0	39.95613	0	0	30.29693	38.9804
0	0	0	35.8682	0	39.991	0	0	30.37593	39.0444
0	0	0	36.09347	0	0	0	0	31.41733	39.17067
0	0	0	36.254	0	0	0	0	31.58507	39.27193
0	0	0	36.39853	0	0	0	0	31.65713	0
0	0	0	36.48353	0	0	0	0	31.86567	0
0	0	0	37.04767	0	0	0	0	32.09767	0
0	0	0	37.1506	0	0	0	0	32.18107	0
0	0	0	0	0	0	0	0	33.7702	0
0	0	0	0	0	0	0	0	34.42927	0
0	0	0	0	0	0	0	0	34.50593	0
0	0	0	0	0	0	0	0	34.54627	0
0	0	0	0	0	0	0	0	34.9392	0
0	0	0	0	0	0	0	0	35.2986	0
0	0	0	0	0	0	0	0	35.41707	0
0	0	0	0	0	0	0	0	38.4224	0
0	0	0	0	0	0	0	0	38.473	0
0	0	0	0	0	0	0	0	38.59213	0
0	0	0	0	0	0	0	0	39.9292	0
