# Supplementary material for: Neural manifolds for odor-driven innate and acquired appetitive preferences
Source: Nat Commun. 2023 Aug 5;14:4719. doi: 10.1038/s41467-023-40443-2 (PMC10404252; doi:10.1038/s41467-023-40443-2)
Supplement: Supplementary file 4 — Source Data [file 41467_2023_40443_MOESM4_ESM.zip › Figure2/2019626/ch12_15/text/apin_C14.txt]

1.978267	0.03093333	0.3753333	1.678533	3.084333	0.04073333	1.578467	0.06693333	0.04233333	2.530333
3.397133	0.3866	1.0998	1.897467	3.1984	1.5124	1.7028	5.986067	2.496133	6.7362
3.447533	1.1156	1.403467	1.9984	3.398333	4.484533	2.310533	8.3718	2.873	7.1792
3.488467	1.4006	1.6876	2.0734	3.7646	5.805333	3.827467	9.6006	2.974933	7.389733
3.529867	1.6846	1.743267	2.255733	4.0218	7.254	3.881533	11.95267	3.572	11.02587
3.614467	1.746867	1.863733	3.889733	4.263667	7.804533	6.928333	12.52907	3.6784	14.86327
6.318867	1.893867	3.042267	3.935133	6.0934	8.2436	8.932134	13.72007	7.645	14.91227
6.416533	2.848733	3.127667	4.107133	7.054467	8.361	11.54247	14.64007	8.212934	15.01893
8.479934	2.8884	5.215333	4.8692	9.2178	8.532066	11.6072	14.93567	10.021	15.36387
8.5676	2.978933	5.242333	5.013333	13.45533	8.623734	11.63713	15.10347	10.08013	15.4036
8.6336	4.281133	6.284067	6.046933	13.99013	8.713266	13.89733	15.679	10.4452	15.49593
8.729733	5.807066	7.409934	6.209667	14.61933	8.757334	14.13093	16.17927	13.52173	16.73813
9.0072	5.8576	7.505466	6.5988	14.74527	9.101467	14.31	16.2318	13.78293	16.88973
9.091333	6.8562	7.964667	6.968867	14.8884	9.156	18.72027	20.17127	15.4726	16.9438
9.257733	6.982467	8.215533	7.144	14.932	9.288134	19.43513	20.2434	15.54307	17.23593
9.547733	7.4376	8.401334	10.96893	15.302	10.6806	20.35247	20.24747	16.19313	17.2918
11.6444	7.967667	10.66967	14.15587	15.38607	10.77253	23.90327	21.3572	16.20107	17.35053
12.1184	9.3062	11.90647	14.23493	16.31813	11.25167	25.5318	25.21307	16.2874	19.62927
13.061	9.444	13.89173	14.28727	16.44447	11.3756	26.03053	26.0298	16.92633	19.936
13.0982	9.7218	13.9666	14.47907	17.1312	13.4116	26.12933	30.85	17.1622	19.99027
14.46413	11.52167	14.7442	14.75247	19.2476	14.23967	26.9798	30.98613	17.22673	21.4286
14.53007	11.629	14.8572	14.84133	19.39	15.12253	30.2322	33.64133	17.3028	22.4426
15.5774	12.887	15.09867	15.41873	20.06193	15.494	30.33947	37.0222	17.65253	23.13633
16.16247	13.0664	15.39527	15.6434	20.27073	15.9408	30.62433	38.76207	17.71827	23.1868
16.25093	13.15793	17.19667	15.815	20.39273	16.38027	31.982	38.8066	18.69813	23.22433
16.3392	14.33113	17.2572	17.11473	22.07447	16.3996	32.10406	38.88733	18.8662	23.4052
16.41973	15.36287	17.29007	17.8866	22.16147	16.5344	34.7208	39.43533	18.92687	23.4722
19.36173	16.01447	17.37147	18.92947	22.34587	16.88607	38.1138	0	19.02467	23.55947
19.4244	17.29327	19.6802	19.20647	25.1424	16.9866	38.18587	0	19.12427	25.63707
19.64273	18.07413	19.76153	20.31107	25.55593	19.42853	38.23507	0	19.80447	27.09147
24.75093	18.68353	20.12487	20.3682	28.23	21.24667	38.32727	0	19.89047	27.15393
24.986	18.89447	25.15453	20.40827	28.57347	21.27733	39.19527	0	20.57207	27.30007
28.2568	19.74647	25.3636	20.47973	31.56527	21.3292	39.27173	0	22.04913	29.33847
28.30007	19.94213	26.114	22.11287	33.11753	21.3708	39.3504	0	22.19547	30.76433
28.32747	20.575	27.52173	22.36807	34.94993	21.42247	39.96373	0	24.29307	33.45693
28.3642	23.0828	28.08867	23.69227	35.04267	21.59947	0	0	24.9612	33.5328
29.38653	24.30233	28.55493	23.74527	36.76	21.8672	0	0	25.03327	33.5832
29.45113	25.35433	29.5184	23.8	36.9054	23.162	0	0	25.1718	33.647
30.12173	25.5356	30.02633	24.17387	39.25227	23.24393	0	0	26.84307	33.742
31.0196	26.40633	30.861	24.23093	39.7216	23.3236	0	0	27.571	39.62113
34.94487	27.5068	30.90607	24.29747	39.99147	23.49827	0	0	35.9872	39.7222
35.14454	27.59287	31.16087	25.16967	0	24.73533	0	0	36.05253	0
35.32067	27.70767	32.3512	30.77233	0	25.98613	0	0	36.62327	0
35.6622	29.64013	33.17747	30.89887	0	26.1838	0	0	38.17833	0
35.71607	32.18673	33.2454	30.9412	0	26.25513	0	0	0	0
36.09047	32.4252	33.317	30.9988	0	26.91967	0	0	0	0
38.4836	32.56793	33.378	31.08267	0	27.36053	0	0	0	0
38.53647	37.63633	33.43513	31.9214	0	28.4388	0	0	0	0
38.58267	38.6164	33.56067	32.01133	0	28.9376	0	0	0	0
0	0	33.65213	32.10707	0	29.02513	0	0	0	0
0	0	33.8862	32.2672	0	29.24373	0	0	0	0
0	0	35.99907	34.3684	0	35.69227	0	0	0	0
0	0	36.72247	34.46	0	39.51433	0	0	0	0
0	0	37.0706	34.5418	0	0	0	0	0	0
0	0	37.10993	34.60347	0	0	0	0	0	0
0	0	37.14207	36.70533	0	0	0	0	0	0
0	0	37.1722	36.7886	0	0	0	0	0	0
0	0	37.262	36.82973	0	0	0	0	0	0
0	0	38.37053	0	0	0	0	0	0	0
0	0	39.1846	0	0	0	0	0	0	0
0	0	39.28113	0	0	0	0	0	0	0
