# Supplementary material for: Neural manifolds for odor-driven innate and acquired appetitive preferences
Source: Nat Commun. 2023 Aug 5;14:4719. doi: 10.1038/s41467-023-40443-2 (PMC10404252; doi:10.1038/s41467-023-40443-2)
Supplement: Supplementary file 4 — Source Data [file 41467_2023_40443_MOESM4_ESM.zip › Figure2/2019626/ch12_15/text/iaa_C13.txt]

0.1128	0.1295333	0.1218667	0.04	0.08886667	0.1179333	0.1672667	0.6440667	0.07426666	0.7411333
0.5099334	0.7056	0.1916	0.06333333	0.2768667	0.1604	0.4324	0.6858	0.7398	0.9564667
0.5748	0.8322667	0.288	0.9715334	0.4022667	0.408	0.4618667	0.7363333	0.9551333	1.1782
0.6345333	0.8992667	0.3046667	1.251067	1.0186	0.6277333	0.5246	0.8249334	1.176867	1.2826
0.6958	1.048133	0.3457333	1.375133	1.145133	0.6604	0.6399333	0.9171333	1.281267	1.663267
0.7630666	1.4986	0.3876	1.3796	1.186267	0.6714666	1.263533	0.9708	1.661933	1.693267
0.8621333	1.691533	0.7392667	1.459267	1.254333	0.7234	1.329533	1.0828	1.691933	1.7432
1.332667	1.763133	0.7916667	1.543933	1.271067	1.010667	1.442133	1.128933	1.741867	1.837867
1.394867	1.828333	0.8629333	1.766667	1.339733	1.096933	1.4954	1.145133	1.836533	1.996533
1.407	1.9338	0.9854	1.903467	1.371267	1.1504	1.581533	1.372667	1.9952	2.2446
1.448333	1.980867	1.118133	1.9868	1.412133	1.491733	1.6722	1.974667	2.243267	2.427467
1.507467	2.2	1.223533	2.231733	1.464467	1.601067	1.803333	2.233267	2.426133	2.474
1.530067	2.2804	1.624267	2.241333	1.551067	1.615867	2.364067	2.543267	2.472667	2.491133
1.5444	2.732867	1.772333	2.429333	1.9136	1.690333	2.887067	2.564133	2.4898	2.628733
1.557067	2.888267	1.8692	2.579533	1.958533	1.772067	2.947733	2.616667	2.6274	2.7274
1.708467	2.979467	1.927333	2.831133	2.411867	1.852867	3.039933	2.9864	2.726067	2.7668
2.600667	3.116867	2.101333	2.921467	2.800867	1.897	3.1254	3.076867	2.765467	2.832933
2.635333	3.1216	2.8048	2.928067	2.895733	1.939867	3.1964	3.199333	2.8316	2.873133
2.822933	3.2262	2.836933	2.9652	3.1348	1.974267	3.476267	3.3374	2.8718	2.942733
2.921667	3.3372	3.0114	3.1084	3.463533	2.347133	3.617067	3.4486	2.9414	3.0006
2.9698	3.510733	3.2302	3.753867	3.502733	2.386333	3.927533	3.5082	2.999267	3.137467
3.043	3.5448	3.345533	4.347267	3.5688	2.486733	4.168533	3.547667	3.136133	3.179
3.399067	3.579333	3.3588	4.464533	3.6234	3.231533	4.378733	3.670867	3.177667	3.244
3.471067	3.6432	3.460733	4.7594	3.663333	3.309733	4.383333	3.832067	3.242667	3.290933
3.522933	3.896467	3.473667	5.229333	3.6988	3.398333	4.387466	3.908333	3.2896	3.346267
3.616667	3.936733	4.363333	5.2772	3.840733	3.611467	4.612867	3.9664	3.344933	3.354667
4.245733	4.063	4.410333	5.428534	4.045333	3.7978	4.696933	4.086267	3.353333	4.212667
5.0932	4.2772	4.422733	5.5294	4.430666	3.902267	5.129867	5.291266	4.211333	4.542267
5.179867	4.436067	4.520267	5.759	5.089533	4.161067	5.721066	5.377267	4.540933	4.858467
5.2412	4.497133	4.609467	6.072733	5.412333	4.1642	5.850467	5.5516	4.857133	5.035533
5.353734	4.596334	4.7182	6.2642	5.429266	4.217867	5.899066	5.8908	5.0342	5.184134
5.384733	5.031667	4.9266	6.314533	5.4684	4.379734	6.161933	5.918933	5.1828	5.263533
5.439734	5.280133	5.176067	6.323667	5.5458	4.3824	6.335467	6.009	5.2622	5.356867
5.512933	5.5896	5.284067	6.409534	5.6588	4.514467	6.5768	6.061133	5.548267	5.5496
5.604133	5.829733	5.459533	6.4882	5.908134	4.619534	6.884267	6.0976	5.719467	5.7208
5.692067	6.5808	5.501333	6.538533	5.973933	4.825933	8.161067	6.238867	5.8934	5.790867
5.7452	6.631733	5.5416	6.586267	5.9828	4.8834	8.271267	6.244267	5.9506	5.894733
5.766	6.688	5.611733	6.708467	6.1144	4.959533	8.3908	6.277867	6.035	5.951933
5.805467	6.724267	5.742333	7.0508	6.1882	4.9712	8.484333	6.301667	6.058533	6.036334
5.883067	6.7792	5.829134	7.8874	6.243933	5.107	8.745466	6.4758	6.104133	6.059866
5.938066	7.151733	6.168733	8.0098	6.336333	5.186666	9.396733	6.5736	6.180666	6.105467
6.114933	7.252067	6.5574	8.4686	7.102	5.337934	9.5358	6.630533	6.184933	6.182
6.1666	7.327267	6.667733	8.529266	7.1692	5.439133	9.581467	6.7198	6.240067	6.186267
6.221867	7.4066	6.955667	8.562667	7.318733	5.5064	9.8542	7.0124	6.298666	6.2414
6.2748	7.431467	7.228	8.604466	7.3958	5.5876	10.09453	7.149867	6.517933	6.3
6.299267	7.7882	7.382867	8.644267	7.830733	6.043	10.21153	7.293533	6.580266	6.519267
6.843067	7.906333	7.527933	8.703267	7.940866	6.1496	10.3736	7.405467	6.593534	6.5816
6.916733	7.976	7.763667	8.7442	7.966667	6.3656	10.38027	7.844867	6.6382	6.594867
6.919867	8.32	8.0486	8.801333	8.153067	6.567733	10.90427	7.902067	6.663067	6.639534
6.924133	8.3414	8.0702	8.838734	8.263933	6.866667	10.981	8.005466	6.740067	6.6644
6.983	8.3668	8.116667	8.916734	8.417666	7.060266	11.02987	8.106733	6.886	6.7414
7.752533	8.423333	8.1908	9.006866	8.553866	7.119	11.67427	8.172466	6.9058	6.887333
7.785533	8.5598	8.551933	9.160533	8.626467	7.181334	12.24853	8.241867	6.997733	6.907133
7.827867	9.074	8.822	9.873667	8.6606	7.270267	12.64027	8.474334	7.117933	6.999067
7.865867	9.110467	8.868333	10.03367	8.759666	7.640067	13.07273	8.549133	7.173267	7.119267
7.9264	9.177667	8.894667	10.14507	8.888467	8.009467	13.15527	8.6208	7.265533	7.1746
8.243466	9.646533	9.133	10.33427	8.895133	8.056133	13.4252	8.774533	7.402867	7.266867
8.3856	9.6652	9.554867	10.9498	9.007667	8.105066	13.4664	8.915	7.471667	7.4042
8.445267	9.884067	9.607067	11.23833	9.017467	8.167467	13.63693	8.922334	7.5342	7.473
8.6598	9.927934	10.106	11.32993	10.16547	8.431133	13.97947	9.207	7.6514	7.535533
8.9838	10.22927	10.23053	11.6678	10.23353	8.455934	14.146	9.322333	7.707133	7.652733
9.658067	10.72267	10.2576	12.58193	10.2384	8.5008	14.30613	9.7538	7.787467	7.708467
9.7974	10.74233	10.2982	12.7946	10.2632	8.5504	14.39207	9.790667	8.8878	7.7888
9.833333	10.95547	10.3198	12.96827	10.3556	8.6126	14.83127	9.830867	9.310734	8.889133
9.894267	11.20327	10.3228	13.20427	10.3798	8.9134	15.11707	9.9338	9.415466	9.312067
9.9178	11.61887	10.6378	13.453	10.5398	8.964334	15.3478	9.9808	9.4984	9.347934
10.13633	11.90713	10.7992	13.93947	10.736	9.503933	15.5126	10.0362	9.574866	9.4168
10.19047	11.91647	11.69233	14.00967	10.779	9.863934	15.57753	10.0926	9.739067	9.499733
10.2806	12.05733	11.699	14.12427	11.025	10.09587	15.6626	10.2102	9.803	9.5762
10.30233	12.23333	12.19507	14.30853	11.2528	10.13353	15.6794	10.2534	9.8356	9.7404
10.3112	12.61627	12.50473	14.5222	11.52593	10.21573	15.9246	10.3614	9.8584	9.804334
10.328	12.66893	12.74887	14.59547	11.66393	10.7948	16.01473	10.7446	9.9096	9.836933
10.351	12.85013	13.31053	14.60507	11.94653	10.87673	16.07033	10.799	10.0508	9.859734
10.3542	13.91853	13.4108	14.6662	12.0482	10.93813	16.16633	11.24553	10.29973	9.910933
10.83513	14.10047	13.54693	15.3618	12.0558	10.9904	16.7024	11.948	10.94487	10.05213
11.0188	14.3602	13.96613	15.48733	12.12673	11.39447	16.70587	12.62373	10.99913	10.30107
11.066	14.3896	14.1768	15.59947	12.32927	11.46087	16.7656	12.7868	12.65953	10.9462
11.16307	14.9118	14.37293	15.6832	12.76613	12.2766	17.2034	12.8736	12.7834	11.00047
11.49667	15.27087	14.61027	15.90207	12.93687	12.30153	17.32113	12.94993	13.33113	12.66087
11.69887	15.59733	15.26247	16.25687	13.1448	12.35993	17.4078	12.9626	14.00387	12.78473
12.0376	15.67653	15.33153	16.51607	13.3104	12.9008	17.45853	13.19047	14.32813	13.33247
12.6562	15.93387	15.33507	16.89413	13.4976	13.093	17.54087	13.61913	14.45287	14.0052
12.9062	16.05807	15.6548	16.94513	13.95347	13.33573	17.6086	13.83133	15.23333	14.32947
13.00133	16.16007	15.95767	17.0278	13.9694	13.3836	17.67767	14.01267	16.3846	14.4542
13.04687	16.23613	16.08867	17.1832	14.1014	13.5618	17.72893	14.4424	16.4494	15.23467
13.07647	16.39753	16.1834	17.50847	14.29173	13.62467	17.7838	14.4488	16.4774	16.38593
13.37587	16.48387	16.4998	17.93887	14.76033	13.86407	17.85107	16.13027	16.52013	16.45073
13.58993	16.68327	16.54353	18.0176	14.94207	14.01927	18.18567	16.27007	16.52347	16.47873
13.69547	16.69133	16.72213	18.12367	15.88573	14.06073	18.36527	16.34627	16.61867	16.52147
14.0066	16.79667	16.7706	18.18233	15.9506	14.52853	18.42687	16.5132	16.71053	16.5248
14.29413	16.887	16.8306	18.24527	16.71933	14.55027	18.58747	16.67	16.7496	16.62
14.49427	17.2016	17.0926	18.3646	16.78527	14.62	18.75147	16.79793	16.95527	16.71187
14.5616	17.2746	17.20913	18.3892	16.9926	14.6656	18.7692	16.86973	17.07833	16.75093
14.6196	17.36	17.2892	18.44433	17.04587	15.2742	18.97393	17.1482	17.1672	16.9566
14.6974	17.42087	17.33627	18.45387	17.12507	15.53613	19.06933	17.21107	17.23933	17.07967
15.11267	17.47267	17.38307	18.54033	17.2518	15.72893	19.12527	17.25727	17.31287	17.16853
15.12133	17.55413	17.50827	18.59967	17.39227	15.7472	19.19493	17.39733	17.33867	17.24067
15.69347	17.78653	17.54713	18.68047	17.40853	15.86313	19.2882	17.45293	17.418	17.3142
16.16013	18.09987	17.95073	18.76227	17.48453	16.15107	19.4514	17.52007	17.65313	17.34
16.2618	18.15353	18.0466	18.88927	17.552	16.63713	19.519	17.57947	17.69247	17.41933
16.31813	18.24427	18.1548	19.23927	17.72153	16.82293	19.55787	17.65207	17.7072	17.65447
16.336	18.3862	18.24287	19.29887	17.81693	16.92213	19.7328	17.79573	17.74987	17.6938
16.3964	18.43687	18.38967	19.3832	17.94353	16.972	19.822	18.097	18.07653	17.70853
16.4498	18.551	18.46753	19.4512	18.00187	17.022	20.04853	18.1594	18.1636	17.7512
16.58733	18.59447	18.63307	19.54907	18.13927	17.11827	20.17007	18.29233	18.5832	18.07787
16.64313	18.69873	18.7882	19.6402	18.4808	17.12207	20.2212	18.2956	18.6694	18.16493
16.77193	18.73733	18.85227	19.7292	18.53173	17.21587	20.3462	18.334	18.741	18.58453
16.83287	18.77393	18.914	19.99367	18.60833	17.3826	20.35573	18.39353	18.7894	18.67073
16.93687	18.83953	18.94093	20.02647	18.8644	17.71207	20.5528	18.4852	18.8378	18.74233
17.18007	18.9154	19.019	20.03807	18.97513	18.01653	20.68513	18.55327	18.88293	18.79073
17.228	19.03607	19.0764	20.08733	19.15233	18.28507	20.89887	18.57	18.99	18.83913
17.3076	19.11493	19.21047	20.15147	19.34367	18.56253	21.25213	18.61947	19.32107	18.88427
17.34933	19.1302	19.2734	20.32753	19.4564	18.64313	21.26067	18.6712	19.42553	18.91707
17.52427	19.2192	19.38487	20.79533	19.75627	18.76147	21.51887	18.76153	19.46967	18.99133
17.54693	19.28027	19.71847	21.11913	19.8206	18.99967	21.54113	18.861	19.70173	19.3224
17.59547	19.33413	19.9198	21.15747	19.86233	19.09913	21.61293	18.89827	19.7622	19.42687
17.65127	19.40533	20.1222	21.543	20.23473	19.16287	22.18313	18.99347	20.11447	19.471
17.71687	19.4446	20.1706	21.68967	20.31493	19.24893	22.24167	19.04747	20.27553	19.70307
17.75333	19.62193	20.28987	22.0084	20.4	19.28833	22.30447	19.09047	20.3684	19.76353
17.84747	19.93447	20.49653	22.03413	20.4414	19.36147	22.36527	19.19053	20.37887	20.1158
18.03767	20.0498	20.54293	22.39087	20.49987	19.4148	22.4098	19.259	20.56607	20.27687
18.2578	20.10747	20.6562	22.4094	20.59093	19.49333	22.56673	19.3088	20.71673	20.36973
18.26587	20.13827	21.00093	22.44587	20.72773	19.5516	22.86227	19.3408	20.7848	20.3802
18.39207	20.17167	21.05513	22.4946	20.77233	19.65047	22.9224	19.4138	20.87647	20.5674
18.4888	20.30007	21.39667	22.55247	20.90033	20.01493	23.154	20.094	20.937	20.71807
18.4922	20.42647	21.439	22.71333	21.30827	20.032	23.32273	20.18467	20.99127	20.78613
18.49773	20.51153	21.4706	22.77593	21.37613	20.07787	23.8	21.31467	21.111	20.8778
18.61793	20.6924	21.5038	22.83427	21.62947	20.35473	23.8784	21.54493	21.18627	20.93833
18.69587	20.74393	21.57413	22.98287	21.82487	20.38573	23.915	21.62693	21.24993	20.9926
18.73367	20.83773	21.59287	22.98887	21.8994	20.42113	23.9802	21.6646	21.2988	21.11233
18.83727	20.84533	21.67353	23.08353	21.98627	20.4778	24.03513	21.7086	21.9106	21.1876
18.95933	20.9164	21.72907	24.071	22.033	20.8728	24.21933	21.82013	22.034	21.25127
19.0392	21.0036	21.79493	24.16167	22.2402	20.94713	24.22787	21.82507	22.07673	21.30013
19.10587	21.06567	21.9146	24.19507	22.31773	21.10433	24.3018	21.83207	22.1192	21.91193
19.25007	21.13167	22.21513	24.26147	22.47207	21.162	24.3848	21.85133	22.17227	22.03533
19.25727	21.3788	22.27547	24.61073	22.52153	21.26147	24.48913	21.9174	23.20953	22.07807
19.43707	21.3876	22.4366	25.04887	22.56047	21.29693	24.7968	21.9794	23.55567	22.12053
19.51573	21.42787	22.51873	25.5742	22.65053	21.32987	24.92627	22.27547	23.655	22.1736
19.8186	21.47627	22.52847	25.62867	22.74973	21.36973	24.99133	22.3976	23.67507	23.21087
20.13247	21.58627	22.88213	25.64047	23.13053	21.52347	25.10907	22.67073	23.69287	23.557
20.21253	22.41813	22.94427	25.7946	23.51627	21.80313	25.17447	22.91793	23.74453	23.65633
20.274	22.475	23.01833	25.85687	23.6652	21.91687	25.51247	22.93413	23.7918	23.6764
20.35007	22.71993	23.09373	25.93327	23.7344	22.22327	25.57867	22.98827	23.92207	23.6942
20.398	22.75893	23.42427	25.97787	23.85187	22.39207	25.86953	23.0898	24.0226	23.74587
20.42273	23.1388	23.678	26.33953	23.91367	22.46933	25.9036	23.16453	24.11953	23.79313
20.4328	23.24727	23.7664	26.84867	24.35333	22.82207	25.92187	23.21093	24.15833	24.02393
20.46067	23.326	23.87593	27.13753	24.5452	22.82487	26.08827	23.32873	24.2178	24.12087
20.59467	23.80527	23.88293	27.20167	24.59167	22.97547	26.12593	23.36147	24.27587	24.15967
20.6118	23.86507	23.9206	27.414	24.81787	23.0262	26.21247	23.4318	24.428	24.21913
20.659	23.90273	23.99947	27.50013	24.91573	23.11213	26.24987	23.4992	24.68007	24.2772
20.71293	23.9546	24.0966	27.57807	24.95713	23.15733	26.283	23.54167	24.7604	24.42933
20.76353	24.01573	24.13073	27.62293	25.00753	23.16127	26.2888	23.5898	24.82573	24.636
20.81467	24.10773	24.93387	27.63693	25.28947	23.20727	26.45653	23.8132	24.83767	24.6814
20.85513	24.35233	24.96047	27.74987	25.5072	23.31953	26.4882	23.90547	25.16087	24.76173
20.86707	24.59193	25.08647	27.82193	25.5348	23.40693	26.52253	24.3268	25.4586	24.82707
21.00953	24.6518	25.17347	27.86947	25.59193	23.54587	26.93493	24.40073	25.56767	24.839
21.2946	24.721	25.23313	28.0594	25.67993	23.55713	26.94687	25.1222	25.58193	25.1622
21.35533	24.9786	25.51887	28.1136	25.85287	23.63987	26.99587	25.25827	25.69367	25.45993
21.40567	25.04333	25.572	28.17907	26.1686	23.8326	27.04333	25.30987	25.7692	25.569
21.49887	25.11413	25.6208	28.24347	26.2802	24.00667	27.04753	25.57427	25.82727	25.58327
21.57447	25.17547	25.659	28.27913	26.34273	24.17007	27.09927	25.678	25.9066	25.695
21.6628	25.28053	25.71193	28.44413	26.38593	24.7676	27.13973	26.19433	25.95933	25.77053
21.7448	25.3526	25.78493	29.21027	26.5088	24.96387	27.1452	26.26947	26.2228	25.8286
21.76133	25.38613	25.82187	29.45093	26.5258	25.0396	27.338	26.72887	26.6296	25.90793
21.85253	25.506	25.8802	29.7872	26.76867	25.1658	27.43353	26.95227	26.71773	25.96067
21.9618	25.5538	25.98693	29.87933	26.77793	25.66673	27.63167	27.008	26.86207	26.22413
22.0452	25.65193	26.05273	29.93247	26.81487	25.75613	28.53753	27.28153	27.0392	26.63093
22.09713	26.0632	26.12533	30.01073	26.91713	25.79387	28.57293	27.28613	27.2706	26.71907
22.13107	26.19733	26.1418	30.04207	27.29747	25.8288	28.66027	27.38553	27.3388	27.04053
22.19807	26.22427	26.30373	30.186	27.34507	26.218	28.7076	27.7402	27.51547	27.27193
22.24493	26.63253	26.36973	30.25767	27.59507	26.22407	28.77167	28.17747	27.69847	27.34013
22.2894	26.70247	26.51393	30.2972	27.9634	26.28853	29.02747	28.3026	27.7054	27.5168
22.77373	26.75173	27.13293	30.30187	28.02473	26.4254	29.06907	28.64813	28.24747	27.6998
22.7946	26.7846	27.21333	30.39827	28.06853	26.53813	29.13527	28.74787	28.3644	27.70673
22.863	26.96347	27.30173	30.45947	28.112	26.5604	29.17927	28.8388	28.36953	28.2488
23.00853	27.01793	27.47453	31.0062	28.1178	26.65573	29.3456	28.96693	28.46873	28.36573
23.10047	27.29773	27.51573	31.65533	28.47507	26.7072	29.4464	29.06067	28.807	28.37087
23.14747	27.42387	27.7884	32.19193	28.6646	26.76607	29.532	29.06533	28.8756	28.47007
23.233	27.57013	27.9514	32.6734	28.76833	26.78553	30.62707	29.1192	28.94887	28.80833
23.4432	27.77953	27.96993	32.8598	28.8282	26.8726	30.9746	29.26273	29.04947	28.87693
23.52713	27.87487	28.02873	32.94107	29.0076	27.37327	31.01713	29.30253	29.23153	28.9502
23.6454	28.16833	28.13353	33.03973	29.13287	27.42033	31.081	29.34	29.5168	29.0508
23.74073	28.2302	28.42793	33.0684	29.45653	27.49173	31.26807	29.46127	29.63067	29.23287
23.86993	28.29547	28.87873	33.0996	29.66247	27.5736	31.42753	29.5558	29.8224	29.51813
23.93307	28.50987	29.00353	33.23307	29.78507	27.92433	31.4644	29.64967	30.06207	29.632
24.15093	28.83647	29.1902	33.33627	30.22467	27.97113	31.5028	29.65467	30.08767	29.82373
24.19847	29.13313	29.2278	33.63027	30.63567	28.47673	31.53927	29.6758	30.0906	30.0634
24.26553	29.2208	29.28713	33.64473	30.96427	28.599	31.576	29.698	30.132	30.089
24.37827	29.75367	29.35793	33.74073	31.14433	28.657	31.6714	29.72433	30.41913	30.09193
24.4258	29.95953	29.3936	33.8272	31.17153	28.96393	31.74433	29.75153	30.51693	30.13333
24.43027	30.0018	29.4754	33.91333	31.2012	29.03633	31.81193	29.96433	30.65087	30.42047
24.48687	30.1298	29.54187	34.574	31.54087	29.0756	31.85373	30.0464	30.66153	30.51827
24.6326	30.4244	29.695	34.6202	31.64073	29.51613	31.8718	30.499	30.985	30.6522
25.31647	30.81953	29.82967	34.9854	31.7122	29.6096	31.9958	30.56533	31.19387	30.66287
25.3882	30.9492	29.91467	35.09833	31.96773	29.783	32.05907	30.74467	31.60453	30.8668
25.4694	31.07027	29.99707	35.17873	32.21587	29.8412	32.29933	30.80973	31.86187	30.98633
25.53693	31.40447	30.04747	35.28693	32.44073	29.89473	32.378	30.99713	32.65767	31.1952
25.62107	31.81327	30.3146	35.33	32.498	30.13233	32.4304	31.0524	33.3898	31.60587
25.68707	31.8638	31.1492	35.45807	32.51767	30.24187	32.5162	31.08547	33.48947	31.8632
25.7006	32.08133	31.21973	35.50706	32.79413	30.70627	32.73793	31.61927	33.56847	33.39113
25.83827	32.18773	31.30373	35.58927	32.94147	30.895	33.2812	31.7816	33.71653	33.4908
26.17987	32.26093	31.62907	35.6594	33.2774	31.29747	33.5072	31.83893	33.795	33.5698
26.51733	32.66153	31.7886	35.76453	33.8624	31.56107	33.57847	32.07147	34.36487	33.71786
26.576	32.6906	31.80413	35.85993	33.9942	31.64113	33.6014	32.1824	34.40207	33.79633
26.9458	32.9086	31.84647	36.96727	34.14253	32.43153	33.66733	32.54813	34.54893	34.3662
26.99113	33.4406	31.94367	37.614	34.198	32.5538	33.92827	33.1514	34.65113	34.4034
27.13953	33.68153	32.08993	37.83327	34.4336	32.64853	34.05973	33.23953	35.1482	34.55027
27.2252	34.0262	32.25253	37.85966	34.50834	32.811	34.1294	33.30893	35.20527	34.65247
27.30353	34.28833	32.3068	37.926	34.8036	32.93033	34.6974	33.4946	35.29967	35.14953
27.33853	34.4312	32.957	37.9868	35.0132	33.0022	34.7638	33.93533	35.3594	35.2066
27.5858	34.52767	33.10367	38.15753	35.6822	33.0056	35.0468	34.009	35.56233	35.301
27.69213	34.58187	33.19513	38.594	35.9284	33.1034	35.89454	34.07767	35.93733	35.36073
27.78807	34.91273	33.30393	38.6752	36.00293	33.1112	35.9368	34.29467	36.0126	35.56367
27.8336	35.02047	33.484	38.75607	36.1804	33.21253	36.0106	35.27427	36.192	35.93867
27.9706	35.08093	33.53647	38.79753	36.47353	33.27767	36.09667	35.3706	36.30047	36.01394
28.07007	35.15227	33.58093	38.83573	36.95513	33.32387	36.27353	35.49787	36.45667	36.15887
28.47273	35.37447	33.67007	38.87907	37.19273	33.46747	36.6174	35.62967	36.54473	36.19333
28.74567	35.4276	33.78813	38.91413	37.26347	33.66087	36.6978	35.70253	36.5748	36.3018
28.78607	35.5434	33.8244	38.96727	37.3168	33.77794	36.77453	35.84273	36.6276	36.458
28.79293	35.68887	33.87827	39.2288	37.68733	33.91267	36.99207	36.012	36.97133	36.54607
28.87647	36.13553	34.06353	39.29287	37.87893	34.08573	37.20373	36.12133	37.0244	36.57613
28.93753	36.43207	34.17427	39.82973	38.1658	34.84833	37.73727	36.25527	37.17687	36.62893
29.21373	36.48427	34.99393	39.8754	38.23207	35.21613	37.794	36.3242	37.29913	36.97267
29.40647	36.724	35.28447	39.8872	38.2348	35.62933	37.84973	36.47953	37.35727	37.02573
30.0248	36.8882	35.3838	39.92607	38.55333	35.86887	38.29913	36.5166	37.518	37.1782
30.08053	36.91953	35.43573	39.9854	38.58713	35.96027	38.4226	36.54347	37.60027	37.30047
30.14933	36.97713	35.52747	0	38.6254	36.26633	39.24887	36.56427	37.62013	37.3586
30.23053	37.02253	35.566	0	38.7554	36.74367	39.42433	36.5814	37.6342	37.51933
30.3074	37.1038	35.60207	0	39.09213	36.89827	39.61893	36.6188	37.78993	37.6016
30.3552	37.46287	35.67507	0	39.10273	36.97486	39.76493	36.69333	37.8932	37.62147
30.96053	38.09973	35.71667	0	39.34827	37.0964	39.8392	36.8236	38.1402	37.63553
31.05087	38.5048	35.78447	0	39.74773	37.17233	0	36.97573	38.30513	37.79127
31.0744	38.57693	35.8496	0	39.79433	37.42313	0	37.05993	38.37793	37.89454
31.18747	38.68273	35.95413	0	39.8246	38.0302	0	37.2222	38.50247	38.14153
31.43933	38.77413	36.14107	0	39.9192	38.2286	0	37.31307	38.5586	38.30647
32.02787	38.8182	36.20133	0	39.97647	38.27187	0	37.73753	38.69433	38.37926
32.09373	38.86007	36.223	0	0	38.32007	0	38.40913	38.80827	38.5038
32.3086	38.92053	37.3882	0	0	38.39353	0	38.56187	38.86127	38.55993
32.36433	39.1164	37.5878	0	0	38.44413	0	38.75767	38.95113	38.69567
32.57027	39.40353	38.03074	0	0	38.57807	0	39.02627	39.08087	38.8096
32.6946	39.50753	38.22066	0	0	38.70253	0	39.3584	39.18307	38.8626
32.71533	39.70513	38.46	0	0	39.0666	0	39.54413	39.22193	38.95247
33.00313	39.877	38.56867	0	0	39.7874	0	39.5528	39.29693	39.0822
33.02067	39.93927	38.5844	0	0	39.97367	0	39.77367	39.33813	39.1844
33.06427	39.979	38.6426	0	0	0	0	39.9412	39.85674	39.22327
33.1584	0	38.7176	0	0	0	0	0	39.973	39.29827
33.614	0	38.978	0	0	0	0	0	0	39.33947
33.79707	0	39.47853	0	0	0	0	0	0	39.62153
33.9722	0	39.58327	0	0	0	0	0	0	39.85807
34.13247	0	39.5964	0	0	0	0	0	0	39.97433
34.56107	0	39.66247	0	0	0	0	0	0	0
34.59773	0	0	0	0	0	0	0	0	0
34.64993	0	0	0	0	0	0	0	0	0
34.67167	0	0	0	0	0	0	0	0	0
34.81733	0	0	0	0	0	0	0	0	0
35.14867	0	0	0	0	0	0	0	0	0
35.19673	0	0	0	0	0	0	0	0	0
35.25006	0	0	0	0	0	0	0	0	0
35.35973	0	0	0	0	0	0	0	0	0
35.6782	0	0	0	0	0	0	0	0	0
36.07247	0	0	0	0	0	0	0	0	0
36.09733	0	0	0	0	0	0	0	0	0
36.12513	0	0	0	0	0	0	0	0	0
36.24327	0	0	0	0	0	0	0	0	0
36.34967	0	0	0	0	0	0	0	0	0
37.24273	0	0	0	0	0	0	0	0	0
37.54687	0	0	0	0	0	0	0	0	0
37.72413	0	0	0	0	0	0	0	0	0
37.95287	0	0	0	0	0	0	0	0	0
38.13093	0	0	0	0	0	0	0	0	0
38.399	0	0	0	0	0	0	0	0	0
38.4046	0	0	0	0	0	0	0	0	0
38.464	0	0	0	0	0	0	0	0	0
38.54447	0	0	0	0	0	0	0	0	0
38.65273	0	0	0	0	0	0	0	0	0
38.68433	0	0	0	0	0	0	0	0	0
38.7476	0	0	0	0	0	0	0	0	0
39.95287	0	0	0	0	0	0	0	0	0
