# Supplementary material for: Neural manifolds for odor-driven innate and acquired appetitive preferences
Source: Nat Commun. 2023 Aug 5;14:4719. doi: 10.1038/s41467-023-40443-2 (PMC10404252; doi:10.1038/s41467-023-40443-2)
Supplement: Supplementary file 4 — Source Data [file 41467_2023_40443_MOESM4_ESM.zip › Figure2/2019626/ch12_15/text/hxa_C11.txt]

0.1027333	0.04553333	0.3496667	0.7447333	0.02206667	0.1516667	0.02866667	0.1532	0.1249333	0.053
0.4262	0.2478	0.9861333	0.7899333	0.4439333	0.1791333	0.03473333	0.1853333	0.1546667	0.1566
1.236467	0.3422	1.0358	0.9246	0.4936	0.2708667	0.0888	0.2139333	0.2652667	0.2347333
1.826867	0.3803333	1.151467	1.019667	0.5689333	0.321	0.1108	0.2551333	0.4372667	0.3088667
2.470267	0.3996667	1.230933	1.106933	0.6158	0.3509333	0.2006	0.2914667	0.4874	0.341
2.534333	0.4221333	1.299	1.152733	0.6525334	1.367667	0.4567333	0.3628667	0.7019333	0.346
2.7576	0.4708	1.540467	1.190867	0.7790667	1.376267	0.6572667	0.408	0.892	0.3946667
2.834	0.5192667	1.7752	1.229467	0.8950667	1.4034	0.8137333	0.6394	0.9756666	0.4534
3.4102	0.542	1.803133	1.996067	0.9705333	1.6178	0.9356667	0.6804	1.061333	0.4991333
3.4676	1.114533	1.8178	2.074333	1.069667	1.691933	1.112733	0.8375334	1.865	0.5659333
3.942667	1.654667	2.0746	2.2584	1.156	1.8176	1.135333	0.8457333	2.002267	0.7087333
4.777267	1.682333	2.2968	2.392133	1.286467	1.897133	1.212867	0.8756	2.099867	0.9566
5.354267	1.6922	2.436	2.432533	1.891933	1.953933	1.5242	1.007933	2.131267	1.338067
5.917467	1.9782	2.577933	2.5162	1.942667	2.036	1.601533	1.061733	2.175733	1.380733
6.0774	2.492933	2.642333	2.533667	2.041733	2.231533	1.772	1.109133	2.226133	1.413867
6.297867	2.951733	2.698333	2.601133	2.055733	2.253333	2.2298	1.1942	2.259133	1.9386
6.4298	3.084467	2.846933	2.962467	2.117733	2.7442	2.277133	1.504933	2.262733	2.137533
6.458066	3.087533	3.537667	3.0788	2.205333	2.843	2.34	1.6	2.317267	2.410267
6.790067	3.1652	3.794333	3.217267	2.247133	3.031667	2.348533	1.621667	2.3682	2.5228
6.860466	3.319067	4.616	3.403667	2.267333	3.245533	2.391933	1.691333	2.591267	3.3128
6.987333	3.3626	4.8234	3.5352	2.3056	3.3728	2.623	2.254267	2.700067	3.4014
7.2032	3.4582	4.8922	4.181467	2.335667	3.836267	2.7442	2.4338	2.750133	3.414133
7.402534	3.526133	4.961067	4.3066	2.373067	3.918733	2.979133	2.5166	3.174667	3.4184
7.415	3.535867	4.969533	4.354133	2.457867	4.245667	3.123133	2.966533	3.344467	4.106867
7.4822	3.628133	4.972533	4.447267	2.544933	4.3782	3.1872	3.029133	3.6376	4.260867
7.5478	3.871467	4.9938	4.683133	2.990067	4.691667	3.238533	3.095667	3.6552	4.3514
7.555666	4.254467	5.050667	4.744267	3.227	4.715	3.272067	3.102533	3.715667	4.506134
7.5764	4.394134	5.585333	4.8262	3.2388	4.770867	3.307067	3.580133	3.788533	4.601067
7.763	4.401933	6.215466	5.1786	3.2728	4.790534	3.7948	3.758933	3.877133	4.6346
7.870533	4.4542	6.312467	5.587667	3.732267	4.8096	4.055333	4.056267	4.127	4.691933
7.908134	4.5232	6.699	6.2496	3.7666	4.816	4.062667	4.854733	4.2208	4.705934
7.990867	4.7602	7.007933	6.278467	3.812933	4.832867	4.106067	4.9172	4.4992	4.765
8.0666	4.7826	7.046867	6.282467	3.8942	4.865733	4.134267	5.016267	4.561733	4.911667
8.078067	4.796333	7.0628	6.3068	3.9332	4.933667	4.297534	5.019733	4.630933	4.9626
8.2564	4.848667	7.097867	6.3466	3.970533	4.959733	4.386267	5.5202	4.7336	5.304867
8.359467	4.9852	7.1646	6.387333	3.9742	4.994267	4.509533	5.597667	4.8764	5.7184
8.422667	5.1976	7.5636	6.449467	4.043467	5.0816	4.745733	5.6942	4.9168	5.749067
8.582933	5.217933	7.636467	6.525933	4.083467	5.182867	4.9032	6.2882	5.331666	5.9092
8.7956	5.354333	7.697866	6.613467	4.1396	5.407933	4.9608	6.513267	5.577734	5.973
8.8084	5.528266	7.744133	6.674667	4.2144	5.469867	5.038267	6.601267	5.626867	6.0034
8.853267	5.590133	7.770733	6.737333	4.243733	5.505533	5.159534	6.6354	5.702466	6.479333
9.042	6.172333	7.811067	6.7474	4.279	5.818733	5.413067	6.7876	5.787467	6.787867
9.139867	6.327867	7.889333	6.7744	4.3182	5.932933	5.5102	6.8264	5.818733	6.8256
9.2686	6.419133	7.971867	6.890733	4.467867	6.173733	5.955	6.909333	5.848333	6.976867
9.5248	6.473467	8.736533	7.009267	4.504667	6.187467	5.9952	7.089	5.883934	7.250134
9.7718	6.512866	9.2116	7.082133	5.092733	6.353267	6.035533	7.140333	5.918067	7.321933
10.0308	6.759933	9.2574	7.0852	5.367533	6.688133	6.0796	7.177933	5.96	7.536067
10.09567	6.995266	9.328867	7.2416	5.4252	6.730267	6.423333	7.226467	6.012533	7.749133
10.45953	7.070333	9.4978	7.333267	5.462867	7.0104	6.512466	7.232666	6.017066	7.890133
10.46413	7.162867	9.663333	7.3698	5.500533	7.0812	7.2214	7.2946	6.0394	8.238267
12.1556	7.341467	10.142	7.489067	5.686267	7.176	7.344467	7.335	6.115133	8.832666
12.54847	7.419267	10.29747	7.4998	5.750467	7.254533	7.354733	7.3438	6.178933	9.276134
13.05787	7.851333	10.4332	8.103867	5.818933	7.291266	7.477933	7.396533	6.273267	9.374333
14.85827	7.8972	10.4902	8.3404	5.821933	7.321133	7.5428	7.455867	6.326933	9.466133
15.33187	8.6902	14.66993	8.422	5.934533	7.336467	7.693333	7.798	6.497867	9.904266
15.46647	8.721066	14.85173	8.637667	6.152867	7.376933	7.800333	7.991	6.704134	10.0284
15.6516	8.8234	15.0266	8.705133	6.215933	7.4272	7.899066	8.683133	6.769134	10.12753
15.88773	8.834333	15.11887	8.731	6.2564	7.4872	7.994933	8.720734	6.9612	10.15373
15.9834	9.039933	15.19893	8.7554	6.3426	7.5518	8.038934	9.1116	7.345067	10.17813
16.0258	9.129733	15.25807	8.855066	6.484933	7.587266	8.565534	9.227734	7.367333	10.20293
16.8238	9.1932	15.30407	8.937134	6.65	7.622	8.672867	9.360333	7.3988	11.9188
17.23807	9.246667	15.46127	8.969867	6.9108	7.668067	8.797334	9.5822	7.570533	13.59813
17.59007	9.2944	15.6462	9.0248	7.215133	7.785867	8.811334	9.655267	7.635267	14.1368
18.2752	9.3848	16.05893	9.094334	7.331666	8.005733	8.879467	9.902333	7.956333	14.8596
18.41587	9.499333	16.27867	9.1776	7.423	8.048266	8.899533	9.9208	8.025534	15.116
18.5334	9.605333	16.5692	9.909667	7.580467	8.086267	9.011666	10.15433	8.089	15.38293
18.5984	9.644067	16.8928	9.957733	7.8038	8.812333	9.081	10.57627	8.1726	15.41867
18.7784	9.654667	17.19353	9.9632	7.874467	9.236934	9.7032	10.65653	8.2388	15.4514
18.94413	9.6672	17.33033	10.0924	7.9624	9.305467	9.747133	14.74073	8.244933	15.53173
18.95127	10.03147	17.49293	10.24647	8.065	9.358533	9.828934	14.99347	8.258734	15.55967
19.2702	10.05953	17.5334	10.3028	8.1466	9.629467	9.841933	15.15507	8.320666	15.66147
19.40333	10.10693	17.62527	10.6308	8.158533	9.694933	9.979333	15.59673	8.359667	15.69407
19.47013	10.14813	17.88847	10.68387	8.194266	9.778733	9.985333	15.907	8.409066	15.8354
19.6046	10.50247	18.06887	11.00153	8.280334	9.937	10.07653	16.22247	8.571134	15.89973
19.75953	10.568	18.18933	11.07773	8.285867	9.984067	10.1202	16.3612	8.786467	15.92873
20.3292	10.88033	18.20933	11.6702	8.403267	10.01787	10.1462	16.67307	9.0088	15.99127
20.89993	11.1828	18.35587	12.2536	8.6242	10.10807	10.23147	16.695	9.321267	16.0012
21.45587	11.26407	18.39587	13.7286	8.7102	10.29213	11.86647	16.71013	9.366667	16.09427
21.526	13.57567	18.45533	14.20047	8.873533	10.6868	11.96167	16.80413	9.567734	16.67273
21.74033	14.70993	18.482	14.68513	8.8852	10.83747	12.69973	17.36213	9.955	17.2906
21.75047	14.9608	18.93073	14.77453	8.9278	15.07873	12.75867	17.52153	10.0556	17.95407
21.78247	14.99213	18.9672	14.82847	8.990334	15.11113	12.90147	17.5408	10.16767	18.0116
21.79733	15.01927	19.0624	14.87447	9.101	15.14967	14.18333	17.71687	10.31487	18.09427
21.8178	15.0312	19.72573	14.91847	9.286667	15.21847	15.30987	17.88107	10.32567	18.17347
21.8698	15.09713	20.14847	14.982	9.41	15.31547	15.51613	17.98467	10.587	18.17767
21.9576	15.199	20.36667	15.3342	9.616333	15.3468	15.72987	18.08047	10.64753	18.34587
22.69653	15.28607	20.61627	15.5048	9.778867	15.47027	15.74373	18.0932	11.93713	18.3494
22.785	15.87007	21.15413	15.52433	9.8298	15.53693	15.80673	18.12	12.00447	18.40373
22.838	15.88827	21.20587	15.9888	10.54453	15.69233	15.91233	18.1312	14.98833	18.43587
23.479	16.71227	21.35727	16.24293	10.71233	16.20767	15.9276	18.21033	15.00127	18.55927
23.66153	16.79207	21.46233	16.5884	12.33187	16.2694	16.21727	18.21733	15.14153	18.63167
23.81753	16.944	21.54367	17.15827	13.28947	16.27287	16.24587	18.31587	15.36553	18.80913
23.97267	17.23673	21.59193	17.33867	14.54053	16.32133	16.25967	18.50547	15.40913	18.86993
24.0398	17.2564	21.63307	17.34293	14.72447	16.359	16.38553	18.51547	15.44073	19.12327
24.34847	17.50113	21.66207	17.37633	14.7584	16.6066	16.43867	18.56893	15.51333	19.575
24.93827	17.63933	21.71147	17.46733	14.7974	16.64793	16.54387	18.72073	15.85227	19.77993
24.97627	18.51513	21.7532	17.4912	14.832	16.6874	16.5996	19.08467	16.4956	19.9766
25.0488	19.223	21.79527	18.073	14.8764	16.9044	16.7838	19.11407	16.64093	20.08313
25.09473	19.39107	21.82707	18.13293	15.0846	16.9412	16.81567	19.937	16.83827	20.1746
25.1616	19.5076	21.8942	18.354	15.5188	17.10447	16.83487	20.11853	16.93073	20.269
25.2976	19.60533	22.4942	18.37847	15.5296	17.11373	17.06227	20.7562	17.27247	20.34247
25.3088	19.68273	22.72827	18.56953	15.95207	17.32253	17.22647	20.835	17.30633	20.36927
25.9236	19.7186	22.80667	18.6806	16.25147	17.3686	17.5416	20.85833	17.34567	20.463
26.41373	19.7484	22.84293	19.0854	16.33887	17.7208	17.67027	20.89393	17.42673	20.51947
26.9348	19.8018	22.8718	19.27787	16.43053	17.82647	17.78133	20.93367	17.5	20.52273
26.96493	19.80447	23.00893	19.33373	16.46873	18.0306	17.88867	20.95153	17.51573	20.5356
27.03127	19.93253	23.02253	19.3616	16.7216	18.11253	18.0484	21.02933	17.56573	20.61347
27.102	20.155	23.17767	19.4982	16.74773	18.36173	18.17627	21.37093	17.56933	20.7474
27.19193	20.20667	23.8186	19.5604	16.7772	18.41533	18.22587	21.38813	17.5936	20.78253
28.67673	20.22473	24.00193	19.6758	16.7968	18.95167	18.2938	22.1306	17.61367	20.81727
28.68367	20.6704	24.05653	19.89267	16.94187	18.979	18.2986	22.18913	17.62873	20.85693
29.89507	20.6956	24.11833	20.12167	17.008	18.98467	18.33713	22.2326	17.639	20.89007
30.58207	20.72927	24.20527	20.29007	17.18953	19.4478	18.37667	22.43493	17.6532	21.06293
30.8408	21.75613	24.24413	20.37087	17.26567	19.47453	18.42633	22.94287	17.703	21.08687
30.91333	21.7858	24.44593	20.46133	17.44993	19.54087	18.5026	23.09327	17.76727	21.11813
30.998	21.86547	24.7994	20.50527	17.92473	19.64133	18.59007	23.40313	18.42773	21.16967
31.11627	21.96593	24.8558	21.0272	17.98453	19.70913	18.74193	23.55293	18.448	21.23193
31.14707	22.07553	24.94727	21.083	18.07893	19.82947	19.07707	23.98513	18.5334	21.3132
31.18813	22.1788	25.20273	21.18247	18.12267	19.8426	19.0848	24.0348	18.85687	21.42347
31.44673	22.213	25.40413	21.23673	18.15187	19.894	19.22027	24.4516	19.01127	21.4828
31.50513	22.27687	25.44227	21.30073	18.24567	20.136	19.23267	24.54667	19.0448	21.52567
31.6646	22.36073	25.54653	21.45333	18.48053	20.23047	19.3896	24.6386	19.0856	21.582
31.97073	22.88547	25.95113	21.55733	18.77253	20.29	20.13153	24.84233	19.1114	21.654
32.1614	23.01033	26.096	21.62293	18.90373	20.5668	20.192	25.24673	19.12647	21.92793
32.27447	23.1582	26.1892	21.682	19.3528	20.65847	20.29873	25.35087	19.661	22.27487
32.2814	23.7884	26.22453	21.82873	19.40767	21.17347	20.53187	25.55147	19.90887	22.5538
32.74567	23.84487	26.26027	22.07027	19.5422	21.38607	20.57147	25.66	19.9622	22.62987
33.0554	23.8982	26.33227	22.1242	19.727	21.7634	20.62313	25.71107	20.102	22.71867
33.11806	24.06273	26.43473	22.15613	19.94127	21.80387	20.8708	25.9556	20.51807	22.7306
33.12907	24.23467	26.467	22.20207	20.06947	22.6192	20.9612	26.11527	20.70667	22.77947
33.33513	24.40573	26.47453	22.3164	20.12067	22.76673	21.0186	26.16767	20.78707	22.94467
33.40613	24.92687	26.4966	22.85607	20.28627	23.04427	21.10233	26.3194	20.9546	23.06347
33.76207	25.1206	26.5242	22.98873	20.5462	23.107	21.1456	26.40767	21.01133	23.12193
33.8292	25.18113	26.9702	23.028	20.5946	23.1304	21.28713	26.4726	21.09673	23.35233
34.2914	25.20953	27.45673	23.214	20.59893	23.16373	21.34093	26.49907	21.20367	23.48887
35.08213	25.49027	27.5214	23.3604	20.6472	23.2014	21.35727	26.51667	21.23847	23.51847
35.09593	25.6052	27.599	23.44693	20.82607	23.23207	21.44547	26.52207	21.30213	23.55127
35.16473	25.6552	27.64667	23.60547	20.90507	23.3164	21.89407	26.564	21.36893	23.64333
35.9484	25.68713	27.744	23.71727	21.15767	23.35647	22.0456	26.5704	21.41113	23.70687
35.98113	26.012	27.77673	23.9086	21.257	23.42073	22.28187	26.99353	21.6306	23.71013
36.03173	26.25327	27.813	24.06073	21.35267	23.4868	22.3746	27.01167	21.67313	24.18373
36.0726	26.26327	27.87987	24.11107	21.54293	23.52293	22.5706	27.06793	21.793	24.80353
36.1212	26.42793	27.98133	24.11447	21.6612	23.561	22.64847	27.3496	22.3562	25.17587
36.40107	26.4608	28.15647	24.15193	22.3572	23.58533	23.1214	27.52013	22.4338	25.18153
36.47307	26.5518	28.1954	24.85253	22.4128	23.75633	23.18667	27.6024	22.56753	25.22287
36.78833	27.04987	28.22187	24.9294	22.56627	24.1134	23.41853	27.68573	22.75753	25.26147
36.83573	27.1332	28.26047	25.17227	23.12733	24.20793	23.53727	27.723	22.79587	25.30393
36.9754	27.18887	28.42087	25.2188	23.25547	24.36067	23.55993	27.77393	22.83613	25.54027
37.205	27.61373	28.7558	25.2632	23.31027	24.55187	23.59273	28.02413	22.91533	25.55267
37.53273	27.86313	28.83167	25.42187	23.33433	24.6078	24.02767	28.18807	22.9832	25.5916
37.92907	28.0604	28.92427	25.42853	23.37727	24.71473	24.1408	28.19	23.01307	25.82727
38.0978	28.46567	29.12693	25.45273	23.5718	25.14127	24.3006	28.298	23.04513	25.86493
38.41073	28.65187	29.17447	25.47467	23.60033	25.21933	24.4002	28.34187	23.3566	25.88713
38.5434	28.73413	29.2696	25.49173	23.63233	25.50013	24.89793	28.34773	23.4108	25.92467
38.6146	28.80307	29.71087	25.554	23.63827	25.61847	24.9278	28.412	23.41993	26.8708
38.62533	28.92693	29.74433	25.5696	23.736	25.673	24.96673	29.14133	23.54867	26.891
38.667	29.003	29.86373	25.58147	23.83053	25.742	24.99907	29.21093	23.5882	26.8954
38.8788	29.2176	29.899	25.6346	23.97013	25.96593	25.127	29.25707	23.61487	26.96413
38.94853	29.24593	29.9534	25.70413	24.011	26.14967	25.26593	29.317	23.66767	27.01393
39.02833	29.40507	29.98387	25.75413	24.04893	26.193	26.0216	29.36367	23.83347	27.0962
39.25967	29.4442	30.07487	25.8148	24.1376	26.2456	26.11253	29.4046	23.92293	27.11327
39.45613	29.48947	30.1092	25.89047	24.22313	26.34413	26.1678	29.4138	24.65373	27.70147
39.794	29.665	30.20367	25.9538	24.23213	26.36733	26.2482	30.08287	24.76007	27.7444
0	29.6906	30.32633	26.4394	24.74607	26.4486	26.4386	30.0996	24.79987	28.20233
0	29.76447	30.55127	26.5224	25.00647	26.50193	26.532	30.12567	24.94387	28.3192
0	29.7926	30.696	26.56407	25.0724	26.60093	26.5692	30.18607	25.15353	28.37547
0	29.85293	30.71667	26.68213	25.1228	26.753	26.61907	30.30933	25.18833	28.42907
0	30.22627	30.7802	26.78633	25.21627	26.86507	26.8184	30.45433	25.25167	28.816
0	30.31067	30.87033	27.22753	25.33487	27.5274	27.05013	30.50093	25.31633	29.0634
0	30.4118	30.89693	27.28933	25.36713	27.5378	28.02507	30.79267	25.3624	29.12147
0	30.47093	31.00487	27.3434	25.54873	27.58353	28.17647	30.86167	25.40593	29.44047
0	30.49753	31.20853	27.40273	25.5816	27.68713	28.58567	31.00033	25.4622	29.496
0	30.81367	31.3648	27.6226	25.62853	27.83527	29.13693	31.02053	25.57867	29.54267
0	31.1352	31.38327	27.63187	25.67113	28.0042	29.19367	31.1732	25.75187	29.72107
0	31.303	31.414	27.85213	25.85713	28.37853	29.2618	31.26073	26.16173	29.87747
0	31.36827	31.48207	28.0492	26.41607	28.4128	29.319	31.62507	26.3254	29.9572
0	31.551	31.5108	28.19673	26.4216	28.606	29.32673	31.84773	26.4036	30.3046
0	31.66447	31.7658	28.3916	26.45	28.67007	29.3686	32.44367	26.58193	30.64667
0	31.78647	31.9044	29.1096	26.50547	28.6754	29.5028	33.19187	27.21993	30.68567
0	31.86267	32.2836	29.29187	26.53987	28.8322	29.7828	33.26807	27.28427	30.70787
0	31.9418	32.40127	29.36533	26.5802	28.97867	30.40493	33.28607	27.32227	30.97933
0	31.99847	32.48013	29.4864	26.8238	29.0276	30.4816	33.3056	27.4668	31.41447
0	32.1278	32.902	29.50327	26.83193	29.3394	30.5316	33.4222	27.49367	31.519
0	32.31547	32.96507	29.5656	26.98233	29.47587	30.85847	33.56013	27.56187	31.90193
0	32.37074	32.99607	29.61973	27.06073	29.63187	30.91867	33.57113	27.56707	32.19493
0	32.5452	33.0152	29.66913	27.6074	29.72987	31.32467	33.66533	27.67853	32.22133
0	32.6582	33.05033	30.17333	27.6778	30.0942	31.59027	33.78573	27.72873	32.53547
0	32.70127	33.0834	30.26273	27.6816	30.1724	31.68773	34.02867	27.98473	32.5884
0	33.7026	33.138	30.47987	27.76667	30.51893	31.83313	34.03633	28.23513	32.63493
0	33.77493	33.29433	30.64787	28.10073	30.5644	31.90333	34.08067	28.382	32.63833
0	33.90873	33.67893	31.09953	28.1828	30.844	32.08567	34.15653	28.4336	32.76367
0	33.93467	33.79147	31.50007	28.1884	30.99	32.2164	34.18627	28.5358	32.798
0	34.00327	34.27013	31.57547	28.42633	30.99693	32.3178	34.2472	28.5986	32.8034
0	34.01847	34.35433	31.6616	28.6382	31.15967	32.3684	34.7802	28.76893	32.88507
0	34.04933	34.35727	31.78147	28.69433	31.16413	32.77654	34.9484	28.8142	32.91407
0	34.11193	34.58067	32.156	28.72167	31.36093	33.18527	34.96553	28.87467	33.50067
0	34.2112	34.75513	32.4242	28.731	31.36413	33.2364	35.0198	28.89753	33.54347
0	34.82727	35.10393	32.50414	28.77973	31.4218	33.30667	35.03033	28.9826	33.62007
0	34.93893	35.14373	32.5922	28.89647	31.48773	33.57507	35.09986	29.57253	33.67253
0	35.01587	35.1978	32.64993	29.01907	31.82827	33.63447	35.2408	29.59193	33.72547
0	35.13867	35.21013	32.66913	29.07193	31.8334	33.70607	35.35427	29.67447	33.7528
0	35.21993	35.99127	32.71953	29.1644	31.8676	33.92913	35.8058	29.74513	33.798
0	35.23053	36.0384	33.1872	29.23293	32.0278	34.048	35.96087	29.8526	33.85087
0	35.51667	36.43953	33.22167	29.6292	32.12333	34.48174	36.29447	29.88627	33.89127
0	35.64473	36.479	33.23	29.82327	32.17033	34.59313	36.38913	30.05067	33.92553
0	35.68953	36.55393	33.25566	29.87353	32.19827	34.67007	36.4342	30.1738	34.528
0	35.72893	36.83013	33.29887	30.52713	32.2364	34.877	36.52087	30.2818	34.58967
0	36.18	36.93213	33.55373	30.5836	32.39013	34.93073	36.56327	30.54973	34.69327
0	36.72847	37.0566	33.56287	30.73727	32.7192	35.10767	36.6238	30.81253	34.83487
0	37.0894	37.45587	33.60627	30.78987	32.8566	35.12487	36.72787	30.8406	34.8852
0	37.18393	37.4968	33.67173	31.0584	32.9816	35.21373	36.82107	31.17213	34.99233
0	37.2388	37.66333	34.0484	31.16053	33.18773	35.23987	37.04047	31.32567	35.228
0	37.4006	37.783	34.21373	32.55633	33.29667	35.2462	37.10833	31.3556	35.51833
0	37.96727	37.82153	34.29687	32.94393	33.36133	35.29893	37.2036	31.41413	35.9534
0	38.28553	37.85713	34.822	33.0968	33.37354	35.33147	37.27667	31.47193	35.97933
0	38.3162	38.08933	34.98807	33.4536	33.50533	35.3774	37.37313	31.5828	36.05367
0	38.41507	38.3712	35.00593	33.54993	33.65467	35.42653	38.51647	31.5982	36.25146
0	38.41987	38.42687	35.25286	33.59807	33.74133	35.45767	38.59067	32.16747	36.31547
0	38.447	38.88007	35.59227	33.6604	33.7922	35.46513	38.64007	32.20873	36.63873
0	38.52887	39.09107	35.65507	33.76353	33.86514	35.49833	38.66507	32.2584	37.24166
0	38.60893	39.45807	35.69013	33.80747	33.97967	35.5052	38.69333	32.65607	37.35187
0	38.88853	39.5508	35.81887	33.8604	34.16273	35.548	39.06873	32.96553	37.39747
0	39.04093	39.58567	35.99393	34.01353	34.17313	35.6148	39.09053	33.17073	37.48034
0	39.12107	39.6312	36.07013	34.0686	34.20727	35.9964	39.13373	33.26147	37.48333
0	39.1636	39.79127	36.64193	34.10433	34.23993	36.0382	39.215	33.53027	38.10053
0	39.21833	39.88667	36.74453	34.11847	34.27347	36.0964	39.2246	33.5944	38.184
0	39.34633	39.92653	36.97353	34.16493	34.4198	36.2912	39.2528	33.85513	38.34627
0	39.4116	39.94247	37.3596	34.2542	34.48193	36.63973	39.37086	34.02313	38.3698
0	39.46267	0	37.41153	34.44673	34.6646	36.88967	39.58253	34.6112	38.75307
0	39.55807	0	37.97607	34.50347	34.8392	36.9468	39.62273	34.7398	38.79167
0	39.5658	0	38.09407	34.57013	34.94253	36.99267	39.79267	34.7544	38.84587
0	39.835	0	38.15167	35.11173	34.95407	37.0128	39.81887	34.90587	38.88653
0	0	0	38.404	35.1818	35.03	37.0322	39.8354	35.17313	38.89547
0	0	0	38.436	35.7586	35.09473	37.06553	39.89413	35.23867	38.9334
0	0	0	38.44687	36.05533	35.2584	37.10893	0	35.56347	38.9758
0	0	0	38.57233	36.09807	35.36507	37.2066	0	35.874	39.00974
0	0	0	38.75493	36.13	35.44373	37.27934	0	36.2768	39.50193
0	0	0	39.06813	36.1584	35.6486	37.28233	0	36.28107	39.61927
0	0	0	39.14213	36.19033	35.73746	37.35087	0	36.9252	39.67013
0	0	0	39.6926	36.2716	35.87653	37.86	0	36.95373	39.88113
0	0	0	39.72353	36.44967	36.043	37.9252	0	37.1256	0
0	0	0	39.7362	36.56293	36.07893	38.06707	0	37.285	0
0	0	0	39.8408	36.62813	36.1116	38.14887	0	37.62914	0
0	0	0	39.85067	36.75447	36.16993	38.19153	0	37.72713	0
0	0	0	39.8984	36.75974	36.21333	38.26333	0	38.14193	0
0	0	0	39.91187	37.6754	36.25533	38.3882	0	38.25747	0
0	0	0	39.997	37.8412	36.29527	38.42947	0	38.57607	0
0	0	0	0	37.92107	36.3666	38.4726	0	38.6596	0
0	0	0	0	37.99673	36.43853	38.52587	0	39.08207	0
0	0	0	0	38.31993	36.55867	38.57187	0	39.7866	0
0	0	0	0	38.4672	36.60293	38.7456	0	39.811	0
0	0	0	0	38.96	36.65887	38.98833	0	39.85907	0
0	0	0	0	39.20973	36.83973	39.09067	0	39.90247	0
0	0	0	0	39.85067	37.43573	39.25333	0	39.9292	0
0	0	0	0	39.92333	37.53327	39.32153	0	39.97893	0
0	0	0	0	39.98147	37.68127	39.37774	0	0	0
0	0	0	0	0	38.5204	39.95013	0	0	0
0	0	0	0	0	38.588	39.99233	0	0	0
0	0	0	0	0	38.68187	0	0	0	0
0	0	0	0	0	38.83847	0	0	0	0
0	0	0	0	0	38.9208	0	0	0	0
0	0	0	0	0	38.92693	0	0	0	0
0	0	0	0	0	39.03607	0	0	0	0
0	0	0	0	0	39.15187	0	0	0	0
0	0	0	0	0	39.52847	0	0	0	0
0	0	0	0	0	39.61953	0	0	0	0
