# Supplementary material for: Neural manifolds for odor-driven innate and acquired appetitive preferences
Source: Nat Commun. 2023 Aug 5;14:4719. doi: 10.1038/s41467-023-40443-2 (PMC10404252; doi:10.1038/s41467-023-40443-2)
Supplement: Supplementary file 4 — Source Data [file 41467_2023_40443_MOESM4_ESM.zip › Figure2/2019626/ch12_15/text/hex_C3.txt]

0.3059333	0.3866667	0.2840667	0.5344	1.034467	3.1106	3.350467	0.1966	0.2092	0.1120667
0.7268	0.7049333	0.3288667	1.694	1.650133	3.151667	8.609867	0.2907333	0.4069333	0.2108
0.8237333	0.7764	1.519933	2.154067	1.689467	4.114467	15.10153	0.415	0.4648667	3.388867
0.9449334	3.366067	1.589067	2.2014	1.876933	4.5668	15.2004	0.4867333	1.312	3.652467
1.149467	3.4252	1.772867	2.249267	2.045333	6.3838	15.40173	0.5381333	1.682667	8.6472
1.856133	3.7758	7.300133	3.135333	2.1864	7.187733	15.45573	0.7203333	1.762333	8.7906
1.917267	3.823867	7.349267	5.632933	2.2474	7.481733	15.5036	0.7675334	1.858933	14.96813
2.154267	3.874867	7.394866	8.302134	3.448067	7.561867	15.6006	0.8070667	1.940533	15.0118
2.569133	3.950733	7.434134	8.3604	8.582334	7.6612	15.645	0.8532	3.053667	15.06373
2.635267	4.072933	8.617467	8.742733	8.6638	7.8308	15.6766	0.9453334	3.2874	15.14287
2.870667	4.1404	8.8348	8.806	8.924067	8.054867	15.71687	1.953	3.3986	15.21567
3.202867	4.190866	8.893867	8.867933	8.981934	8.1382	15.76393	2.049933	3.502067	15.5442
3.3494	4.264867	9.163934	8.9186	9.090134	8.2926	15.9266	2.090133	3.594333	15.8592
4.0144	4.453667	9.252466	9.0714	10.41673	8.351933	16.10293	2.201867	3.669333	16.147
4.106133	4.511267	9.3058	9.1452	12.63967	8.9602	16.14853	2.257933	4.253	16.20333
4.149333	4.559866	9.346267	9.225933	15.58993	9.055866	16.20213	2.9752	4.390666	16.32393
4.51	4.703733	9.645333	9.327733	15.6336	9.096334	16.3072	3.162267	4.486	16.42013
4.5144	4.8568	10.03607	9.3884	15.6754	9.2292	16.35787	3.237867	4.688533	16.6648
4.5952	5.010133	10.09093	9.4946	15.73727	15.38387	16.50287	4.3134	4.749866	16.9374
4.638933	5.15	14.86087	9.5738	15.79847	15.4408	16.58727	4.4218	4.795667	16.9958
4.681	5.492867	14.90767	9.614133	15.87247	15.49267	17.5072	4.870333	4.847133	17.4696
4.728066	5.524734	14.95213	9.6506	17.08327	15.70073	17.56387	5.062333	4.920933	17.8876
4.8132	5.5962	15.02287	9.704267	17.15433	16.18647	17.6126	5.117867	5.007133	18.05993
4.875267	5.792133	15.14173	9.848	18.49933	16.2974	17.67647	5.1942	5.254667	18.16173
4.8944	6.563533	15.229	10.01053	18.66647	16.50287	17.735	5.2582	5.372	18.31433
4.923067	7.6308	15.3024	10.08347	18.8342	16.61827	17.7898	5.335134	5.427	18.38633
5.243267	7.750867	15.8056	14.63373	18.96187	17.1434	18.2324	5.4378	5.543133	18.49947
5.326667	7.799733	15.89387	14.67587	19.0306	17.2694	29.03967	5.512067	6.738934	18.56453
5.6924	7.975266	15.9506	14.7266	19.76307	17.60487	29.24873	5.7036	6.8026	18.9866
5.7436	8.150133	15.98427	14.8158	20.0076	17.675	29.76273	5.756667	7.100266	19.12867
5.809067	8.448934	16.0406	14.85767	20.092	17.72467	29.8728	5.848134	7.2698	19.17193
5.865533	8.809267	16.24513	14.90613	20.14267	18.55093	30.04873	5.903867	7.948333	19.31313
5.982533	8.984734	16.7496	14.9752	20.1782	18.72387	30.22387	6.2938	8.0078	26.9846
6.0364	9.0398	16.8436	15.06653	20.21873	18.91287	30.66567	6.361067	8.0698	27.03287
6.0804	9.818133	16.8874	15.1362	20.25247	19.02987	30.82153	6.4606	15.13407	27.1898
6.1244	14.76253	16.97633	15.20447	20.3308	19.45947	32.43333	6.5764	15.20987	27.2914
6.167733	14.80567	17.0566	15.24787	20.4548	20.3882	34.17747	6.625733	15.26233	27.39327
6.223067	14.84353	17.16327	15.47547	21.5512	20.4376	34.28747	6.7354	15.36187	27.469
6.2662	14.9188	17.2536	15.52227	24.68107	21.50733	34.78373	6.836534	15.43473	27.5542
6.314667	14.98653	17.32087	15.59967	24.9012	21.58047	35.05633	9.263866	16.47387	27.65713
6.3536	15.16073	17.38947	15.7106	24.94407	21.63293	35.70507	9.300333	16.64607	27.92053
6.472	15.21167	17.63733	15.7766	25.029	23.412	35.78407	9.338933	16.7152	28.85327
6.550533	15.5666	19.6834	16.1402	25.4028	24.46607	36.14827	9.4138	16.99753	29.00287
6.755333	15.65247	19.73487	16.20707	33.0544	24.55073	36.29833	9.529333	17.0576	29.12573
6.802067	15.81027	19.81173	16.26673	33.5318	26.00887	36.46353	9.6354	17.10507	29.47753
7.010467	15.90287	19.86713	16.60873	33.62587	27.3672	0	15.21467	17.14213	31.2908
7.074067	15.97027	19.91587	16.70913	33.72733	27.5058	0	15.51527	17.19293	31.375
7.121533	16.36953	20.029	16.75287	33.8034	27.7442	0	16.44627	17.2534	33.94713
7.155334	16.47487	20.11987	16.8744	33.84213	27.82647	0	16.55613	17.29647	35.7078
7.303333	16.54113	20.1572	16.99827	33.89893	27.87667	0	16.94207	17.34513	35.8034
7.358067	17.44707	20.22453	17.33613	34.025	27.92153	0	17.0056	17.41827	35.83827
7.440533	17.50833	20.37273	17.45173	35.5818	28.0458	0	17.199	17.4818	35.88073
7.517133	17.5882	20.4198	17.5824	36.01387	28.21587	0	17.4224	17.55013	35.97073
7.558133	17.7408	20.45387	17.66427	36.9628	28.31967	0	17.6212	17.7036	36.14813
7.616066	17.786	20.4902	17.77113	37.92293	28.46253	0	17.658	17.76267	36.5008
7.854667	17.85707	20.5538	17.88173	38.0664	29.10287	0	17.99007	18.72187	37.0372
7.920866	18.04633	20.79167	18.2204	38.14293	29.1906	0	21.7064	18.80193	37.39853
8.6392	18.93093	21.27573	18.2994	38.3266	29.2336	0	23.15307	21.30847	37.53593
9.911266	19.5064	21.51753	18.4626	38.745	29.2954	0	23.25113	21.65513	37.7908
10.039	19.581	22.7652	18.52693	38.90393	29.54587	0	23.32487	22.208	37.83947
10.11887	19.77567	22.85653	18.69053	38.96513	29.58833	0	23.60907	22.35507	37.87733
10.7652	19.9146	22.9078	18.7384	39.63173	29.63073	0	23.66567	22.4292	37.9474
14.57567	19.9734	22.98073	19.02907	39.71093	29.68167	0	23.7312	22.53473	38.4652
14.608	20.33027	23.0354	23.69353	39.77654	29.7722	0	23.78113	22.694	39.2208
14.64953	20.337	23.08047	23.73967	0	29.88193	0	23.81787	23.557	39.3778
14.6776	20.39267	23.13747	23.83807	0	29.94073	0	23.86827	23.6158	39.5106
14.85873	20.45533	23.19933	24.01653	0	30.11367	0	23.90653	24.5242	39.65833
14.9014	20.81807	23.2434	24.10487	0	30.58753	0	24.74007	24.62627	39.79247
14.9878	20.86273	23.28407	24.21393	0	30.6604	0	25.22773	24.68047	0
15.02653	20.92813	23.32973	24.32893	0	30.74867	0	25.3096	24.75467	0
15.13607	21.4524	23.371	24.4488	0	30.95313	0	25.35653	27.8732	0
15.2226	21.5114	23.41973	24.56487	0	31.05433	0	25.50487	29.40607	0
15.32513	21.5704	23.5146	24.65727	0	31.11053	0	26.15987	29.68913	0
15.35067	22.90767	23.56807	25.48833	0	31.16733	0	26.24973	30.86	0
15.4016	22.95313	23.6308	34.3684	0	31.5514	0	26.3044	30.8988	0
15.48887	23.00467	23.72327	34.46233	0	31.59467	0	26.34547	30.9632	0
15.8144	23.08087	23.77647	34.58647	0	31.65113	0	26.3974	31.49367	0
15.9022	23.2212	23.83473	35.63273	0	31.9202	0	26.44507	31.565	0
15.984	23.26873	25.00667	36.52147	0	31.9752	0	26.4796	31.6446	0
16.088	26.84753	25.43407	36.62947	0	33.61873	0	26.53747	31.7124	0
16.22187	26.97333	25.58433	37.28573	0	33.67487	0	26.58533	31.87793	0
16.42047	27.22013	25.758	37.40933	0	33.91613	0	26.96247	31.9982	0
16.74533	27.29927	25.9792	37.512	0	38.08293	0	26.9908	33.01273	0
16.86173	27.36613	26.02907	37.67613	0	38.25807	0	27.01947	33.7516	0
17.058	27.43627	26.09087	37.8246	0	38.42733	0	27.0612	33.82973	0
17.3294	27.4874	26.1708	38.00927	0	38.55107	0	27.09733	33.98947	0
17.519	27.56127	27.15813	38.1416	0	38.60013	0	27.17167	34.15027	0
17.66473	30.42833	27.8518	0	0	38.7102	0	27.22767	34.55973	0
18.68173	30.50813	28.15027	0	0	0	0	27.28487	34.7026	0
20.55573	30.6896	28.28207	0	0	0	0	27.32833	35.74073	0
21.6426	30.79853	28.6988	0	0	0	0	27.37113	35.889	0
21.7116	30.84993	28.96247	0	0	0	0	27.40993	38.47287	0
21.83	31.91767	32.75414	0	0	0	0	27.48113	38.73466	0
21.91307	34.45813	32.844	0	0	0	0	27.5788	38.8506	0
21.97833	35.8426	32.98673	0	0	0	0	27.77727	0	0
22.0488	37.11666	33.10773	0	0	0	0	27.9218	0	0
22.1016	37.23167	33.4082	0	0	0	0	27.98667	0	0
22.14893	37.2946	36.74593	0	0	0	0	29.12547	0	0
22.19593	37.3446	36.91413	0	0	0	0	29.217	0	0
22.2444	37.44133	37.0236	0	0	0	0	29.26713	0	0
22.2798	37.5132	37.12007	0	0	0	0	29.3826	0	0
22.41133	37.64387	37.5988	0	0	0	0	29.6586	0	0
22.48687	37.83393	38.17473	0	0	0	0	29.98953	0	0
23.53447	37.88474	38.4384	0	0	0	0	30.04333	0	0
23.66007	38.5816	38.5616	0	0	0	0	30.10933	0	0
25.1272	38.68627	38.646	0	0	0	0	30.16547	0	0
25.364	38.78687	38.72427	0	0	0	0	30.2652	0	0
25.73213	38.86887	38.7934	0	0	0	0	30.97967	0	0
25.94053	38.9222	39.16947	0	0	0	0	31.0868	0	0
26.10347	39.07067	39.22887	0	0	0	0	31.2302	0	0
26.20453	39.70967	0	0	0	0	0	31.31533	0	0
26.51267	39.82733	0	0	0	0	0	31.374	0	0
26.5928	39.92	0	0	0	0	0	31.42813	0	0
26.841	0	0	0	0	0	0	31.495	0	0
27.04713	0	0	0	0	0	0	35.15947	0	0
27.3444	0	0	0	0	0	0	35.26587	0	0
27.47873	0	0	0	0	0	0	0	0	0
27.5546	0	0	0	0	0	0	0	0	0
27.65907	0	0	0	0	0	0	0	0	0
28.01767	0	0	0	0	0	0	0	0	0
28.10373	0	0	0	0	0	0	0	0	0
28.51273	0	0	0	0	0	0	0	0	0
28.65887	0	0	0	0	0	0	0	0	0
28.84107	0	0	0	0	0	0	0	0	0
30.68347	0	0	0	0	0	0	0	0	0
32.2438	0	0	0	0	0	0	0	0	0
32.28807	0	0	0	0	0	0	0	0	0
33.03373	0	0	0	0	0	0	0	0	0
33.2714	0	0	0	0	0	0	0	0	0
33.4366	0	0	0	0	0	0	0	0	0
33.58513	0	0	0	0	0	0	0	0	0
33.63894	0	0	0	0	0	0	0	0	0
35.17633	0	0	0	0	0	0	0	0	0
35.42313	0	0	0	0	0	0	0	0	0
37.08987	0	0	0	0	0	0	0	0	0
38.4682	0	0	0	0	0	0	0	0	0
38.71947	0	0	0	0	0	0	0	0	0
38.83027	0	0	0	0	0	0	0	0	0
39.02654	0	0	0	0	0	0	0	0	0
39.23333	0	0	0	0	0	0	0	0	0
39.91087	0	0	0	0	0	0	0	0	0
