# Supplementary material for: Neural manifolds for odor-driven innate and acquired appetitive preferences
Source: Nat Commun. 2023 Aug 5;14:4719. doi: 10.1038/s41467-023-40443-2 (PMC10404252; doi:10.1038/s41467-023-40443-2)
Supplement: Supplementary file 4 — Source Data [file 41467_2023_40443_MOESM4_ESM.zip › Figure2/2019626/ch12_15/text/hex01_C3.txt]

2.260467	4.010267	19.33527	2.9036	6.278067	0.5530667	5.4008	8.004267	11.86253	1.958267
18.34973	4.078133	31.01767	2.997067	6.317867	0.7189333	9.368733	27.46033	12.37353	2.0876
18.40687	4.38	35.09493	3.095467	6.3914	19.1812	9.419467	33.4122	25.52713	2.257867
26.032	4.516067	35.19147	3.275267	6.703267	35.03953	9.465533	35.06527	25.59853	0
26.08067	17.49787	35.59407	12.685	21.73733	0	9.645467	35.20433	0	0
26.12947	17.57013	39.4732	15.2854	23.34507	0	26.73027	35.4396	0	0
26.36647	0	39.56167	18.35387	29.58893	0	29.84693	35.52587	0	0
26.44333	0	0	18.5016	29.94367	0	0	37.33047	0	0
27.87793	0	0	18.56013	30.02513	0	0	37.4016	0	0
29.15487	0	0	27.75807	30.13707	0	0	0	0	0
30.18453	0	0	32.47567	30.24273	0	0	0	0	0
30.29193	0	0	33.822	30.64547	0	0	0	0	0
33.2702	0	0	33.8836	31.17573	0	0	0	0	0
33.3736	0	0	33.98466	38.19847	0	0	0	0	0
33.44667	0	0	37.0844	38.32027	0	0	0	0	0
36.34667	0	0	37.35313	0	0	0	0	0	0
