# Supplementary material for: Neural manifolds for odor-driven innate and acquired appetitive preferences
Source: Nat Commun. 2023 Aug 5;14:4719. doi: 10.1038/s41467-023-40443-2 (PMC10404252; doi:10.1038/s41467-023-40443-2)
Supplement: Supplementary file 4 — Source Data [file 41467_2023_40443_MOESM4_ESM.zip › Figure2/2019626/ch12_15/text/lin_C3.txt]

0.2757333	6.171267	0.6867333	0.3276667	0.8129333	9.792533	6.841467	4.8308	3.718267	1.325667
0.3535333	6.2108	0.7777333	0.3951333	0.9144	10.86973	6.892467	4.900267	4.0318	6.094733
0.5128667	6.255867	0.8159333	0.476	3.8618	11.084	7.131267	4.972267	4.065	6.765067
0.5652	6.322134	0.8651333	0.6672667	3.985867	11.41467	7.240533	6.545733	4.0884	6.820533
0.6079333	7.006467	0.9474667	0.8766667	4.3246	11.46007	7.3112	7.362867	4.1158	6.9794
0.8318	7.039866	1.0596	1.4594	5.899533	11.4874	8.509666	9.685333	4.492333	7.0206
3.107133	7.142066	1.1704	1.547067	6.378133	11.52573	8.578267	10.09493	4.532667	7.089733
3.274933	7.319733	1.305733	1.668267	6.495333	11.55053	8.664933	10.17687	4.576933	7.1506
3.7932	7.558067	1.349867	1.7856	23.6068	11.591	8.7406	14.8234	4.647267	7.2004
10.2162	8.362733	1.412467	1.848667	23.71447	11.64513	8.8642	14.886	5.6848	7.255867
11.70133	8.481067	1.4708	1.911533	24.9032	11.70447	9.156734	14.938	14.73793	7.3244
11.90027	16.1186	1.524	1.9548	25.08253	11.8666	9.218467	15.13767	14.8096	7.405667
11.9894	25.194	3.145067	1.991533	31.33433	12.01873	10.72367	15.23027	15.01787	7.8048
12.02967	25.29207	3.185067	2.0268	31.3948	12.63833	10.79933	15.2972	20.93027	7.878467
12.089	25.41987	3.243533	2.0724	32.0708	14.66873	10.84233	15.32747	21	7.934333
12.23773	27.57333	3.286333	2.118733	32.18653	15.0838	10.8752	15.37927	23.01707	8.030467
12.4116	27.65613	3.321667	2.183467	32.8074	15.32767	10.92153	16.0848	23.16093	8.148867
14.66513	27.72873	3.371733	2.265133	33.05033	15.47513	11.01953	16.13047	23.42073	8.330533
14.7148	27.8516	3.473467	2.315133	33.585	16.0864	11.05233	16.17227	25.44353	15.3832
14.766	28.11047	3.510467	2.389333	35.30747	18.1512	11.08987	16.21713	25.99167	16.07147
14.80587	28.23487	3.541733	2.6556	35.785	18.21173	11.122	16.25173	26.04693	16.20453
14.982	28.92713	3.577267	2.919067	35.94227	18.29447	11.15447	16.29633	28.33873	17.00773
22.17307	29.15773	3.633533	5.317067	36.28033	22.1088	11.18747	16.44687	28.39507	18.88247
22.23427	29.24153	3.677667	6.087667	36.36413	22.17313	11.26827	16.83253	28.5084	19.10413
22.30013	29.3508	4.120667	6.148133	36.40927	22.21947	11.68833	16.8938	29.43853	19.1452
22.344	29.40613	4.195533	6.4734	36.51373	22.26753	11.8782	25.4454	29.78167	19.18193
22.3794	29.61513	4.2696	8.323	36.58313	22.36347	12.19913	25.489	30.33193	19.25727
22.40727	37.10787	4.409934	8.3772	36.75393	24.76013	12.29693	25.84593	30.5778	19.37907
22.43687	37.18353	4.4984	8.423533	0	24.90553	12.7504	25.9916	30.72113	19.4958
22.47313	37.2408	4.652667	8.452933	0	29.10593	13.15327	26.10347	30.84907	19.5448
27.08427	37.3148	4.927467	8.4814	0	29.17213	15.7236	26.4256	31.9114	19.6782
33.39034	37.38607	5.9228	8.518666	0	29.73253	15.8284	26.58113	33.42467	19.82167
35.10487	0	5.9774	8.5536	0	29.80047	16.07093	26.64733	33.50173	23.01667
35.17293	0	6.067266	8.618267	0	31.18247	16.36927	26.69567	33.7382	23.1446
35.20927	0	6.134867	8.6936	0	31.21187	16.46307	26.76613	33.93867	27.03547
35.269	0	6.499866	8.779067	0	31.26807	16.57027	26.95393	33.98787	27.2848
36.34787	0	7.538533	8.824266	0	32.28127	25.74907	27.01107	34.38547	27.45413
36.42227	0	7.665267	8.8584	0	32.3536	25.82933	27.1296	34.57627	27.53467
36.5496	0	8.885667	8.9126	0	0	25.94047	27.18593	34.94393	27.6748
36.64447	0	9.590466	8.987866	0	0	26.9994	27.23467	35.85313	27.99253
0	0	9.820666	9.107734	0	0	27.15687	27.288	35.95633	28.1098
0	0	9.8632	16.87047	0	0	27.24987	27.36127	36.099	29.2524
0	0	9.932734	16.985	0	0	27.66073	27.48147	36.1526	29.33353
0	0	10.00707	17.0828	0	0	27.75673	27.59847	36.302	29.67387
0	0	10.046	19.01347	0	0	27.8208	27.68613	38.16867	29.7186
0	0	10.09193	19.131	0	0	28.233	27.7872	38.2742	29.79473
0	0	11.09767	19.24487	0	0	30.68493	27.90473	39.86327	34.24987
0	0	11.635	19.2858	0	0	34.15847	28.8306	0	34.28067
0	0	11.67533	19.57333	0	0	34.92427	28.9272	0	34.34233
0	0	11.83013	19.654	0	0	35.29187	29.0842	0	34.56447
0	0	17.0436	19.90993	0	0	35.70213	30.61113	0	34.6046
0	0	17.17893	20.02273	0	0	35.765	30.6646	0	34.65
0	0	17.66333	20.2634	0	0	37.06207	30.71007	0	34.70533
0	0	17.71493	23.65707	0	0	37.144	30.79467	0	34.91027
0	0	17.78067	23.69947	0	0	0	30.84973	0	35.0072
0	0	18.31173	23.76533	0	0	0	30.97553	0	35.418
0	0	18.47	23.86367	0	0	0	31.13793	0	35.4876
0	0	18.594	23.91367	0	0	0	31.1972	0	35.75566
0	0	19.63947	23.9614	0	0	0	31.25947	0	35.99113
0	0	20.91413	24.00533	0	0	0	39.00607	0	38.49014
0	0	21.07207	24.0568	0	0	0	0	0	38.6604
0	0	21.43113	24.10553	0	0	0	0	0	39.62267
0	0	23.93047	24.25147	0	0	0	0	0	0
0	0	27.12173	24.31747	0	0	0	0	0	0
0	0	29.3108	24.41433	0	0	0	0	0	0
0	0	29.41293	24.4588	0	0	0	0	0	0
0	0	29.51807	24.70347	0	0	0	0	0	0
0	0	29.611	25.1518	0	0	0	0	0	0
0	0	30.14233	25.2026	0	0	0	0	0	0
0	0	30.3318	25.57013	0	0	0	0	0	0
0	0	31.13673	25.65593	0	0	0	0	0	0
0	0	31.21833	25.72033	0	0	0	0	0	0
0	0	31.27947	25.7626	0	0	0	0	0	0
0	0	31.43333	25.86247	0	0	0	0	0	0
0	0	31.5748	26.3596	0	0	0	0	0	0
0	0	31.98233	27.50087	0	0	0	0	0	0
0	0	32.0372	27.56207	0	0	0	0	0	0
0	0	32.17253	27.65787	0	0	0	0	0	0
0	0	35.406	27.82813	0	0	0	0	0	0
0	0	35.46907	34.36106	0	0	0	0	0	0
0	0	35.60487	35.65	0	0	0	0	0	0
0	0	36.47087	35.75927	0	0	0	0	0	0
0	0	37.20393	35.92087	0	0	0	0	0	0
0	0	39.45513	36.1422	0	0	0	0	0	0
0	0	39.56413	36.2266	0	0	0	0	0	0
0	0	0	38.31993	0	0	0	0	0	0
0	0	0	38.59487	0	0	0	0	0	0
0	0	0	38.64447	0	0	0	0	0	0
0	0	0	38.83967	0	0	0	0	0	0
0	0	0	38.96913	0	0	0	0	0	0
