# Supplementary material for: Neural manifolds for odor-driven innate and acquired appetitive preferences
Source: Nat Commun. 2023 Aug 5;14:4719. doi: 10.1038/s41467-023-40443-2 (PMC10404252; doi:10.1038/s41467-023-40443-2)
Supplement: Supplementary file 4 — Source Data [file 41467_2023_40443_MOESM4_ESM.zip › Figure2/2019626/ch12_15/text/ani_C4.txt]

0.2216	0.3144	0.1766	0.008933334	0.09173334	0.4986667	0.02873333	0.03293333	0.03353333	0.1770667
0.2453333	0.4974	0.3603333	0.0796	0.1942667	0.5148667	0.04106667	0.2192	0.2436667	0.9792
0.478	0.5525333	0.5422667	0.3398	0.2200667	0.6852	0.09913334	0.322	0.2624667	1.001467
0.6898	0.8468	0.6237333	0.4534	0.3535333	1.795733	0.1494667	0.3631333	0.3422	1.030067
0.8844666	0.9631333	0.9766667	0.5517333	0.4448667	1.956667	0.1547333	0.5052667	0.3815333	1.0924
1.088267	1.0722	1.0112	0.5986667	0.8177333	2.035467	0.2003333	0.5558	0.5990667	1.1424
1.138067	1.1082	1.070067	0.6313334	0.8502667	2.086333	0.2196667	0.7325333	0.7377333	1.356267
1.310467	1.548867	1.0732	0.7324666	1.305133	2.339933	0.3188667	0.7845333	0.9174666	1.785067
1.479067	1.606333	1.163	0.8236667	1.95	2.456867	0.4209333	0.9558	1.034933	2.138467
1.522333	2.2736	1.273	0.8311333	1.9858	2.747733	0.5765333	1.365333	1.485467	2.187467
1.847933	2.287933	1.331067	1.711333	2.038467	3.061	0.5811333	1.529133	1.5352	2.600333
2.0426	2.630733	1.574533	1.777467	2.217133	3.4382	0.6414	1.825067	1.6314	2.753867
2.3246	2.7176	1.987067	1.904733	2.282133	4.071067	0.6768667	2.090467	1.6476	3.162133
2.527267	2.980933	2.224467	2.398867	2.384667	4.104	0.7121333	2.575667	1.898333	3.316333
2.626333	3.147867	2.2548	2.540533	2.4628	4.2584	1.003533	2.670467	1.958	3.5908
3.0158	3.505	2.328333	2.771333	2.4846	4.449	1.12	3.093667	2.284067	3.6392
3.113867	3.554133	2.373933	2.9136	2.579067	4.535733	1.1898	3.390467	2.586267	3.729133
3.5682	3.6112	2.888667	2.9316	2.798867	4.5984	1.248667	3.93	2.674267	3.9836
3.679867	4.107733	2.970467	3.097933	3.026267	4.8492	1.424533	4.186733	2.839133	4.082133
3.693467	4.415333	3.376267	3.3234	3.078733	5.095733	1.509333	4.194667	3.000133	4.280867
4.2358	5.488133	3.381	3.968133	3.222867	5.163466	1.5424	4.2376	3.129733	4.628467
4.661067	5.568	3.431333	4.016133	3.501267	5.222733	1.581333	4.288	3.137333	4.9564
4.807133	5.6556	4.520733	4.3678	3.552133	5.314333	1.6194	4.476733	3.182133	5.009267
5.107267	5.752666	5.061267	4.831733	3.658533	5.447533	2.103133	4.636	3.2058	5.057133
5.136066	5.844067	5.1236	4.861133	3.759	5.9746	2.3416	4.802467	3.2096	5.1794
5.272	6.013134	5.231	4.875134	3.816467	6.0746	2.542333	5.1854	3.247467	5.2576
5.3474	6.065866	5.388267	4.907	4.105866	6.134267	2.634867	5.217333	3.611667	5.553
5.407733	6.151866	5.512866	4.954667	4.309333	6.1772	2.8702	5.274533	4.145067	5.785067
5.434667	6.197134	5.539067	5.1386	4.3654	6.234467	2.897467	5.308733	4.204134	6.0996
5.493933	6.579267	5.5962	5.2196	4.419933	6.2686	2.9872	5.390666	4.292267	6.2114
5.613667	6.657467	5.653467	6.2954	4.442	6.314267	3.1604	5.471267	4.377733	6.2834
5.654333	7.794333	5.701733	6.301667	4.677267	6.319067	3.233133	5.566067	4.936533	6.349667
5.825733	8.070534	5.739	6.356933	4.739467	6.507067	3.252	5.791733	5.019067	6.4368
6.044933	8.401	6.230866	6.380733	4.831733	7.003334	3.3254	5.948733	5.229267	6.603533
6.104133	8.4792	6.4288	6.7948	5.239666	7.0506	3.416533	6.058867	5.2884	6.976733
6.189	8.701533	6.5454	6.918133	5.407067	7.1858	3.652333	6.096467	5.698534	6.9916
6.426867	8.815866	7.075667	7.109667	5.7582	7.2642	3.7076	6.173133	5.774867	7.1048
6.708933	8.828934	7.143533	7.258333	5.831533	7.270733	3.710867	6.213067	5.975667	7.196333
6.7436	8.882133	7.297333	7.303933	5.864867	7.406466	4.182133	6.2224	6.0402	7.329467
6.8054	8.912066	8.421066	7.314333	5.8728	7.5874	4.4302	6.3294	6.305666	7.4854
6.867733	9.086733	8.793933	7.475867	6.591933	7.634333	4.8338	6.380933	6.649467	7.664667
6.999333	9.211467	8.9434	7.537467	6.6048	8.031134	4.863667	6.572733	6.7084	8.285133
7.159266	9.2274	9.355933	7.591467	6.678067	8.06	4.885133	6.6414	6.796333	8.347266
7.43	9.245133	9.5898	7.652333	6.733933	8.1438	4.9636	7.1696	6.883266	8.394134
7.985133	9.343734	9.664267	7.924733	6.777733	8.303534	4.970867	7.233533	7.0506	8.505067
8.014466	9.4184	9.7072	8.006066	7.0282	8.3354	5.094733	7.455667	7.146133	8.5676
8.062866	9.4718	9.911266	8.065066	7.1178	8.42	5.2226	7.546533	7.1896	9.3172
8.067266	9.9204	10.04953	8.102266	7.143	8.460333	5.843	7.744267	7.274267	9.377133
8.0982	9.993	10.05347	8.252533	7.164733	8.522	5.9236	7.815267	7.277267	9.481867
8.1366	10.08707	10.129	8.336333	7.450067	8.633067	6.784133	7.913067	7.330534	9.548734
8.200067	10.16087	10.27173	8.3404	7.625	9.5074	7.3278	8.021867	7.609066	9.6744
8.251	10.27627	10.308	8.480866	7.690733	9.678933	7.386667	8.028267	8.0518	9.707
8.336333	10.29173	10.3256	8.5198	7.916467	10.28687	7.468067	8.08	8.158667	9.8148
8.8244	10.30507	10.35273	8.575733	8.504733	10.31367	7.566267	8.117933	8.7962	9.934533
8.946667	10.3322	10.39193	8.738466	8.7518	10.3448	7.5716	8.1404	8.863533	9.9824
9.031067	10.34733	10.93947	8.746734	8.969267	10.3598	7.614733	8.208734	8.886933	10.24853
9.126333	10.35827	11.08627	8.8178	9.030534	10.392	7.675467	8.472333	9.089267	10.2808
9.201533	10.38133	11.12847	9.177067	10.2808	10.41987	7.684067	9.1002	9.194734	10.31013
9.378734	10.39467	11.2374	9.2624	10.3488	10.4626	7.755533	9.142067	9.2422	10.38433
9.4494	10.4562	11.33347	9.269533	10.3936	10.71993	8.276267	9.15	9.335134	10.41593
9.527734	10.9462	11.42327	9.399333	10.41173	11.09613	8.6026	9.219067	9.424467	10.45433
10.2054	11.2566	11.46813	9.622467	10.438	11.1334	8.876133	9.295134	9.601133	10.48627
10.27207	11.41447	11.67473	10.0022	10.48347	11.20933	8.895866	9.358733	9.637267	10.8096
10.28387	11.55587	11.6858	10.01307	10.526	11.3132	8.9772	9.5464	10.28487	10.85073
10.30013	11.59173	11.78387	10.27513	10.76167	11.39293	9.0282	9.683066	10.3404	10.99913
10.30673	11.71413	11.96207	10.29733	11.00493	11.6938	9.720933	9.8448	10.40227	11.0594
10.31307	11.94933	12.06733	10.31933	11.04693	11.92427	9.7594	9.924267	10.4428	11.19867
10.3194	12.06287	12.39633	10.3526	11.1244	12.13367	9.846867	10.0442	10.4882	11.4448
10.3256	12.36073	12.63113	10.3672	11.2424	12.2974	9.860066	10.0802	10.5238	11.58513
10.3316	12.43433	12.66293	10.39513	11.29047	12.49533	9.997066	10.12333	10.6744	11.6314
10.33787	12.67327	12.67267	10.40427	11.33127	12.75367	10.0516	10.22287	11.19767	11.78927
10.34487	12.75053	12.87287	10.44213	11.44707	12.93333	10.0564	10.27093	11.44487	11.91847
10.3666	12.96427	12.9628	10.49373	11.54433	13.08187	10.1204	10.3032	11.70633	12.034
10.40807	13.07067	13.26153	11.06347	11.71027	13.22907	10.20193	10.34053	11.93233	12.26333
10.4302	13.2168	13.36953	11.1412	12.0674	13.41127	10.27887	10.393	12.1294	12.49207
10.4456	13.37393	13.44513	11.22193	12.1876	13.64013	10.29973	10.4292	12.30827	12.5276
10.9026	13.4244	13.75353	11.26767	12.3374	13.7542	10.4054	10.45947	12.3608	12.581
11.32373	13.65907	13.91513	11.35367	12.55613	13.87633	10.45767	10.4868	12.42733	12.97373
11.36507	13.69867	14.0278	11.66093	12.76153	14.06767	10.92687	10.96133	12.57747	13.1742
11.54813	13.92533	14.1056	11.91213	12.76987	14.1674	10.93087	11.1144	12.69627	13.2842
11.68127	14.046	14.90413	12.0992	12.88333	14.42	11.0128	11.239	12.84093	13.41627
11.82233	14.05927	15.12933	12.14967	12.92493	14.47813	11.0632	11.37653	13.01887	13.4528
11.9418	14.60193	15.27913	12.1758	12.99373	14.4824	11.18127	11.66887	13.2398	13.70453
12.02347	14.75987	15.54627	12.35647	13.1888	14.8156	11.32613	11.869	13.39833	14.18333
12.26387	15.11093	15.63293	12.45207	13.309	14.87527	11.3796	11.97773	13.69247	14.25653
12.3354	15.35093	15.69127	12.50167	13.41287	15.16567	11.3968	12.12473	13.77113	14.35633
12.57627	15.4736	15.77713	12.69193	13.72787	15.3216	11.442	12.16473	14.0668	14.50007
12.6198	15.48407	15.8308	12.8692	13.87173	15.5038	11.64187	12.22967	14.4772	15.03013
12.8256	15.58187	16.6228	12.94867	14.048	15.5972	11.75887	12.31447	14.6372	15.375
13.0484	15.62307	17.99033	13.1592	14.7526	15.76767	12.10333	12.5638	14.7592	15.4408
13.14513	15.65973	18.019	13.18907	14.7724	15.8348	12.2504	12.72333	14.7672	15.44393
13.44693	15.86827	18.0784	13.38607	14.82133	15.89347	12.36353	12.92613	14.81507	15.62893
13.59047	16.35553	18.08153	13.43187	14.93947	15.97927	12.7922	13.00467	15.10367	15.79347
13.86607	16.62487	18.13753	13.57173	15.23533	16.03387	13.09633	13.08767	15.1914	15.937
14.00687	16.92827	18.43127	13.6438	15.55527	16.0746	13.35153	13.196	15.213	15.9748
14.2306	17.08847	18.80527	13.75427	16.1166	16.12333	13.4904	13.28667	15.4208	16.0584
14.65007	17.18253	18.90873	14.05007	16.41333	16.34473	13.60027	13.50467	15.73867	16.12907
14.89627	17.5856	19.63573	14.1846	16.77273	16.55507	13.7702	13.6196	15.89407	16.26133
15.32193	17.64567	19.6398	14.3986	17.19347	16.82507	13.80493	13.75687	16.01333	16.3376
15.3634	17.70993	19.64353	14.74993	17.22427	17.0746	14.09787	13.88573	16.0642	16.42873
15.7594	17.78333	19.92987	14.92133	17.27607	17.18633	14.45573	14.1244	16.21947	16.5096
16.29393	17.89253	20.00527	15.01153	17.3378	17.28587	14.75767	14.65667	16.37367	16.59213
16.39867	17.92573	20.09287	15.4798	17.37987	17.54773	14.8372	14.99053	16.8042	16.648
16.469	17.96027	20.1806	15.6234	17.512	17.58153	14.95667	15.58587	16.9486	16.67453
16.53807	18.00787	20.26293	15.65773	17.56747	17.65173	14.98733	15.6574	17.13713	16.78187
16.8646	18.0842	21.03153	16.1806	18.76893	17.8558	15.07013	15.73087	17.141	16.87433
16.92733	18.23393	21.24273	16.47227	18.8502	18.22793	15.13787	15.769	17.19487	17.46947
16.96547	18.91107	21.40867	16.98353	19.00453	18.45953	15.14993	15.8018	17.28727	17.47327
17.03647	19.01273	22.20667	17.48513	19.1144	18.51747	15.4534	15.85867	17.41553	17.73233
17.07027	19.61587	22.28873	17.87573	19.2766	18.59033	15.70233	15.9774	17.58753	18.0906
17.12473	19.86233	22.30193	17.92813	19.3746	18.74267	15.81347	16.13893	17.67913	18.2424
17.2938	19.97967	22.3492	17.94773	19.39067	18.86127	15.93433	16.245	17.74313	18.57233
18.2384	20.11407	23.06973	17.99227	19.4312	18.93127	16.05027	16.2642	17.89993	18.7458
18.33727	20.345	23.1618	18.03053	19.4654	18.965	16.05827	16.30753	18.16533	18.77527
18.527	20.61533	23.19107	18.071	19.754	18.99213	16.19727	16.3698	18.4054	19.23107
18.55953	20.7324	23.40427	19.21873	19.81927	19.11587	16.2304	16.41253	18.61	19.56913
18.82047	20.79947	23.4158	19.27913	19.8994	19.20527	16.3712	16.45547	18.6718	19.66273
18.87913	20.88027	23.578	19.69807	20.19433	19.26567	16.46253	16.46213	18.74907	20.0492
19.07793	21.31913	23.74687	19.75067	20.56907	19.6192	16.5268	16.62233	18.83207	20.09207
19.20887	21.36887	23.81307	19.83507	20.57813	19.77287	16.60087	16.6526	19.06013	20.33433
19.5852	21.45133	23.87027	19.8622	20.64613	19.90267	16.8752	16.66413	19.62633	20.65787
19.745	21.62267	24.6734	20.09527	20.89047	19.93873	16.9556	16.73633	19.93193	21.21473
19.81113	21.6716	24.95127	20.14933	20.9088	20.52247	17.05	17.28247	20.07827	21.27167
19.83273	21.94547	25.00753	20.22433	21.05927	20.57013	17.10013	17.35433	20.17653	21.3438
19.9664	22.13207	25.07693	20.31767	21.10813	20.64447	17.40733	17.41713	20.28053	21.40787
20.3518	22.35293	25.08073	20.4154	21.23493	20.65427	17.62093	17.46473	20.33347	21.44853
20.38367	22.4352	25.171	21.02333	21.34193	20.92307	18.292	17.55393	20.39373	21.46833
20.58087	22.5224	25.21967	21.17953	21.41813	21.01027	18.4682	17.56047	20.45833	21.47473
21.20853	22.934	25.70893	21.19987	21.91407	21.06433	18.54367	17.62207	20.53347	21.6836
21.24553	22.95707	26.30233	21.30893	21.96507	21.37533	18.55067	17.6328	20.56773	22.214
21.3634	23.1026	26.62993	21.39233	22.1314	21.4264	18.60387	17.83887	20.601	22.3284
22.0834	23.20513	26.89813	21.4348	22.16833	21.5756	18.634	17.8768	20.6178	22.3678
22.1952	23.28053	27.1022	21.50373	22.26893	21.89507	19.1072	17.9364	20.67607	22.43427
22.21633	23.3214	27.1884	21.55213	22.49047	22.16873	19.16047	17.93987	20.794	22.49527
22.2994	23.8386	27.2152	21.58653	22.49887	22.7172	19.23693	18.27273	20.9244	22.95353
22.35387	23.91827	27.23067	21.947	22.95287	22.81693	19.4888	18.284	20.965	23.18247
22.36447	24.0708	27.26247	22.06147	23.171	23.05353	19.5272	18.3848	21.011	23.23893
22.5604	24.22507	27.7064	22.22027	23.1886	23.16493	19.58213	18.448	21.05993	23.27633
22.63573	24.54707	27.93407	22.31367	23.522	23.25767	19.64653	18.55813	21.13267	23.32927
22.84247	24.6886	28.118	22.40773	23.79907	23.712	20.2466	18.57633	21.35093	23.49887
22.98233	24.72253	28.2496	22.51433	24.06293	23.85993	20.38453	18.61093	21.69813	24.5192
23.44033	24.72687	28.30593	22.5658	24.17033	23.94527	20.5626	18.65653	21.8396	24.7444
23.6054	24.76453	28.40973	22.60993	24.23247	24.38093	21.0582	18.7258	22.37327	24.9644
23.7616	24.8326	28.583	22.66453	24.49413	24.38513	21.12473	18.96813	23.31013	26.22927
23.87027	24.9752	28.629	22.8966	24.5116	24.40013	21.1956	19.59067	23.47387	26.27773
24.32647	25.04147	28.722	23.30967	24.58047	24.86827	21.21427	19.75067	23.85347	26.30667
24.4186	25.09093	28.7774	23.45233	24.724	25.2062	21.23647	19.8118	24.013	26.31473
24.57893	25.6222	28.928	23.7348	25.07447	25.628	21.26853	20.06747	24.0984	26.36913
24.63053	25.71413	29.00913	24.385	25.3516	25.70627	21.33753	20.275	24.10733	26.42327
24.67513	26.02313	29.28793	24.559	25.59253	25.90667	21.53153	20.3908	24.36047	26.546
24.72107	26.1154	29.7344	24.67473	25.673	26.09947	21.5756	20.51607	24.4744	27.05827
24.88707	26.222	29.96767	24.77293	25.87387	26.19373	21.5848	20.55327	24.5348	27.54087
25.1922	26.28293	30.01	24.86353	25.91647	26.4598	21.67593	20.7942	24.617	27.92693
25.32527	26.31893	30.18327	24.9488	25.9604	26.52293	21.6918	20.8192	24.66527	27.9888
25.40447	26.515	30.23433	25.02093	26.04787	26.592	21.7362	20.9002	24.74767	28.038
25.56753	26.55213	30.24993	25.07273	27.19647	26.66353	21.81593	21.15627	25.15733	28.52473
25.98573	26.6476	30.31933	25.44587	27.3718	26.77627	22.4632	21.23413	25.22747	28.6754
26.05047	26.67053	30.54033	25.52553	27.46447	26.87627	22.58953	21.3362	25.23507	28.83527
26.1184	26.70947	30.70453	25.57627	27.57593	26.8804	22.6608	21.74213	25.5066	28.94873
26.2216	26.7708	30.70947	25.59633	27.68687	26.99647	22.679	21.78667	25.68127	29.00113
26.44487	26.92653	30.788	25.657	27.74607	27.00607	22.80427	22.01967	25.70193	29.03733
26.5434	27.47	30.84987	25.82927	27.8124	27.11207	22.8862	22.3578	25.7696	29.29313
27.05773	27.54467	30.91133	26.46513	27.8184	27.16907	22.9146	22.46607	25.77513	29.2988
27.19373	27.5762	30.9972	26.65893	27.91713	27.5268	22.94907	22.5956	25.91493	29.35853
27.22833	27.66307	31.1108	26.80033	27.92013	27.54947	23.00993	22.71513	25.92247	29.3988
27.34473	27.80087	31.60027	26.92447	27.9632	28.09807	23.1666	22.91347	25.96927	29.5204
27.3988	28.0926	31.68353	27.02313	28.01833	28.11933	23.43393	23.07353	26.13887	29.6048
27.5012	28.14833	31.76587	27.0338	28.07573	28.1448	24.02807	23.14147	26.26373	29.666
27.7768	28.1882	31.878	27.07207	28.137	28.2022	24.13547	23.1928	26.509	29.72367
27.88033	28.32993	32.081	27.17067	28.35153	28.2682	24.4776	23.22767	26.56533	29.8824
27.9754	28.65607	32.44813	27.19373	28.54193	28.38727	24.53047	23.6866	26.759	29.9048
28.06133	28.71467	32.47947	27.65153	29.1172	28.69407	24.59433	23.7624	26.8736	31.00587
28.3794	29.26713	33.5692	27.77147	29.2524	28.85153	24.7488	23.909	26.9794	31.0514
28.4568	29.27133	34.257	27.82893	29.40927	28.9638	24.78513	24.09147	27.68173	31.2558
28.5198	29.52787	34.34227	27.94167	29.4706	29.0746	24.8446	24.15013	27.8264	31.4904
28.64547	29.55013	34.4334	28.10673	29.54013	29.14867	25.66667	24.61027	28.14587	32.4922
28.71453	29.73093	34.49026	28.27033	29.61433	29.1842	25.94313	24.7202	28.39947	32.7444
28.86867	29.8372	34.72753	28.50507	29.74333	29.3042	25.96607	24.882	28.60373	33.0182
28.91253	30.072	34.79227	28.8048	29.84533	29.32853	26.3208	25.4516	28.62147	33.22653
28.9802	30.1518	34.92107	29.18453	29.98047	29.401	26.37733	25.5366	28.6984	33.265
29.54987	30.17507	36.05527	29.39827	30.028	29.45833	26.479	25.55547	28.85567	33.30487
29.75173	30.50153	36.25647	29.46967	30.43	29.89427	26.6144	25.59513	29.36387	33.35427
29.91287	30.60527	36.49133	29.526	30.6854	29.93073	26.65387	25.92407	29.9294	33.94733
30.24007	30.68313	36.51567	29.5754	30.7064	30.1272	26.66027	26.11447	30.06527	34.20553
30.37273	30.75993	36.6928	29.62847	30.74847	30.29127	26.78453	26.15933	30.0966	34.72273
30.46213	30.78853	37.3896	29.63327	30.782	30.49	26.86787	26.17127	30.2316	34.7666
30.57367	30.87807	37.4562	29.90413	30.80507	30.6892	27.15673	26.3744	30.30513	35.52807
31.56587	31.0354	37.49667	30.012	30.91973	30.81767	27.23553	26.39727	30.3936	35.54073
31.64847	31.38773	37.9154	30.2682	30.9462	30.87727	27.34907	26.85847	30.47013	35.58467
31.7592	31.50293	37.9594	31.25227	31.1676	30.92693	27.4442	26.87053	30.545	35.6686
31.79333	31.51593	38.04607	31.31007	31.21653	30.979	27.51853	26.90313	30.6136	36.10607
32.19707	31.88067	38.1108	31.36433	31.25807	31.0162	27.74867	26.99033	30.7092	36.357
32.45087	32.23253	38.4236	31.37587	31.4268	31.0216	28.13433	27.13447	30.8032	36.3818
32.51353	32.40273	38.57067	31.42813	31.49133	31.0848	28.32533	27.3786	31.14787	36.54567
32.62133	32.6732	38.7432	31.5278	31.76787	31.33253	28.68593	27.6394	31.2466	36.58093
32.66193	32.82513	38.81753	31.6704	31.89013	31.3846	28.75873	27.804	31.40947	36.59087
33.3316	32.98326	38.87747	31.9304	31.95487	31.84193	28.78127	27.9108	31.59407	36.76093
33.5298	32.9928	38.8986	31.99593	32.0316	31.91967	28.82573	27.946	31.76093	36.80453
33.64153	33.13733	38.9708	32.03147	32.04733	31.98067	28.86613	28.03067	31.7744	37.02733
33.93627	33.25286	38.9978	32.1032	32.27407	32.7554	28.9478	28.15347	31.91513	37.0554
34.0236	33.436	39.0676	32.1888	32.41113	32.85327	29.24947	28.315	31.97507	37.25513
34.0914	33.44927	39.14093	32.20993	32.52407	33.44567	29.27287	28.62093	32.3378	37.40633
34.1758	33.6032	39.2768	32.2944	32.5964	33.4726	29.36793	28.79573	32.38513	37.61633
34.32427	33.67727	39.805	32.82333	32.7172	33.60327	29.50973	29.01467	32.4562	37.74087
34.38953	33.70393	39.9488	33.0876	32.93707	33.65047	29.5444	29.0802	32.5188	37.7816
34.52687	34.13273	0	33.29093	33.33807	33.72367	29.54927	29.1216	32.6658	37.94093
34.66627	34.1812	0	33.35693	33.41967	33.78953	29.5788	29.19173	32.7598	38.14874
34.81673	34.42	0	33.75807	33.65207	33.8282	29.82433	29.71753	32.90173	38.19047
34.95553	34.464	0	33.91427	34.12847	33.87767	30.19393	29.80233	33.08633	38.4334
35.6264	34.50353	0	34.04507	34.17327	34.30207	30.4576	30.0048	33.20747	38.50733
35.8784	34.62313	0	34.30773	34.18827	34.4374	30.48513	30.5602	33.3408	38.60713
35.90473	34.6278	0	34.41787	34.3336	34.61087	30.5202	30.74067	33.7252	38.645
35.92247	34.66607	0	34.55507	34.38647	34.95793	30.6604	30.86353	33.72893	38.91387
36.05067	34.8166	0	34.75554	34.38927	34.96073	30.77173	31.0486	33.81633	39.3632
36.11073	34.82413	0	34.96447	34.88	35.34907	30.80213	31.2104	33.90907	39.48067
36.15147	35.01807	0	35.04133	34.99827	35.35313	30.8168	31.21573	34.0322	39.8546
36.21227	35.0616	0	35.17973	35.09927	35.4314	30.83187	31.28473	34.17973	0
36.2762	35.10273	0	35.22747	35.87147	35.44047	31.355	31.32287	34.31887	0
36.54173	35.27573	0	35.57907	35.93667	35.49547	31.46673	31.36927	34.41187	0
36.95173	35.3054	0	35.62506	36.0146	35.58747	31.68213	31.73513	34.42487	0
37.48627	35.4568	0	35.68853	36.0346	35.7174	31.83493	31.85913	34.4718	0
38.203	35.80467	0	35.7852	36.44073	35.84667	32.10966	31.8752	34.59493	0
38.24434	36.399	0	35.89527	36.5148	35.9308	32.1592	31.91767	34.68747	0
38.28933	36.9836	0	36.7056	36.7966	36.0788	32.1874	31.98513	34.91347	0
38.4308	37.09407	0	36.7594	36.9562	36.21013	32.239	32.22127	35.17533	0
38.93627	37.112	0	36.78593	37.06287	36.3372	32.57773	32.25633	35.33047	0
39.31007	37.28387	0	36.9046	37.34846	36.39147	32.6488	32.29507	35.3568	0
39.3574	37.36514	0	37.14553	37.36887	36.49967	32.71447	32.37634	35.52047	0
39.3908	37.49173	0	37.302	37.41767	36.7536	32.8068	32.59207	35.6186	0
39.41867	37.52087	0	37.35073	37.64647	36.79153	32.91867	32.6652	35.66653	0
39.4358	37.55813	0	37.50393	37.6984	36.88533	33.2378	33.11313	36.23326	0
39.48067	37.94027	0	37.5358	37.72307	36.89887	33.3462	33.49854	36.33187	0
39.61987	37.96547	0	38.01087	37.77307	36.97747	33.4114	33.58313	36.379	0
39.70867	38.02827	0	38.02893	37.83613	37.29673	33.4966	33.58653	36.46367	0
39.72927	38.77607	0	38.5242	38.16553	37.45113	33.61173	33.64207	36.51867	0
39.7848	38.84027	0	38.87287	38.2342	37.577	34.0052	33.8682	36.61533	0
39.85447	38.93287	0	39.0728	38.2406	37.64893	34.03553	34.00913	36.68593	0
39.99026	39.096	0	39.3424	38.44827	37.88847	34.0576	34.18247	36.7924	0
0	39.485	0	39.66313	38.48233	37.9706	34.11993	34.28593	36.8072	0
0	39.74373	0	39.7404	38.51546	38.31827	34.13533	34.462	37.17693	0
0	39.8178	0	39.88927	38.8472	38.40953	34.21653	34.94547	37.25827	0
0	39.83187	0	0	38.89913	38.43013	34.45593	34.9978	37.9382	0
0	0	0	0	38.94033	38.76807	34.5062	35.06273	38.28907	0
0	0	0	0	39.43787	38.82107	34.5704	35.12494	38.29487	0
0	0	0	0	39.5352	38.91027	35.1494	35.16173	38.34647	0
0	0	0	0	39.74827	39.11234	35.32293	35.20113	38.56133	0
0	0	0	0	0	39.20673	35.59447	35.2176	38.5958	0
0	0	0	0	0	39.225	35.61473	35.25414	38.62333	0
0	0	0	0	0	39.35413	35.6612	35.28807	38.673	0
0	0	0	0	0	39.4754	35.73333	35.2986	38.95047	0
0	0	0	0	0	39.58007	35.76814	35.35353	39.35713	0
0	0	0	0	0	39.69067	35.78227	35.43413	39.41627	0
0	0	0	0	0	39.9222	35.84867	35.70247	39.50733	0
0	0	0	0	0	39.955	35.85513	35.74147	39.547	0
0	0	0	0	0	0	36.3668	35.7722	39.59447	0
0	0	0	0	0	0	36.57107	35.93633	39.6734	0
0	0	0	0	0	0	36.59113	35.99347	39.74747	0
0	0	0	0	0	0	36.63433	35.99707	39.9012	0
0	0	0	0	0	0	36.70127	36.08053	39.94053	0
0	0	0	0	0	0	36.7266	36.13527	0	0
0	0	0	0	0	0	37.32993	36.14273	0	0
0	0	0	0	0	0	37.46547	36.1738	0	0
0	0	0	0	0	0	37.51773	36.23247	0	0
0	0	0	0	0	0	37.65953	36.2526	0	0
0	0	0	0	0	0	38.00653	36.30527	0	0
0	0	0	0	0	0	38.01367	36.41187	0	0
0	0	0	0	0	0	38.11567	36.6242	0	0
0	0	0	0	0	0	38.32367	36.90987	0	0
0	0	0	0	0	0	38.5118	36.92727	0	0
0	0	0	0	0	0	38.55207	36.9736	0	0
0	0	0	0	0	0	38.89387	37.00773	0	0
0	0	0	0	0	0	38.9434	37.09133	0	0
0	0	0	0	0	0	38.94947	37.3132	0	0
0	0	0	0	0	0	39.055	37.44207	0	0
0	0	0	0	0	0	39.19733	37.5164	0	0
0	0	0	0	0	0	39.48027	37.66367	0	0
0	0	0	0	0	0	39.62453	37.9364	0	0
0	0	0	0	0	0	39.6752	38.04507	0	0
0	0	0	0	0	0	39.7124	38.14207	0	0
0	0	0	0	0	0	39.79007	38.166	0	0
0	0	0	0	0	0	39.89713	38.37293	0	0
0	0	0	0	0	0	39.96613	38.47107	0	0
0	0	0	0	0	0	0	38.5404	0	0
0	0	0	0	0	0	0	38.80647	0	0
0	0	0	0	0	0	0	39.95807	0	0
