# Supplementary material for: Neural manifolds for odor-driven innate and acquired appetitive preferences
Source: Nat Commun. 2023 Aug 5;14:4719. doi: 10.1038/s41467-023-40443-2 (PMC10404252; doi:10.1038/s41467-023-40443-2)
Supplement: Supplementary file 4 — Source Data [file 41467_2023_40443_MOESM4_ESM.zip › Figure2/2019626/ch12_15/text/ani_C10.txt]

0.8281333	0.06466667	0.8074	0.6830667	0.4635333	0.0196	0.6638666	0.07066666	0.07653333	0.02146667
0.8970667	0.5581333	2.208467	1.129333	0.7310666	0.04733333	1.3388	0.1412667	0.4058	0.06553333
1.1698	0.6070667	2.2744	1.166467	0.8022667	0.1	1.407133	0.4067333	0.5767334	0.1434667
2.253133	0.7376667	2.341267	3.621267	0.9071333	0.1037333	1.621733	0.4154	1.226133	0.2873333
4.381333	2.479133	2.502933	3.896133	0.9728667	0.1639333	1.776733	0.5096	1.5878	0.353
4.472733	2.696667	2.806133	3.944667	1.053867	0.1905333	1.809133	0.5318667	2.019067	0.5414667
4.723933	2.791933	2.868267	4.0106	1.946533	0.2763333	1.859067	2.192333	2.075467	0.6047333
5.527733	3.290933	4.2574	4.0848	2.192267	0.3567333	1.8938	2.532333	2.872	0.6828667
5.7348	4.046067	4.3444	4.1572	2.3728	1.1374	1.949067	2.612733	3.065133	0.8263333
5.951533	4.128933	4.390867	4.220933	2.622133	1.930267	1.971933	2.778867	3.106333	0.9086
5.990667	4.679	4.524667	4.376266	2.678467	1.969	2.025467	3.6224	3.1418	1.283067
6.05	4.7422	4.644733	4.452533	2.718467	2.039667	2.111333	5.156466	3.188667	1.328933
6.124267	4.789733	4.823133	4.5136	2.809667	2.124533	2.201	5.2304	3.2198	1.416533
6.171867	4.853467	5.913867	4.562067	2.862933	2.1834	2.286667	5.270534	3.259933	1.455933
6.2086	5.240533	6.116667	4.596467	2.914333	2.2098	2.365667	5.315733	3.319533	1.504067
6.252867	5.729733	7.412133	4.643	2.943667	2.644	2.4458	5.376667	3.375067	1.55
6.2828	6.378067	7.8444	4.789733	2.992667	3.040867	2.483067	5.444267	3.523	1.583933
6.326667	6.7108	7.893333	5.366933	3.076	3.081267	2.5228	5.8344	3.566867	2.524
6.8374	7.016867	8.007867	8.1172	3.1176	3.1156	2.553733	5.881	3.614867	2.529733
6.928534	7.6292	8.037467	8.240067	3.162467	3.165	2.573267	6.111	3.6992	2.616667
7.1654	7.806	8.069734	8.280733	3.198333	3.208867	2.59	7.191733	3.9962	2.662867
7.2906	7.874267	8.104867	9.499933	3.23	3.283933	2.627067	7.266	4.0892	2.799867
7.327	7.9266	8.135266	9.526533	3.254933	3.853133	2.735667	8.265	5.095467	3.0288
7.398	7.9718	8.2082	9.5728	3.294667	3.8858	3.192533	8.3322	5.2656	3.102467
7.4072	8.089733	8.803333	9.674666	3.3186	3.920733	3.2492	8.3742	7.2952	3.309933
7.4356	8.949533	9.004333	10.02593	3.327933	3.963267	3.334733	8.406134	7.437933	3.3922
7.491734	9.165133	9.055533	11.33707	3.370333	3.979933	3.3806	8.4674	7.614733	3.457333
7.496733	9.668734	9.083467	11.37233	5.6506	4.302267	3.682067	8.5976	7.880933	3.530867
7.5372	9.893467	9.1632	11.40087	5.7136	4.549067	3.731133	8.659467	8.059134	3.5742
7.624467	9.9326	9.380466	11.52567	5.768466	4.860267	3.787933	8.762667	8.099267	3.612467
8.378467	9.969466	9.821067	11.59007	5.811867	4.963333	3.993933	8.8028	8.1336	3.6626
9.062467	10.0962	9.894867	12.27887	5.848333	5.046667	4.0706	8.902	8.168933	3.6756
9.1232	10.55933	11.38127	12.28993	5.934	5.132333	4.334867	9.3072	8.201	3.832533
11.47	11.74527	11.43053	12.39033	6.075333	5.2646	4.373133	10.0934	8.291133	4.1062
11.71307	11.90507	11.4672	12.4562	6.1302	5.398467	4.405066	10.13967	8.3456	4.232333
12.09853	12.03773	11.61153	12.6446	6.209	5.419333	4.4422	10.17607	8.533134	4.235933
12.28247	12.16287	12.30213	12.7742	6.511667	5.4742	4.545067	11.2748	8.5704	6.199733
12.4316	12.2956	13.16913	12.83053	6.540333	5.5468	4.6794	11.31033	8.6062	7.674667
12.5202	12.33733	13.26513	12.9692	6.589067	5.7198	6.156067	11.42287	8.646733	7.865533
12.74407	12.57707	13.4522	13.02167	6.7042	5.939533	6.265934	11.5824	8.692933	8.1894
12.90913	13.13067	13.48387	13.0588	6.7486	5.973267	6.3316	12.37927	8.742666	9.0024
13.10607	13.1774	14.3394	13.08727	6.855267	6.004533	7.508667	12.48127	8.860267	9.083867
13.39627	13.223	14.42367	13.2682	7.1248	6.0374	7.520267	12.53113	8.948667	9.1736
13.46173	13.28147	14.45993	13.3092	7.340267	6.100934	7.562333	12.62133	9.538867	9.231533
13.70707	13.4778	14.48873	13.33433	7.391533	6.472133	7.624667	12.67347	10.01747	9.3088
13.8912	13.64227	14.52233	13.40187	7.481266	6.546067	7.674533	12.71593	10.16053	9.3588
13.9726	13.77373	14.6918	13.9158	8.0574	8.205934	7.840333	12.76047	10.185	9.6536
14.14567	13.92067	15.41093	14.026	8.625934	8.4254	8.167666	12.90993	10.44613	11.4344
14.3186	13.96	16.14713	14.4426	8.730267	8.540267	8.195534	13.6576	11.17207	11.503
14.41007	14.00327	16.74633	14.5558	9.621533	8.8576	8.3056	14.22353	11.20473	11.5102
14.44893	14.475	16.96247	14.59593	11.19227	9.3834	8.410133	14.25687	11.33193	11.61113
14.5144	14.53813	17.40793	14.66413	11.2762	9.4232	8.4482	14.26713	12.13953	11.71767
14.56227	14.64527	18.281	14.69687	11.84907	9.489533	8.6394	14.3188	12.30193	12.06793
14.6284	14.71813	18.47813	14.73313	11.9124	9.567066	8.789066	14.35633	12.43427	12.1972
14.79693	14.73147	18.9948	14.767	11.94033	9.6132	8.909467	14.38613	12.4744	12.42027
15.20733	14.75107	19.0526	14.83567	11.98353	9.711467	9.1958	14.41307	12.523	12.65913
15.31427	14.7886	19.10807	14.8606	12.4814	9.991867	9.652734	14.44273	12.57387	12.84927
15.383	14.8306	19.35633	14.9312	12.51947	11.22833	11.10853	14.47607	12.58107	13.0478
15.39373	14.88467	19.44013	15.16447	12.56613	11.7984	11.21313	14.50153	12.62947	13.32333
15.49107	14.96087	19.86153	15.38253	12.66453	11.91993	11.3232	14.52607	12.67913	13.3654
15.53	15.03967	19.95027	15.56713	12.7338	11.99793	11.4478	14.5516	12.83453	14.24307
15.61007	15.2122	20.01873	15.6784	13.46493	12.05813	11.81447	14.58113	12.89193	14.31047
15.99973	15.30373	20.10293	15.8472	13.55327	12.14573	11.89693	14.60693	12.95987	14.37627
16.15387	15.35087	20.1514	15.9118	13.82987	12.2564	11.92713	14.6444	13.0282	14.41387
16.4902	15.36927	22.4224	15.9532	14.057	12.3114	12.3492	14.6872	13.049	14.44653
16.5558	15.45247	22.50147	16.007	14.10453	12.3424	12.43267	15.32567	13.4448	14.54113
16.68213	15.46727	22.8988	16.07307	14.17153	12.358	12.5204	15.4196	13.50907	14.5844
16.76307	15.6266	22.96233	16.8108	14.80313	12.4154	12.59173	15.5668	13.55507	14.626
16.91433	15.82947	23.0244	17.2854	14.84673	12.47827	12.67547	15.69027	13.60573	14.68327
16.9786	17.0702	24.34093	17.76453	14.91207	12.517	13.00427	15.82067	14.1336	14.7692
17.065	17.5664	25.1414	17.8758	14.954	12.53893	13.1148	16.0504	14.23113	14.85287
17.3304	17.85193	25.44427	17.9294	15.12167	12.6986	13.56893	16.1824	14.38853	15.0164
17.4428	18.1314	25.65347	17.99693	15.16987	13.49967	13.70393	16.81267	14.46827	15.10167
17.47467	18.18833	27.69173	18.6754	15.35993	13.52367	13.83913	16.85153	14.48127	15.53287
17.52513	20.10673	27.7666	18.68733	15.3666	13.55707	13.90907	17.09247	14.81	16.06593
17.5618	20.1524	27.8282	18.7522	15.41147	13.5852	14.2348	17.18647	14.8702	16.47973
18.52987	20.21747	28.46333	18.76787	15.44987	13.61173	14.2722	17.9818	14.90667	17.0152
20.39953	20.59173	28.63653	18.8082	15.52893	13.7124	15.13207	18.05253	14.93833	17.09933
20.66547	21.28167	28.76167	18.8472	15.55153	14.45673	15.18767	18.40147	15.007	17.13573
22.07487	21.8948	28.86793	19.26507	15.58093	15.21847	15.26353	18.4562	15.03147	17.16727
22.2302	23.6704	29.03567	19.47467	15.60933	15.2416	15.3974	18.5118	15.06507	17.19307
23.03773	23.9072	29.19573	20.99673	15.6406	15.31447	15.43447	18.61907	15.10087	17.21733
23.28433	24.02353	29.75013	21.04307	15.66867	15.38847	15.47753	19.21773	15.134	17.24153
23.34687	25.29	29.88327	21.09647	15.71427	15.58427	15.5622	19.789	15.13853	17.25347
24.121	25.37587	29.90793	21.17227	15.7544	15.6736	15.65693	19.84833	15.74213	17.2674
25.20987	25.62367	29.9762	21.5908	15.84347	16.01193	16.0548	19.8928	16.04653	17.29447
25.3078	25.69393	30.045	21.71273	16.32887	16.12733	16.10033	19.92553	16.08873	17.3994
26.61107	25.91193	31.59087	23.67727	16.4874	16.38853	16.15273	20.03513	16.13807	17.42513
26.68347	27.2194	31.67887	23.72313	16.52493	16.49133	16.217	20.134	16.32667	17.4528
26.7732	27.2776	31.81273	23.97767	16.5788	17.13647	16.39427	20.27473	16.3816	17.4798
27.515	27.38013	31.8458	23.99693	16.61827	17.49347	16.50187	20.3732	16.43827	17.5124
27.75227	31.48207	31.88847	25.4754	16.69653	17.5204	16.52407	20.6288	16.4988	17.54753
29.38833	33.09787	32.16293	25.7708	17.73733	17.64553	16.6476	20.70413	16.746	17.5946
29.60807	33.84133	32.33353	25.83867	18.21267	17.8976	16.70213	20.91993	16.8226	17.712
31.06167	33.87747	32.4722	25.914	18.892	18.1164	16.7458	22.5038	17.40873	17.74133
31.12067	33.91707	32.7554	26.33367	19.16007	18.34793	16.84953	22.56627	17.85993	18.56733
31.20773	33.94847	32.79767	28.0792	19.498	18.40387	16.87827	24.15607	17.91673	18.91333
31.29807	34.00653	32.82793	28.13433	19.85327	18.4886	16.9318	24.55633	18.10847	19.01687
32.34813	34.0958	32.838	28.14587	20.42893	19.04987	17.29987	26.37727	18.11253	19.04847
32.50053	34.28373	32.88653	28.18253	20.49653	19.1586	17.34993	26.39067	18.47353	19.25393
32.54307	34.6572	32.9172	29.8034	20.5914	19.2502	17.43727	26.49013	19.55207	19.2858
32.9764	35.08947	32.94813	29.8792	20.90453	19.303	17.4718	26.5748	19.71907	19.32373
33.1216	35.18313	32.98147	30.08353	20.9662	19.36147	17.49907	26.63327	20.49567	19.37953
33.9778	35.32513	33.03047	30.1162	21.03413	19.41633	17.55807	26.78253	21.48553	19.45467
34.99247	35.4328	33.20087	30.1502	21.07773	19.4806	17.65613	26.88967	21.893	19.88853
35.14633	35.488	33.3376	30.173	21.11553	19.6192	17.68927	26.98367	21.98193	20.69693
35.22453	35.53867	33.34053	30.20647	21.15373	19.626	18.2802	27.04233	22.08367	20.9456
35.4952	35.58953	33.4214	30.244	21.18267	19.71967	19.2704	27.27213	22.1542	21.06633
36.0878	36.2858	33.435	30.2908	21.2168	19.96707	19.445	27.81667	22.19907	21.13827
36.22167	36.3564	33.47493	30.34407	21.24733	19.9844	19.45927	29.47767	22.25493	21.1808
36.33747	36.39867	33.52073	30.3624	21.267	20.37547	19.51287	29.57587	22.297	21.2188
36.3694	36.88467	33.57313	30.4348	21.2836	21.3362	19.81273	30.37413	22.38767	21.2678
36.4128	37.43207	33.6012	30.53187	21.3592	21.4236	19.894	30.3776	23.14433	22.19227
36.45067	38.0534	33.68807	30.64927	21.411	22.27593	20.40853	30.40793	23.39447	22.242
36.48153	39.1308	34.719	30.70227	21.61773	22.33633	20.462	30.44167	23.82353	24.46213
36.536	39.38493	38.44567	30.78167	22.10333	22.43727	21.0742	30.4544	23.94447	24.522
36.56787	39.4218	38.45393	30.88133	22.14427	22.85247	21.11473	30.4788	24.91453	24.8476
36.59813	0	0	31.13173	22.50913	22.86973	21.16067	30.86707	25.0278	24.88813
36.71633	0	0	31.23107	22.7012	23.50833	22.14753	30.97467	25.05473	25.00867
37.8256	0	0	32.94993	22.74767	23.95673	22.1946	31.4496	25.6772	26.87847
37.886	0	0	33.0152	22.79867	24.25267	22.23233	31.52493	25.816	27.0128
37.93287	0	0	33.08247	22.84873	24.33033	22.25807	31.55767	25.87207	27.0672
38.01954	0	0	33.14973	22.91133	24.44187	22.30853	31.601	27.78387	27.43307
39.5414	0	0	33.24793	22.95647	24.4932	22.33687	31.64347	27.90667	27.67333
39.64673	0	0	33.2992	23.00093	24.5756	22.36127	31.68113	27.93693	27.92827
39.6558	0	0	33.37253	23.0588	24.63233	22.3844	31.75533	28.02007	29.2886
39.98746	0	0	33.55033	23.40067	24.68767	22.4108	31.79653	28.07647	30.20633
0	0	0	33.74574	23.67747	24.74513	22.43913	31.82707	28.202	30.756
0	0	0	33.7932	24.8604	24.79333	23.38887	31.87067	28.23027	30.80747
0	0	0	33.8594	25.02993	24.82067	24.23693	32.04747	28.2602	30.8514
0	0	0	33.9732	26.28953	24.86267	24.27173	32.27293	28.28847	30.90173
0	0	0	34.21033	26.3764	25.09853	24.3408	32.36973	28.31647	30.955
0	0	0	34.25887	26.42487	25.1764	24.64793	32.4264	28.35367	30.9852
0	0	0	34.30373	26.4822	25.9534	25.55	32.7088	28.3564	31.02747
0	0	0	34.35607	28.86393	26.1194	25.66987	32.785	28.40227	31.1014
0	0	0	34.83667	28.96527	26.14953	25.70513	33.07467	28.45793	31.1302
0	0	0	36.2266	29.0372	26.15347	25.846	33.1232	29.1664	31.18733
0	0	0	36.31833	29.28607	26.19753	27.83733	33.16153	30.2556	31.23093
0	0	0	36.374	29.3624	26.2408	28.08567	33.2054	30.9678	31.27627
0	0	0	36.4588	29.46593	26.36753	28.55347	33.2444	31.18527	31.77973
0	0	0	36.5126	29.50587	26.95833	28.62773	33.40313	31.25067	31.88387
0	0	0	36.62307	29.57	27.50347	28.7158	34.77374	31.44607	31.953
0	0	0	36.95287	29.6468	27.81353	28.7994	34.86987	31.73673	31.99607
0	0	0	36.99446	29.6802	28.11227	29.30993	34.91073	31.766	32.05013
0	0	0	37.03753	29.70853	28.2476	29.7	35.50566	31.7984	32.09207
0	0	0	37.0678	29.7328	28.27273	29.9372	37.3732	31.8338	32.16873
0	0	0	37.1146	29.76993	28.30047	30.014	37.4298	31.891	32.20313
0	0	0	37.1706	29.806	28.32493	30.0952	37.5614	31.96607	32.2428
0	0	0	37.22133	29.855	28.36593	30.13587	37.9232	33.67673	32.28227
0	0	0	37.27853	29.89953	28.4026	30.20333	38.01847	34.14527	32.33587
0	0	0	38.01793	31.31727	28.55373	30.2556	38.957	34.32287	32.45213
0	0	0	38.15154	31.5394	29.30147	30.30793	39.00146	34.7886	33.02687
0	0	0	38.27934	31.74713	29.4918	30.3962	39.0102	35.15593	33.06607
0	0	0	38.34373	31.92367	29.84633	30.4404	39.12	35.84767	33.11167
0	0	0	0	31.96967	29.88733	30.54033	39.12433	36.9948	33.146
0	0	0	0	34.39353	29.99853	31.8036	39.18113	37.43867	33.1874
0	0	0	0	34.42593	30.07753	32.278	39.2712	37.89607	33.27013
0	0	0	0	34.45393	30.1434	32.69527	39.4726	0	33.3232
0	0	0	0	34.4786	30.20233	33.31153	39.52	0	35.18767
0	0	0	0	34.5016	30.25573	33.55867	39.56347	0	35.28214
0	0	0	0	34.55053	30.43827	33.66433	39.61673	0	35.28507
0	0	0	0	34.589	30.54393	34.1404	39.66193	0	36.06247
0	0	0	0	34.6318	30.60887	34.1922	39.97827	0	36.78827
0	0	0	0	34.8166	30.6738	34.31053	0	0	37.23933
0	0	0	0	35.037	31.35967	34.41853	0	0	38.03473
0	0	0	0	35.18833	31.3954	34.432	0	0	38.4132
0	0	0	0	35.23813	31.63447	34.47253	0	0	38.48433
0	0	0	0	35.28407	31.76607	34.5264	0	0	38.59687
0	0	0	0	35.5396	31.827	34.53093	0	0	39.71147
0	0	0	0	35.71113	31.9004	34.60487	0	0	0
0	0	0	0	36.61153	32.12053	36.61013	0	0	0
0	0	0	0	36.69767	32.3988	36.65893	0	0	0
0	0	0	0	36.79327	32.55853	36.79033	0	0	0
0	0	0	0	38.73753	32.61627	36.8798	0	0	0
0	0	0	0	38.8108	32.669	36.92227	0	0	0
0	0	0	0	38.90787	32.84107	37.004	0	0	0
0	0	0	0	38.95073	32.89793	37.0898	0	0	0
0	0	0	0	0	33.8594	37.12914	0	0	0
0	0	0	0	0	34.85747	37.18393	0	0	0
0	0	0	0	0	35.0878	37.256	0	0	0
0	0	0	0	0	35.14973	37.83047	0	0	0
0	0	0	0	0	35.18747	38.2168	0	0	0
0	0	0	0	0	36.68587	38.27493	0	0	0
0	0	0	0	0	37.261	38.3778	0	0	0
0	0	0	0	0	37.28113	38.53247	0	0	0
0	0	0	0	0	38.1724	39.31613	0	0	0
0	0	0	0	0	38.22307	39.57547	0	0	0
0	0	0	0	0	38.9878	0	0	0	0
0	0	0	0	0	39.03093	0	0	0	0
0	0	0	0	0	39.07533	0	0	0	0
0	0	0	0	0	39.56693	0	0	0	0
0	0	0	0	0	39.57233	0	0	0	0
0	0	0	0	0	39.61307	0	0	0	0
0	0	0	0	0	39.66233	0	0	0	0
0	0	0	0	0	39.69447	0	0	0	0
0	0	0	0	0	39.7506	0	0	0	0
0	0	0	0	0	39.80973	0	0	0	0
0	0	0	0	0	39.8156	0	0	0	0
0	0	0	0	0	39.86607	0	0	0	0
0	0	0	0	0	39.93613	0	0	0	0
0	0	0	0	0	39.98787	0	0	0	0
