# Supplementary material for: Neural manifolds for odor-driven innate and acquired appetitive preferences
Source: Nat Commun. 2023 Aug 5;14:4719. doi: 10.1038/s41467-023-40443-2 (PMC10404252; doi:10.1038/s41467-023-40443-2)
Supplement: Supplementary file 4 — Source Data [file 41467_2023_40443_MOESM4_ESM.zip › Figure2/2019626/ch12_15/text/two_hep_C5.txt]

0.7288667	2.3352	0.2001333	0.7636667	0.06733333	0.3392667	1.6932	0.6608	0.8462	0.03453333
1.0748	2.384	2.307	1.2422	3.638467	0.4871333	1.757667	0.9339333	2.545267	0.2505333
1.101733	2.414	2.374333	1.303733	4.496933	0.5777333	2.658733	0.997	2.954333	0.3322667
1.126733	2.468067	2.447333	1.372933	4.705867	0.6520666	3.118667	1.043933	3.102133	0.3993333
1.2144	2.5276	2.541333	2.004333	5.679467	0.6990666	3.3156	2.2452	3.351467	2.981667
1.252667	2.619067	3.625933	2.258733	5.736333	0.8736	3.409533	2.276	3.8932	3.0996
3.228	2.818533	3.734733	2.4262	5.848533	1.053733	3.584533	2.307667	4.261267	3.164
3.828133	2.871133	4.190267	2.614667	5.981333	1.0994	3.9734	2.3438	4.4226	3.232667
3.9206	2.995	4.4388	2.989	6.140467	2.331133	4.150533	2.419267	5.0938	3.289333
5.147	3.0896	4.521266	3.8686	6.225467	2.374333	4.2458	2.885933	5.247334	3.411467
9.4962	3.2416	5.0436	4.023267	6.402867	2.414533	5.2206	2.969533	5.622	3.665733
11.9624	3.4762	5.118733	4.148	6.513267	2.480267	6.7212	3.0138	7.676533	3.710733
12.0712	6.774133	5.706933	4.410733	6.6122	2.6588	6.8282	3.1644	9.915	3.746733
12.14653	6.835733	6.928534	4.447667	7.315267	4.0274	8.3956	3.289867	12.12533	3.785933
12.7058	7.975733	7.950667	5.179934	7.375467	6.5762	9.529134	3.334267	12.1678	4.371867
12.81487	8.0526	7.989067	6.138267	10.14313	6.706467	9.816334	3.365933	12.59127	4.444733
12.90193	12.25587	8.033	7.2048	13.16027	6.939333	12.5298	3.395	12.6432	6.318933
13.746	12.29373	8.257067	7.4206	13.25913	7.175467	13.50753	3.423467	12.80087	7.429133
14.1308	12.33133	8.477333	8.700733	13.29647	7.4328	13.60207	3.458667	13.15673	8.374666
14.1952	12.3626	8.669267	8.741667	13.3398	7.4558	13.73213	3.514267	13.18293	8.8174
14.2438	12.4208	9.4886	8.857667	13.40613	7.495467	13.9586	3.647067	13.2358	8.911266
14.29053	12.46393	9.629867	9.576134	13.57213	7.525667	14.24347	3.7386	13.27307	9.331933
14.35773	12.51987	9.715266	9.650534	13.612	7.553867	14.30787	4.426867	13.33273	12.17913
14.8128	12.60893	9.852266	9.680866	14.53947	7.588733	15.0388	4.5404	13.50993	12.38467
14.8762	12.6522	13.06027	9.724466	14.6502	7.7226	15.085	4.8622	13.964	12.4388
14.92807	12.74453	13.255	9.756	14.83913	7.761933	15.15253	4.901933	14.434	13.19607
15.06187	12.84507	13.44607	9.8046	15.287	7.808867	15.23313	4.938334	14.77653	13.30253
15.11693	13.16193	13.64133	9.8706	15.64307	7.862134	15.29407	5.085333	14.963	13.41507
15.24567	13.29287	14.77627	10.75547	15.6782	7.940134	15.3234	5.186333	15.03713	13.54127
15.8748	13.34213	14.8174	12.4274	15.71213	7.987333	15.378	5.723933	15.09767	13.58767
18.0996	13.44727	14.9182	12.69333	16.0898	8.039733	15.4654	5.770067	15.1436	13.92567
18.41633	13.47793	14.95573	12.762	16.20293	8.077267	15.7072	5.821733	15.19847	14.4622
18.4584	13.9808	14.9976	12.89913	18.8952	8.137667	15.81813	5.8776	15.285	14.5912
18.5202	14.05387	15.03093	13.22047	19.19267	8.195666	17.48793	5.9154	15.51953	14.66953
18.945	14.40727	15.07313	13.81833	19.7906	8.261	17.5976	5.9596	15.57433	14.7192
19.0142	14.48313	15.13573	13.86453	21.02773	8.297934	17.97907	6.016	17.76107	14.75193
19.0574	14.5726	15.19093	13.91007	21.15453	8.34	18.25647	6.221133	17.8562	14.8032
19.09227	14.6228	15.6046	13.956	21.2398	8.655334	18.88887	6.342067	17.92327	14.89367
19.12747	14.68047	16.42707	14.2076	23.89993	8.706067	18.91773	7.814	18.05187	14.955
19.15347	14.72807	16.8096	14.5908	26.28107	9.419267	19.034	7.908867	24.9988	14.99973
19.2034	15.1356	16.89773	14.6412	27.65647	9.467466	19.2776	7.961534	25.0864	15.0382
19.28167	15.22027	16.9592	14.69933	27.80247	9.5188	19.3468	8.033267	26.806	16.58493
19.35987	15.31673	17.01493	14.8312	29.12747	9.5498	19.37807	8.252934	26.95427	18.00313
20.1808	15.3944	18.8714	14.87827	29.76073	9.588133	19.42647	8.323533	27.02773	18.11227
20.26227	15.91673	19.09813	14.91153	29.8478	11.97493	23.94907	9.083533	27.08667	18.23253
20.29353	16.3046	19.24953	15.43727	30.20433	12.0742	24.70693	9.121067	28.2176	18.28547
20.3528	16.68547	20.26147	16.00753	30.24053	12.98707	24.791	9.6636	29.60033	18.37567
20.43353	16.87613	21.2014	16.3214	30.279	13.06013	26.11833	9.7448	31.881	18.4308
20.50547	17.2496	21.31487	16.39687	30.3168	13.14473	26.28573	9.989333	32.17047	18.58547
20.60587	17.27993	23.16247	16.84413	34.41887	13.22673	26.46807	12.04907	32.25834	21.35013
20.6952	17.9422	23.9608	16.92267	38.40527	13.55673	27.9252	12.13813	32.45453	21.40887
20.80527	18.448	24.15253	16.97173	38.5048	13.68007	29.81727	12.17713	32.51247	21.55693
20.85413	18.6948	24.26107	17.0356	38.72387	14.15653	29.90993	12.21373	32.6242	21.59927
20.9758	20.19553	24.3156	17.062	38.77807	14.41647	30.59	12.23753	32.75687	21.62793
21.1974	22.12887	24.3982	17.11287	39.275	14.45773	31.3896	12.2684	32.7876	21.74307
21.2368	22.65633	24.45987	18.17927	39.54133	14.53607	31.51747	13.04813	32.83073	22.97373
21.37007	22.69867	24.51113	19.44753	39.96947	14.9906	33.26027	13.14087	32.87887	24.61247
21.55313	24.75187	24.57087	20.00173	0	15.0258	33.3126	14.253	32.9424	27.17073
21.61707	25.46793	24.60307	20.05473	0	15.0786	33.53074	14.67013	33.085	27.57967
23.06053	27.02773	24.67627	20.124	0	15.2658	33.8956	14.74793	33.88413	27.65247
23.10553	27.1256	24.80013	20.19047	0	15.367	35.30547	14.83587	34.08007	28.16253
23.27813	28.66013	24.95507	20.23953	0	16.0304	35.48413	14.87093	34.11893	28.44473
24.13693	28.7536	26.03713	20.36493	0	16.36873	35.77633	14.92187	34.21287	28.70667
24.56007	28.8274	26.11247	20.4584	0	16.47493	35.88673	15.0942	34.2942	30.26227
25.21993	30.3954	26.19207	20.57447	0	16.56327	37.3806	15.13627	34.40773	30.71673
25.49107	30.44173	26.27387	22.65087	0	16.77213	38.35867	15.17987	34.48273	30.85367
25.5174	30.51107	26.35267	22.74833	0	16.85193	38.65487	15.21247	34.57073	31.0704
25.55853	30.59227	26.46513	22.83673	0	16.93387	38.70353	15.2456	34.6654	31.1956
25.621	31.5726	26.511	22.88487	0	16.9778	38.72853	15.3204	35.22793	31.38713
25.7202	31.868	26.57693	22.92673	0	17.037	38.79853	15.6692	36.36767	31.44007
26.31113	32.347	26.64353	24.08	0	17.08127	39.17227	15.75253	36.4732	31.51787
26.54487	32.4776	26.81427	24.5062	0	19.9988	39.2412	21.2354	37.1074	34.29867
26.6008	32.75547	26.875	24.72033	0	20.0864	0	21.462	37.1636	34.3688
26.6424	32.81327	27.04327	24.80187	0	20.45693	0	23.78553	39.05193	34.57753
26.67753	32.85293	27.14293	24.85547	0	22.2294	0	23.92887	39.82927	34.62007
26.70513	32.90687	27.94033	24.88333	0	22.27947	0	25.036	0	34.71807
26.74513	33.0178	29.0656	24.95087	0	23.25887	0	25.09313	0	34.77613
26.7954	33.373	29.13153	25.67973	0	23.8398	0	25.69513	0	34.87613
26.84847	33.4392	29.2076	25.73433	0	23.91493	0	25.76613	0	38.02553
28.04387	33.47947	29.24893	25.77907	0	24.89133	0	25.88327	0	38.1262
28.1816	34.13707	29.28073	25.856	0	24.92733	0	26.1734	0	39.551
28.27493	34.60327	29.30607	28.36393	0	25.0312	0	26.22467	0	39.64227
28.3874	34.65033	29.35007	28.5976	0	25.0936	0	26.3076	0	39.77073
30.36633	36.3964	29.37553	29.6316	0	25.13987	0	26.35673	0	0
30.4188	36.5652	29.40547	29.69067	0	25.19553	0	27.05167	0	0
31.8992	36.6182	29.44127	29.72007	0	27.1406	0	27.14507	0	0
32.4514	36.7612	29.47187	29.75853	0	27.19127	0	27.17507	0	0
33.81713	38.73993	29.5388	29.8322	0	27.22733	0	27.21193	0	0
35.73847	39.45167	29.649	30.7058	0	27.2962	0	27.2662	0	0
35.7762	39.5928	29.6956	32.12074	0	27.8498	0	27.55027	0	0
35.80753	39.93193	29.7524	32.72007	0	28.05	0	27.61713	0	0
35.84407	39.98487	29.80647	32.82827	0	28.34073	0	27.66133	0	0
35.91253	0	29.9604	33.23513	0	28.45207	0	27.6976	0	0
38.2122	0	30.0496	33.27567	0	31.18607	0	27.73293	0	0
39.9474	0	30.08293	33.61173	0	31.2728	0	27.77253	0	0
0	0	30.16947	33.70707	0	31.34133	0	27.82173	0	0
0	0	30.56127	33.8446	0	31.3756	0	27.86787	0	0
0	0	30.72113	35.734	0	31.4126	0	29.0344	0	0
0	0	30.8384	35.81913	0	31.4646	0	29.07053	0	0
0	0	31.04593	37.09127	0	31.5412	0	29.12647	0	0
0	0	31.08947	37.9654	0	32.1224	0	29.1758	0	0
0	0	31.1322	38.75627	0	32.14813	0	29.21693	0	0
0	0	31.25413	38.79973	0	32.22833	0	29.29073	0	0
0	0	31.2924	39.29433	0	32.79387	0	29.3316	0	0
0	0	31.31987	39.7578	0	33.59	0	29.47853	0	0
0	0	31.36593	0	0	33.74367	0	30.25273	0	0
0	0	31.3888	0	0	34.88933	0	30.3474	0	0
0	0	31.44587	0	0	34.9948	0	30.403	0	0
0	0	32.13507	0	0	35.0874	0	30.51773	0	0
0	0	33.26853	0	0	35.17693	0	30.55693	0	0
0	0	33.30753	0	0	35.26187	0	30.63947	0	0
0	0	33.36673	0	0	36.51847	0	30.70567	0	0
0	0	33.42393	0	0	36.808	0	32.4002	0	0
0	0	33.49147	0	0	36.91367	0	32.59507	0	0
0	0	33.5204	0	0	37.00807	0	32.89447	0	0
0	0	33.66753	0	0	37.7402	0	34.45053	0	0
0	0	33.73693	0	0	38.86253	0	34.53267	0	0
0	0	35.2796	0	0	39.01114	0	34.92047	0	0
0	0	35.91627	0	0	0	0	35.07213	0	0
0	0	35.98213	0	0	0	0	35.1144	0	0
0	0	36.8128	0	0	0	0	35.19967	0	0
0	0	37.93127	0	0	0	0	35.42173	0	0
0	0	38.1748	0	0	0	0	36.38133	0	0
0	0	38.27913	0	0	0	0	36.414	0	0
0	0	39.9682	0	0	0	0	37.51266	0	0
0	0	0	0	0	0	0	37.5708	0	0
0	0	0	0	0	0	0	37.69587	0	0
0	0	0	0	0	0	0	37.7998	0	0
0	0	0	0	0	0	0	37.8604	0	0
0	0	0	0	0	0	0	39.7798	0	0
