# Supplementary material for: Neural manifolds for odor-driven innate and acquired appetitive preferences
Source: Nat Commun. 2023 Aug 5;14:4719. doi: 10.1038/s41467-023-40443-2 (PMC10404252; doi:10.1038/s41467-023-40443-2)
Supplement: Supplementary file 4 — Source Data [file 41467_2023_40443_MOESM4_ESM.zip › Figure2/2019626/ch12_15/text/euc_C4.txt]

0.1090667	0.0476	0.03693333	0.0518	0.4342667	0.3019333	0.09766667	0.003733333	0.02486667	0.06393334
0.1693333	0.1487333	0.1084	0.1086	0.5452	1.697733	0.1402	0.1817333	0.0536	0.07073333
0.1911333	0.4004667	0.4526667	0.2618	0.9416	1.847067	0.3296	0.2441333	0.08913333	0.1524
0.4220667	0.9867333	0.5614	0.4994	0.9650667	1.872267	0.4845333	0.2672	0.4469333	0.1775333
0.6011333	1.037067	0.7816667	0.6236	1.228867	1.941733	0.7846667	0.412	0.511	0.2301333
0.6668667	1.123	0.7871333	1.092867	1.502867	2.3274	0.8042667	0.629	0.7379333	0.4888
0.7369334	1.133533	0.8477333	1.2672	2.004867	2.554533	1.126133	0.8005334	0.8731334	0.7346
0.9385333	1.300267	0.984	1.581733	2.062	2.5996	1.173467	0.9831333	0.9830667	0.9214666
0.9898667	1.3114	1.181067	2.176733	2.0762	3.162067	1.443467	1.182333	1.0924	0.9765334
1.1596	1.499467	1.572467	2.296333	2.246867	3.340467	1.4466	1.233333	1.653	1.136667
1.302733	2.1364	1.811467	2.337	2.258067	3.3436	1.487067	1.253867	1.971267	1.238533
1.455467	2.401133	1.843067	2.3564	2.314267	3.622733	1.601067	1.2948	2.111467	1.2686
1.697867	2.431067	1.941867	2.411733	2.7638	4.431733	1.699933	1.579667	2.615067	1.275933
2.204867	2.478667	2.172533	2.575467	2.828933	4.448467	1.7502	1.583867	2.722133	1.2854
2.3876	2.659067	2.355867	2.603333	3.1442	4.528467	1.989667	1.8472	3.097533	1.3506
2.616067	3.274	2.444733	2.742	3.8046	4.5906	2.1406	1.8846	3.120667	1.4436
2.655067	3.479133	2.546467	2.777933	3.88	4.799533	2.330733	1.965	3.1566	1.5556
2.849267	3.499867	2.586467	2.850533	4.118333	4.9964	2.781867	2.108333	3.257133	1.7458
3.1992	3.594933	2.7344	2.969333	4.1828	5.0242	3.224133	2.380933	3.450333	1.761133
3.2992	4.547733	3.0566	3.292867	4.602	5.0812	3.294467	2.586	4.053267	2.1194
3.419733	4.7592	3.145333	3.452067	4.656466	5.637067	3.736733	2.698733	4.096334	2.1982
3.564267	5.280533	3.3852	3.5528	5.212667	5.866	3.783467	2.778533	4.269134	2.2506
3.820733	5.701267	3.6392	4.958867	5.462	6.4312	3.804	2.951333	4.392867	2.3804
4.1674	6.208333	4.282667	5.179533	5.683267	6.458533	3.896533	2.9604	4.758266	3.142333
4.517133	6.3692	4.587867	5.219133	5.7398	6.488467	4.020534	3.0044	4.8206	3.879
4.536	6.3752	4.715667	5.2736	5.785267	6.566333	4.166133	3.303933	4.824333	3.980933
4.590267	6.419533	4.756933	5.454	5.794066	6.576533	4.395867	3.422067	4.8434	4.1194
4.602067	7.031466	5.264333	5.588867	5.978133	6.671333	4.532866	4.007867	5.0248	4.252
4.822667	8.359933	5.350333	5.640067	6.004	6.716267	5.1676	4.2324	5.416467	4.275867
5.1066	8.406533	5.521266	5.6936	6.121267	6.947533	5.201334	4.379467	5.893267	4.3874
5.1454	8.527667	5.7696	5.786	6.503667	7.002	5.223667	4.439533	5.940733	4.483667
5.346133	9.1904	5.827067	5.876	6.7008	7.158267	5.7058	4.4754	6.2266	4.688933
5.414	9.310266	5.9412	6.145067	6.7764	7.170733	5.939533	4.540534	6.357067	4.768667
5.4674	9.638066	6.187467	6.226666	6.9504	7.3304	6.0236	4.575	6.528867	5.0392
6.093534	9.880267	6.2192	6.738733	6.986467	7.716333	6.4836	4.591866	6.600934	5.316333
6.152067	10.048	6.286533	7.308067	7.057133	7.823333	6.815	5.103867	7.034733	5.3486
6.314533	10.10747	6.354267	7.4204	7.122334	7.8774	6.844	5.246666	7.162267	5.362
6.321733	10.16767	6.7772	7.8492	7.152133	8.0386	7.2028	5.3666	7.392	5.4156
6.338467	10.1888	6.8932	8.3754	7.180333	8.220667	7.3316	5.444067	7.724534	5.8094
6.436067	10.2926	7.203133	8.385067	7.659067	8.283934	7.360333	5.9036	8.165867	6.3332
6.502533	10.3064	7.908134	8.532467	7.754734	8.318267	7.4338	6.060266	8.2536	6.554133
6.5838	10.3536	7.911067	8.540867	7.834133	8.7702	7.450533	6.190866	8.497467	6.700133
6.692733	10.402	8.2996	8.575	7.8762	9.149266	7.754933	6.304266	8.625067	6.981333
6.8654	10.4896	8.685467	8.5962	7.895867	9.3036	8.288667	6.568733	8.919534	7.011066
7.0174	10.5278	8.753266	8.847	7.914	9.3342	8.452534	6.671	9.4684	7.0424
7.165667	10.6536	9.104067	8.917133	8.376066	9.3492	8.481867	6.854867	9.748734	7.1118
7.168533	10.6844	9.507867	8.998266	8.379867	9.560734	8.707666	6.916	9.914534	7.225667
7.3638	10.68753	9.862467	9.216133	8.513667	9.764867	8.826	7.063	9.985333	7.633667
7.5132	10.75333	9.997733	9.3048	8.6582	9.7814	9.048866	7.1228	10.4822	7.649667
7.572067	10.80087	10.06507	9.471867	8.678133	9.871467	9.284	7.162133	10.53873	7.987067
7.6196	10.93193	10.23047	9.531867	8.832867	10.01853	9.287333	7.3732	10.58593	8.302533
7.7084	11.39707	10.34953	10.0356	8.852734	10.44713	9.389267	7.455133	10.6586	8.686666
8.013267	11.83773	10.35447	10.07093	9.611733	10.45387	9.793734	7.5086	10.66707	9.012267
8.231466	11.89473	10.6218	10.10953	9.6426	10.47793	10.03327	7.515867	10.7046	9.862133
8.5202	12.12407	10.67187	10.16	9.677267	10.51833	10.06607	7.692533	10.71313	10.09767
8.7456	12.2324	10.79613	10.4404	9.7864	10.52867	10.0978	8.127666	10.7338	10.42847
8.752334	12.37767	10.9458	10.50547	10.2358	10.57293	10.327	9.0422	10.73673	10.49513
8.784333	12.49213	10.97773	10.51687	10.27833	10.6224	10.41327	9.19	10.819	10.54827
10.0782	12.59187	11.0132	10.57433	10.32727	10.65513	10.5984	9.2048	10.82213	10.59087
10.51847	12.69267	11.08627	10.63667	10.3948	10.665	10.6114	9.249	10.86913	10.59453
10.5976	12.72507	11.14967	10.67573	10.44873	10.68507	10.6834	9.279734	11.2324	10.62913
10.66047	12.9124	11.3334	10.69687	10.47087	10.70287	10.8554	9.3508	11.41273	10.6846
10.8656	13.05353	11.39713	10.72093	10.49747	10.8424	11.14633	9.884666	11.76387	10.70187
10.87047	13.0888	11.4964	10.76047	10.5604	11.07647	11.47867	10.02533	11.8704	10.73273
10.88453	13.21113	11.5328	10.79387	10.6086	11.17907	11.55933	10.49593	12.3346	10.78407
10.96567	13.21953	11.56727	10.80567	10.6332	11.7844	11.79327	10.532	12.6274	10.82333
10.98467	13.2814	11.63993	10.88307	10.65253	12.39493	12.18373	10.5422	12.80333	10.86507
11.02553	13.3472	11.68587	10.9154	10.67787	12.5	12.22607	10.5832	13.50007	11.23567
11.0596	13.3814	12.2082	10.95387	10.75727	12.6716	12.30647	10.6096	13.81153	11.289
11.19773	13.45793	12.30153	11.0532	10.78073	13.3438	12.4656	10.6358	13.84693	11.6558
11.23653	13.51333	12.3654	11.083	10.90987	13.37033	12.7812	10.64453	13.88807	11.7688
11.24133	13.76993	12.37527	11.1028	11.16293	13.48467	12.82227	10.69013	13.95413	12.01467
11.36873	13.84447	12.6592	11.11387	11.79927	13.73567	13.0434	10.78373	14.10747	12.3236
11.76093	14.30247	12.69973	11.46533	12.42	13.9016	13.0644	10.83213	14.25247	12.87207
11.873	14.35673	12.809	11.72	12.88907	14.05713	13.97327	11.20247	14.48647	13.046
12.31513	15.29053	13.4858	11.96927	13.241	14.09633	14.57327	11.24973	14.67733	13.3864
12.35873	15.32613	13.56633	12.04273	13.2854	14.15473	14.7112	11.4498	14.80847	13.84707
12.41667	15.38527	13.83013	12.05427	13.388	14.16587	14.7724	11.56133	14.96487	14.3238
12.52753	15.50147	13.972	12.20993	13.5918	14.2098	14.99787	11.73287	14.9694	14.36767
12.55867	15.56987	14.13633	12.36413	13.63907	14.50513	15.06913	11.7844	15.09853	14.55833
12.63433	15.70047	14.26953	12.40147	13.696	14.55393	15.1746	12.0366	15.33467	14.69333
12.92647	16.10953	14.47447	12.45593	13.83367	15.184	15.233	12.11407	15.78387	15.44273
13.02873	16.82213	14.5344	12.5734	13.98687	15.391	15.37947	12.31993	15.8598	15.51727
13.2474	16.91873	14.81087	12.58693	14.35787	15.66007	15.4814	12.4984	16.43887	15.70553
13.42453	16.9498	14.856	12.64193	14.48407	15.753	15.50867	12.73227	17.0206	15.7266
13.45073	17.0092	14.87113	12.83513	14.76773	16.1358	15.52573	12.9816	17.0814	15.88453
13.4932	17.92513	14.95427	12.96313	14.97413	16.15113	15.77713	13.14167	17.08913	15.96967
13.51947	18.0438	14.9704	13.01	15.12933	16.3576	15.78393	13.14727	17.0954	16.06413
13.67773	18.24267	15.57493	13.0442	15.48827	16.47927	15.8368	13.5428	17.26147	16.1354
13.74633	18.24547	15.58967	13.081	15.8098	16.54027	15.99767	13.66047	17.45873	16.41653
13.8264	18.8526	15.89473	13.5154	15.90947	16.9232	16.06273	14.2484	17.5598	16.59593
14.35847	18.96747	16.01607	13.61827	16.18673	17.28367	16.089	14.43527	18.1918	16.77033
14.44293	19.01	16.08613	14.09693	16.51967	17.29347	16.1434	14.6064	18.46113	17.562
14.73533	19.071	16.14133	15.38613	17.24493	17.4142	16.15947	15.11467	19.01053	17.66553
15.02633	19.39067	16.21387	15.64113	17.54967	17.60133	16.29073	15.25387	19.46607	17.67313
15.77073	19.74387	17.40813	15.72747	17.7984	17.89873	16.34547	15.85213	19.7568	17.99913
15.86407	20.2064	18.33847	15.76647	18.01387	17.9488	16.4592	16.17893	20.06833	18.04887
16.52753	20.3362	18.44873	16.23767	18.15527	17.99733	16.61613	16.68133	20.0896	18.32607
16.565	20.38907	19.09533	16.66247	18.2016	18.0926	16.9308	16.97787	20.13327	18.4176
16.6886	21.16593	19.09807	16.7372	18.262	18.1894	17.09627	17.59753	20.24193	18.5102
16.87793	21.24373	19.2024	16.81027	18.29887	18.54587	17.24873	17.7346	20.5116	18.601
16.93213	21.3288	19.3532	16.87973	18.6408	18.62547	17.29327	17.998	20.56807	18.6794
17.13807	21.34507	19.3796	16.9068	18.96207	18.93887	17.59613	18.02033	20.64227	18.91173
17.3832	22.54033	19.59313	16.93273	19.03353	19.26687	17.67593	18.18873	20.66093	19.01893
17.41373	23.11	19.9452	17.1946	19.33667	19.4462	17.71713	18.22833	21.025	19.3836
17.565	23.18207	20.06547	17.81453	19.4202	19.52013	17.76193	18.27527	21.22973	19.71693
18.50747	23.962	20.2264	17.85053	19.45	19.75513	18.16433	18.33133	21.3608	19.9364
18.552	23.98113	20.25987	17.89107	19.46967	19.78753	19.47213	18.53873	21.477	19.95033
18.56393	24.0768	20.37753	18.19053	19.8222	20.1486	19.558	18.547	21.78007	20.01607
18.6142	24.1444	20.80067	18.3348	20.0658	20.2294	19.86833	18.71953	21.8064	20.05133
18.61827	24.50607	20.87707	18.51887	20.1988	20.37533	19.96553	18.93747	22.06693	20.0656
18.762	24.81573	21.12093	18.80347	20.24593	20.5648	19.9968	19.2596	22.07613	20.08633
19.05027	25.0638	21.359	18.85687	20.2914	20.6542	20.0112	19.31027	22.16253	20.58693
19.18927	25.29433	21.62893	18.89507	20.3476	20.84287	20.04333	19.40493	22.30333	21.24967
19.24973	25.46413	21.7566	18.9798	20.46387	20.88013	20.1062	19.5076	22.72867	21.821
19.2814	25.59047	21.88273	19.07067	20.94153	21.00407	20.57407	19.7102	22.99113	22.43607
19.287	25.7452	22.18247	19.0822	21.07787	21.2726	20.6042	19.96213	23.2136	22.47227
19.3784	25.7528	22.46193	19.3146	21.08933	21.51147	20.81467	20.49913	23.485	22.78433
19.4056	25.8084	22.82627	19.32107	21.36253	21.74953	20.91553	20.7514	23.7904	22.878
19.4802	25.81367	22.9484	19.44587	21.43847	22.12047	20.9492	20.79593	24.21993	23.15567
19.61447	25.88067	23.64133	19.51807	21.71547	22.98827	21.51233	20.8378	24.4562	23.3258
19.71807	25.92867	23.9604	19.66147	21.91253	23.0392	21.84187	20.90373	24.51253	23.42273
19.74227	26.08073	24.00493	19.72447	22.032	23.1052	21.98573	20.9576	24.95853	23.73607
19.83127	26.32907	24.0104	19.72973	22.15773	23.186	22.01793	21.0874	25.04787	23.96033
19.9718	26.38	24.30953	20.32387	22.24147	23.39627	22.24347	21.1728	25.1314	24.01193
20.2074	26.39753	24.34607	20.445	22.5948	23.4372	22.34387	21.26913	25.22093	24.17887
20.43433	26.90607	24.35393	20.55967	22.7076	23.60947	22.49307	21.5898	25.24073	24.23373
20.612	27.40013	24.937	20.87127	22.79127	23.9802	22.7734	21.713	25.25527	24.34513
20.67533	28.04007	25.04373	20.90707	22.907	24.04767	22.86013	22.4122	25.4386	24.54693
21.09527	28.22533	25.05307	21.63013	22.9782	24.32507	22.87027	22.84467	25.53447	24.59633
21.24887	28.31113	25.4422	22.64687	23.7034	24.3626	22.98713	22.97927	25.61013	24.95567
21.43807	28.3462	25.5104	22.84093	23.8024	24.47247	23.3246	23.1068	25.61533	25.06133
21.646	28.7344	25.83553	23.06013	23.9868	24.75693	23.43107	23.49973	26.82973	25.49947
21.999	28.93813	26.18807	23.13287	24.335	25.03987	23.44633	23.7048	27.01847	25.64507
22.0246	28.96233	26.2696	23.1878	24.49153	25.15353	23.63193	23.80487	27.429	25.8056
22.07233	29.0094	26.36447	23.26887	24.5446	25.2736	24.1644	23.9394	27.45913	25.87153
22.23247	29.07493	26.3976	23.3192	24.6028	25.31287	24.4054	23.9822	27.65533	25.99767
22.44167	29.30073	26.4396	23.3616	24.60593	25.36953	24.5624	24.07587	27.87787	26.0182
22.4846	29.39207	26.51407	23.60453	24.617	25.38793	24.62093	24.325	27.93793	26.07713
22.81753	29.92793	26.722	23.71773	24.8474	25.43613	24.71207	24.6618	28.14827	26.66213
23.06713	30.49393	26.77747	23.72553	24.98727	25.48433	25.03567	24.78107	28.15493	26.73527
23.1854	30.5392	27.01153	23.92007	25.09153	25.63413	25.19767	24.80107	28.278	26.79733
23.57467	30.6812	27.30067	24.0778	25.2452	25.74333	25.25273	24.8224	28.31987	26.86687
23.6132	30.70193	27.59653	24.55147	25.27607	25.7966	25.4818	25.08173	28.3572	26.98693
23.80667	30.7956	27.6776	24.75273	25.384	26.07187	25.80627	25.5866	28.41773	27.1636
24.50973	31.06467	27.68153	24.83833	25.56	26.08433	25.95527	25.93773	29.55273	27.45593
24.81207	31.08673	28.02907	25.23427	25.77547	27.07	26.1604	26.08893	29.578	27.60993
24.9136	31.2782	28.0598	26.42573	25.85647	27.22513	26.5616	26.19673	29.64	27.871
25.06907	31.4108	28.23047	26.642	25.94733	27.87907	26.58547	26.98967	29.75227	28.46127
25.53127	31.4278	28.4438	26.6792	25.96513	28.44933	26.88533	27.1092	29.76667	28.72633
25.75793	31.5876	29.32987	26.76727	27.18313	28.9418	27.0102	28.00727	29.8196	29.17553
25.82727	31.5936	29.35847	27.7528	27.30487	29.48873	27.51973	28.1966	29.9546	29.41707
26.0958	31.77107	29.39773	27.95633	27.33793	29.53767	27.624	28.47327	30.0016	29.44507
26.3674	31.96953	29.42193	28.12533	27.56533	29.6098	27.6428	28.6918	30.07647	29.579
26.44113	32.31567	29.638	28.228	27.64447	29.64153	27.72733	28.81487	30.3526	29.61653
26.50653	32.32073	30.13387	28.34333	27.6768	29.67	27.87787	29.579	30.45353	29.656
26.70867	32.607	30.86707	28.48933	28.05573	29.6896	28.0144	29.59713	30.92893	30.08907
26.94673	32.64653	30.9114	28.509	28.094	29.75513	28.27507	29.71193	31.07933	30.23953
27.0966	32.69973	30.9412	28.7826	28.565	29.8724	28.61387	29.73927	31.16887	30.6716
27.14093	32.703	31.1714	28.89313	28.70993	30.49733	28.69753	29.76773	31.19807	30.75953
27.2852	32.88887	31.39747	28.97327	28.72	30.90867	28.82553	29.80987	31.3974	30.84287
27.4784	33.01313	31.47047	28.98047	28.936	31.21093	28.89353	29.8524	31.74873	31.4192
27.64587	33.1334	31.49813	29.01393	29.0282	31.2826	28.94553	29.90047	31.75573	31.77613
28.15053	33.19907	31.9386	29.09487	29.11253	31.36427	29.22853	29.9534	31.8234	31.98173
28.25307	33.57893	32.07807	29.18033	29.97427	31.662	29.2404	30.01587	31.83673	32.31467
28.4388	33.89433	32.16293	29.5026	30.1196	32.19607	29.51313	30.03953	31.8728	32.34286
28.85567	34.02593	32.55047	29.58507	30.1926	32.19947	29.5712	30.09807	31.91987	32.8556
29.195	34.28373	33.0782	29.67773	30.2284	32.30753	29.76793	30.10533	31.92387	33.1674
29.276	34.70727	33.1944	29.96093	30.70173	32.8684	29.85187	30.2528	31.95187	33.24953
29.3974	34.87093	33.29753	30.27173	30.80327	33.17713	30.05187	30.38513	32.00373	33.52993
30.08213	35.00807	33.466	30.6982	30.9942	33.4024	30.45187	30.43527	32.01187	34.0568
30.08507	35.02413	33.51713	30.76693	31.5542	33.4666	30.51307	30.71707	32.02747	34.14087
30.5218	35.08773	33.9074	30.84687	31.58973	33.5104	30.74447	30.78333	32.06507	34.16
30.66333	35.5312	34.074	30.9444	31.68687	34.3244	30.86367	30.86967	32.0948	34.4002
30.81827	35.82127	34.43347	30.98593	31.7698	34.4562	32.08107	30.964	32.1312	34.82107
31.08993	35.8762	34.8892	31.15307	31.94567	34.51553	32.30773	31.14167	32.2158	35.51573
31.15673	36.16927	35.75613	31.169	32.20953	34.60406	32.54247	31.72207	32.2226	35.5994
31.3122	36.2594	35.8118	32.14693	32.24253	34.8002	32.77787	31.8194	32.31667	36.1258
31.58093	36.39466	35.88887	32.337	32.54573	34.9798	33.00247	32.3648	32.36113	36.20527
32.087	36.434	35.94667	32.4714	32.6578	35.0934	33.0374	32.5192	32.41613	36.21867
32.29713	36.4566	35.97626	32.91667	32.7522	35.19633	33.10686	32.8426	32.46247	36.23767
32.7634	37.00187	35.98333	33.06967	32.85207	35.24267	33.1204	33.1074	33.28773	36.63507
32.9402	37.08727	36.18873	33.08973	32.9466	35.59233	33.25873	33.23247	33.81793	36.9798
32.9996	37.32253	36.44827	33.21993	33.11	35.79107	33.2908	33.38573	34.00187	37.03627
33.33073	37.7546	36.544	33.67753	33.4824	35.84933	33.534	33.40067	34.01873	37.0564
33.47527	37.8156	36.59647	33.90253	33.53493	36.07213	33.83547	33.71093	34.6006	37.08927
33.85473	37.8682	36.7508	34.00047	33.57213	36.48473	33.8834	33.7162	34.66513	37.2286
34.35393	38.06227	37.00107	34.23473	33.69133	36.6062	34.2244	34.15827	34.71967	37.8268
34.40327	38.12127	37.0568	34.44713	34.14367	36.94893	34.3856	34.3404	34.88233	38.04273
34.59253	38.17453	37.12613	34.48167	34.2458	37.56307	34.63507	34.3854	35.11087	38.15014
34.64493	38.309	37.64133	34.57767	34.58093	37.63153	34.69493	34.83613	35.124	38.35313
34.7584	39.2364	37.6864	34.8734	34.63313	37.86526	34.81813	34.855	35.79993	38.41653
34.77553	39.42247	37.73113	34.87753	34.66733	38.01833	34.99287	34.89633	36.11327	38.67787
35.85	39.58833	37.7666	34.96773	34.76593	38.07727	35.12926	35.00747	36.48587	38.9184
36.00233	0	37.77313	35.2976	34.96527	38.11087	35.78913	35.32307	37.53953	39.08247
36.02153	0	38.08987	35.453	35.45707	38.2444	35.81687	35.37613	37.71853	39.16893
36.42867	0	38.42533	35.69873	35.7034	38.305	36.06047	36.16247	38.0208	39.22667
36.8676	0	38.54913	36.1262	35.8444	38.38453	36.11113	36.4016	38.07907	39.35067
36.9902	0	39.09187	36.283	35.95733	39.31947	36.2598	36.45887	38.0818	39.94933
37.06273	0	39.27507	36.384	35.99453	39.702	36.38427	36.54073	38.13293	0
37.3488	0	39.28807	36.46053	36.00953	39.79853	36.771	36.67593	38.33707	0
37.60253	0	39.36987	37.23427	36.13667	39.81053	36.92473	36.80467	38.36267	0
37.68447	0	39.4206	37.44047	36.48907	39.948	37.18507	36.81213	38.45307	0
37.7336	0	39.68193	37.54207	36.67553	0	37.59767	36.90667	38.48667	0
37.84127	0	0	37.68427	37.09693	0	37.72587	37.0764	38.5256	0
38.42447	0	0	37.87993	37.25513	0	37.75933	37.20327	38.59007	0
39.29413	0	0	38.14787	37.28487	0	37.80687	37.3506	38.7478	0
0	0	0	38.1528	37.80367	0	37.96813	37.46773	38.92013	0
0	0	0	38.15813	38.00993	0	38.131	37.7128	39.2424	0
0	0	0	38.2734	38.08653	0	38.1862	37.93227	39.71227	0
0	0	0	38.31067	38.21267	0	38.2472	38.0954	39.82647	0
0	0	0	38.40053	38.2792	0	38.36407	38.58987	39.9582	0
0	0	0	38.50093	38.38033	0	38.40907	38.95433	0	0
0	0	0	38.52027	38.48273	0	38.5752	39.46633	0	0
0	0	0	38.5904	38.5772	0	38.68513	0	0	0
0	0	0	38.8134	38.58227	0	38.77313	0	0	0
0	0	0	39.19087	38.88474	0	38.9838	0	0	0
0	0	0	39.21767	38.94007	0	39.05653	0	0	0
0	0	0	39.8252	39.28893	0	39.27447	0	0	0
0	0	0	39.8288	39.43167	0	39.53773	0	0	0
0	0	0	0	39.46213	0	39.61927	0	0	0
0	0	0	0	0	0	39.73167	0	0	0
0	0	0	0	0	0	39.79027	0	0	0
0	0	0	0	0	0	39.82867	0	0	0
0	0	0	0	0	0	39.83987	0	0	0
