# Supplementary material for: Neural manifolds for odor-driven innate and acquired appetitive preferences
Source: Nat Commun. 2023 Aug 5;14:4719. doi: 10.1038/s41467-023-40443-2 (PMC10404252; doi:10.1038/s41467-023-40443-2)
Supplement: Supplementary file 4 — Source Data [file 41467_2023_40443_MOESM4_ESM.zip › Figure2/2019626/ch12_15/text/euc_C5.txt]

0.8260667	0.3497333	0.2725333	2.157733	0.06286667	0.8884	0.7203333	2.298067	1.205667	0.7185333
1.074667	0.4662667	2.27	3.232733	0.1470667	1.268733	0.8014	2.4104	1.268667	0.7777333
1.469	0.5895333	2.744133	3.510667	1.007133	2.231333	0.8864	2.456133	2.012467	0.9038666
1.741333	0.7904	3.504333	3.591333	2.335067	6.522467	1.3718	3.136	2.3494	1.025733
1.970267	1.457333	3.652667	6.4388	2.3776	6.611267	1.411867	3.300867	2.580533	2.008467
2.034267	2.445733	3.729333	6.605733	3.977867	7.2678	1.503933	3.5966	2.7188	2.273733
2.285467	2.664467	3.790467	6.7156	4.062	7.437667	3.541667	3.661667	2.771	3.047733
2.3608	2.7486	4.321	7.9144	4.109867	7.574934	3.614333	3.724733	4.663667	4.853066
2.756067	2.959533	5.494267	8.186934	4.699867	8.053933	3.659533	3.7954	4.738533	4.931533
2.8158	3.681267	5.565333	8.8818	5.710667	8.137733	3.7672	3.828933	4.812933	4.9842
2.9562	3.765267	5.6418	9.299067	5.815134	8.168467	3.897533	3.878333	5.323133	6.535733
4.500067	4.048067	8.0416	9.7872	7.442	10.22487	4.833133	4.698467	5.377533	6.633333
4.5752	5.503533	8.214	9.7894	7.680333	10.2872	8.7038	5.5092	6.041867	8.7872
4.583734	6.9458	8.3232	9.8508	9.4944	14.13833	8.7504	6.181667	7.360933	10.74033
5.6314	7.1054	9.787	9.888933	9.579267	14.25533	12.45027	6.4742	7.7696	11.034
5.721867	7.2434	9.947133	9.914133	9.743533	14.31733	12.58593	6.6582	9.049733	11.293
7.089	7.599067	10.0272	10.225	9.9502	15.41107	13.50973	7.5224	9.703867	11.70953
7.294667	10.77427	10.0972	11.17153	10.00713	15.5672	14.84767	7.617466	10.00747	13.15467
7.901267	10.8074	10.15213	11.2648	10.0552	15.66467	14.89273	8.180866	10.04493	13.3952
8.290334	11.73493	11.26327	11.61067	12.81947	18.3308	15.57593	9.1206	10.4196	14.70713
8.43	12.14207	12.5954	11.73933	13.0926	18.85147	16.19907	9.215667	10.5252	14.83307
9.9032	12.45253	12.95867	12.0822	13.58067	19.0024	16.2382	10.69827	10.564	15.2588
10.37447	12.73287	13.11307	12.24073	14.10867	19.06053	16.4038	10.79493	10.61053	15.5814
11.1366	12.88253	13.18133	12.27007	14.60587	19.1476	16.92067	13.73207	10.83693	16.45193
11.48813	12.95173	13.37213	12.30553	14.67267	19.24507	17.48947	14.6796	11.01227	17.3996
12.31207	13.16153	13.45267	12.36713	14.72187	22.25273	17.5646	14.7222	12.05813	17.59407
12.39353	14.80147	13.54387	12.41927	15.2862	22.34973	17.88573	14.814	12.33873	17.78633
12.45247	14.93053	13.5898	13.37973	15.38627	22.425	17.95767	15.71027	12.6246	18.26753
12.5318	14.97593	13.6386	13.77467	15.69553	22.68213	18.03967	18.309	12.81473	18.34067
12.67493	15.03967	14.00753	13.8118	16.17973	22.90273	18.0798	18.4986	12.93353	18.39227
13.36953	15.81507	14.0646	13.92293	16.44707	24.504	18.2226	19.19347	13.0998	18.47247
13.53973	16.20567	14.0968	13.96553	18.275	25.72527	18.73067	19.34607	13.24893	19.41573
13.72107	16.59267	14.19373	14.03287	18.43907	25.8464	18.78293	19.37607	13.3324	19.58827
13.77373	16.68187	14.8998	14.5456	18.5214	26.0152	19.08907	19.47287	13.72813	19.96367
14.21067	23.57047	14.95413	14.60713	18.56613	26.98493	19.298	20.2768	13.9678	19.99573
15.37213	24.28693	15.0214	14.72453	18.98607	27.199	19.99153	20.37753	14.66187	20.04533
15.43407	24.4038	15.39893	14.8254	19.3084	27.60833	22.48913	20.56107	14.691	21.95733
15.5218	25.64147	17.44253	15.00073	19.34293	27.95393	22.59907	20.7756	15.1118	24.25773
16.68407	25.686	17.68607	15.08307	19.3892	28.13767	25.131	21.6884	15.40207	24.385
18.499	25.88653	18.04447	15.26833	20.866	28.2094	25.738	21.96073	16.6126	24.5028
18.682	26.06633	18.5288	15.3044	22.32627	28.76293	26.18133	22.0456	16.80827	25.4084
18.7326	27.68347	19.0244	15.834	22.67447	28.9818	26.2292	23.33647	22.2734	28.4036
18.79307	28.67693	19.0858	15.8792	26.31933	29.09873	26.2864	23.9234	22.3364	30.10793
18.84293	28.74573	19.46213	16.00627	26.4262	29.24493	26.4134	24.2776	22.38007	36.06167
18.95413	28.79887	19.71533	16.0282	26.4624	29.62927	26.44853	24.432	22.91573	36.10653
19.15653	28.88587	20.00153	16.06513	26.49713	29.83827	26.51507	29.09793	22.99447	36.495
19.2354	28.95933	20.24387	16.08973	26.61153	30.48227	26.58007	30.51747	23.6578	36.5288
19.296	29.057	20.35007	16.1776	26.85533	30.5242	27.02447	32.2638	23.6972	38.30187
19.3446	31.7552	20.89813	17.271	27.92653	30.61833	27.07247	32.32847	23.77433	38.35993
19.41473	31.79293	21.4128	17.30273	28.08587	32.82507	28.06513	32.9322	23.9996	38.4562
20.07247	31.87533	21.86273	17.88433	28.916	33.76313	28.48473	33.60053	24.1674	0
20.17827	32.88093	22.1096	17.94927	30.0732	36.34393	28.56127	33.96793	24.26007	0
20.22973	33.38327	22.848	18.06707	32.09733	38.4252	28.59953	34.217	24.5782	0
23.43847	33.4206	22.92413	18.83047	33.51647	38.48287	29.3884	38.26433	24.8198	0
23.5122	34.1328	23.12887	18.99407	33.65854	38.57233	29.7268	38.70767	24.92687	0
23.59613	34.59353	23.18307	19.1032	33.72206	39.62293	29.883	39.15133	24.9714	0
23.6442	35.125	23.239	21.64687	33.81727	0	30.17587	39.84387	25.02693	0
23.7974	35.7922	23.2698	22.17453	37.4206	0	30.27473	39.87973	27.2912	0
24.1282	37.493	23.3162	22.4636	37.4602	0	30.91593	39.91367	27.33693	0
24.79633	37.88607	23.4062	22.869	38.1188	0	32.79027	39.94347	27.4664	0
24.87713	39.85073	23.93907	22.99513	38.17767	0	32.83027	39.975	27.5334	0
24.9484	0	23.98867	23.03487	38.327	0	32.87067	0	27.6022	0
25.23853	0	24.56347	23.08027	39.682	0	32.93567	0	32.8208	0
25.27753	0	25.0344	26.8798	0	0	33.61693	0	32.8872	0
25.48733	0	27.05853	27.89533	0	0	35.69567	0	32.9626	0
25.55233	0	27.22907	29.3788	0	0	35.81373	0	34.4572	0
25.59233	0	27.56787	29.41	0	0	35.9306	0	34.65673	0
26.44973	0	28.54127	29.51573	0	0	36.06973	0	34.75093	0
26.50647	0	28.68127	29.68133	0	0	36.13733	0	34.90653	0
26.6046	0	30.54473	29.83847	0	0	36.19413	0	35.07387	0
27.2216	0	30.59087	31.56807	0	0	36.45033	0	36.15387	0
27.36527	0	30.66567	31.6804	0	0	36.50867	0	36.21007	0
27.41313	0	30.7366	33.839	0	0	36.55233	0	36.85387	0
27.7724	0	31.32847	33.9124	0	0	36.63493	0	37.069	0
27.8104	0	31.8588	34.3742	0	0	36.70627	0	38.4258	0
27.85847	0	32.00006	34.42553	0	0	38.80973	0	38.53113	0
27.89653	0	32.74127	34.47287	0	0	38.84173	0	39.60993	0
28.2256	0	34.6986	35.167	0	0	38.89287	0	39.68993	0
28.87067	0	34.7496	35.4098	0	0	39.5652	0	0	0
30.1976	0	34.80447	35.52507	0	0	39.67053	0	0	0
30.35533	0	35.01347	35.7624	0	0	0	0	0	0
30.45547	0	35.11733	35.8142	0	0	0	0	0	0
30.857	0	35.3988	35.89734	0	0	0	0	0	0
31.05793	0	35.48153	35.9312	0	0	0	0	0	0
31.27687	0	35.59993	35.9782	0	0	0	0	0	0
32.70713	0	37.04433	36.8568	0	0	0	0	0	0
32.7296	0	37.09313	37.00247	0	0	0	0	0	0
32.83287	0	38.62573	37.046	0	0	0	0	0	0
34.69147	0	39.6698	0	0	0	0	0	0	0
34.93947	0	0	0	0	0	0	0	0	0
35.08507	0	0	0	0	0	0	0	0	0
35.26373	0	0	0	0	0	0	0	0	0
35.35686	0	0	0	0	0	0	0	0	0
36.17687	0	0	0	0	0	0	0	0	0
36.30187	0	0	0	0	0	0	0	0	0
38.47953	0	0	0	0	0	0	0	0	0
38.57353	0	0	0	0	0	0	0	0	0
39.0674	0	0	0	0	0	0	0	0	0
39.4578	0	0	0	0	0	0	0	0	0
39.88947	0	0	0	0	0	0	0	0	0
39.9886	0	0	0	0	0	0	0	0	0
