# Supplementary material for: Neural manifolds for odor-driven innate and acquired appetitive preferences
Source: Nat Commun. 2023 Aug 5;14:4719. doi: 10.1038/s41467-023-40443-2 (PMC10404252; doi:10.1038/s41467-023-40443-2)
Supplement: Supplementary file 4 — Source Data [file 41467_2023_40443_MOESM4_ESM.zip › Figure2/2019626/ch12_15/text/two_hep_C4.txt]

0.1913333	0.4918667	0.1822667	0.02886667	0.003	0.0052	0.2382	0.19	0.4016667	0.01266667
0.3154667	0.7486	0.1986667	0.0836	0.09266666	0.1293333	0.4426	1.068733	0.8075333	0.7269334
1.445667	1.2062	0.5116	0.1237333	0.6169333	0.8157333	0.5297334	1.409	1.199333	0.8502
1.808733	1.219	1.141533	0.1335333	0.6569333	0.8474	0.8007333	1.911667	1.923267	1.0924
2.0702	1.4896	1.191333	0.2472	0.6783333	1.774933	0.925	1.921867	1.948133	1.136733
2.2442	2.725267	1.194467	0.6398667	0.7254667	2.0336	1.001533	2.245267	2.0908	1.2592
2.287933	3.074133	1.254267	1.0268	1.9104	2.085733	1.297467	2.5254	2.127733	1.275267
2.396067	3.151667	1.277867	1.270067	2.459867	2.103933	1.410267	2.608067	2.333	1.581733
2.499867	3.2114	1.703333	1.321067	2.8784	2.6144	1.499333	2.654533	2.898467	1.878067
3.1756	3.258333	1.784267	1.435733	3.013933	2.640067	1.754333	2.7188	2.941733	1.969333
3.816133	3.3234	2.155133	2.339533	3.076267	3.2114	2.036867	2.839	2.960267	2.0264
3.9316	3.3702	2.936533	2.402467	3.1638	4.023133	2.501867	2.916067	3.010933	2.067933
3.999733	4.9912	3.060067	2.508333	3.303933	4.106	2.736067	2.9998	3.044267	2.713133
4.383733	5.600266	4.233533	2.5486	3.4916	4.2928	3.256333	3.1096	3.057133	3.205867
4.813867	5.714067	4.818467	3.5788	3.6662	4.392334	3.335133	3.173467	3.2134	3.341533
4.851133	5.962867	5.0366	3.618333	4.370934	4.5608	3.450533	3.308933	3.3424	3.4566
5.126534	6.473467	5.0934	3.713667	4.556867	4.768667	3.6326	3.5954	3.815333	3.531267
5.152267	6.527534	5.184866	4.211467	4.5934	5.838933	3.703267	3.6856	4.381533	4.152534
5.253667	6.617533	5.2892	4.306467	5.0456	5.929067	3.753467	3.780333	4.403467	4.4022
5.296733	7.296933	5.778067	5.038267	5.080467	5.938533	3.778667	3.784467	4.538333	5.358533
5.612134	7.4398	5.958933	5.170133	5.198067	5.9766	4.4914	3.8332	4.8592	5.5084
5.926533	7.5868	6.298067	5.3228	5.264333	6.046533	4.572067	3.850267	5.2814	6.131
6.0264	8.333867	6.366867	5.424333	5.3596	6.770267	4.582733	3.9968	5.331467	6.749
6.075867	8.3772	6.521067	5.5402	5.463	6.823333	5.118	4.052267	5.3494	6.988467
6.1202	8.483933	7.001333	5.634867	5.489933	7.0672	5.607867	4.086133	5.3548	7.453267
6.786334	8.583333	7.585467	5.691133	6.728267	7.476666	5.611133	4.091733	5.546933	7.661867
6.9586	8.8088	7.800667	6.177866	7.6108	7.560266	5.732533	4.1854	5.8602	7.876933
7.024066	9.417666	7.959333	6.193067	7.679	7.748267	5.941133	4.212333	6.295333	7.9014
7.255733	9.466467	8.142533	6.2294	8.392333	7.8086	6.531933	4.437133	6.651067	7.9602
7.317266	9.618	8.538733	6.433533	8.7056	8.064134	6.6128	4.6128	6.9288	8.0924
7.6188	9.732467	9.033466	6.46	9.342334	8.139067	7.544533	5.7836	7.643	8.164066
7.678867	9.891334	9.1096	6.520133	9.390067	8.3166	7.766733	6.060667	7.9034	8.2628
7.836333	9.909467	9.469934	6.6094	9.582867	8.6474	7.931	6.069667	8.3484	8.2854
7.9888	9.938733	9.669	6.761667	10.13787	8.685933	8.267333	6.32	9.157066	8.294333
8.185866	9.962133	10.26913	6.8322	10.231	8.731867	8.324933	6.5104	9.2854	8.328067
9.099934	10.03493	10.35213	7.129533	10.52647	8.742467	8.3342	6.6554	9.5582	8.396667
9.560467	10.1994	10.38113	7.8226	10.55553	8.835267	8.341267	6.874667	9.676133	8.577867
9.652667	10.21247	10.40093	8.370867	11.0338	8.8458	8.350866	7.1574	9.753667	8.588
9.6872	10.40733	10.43907	8.810734	11.53233	8.849533	8.4264	7.513867	9.859667	8.679667
9.7508	10.50067	10.4926	9.385134	11.58993	8.901067	9.178866	7.973866	10.32273	8.7708
10.21873	10.77213	10.60067	9.490334	11.89907	8.9062	9.571934	8.4982	10.33007	8.942333
10.2354	11.58433	12.41827	9.955934	12.29527	8.9716	9.6538	8.7672	10.37047	9.0522
10.2588	11.67193	12.73307	10.20907	12.42427	9.428267	9.761867	9.015533	10.41433	9.453867
10.28927	11.7946	13.08167	10.22367	13.0268	9.538067	9.8552	9.275066	10.49527	10.4372
10.30853	12.05887	13.36267	10.22787	13.0878	9.785933	9.999133	9.7734	10.53007	10.46987
10.39827	12.166	13.42433	10.6884	13.28327	9.9748	10.05087	9.7772	10.573	10.5854
10.40927	12.616	14.11453	10.756	13.543	10.01	10.42073	9.846534	10.6586	11.138
10.45233	12.6992	14.54167	11.03733	13.569	10.1096	10.4814	9.996067	10.74973	11.1468
10.584	12.9414	14.70413	11.45707	13.6698	10.22033	10.7066	10.0082	10.86147	11.283
11.343	13.46873	14.80527	12.5886	13.69133	10.277	10.78587	10.01653	10.90807	11.58033
12.0992	13.5334	14.8542	12.63747	14.4342	10.343	11.1098	10.129	11.6256	11.65327
12.20267	13.81273	14.97093	12.65247	14.48107	10.46393	11.19167	10.3704	11.78987	11.7536
12.37747	13.9406	15.0868	12.7472	14.61187	10.5092	11.31307	10.41453	12.03527	12.05727
12.643	14.44147	15.21313	13.0424	14.77933	10.53927	11.58667	10.4638	13.04007	12.35413
12.8658	14.51027	15.3434	13.0554	14.83287	10.5894	11.8874	10.49053	13.18807	12.49247
13.077	14.52207	15.78287	13.12347	14.87353	10.915	12.08053	11.0244	13.23813	12.78587
13.3162	14.55473	16.2152	14.39833	14.91853	11.00913	12.10887	11.03193	13.26433	13.8504
13.8248	14.62573	16.2506	14.586	14.97793	11.11653	12.186	11.063	14.10633	13.94047
13.83807	14.80447	16.31273	14.662	15.03393	12.20027	12.47013	11.09507	14.30367	14.3674
13.9594	14.9006	17.3076	14.71113	15.19907	12.86193	13.04053	11.96167	14.35313	14.4282
14.1654	14.93453	17.34793	15.48947	15.3374	13.26953	14.35647	11.99173	14.40833	14.4708
14.4736	15.171	17.59673	15.6266	15.59547	13.54767	14.36773	11.99827	14.6936	14.53613
14.5688	15.5756	17.60287	15.64593	15.7664	14.0646	14.41467	12.40827	14.83853	14.7948
14.61927	15.66493	17.88827	15.6846	16.14627	14.26713	14.47	13.19073	15.02687	14.96093
14.676	15.93187	18.26673	16.4798	16.22693	14.4492	14.80887	13.36513	15.15467	15.03367
14.70153	15.9978	18.4696	16.5964	16.24507	14.48473	14.8776	13.43593	15.24707	15.26613
14.90333	16.06087	18.7766	16.7044	16.51733	14.6392	14.94487	13.87187	15.38833	15.68153
14.9558	16.2086	18.9414	16.80193	16.62533	14.79347	15.12147	14.15953	15.85213	15.84353
15.0948	16.28373	18.99667	18.06287	16.82713	14.95227	15.17633	14.53533	15.90793	16.41747
15.16093	16.3102	19.04147	18.09627	16.90867	15.1778	15.3982	14.6962	15.9672	16.42033
15.24287	16.3466	19.14167	19.1768	16.94987	15.43607	15.4834	14.766	16.06113	16.5516
15.26573	16.76927	19.1452	19.24473	17.26813	15.61187	15.55753	14.8762	16.65853	16.6738
15.36933	17.2018	19.23527	19.78027	17.65413	15.75707	15.6244	14.93513	16.79827	16.96693
16.1114	17.54073	19.26813	20.54307	17.7924	15.7964	15.69833	15.39013	16.8562	17.36273
16.1386	17.83767	19.30287	20.5794	17.86993	16.0108	15.8962	15.39987	17.27713	18.06567
16.16887	18.25387	19.40947	20.87847	18.10933	16.18213	16.54487	15.4102	18.20867	19.13487
16.22373	18.4254	19.4706	21.0734	18.16833	16.517	16.66707	15.8218	18.28767	19.30713
16.2628	18.49193	19.68447	21.20827	19.0148	16.5778	16.6732	16.4398	18.35913	19.49193
16.4854	18.5348	19.79293	21.5084	19.24173	16.914	16.82787	16.68	18.64367	19.6626
16.5776	18.70987	20.00427	21.86093	19.2604	16.95813	16.93513	16.8676	18.81687	20.62533
16.59853	18.786	20.19613	21.96927	19.70313	16.98447	17.04547	16.98293	19.01867	21.37793
16.7906	19.15393	20.20027	22.49913	19.79353	17.806	17.22613	17.03387	19.1142	21.43273
16.87453	19.3318	20.47913	22.55113	19.88893	17.98207	17.2916	17.149	19.27993	22.08633
17.4506	19.38647	20.58827	23.21593	20.76247	18.23393	17.3844	17.92373	19.3606	22.44193
17.50393	19.57933	20.82467	23.30227	20.80193	18.4712	17.78427	18.019	19.8354	22.5534
17.79587	19.64587	21.9076	24.17513	21.07653	19.1016	18.022	18.27993	20.04953	23.112
17.8804	19.72727	21.98473	24.45433	21.08833	19.42053	18.28747	18.29727	20.10373	23.7232
17.91587	19.78947	22.16773	24.64167	21.12673	19.55373	18.80893	18.51993	20.23147	23.818
18.17973	19.91613	22.832	24.87413	21.24993	20.29493	19.08833	18.85373	20.48567	23.89373
18.59533	19.94033	22.98267	25.146	21.71973	20.58473	19.14927	18.9032	20.6398	23.90187
18.7022	19.97833	23.14313	25.34667	22.46527	20.713	19.2054	18.97733	20.70567	23.9902
18.83447	20.49327	23.31413	26.00847	22.64313	20.78927	19.25513	19.17487	20.86213	24.12473
19.06107	20.55813	23.393	26.2282	22.86093	20.8296	19.31	19.3798	21.3452	24.22447
19.16153	20.70327	23.44947	26.77687	22.891	20.83633	19.48847	19.47107	21.39693	24.39053
19.2586	20.7588	24.06167	27.12	23.2422	20.8888	19.56607	19.988	21.9606	24.7834
19.32727	21.64427	24.72427	27.62647	23.405	21.021	19.61407	20.31353	22.01773	24.9664
19.59493	21.71473	25.40033	27.65173	23.48567	21.0638	19.66227	20.52307	22.02413	25.58573
19.69493	21.7654	25.93467	29.42247	23.58053	21.24953	19.75547	20.65047	22.1296	25.84807
19.90213	21.907	26.0032	29.452	23.9124	21.34613	20.16887	20.71667	22.90993	26.0896
20.19867	21.9892	26.20287	30.309	23.98033	21.63373	20.20513	20.84027	22.91813	26.12507
20.22087	22.10133	26.2058	32.1814	24.13493	22.29393	21.0776	20.9816	22.92587	26.2806
22.19067	22.1474	26.8176	32.2184	24.40233	22.7862	21.12933	21.07867	23.18887	26.63773
22.2748	22.34607	27.42233	32.9462	24.4648	22.9168	21.36433	21.43787	23.38293	27.32307
22.38913	22.4118	28.89347	33.32087	24.5448	22.97367	21.44547	21.5006	23.7668	27.46367
23.09647	23.1984	31.03133	34.81707	24.692	23.7418	21.59067	21.58487	23.84287	27.49607
23.3942	23.32607	32.27953	35.69053	25.39187	24.0908	21.61507	21.84827	24.0136	28.11813
23.6576	23.3942	32.60033	35.87973	25.53973	24.19227	21.90087	22.28947	24.0402	28.26673
23.73293	23.5778	32.849	36.6948	26.26693	24.39613	22.28953	22.9322	24.07313	28.93947
24.2306	23.921	33.3868	36.76647	26.38493	24.46527	22.39687	23.85727	24.84373	29.1022
24.66427	25.33127	33.83253	36.97833	26.62193	24.53367	22.95747	23.93813	25.58033	29.2952
24.751	25.5264	33.91773	37.091	27.2562	24.7038	22.9914	24.0054	25.7722	29.3548
24.93033	25.65387	33.9996	37.31247	27.53587	25.00367	23.20673	24.98987	26.6778	29.46233
25.0082	25.71593	35.00713	37.4206	27.6232	25.0652	23.43487	25.352	26.9158	29.71573
25.21693	25.75533	35.09993	38.02247	27.80853	25.61287	23.90253	25.3906	26.9362	29.77267
25.27527	25.79867	35.18827	38.46027	27.93367	26.1898	24.0254	25.7432	27.18433	29.79273
25.34233	25.8426	35.563	38.991	28.12253	27.52493	24.38047	26.24767	27.26573	29.81073
26.00887	27.08913	35.70447	39.43453	28.2306	27.927	24.4434	27.16353	27.36887	30.19933
26.53193	27.67247	36.06307	39.91747	28.33807	28.05373	24.8336	27.20613	27.3822	30.24747
26.62973	27.80367	36.18533	39.96527	28.37507	28.14473	24.89747	27.3552	27.63827	30.29173
26.75073	28.23313	37.92413	0	28.98693	28.1562	25.094	27.35967	28.31133	30.30287
26.78227	28.38493	37.97273	0	29.37993	28.4396	25.1236	27.39353	28.44753	30.37793
27.02887	28.403	38.84407	0	29.57773	28.60907	25.479	27.6296	28.51947	30.47193
27.27347	28.42027	39.15973	0	30.10093	29.2416	25.62513	27.8366	28.54173	30.626
27.33673	28.50407	39.20707	0	30.49307	29.6096	25.844	28.5624	29.4426	30.9604
28.03307	28.8456	0	0	30.68393	29.6632	25.95087	28.6878	29.54013	32.18753
28.17	29.07593	0	0	31.08147	29.9318	26.20213	28.99533	30.5014	32.24434
28.28173	29.4728	0	0	31.12173	30.37947	26.393	30.0006	30.78833	32.44907
28.37513	29.96993	0	0	31.2928	30.5398	26.5512	30.07367	30.8562	33.13153
28.732	30.0576	0	0	31.3796	31.337	26.69267	30.11893	31.0078	33.2312
28.84947	30.37713	0	0	31.38707	32.2056	26.91167	30.1604	31.25353	33.5914
28.932	30.53467	0	0	31.79293	32.629	26.92807	30.452	31.46047	34.5938
29.11893	31.07747	0	0	32.12413	33.52267	26.94873	30.77927	31.59413	34.87133
29.80213	31.10907	0	0	32.25347	33.85753	27.038	30.93353	31.75527	35.31647
29.87973	31.28233	0	0	32.4344	33.9168	27.4408	31.01847	31.84287	35.53867
29.91527	31.5978	0	0	32.44427	34.14913	27.56007	31.1178	31.85273	36.19027
30.0694	31.7368	0	0	32.5208	34.28147	27.71893	31.22753	32.2686	37.51733
30.729	32.7824	0	0	32.55393	34.83593	27.86933	31.37427	32.40473	38.03587
30.86173	33.0232	0	0	32.72967	35.14067	27.91887	31.6758	32.50407	38.88533
31.19667	33.48233	0	0	33.1826	35.61367	27.96093	31.95933	32.86493	39.0756
31.23733	34.3854	0	0	33.29027	35.61773	28.2078	32.5422	32.9578	39.1572
31.68713	34.43	0	0	33.53553	35.71713	28.51113	32.63013	33.35833	39.65427
31.95947	34.45673	0	0	33.8164	36.19907	28.662	32.79127	33.6312	39.88206
32.62607	34.47873	0	0	33.99	36.44067	28.72453	33.01273	33.90093	0
32.64034	34.49393	0	0	34.19393	36.57753	29.00253	33.03173	34.62053	0
32.6458	34.5608	0	0	34.38667	36.71933	29.7374	33.27527	34.645	0
32.87867	34.85287	0	0	34.51047	36.79127	29.959	34.23707	35.50467	0
33.0086	34.86333	0	0	35.06947	36.89947	30.11167	34.34887	36.11867	0
33.02807	34.94113	0	0	35.1594	37.1238	30.1956	34.3602	36.1432	0
33.06093	35.2584	0	0	35.63807	37.1886	30.2948	34.42847	36.57127	0
33.10887	36.033	0	0	35.845	37.23053	30.31473	34.6096	37.3168	0
33.46627	36.10693	0	0	36.0988	37.28827	30.40993	34.8228	37.71587	0
33.90773	36.15147	0	0	36.39633	37.35607	30.5788	35.26387	38.307	0
33.92413	37.12893	0	0	36.7094	37.4452	31.3286	35.33013	38.38754	0
33.94973	37.7398	0	0	37.42467	37.50907	31.56293	35.41807	38.59207	0
33.98673	37.74487	0	0	37.66893	37.5712	31.6658	35.67893	38.6042	0
34.03327	37.79213	0	0	37.7434	37.64693	31.7886	36.9178	38.84273	0
34.55107	38.10347	0	0	38.64273	37.8504	32.13187	37.24586	38.99574	0
34.7384	38.3518	0	0	39.25653	37.9388	32.1836	37.5808	39.97073	0
34.8482	38.5634	0	0	39.37093	38.48907	33.37127	37.869	0	0
35.03567	38.7706	0	0	0	38.89573	33.45667	37.89287	0	0
35.107	39.4174	0	0	0	38.97713	33.49513	37.9194	0	0
35.31613	39.60773	0	0	0	39.0006	33.8892	37.96747	0	0
35.38393	39.8074	0	0	0	39.08893	33.959	38.13727	0	0
35.68607	0	0	0	0	39.611	34.3688	38.17707	0	0
35.81607	0	0	0	0	0	34.82287	38.2274	0	0
36.00387	0	0	0	0	0	35.19413	38.28387	0	0
36.022	0	0	0	0	0	35.862	38.359	0	0
36.26153	0	0	0	0	0	35.8762	38.9136	0	0
36.3064	0	0	0	0	0	36.1454	38.95653	0	0
36.35153	0	0	0	0	0	36.767	39.04873	0	0
36.6628	0	0	0	0	0	36.879	39.15707	0	0
36.7008	0	0	0	0	0	37.41733	39.90193	0	0
37.27807	0	0	0	0	0	37.57933	0	0	0
37.49533	0	0	0	0	0	37.6772	0	0	0
38.01173	0	0	0	0	0	37.6832	0	0	0
38.331	0	0	0	0	0	37.76207	0	0	0
38.38087	0	0	0	0	0	37.8582	0	0	0
38.47853	0	0	0	0	0	38.0798	0	0	0
38.86013	0	0	0	0	0	38.27133	0	0	0
38.9352	0	0	0	0	0	38.88307	0	0	0
39.11173	0	0	0	0	0	39.68787	0	0	0
39.20533	0	0	0	0	0	39.88213	0	0	0
39.34127	0	0	0	0	0	0	0	0	0
39.4834	0	0	0	0	0	0	0	0	0
39.67993	0	0	0	0	0	0	0	0	0
39.701	0	0	0	0	0	0	0	0	0
39.89874	0	0	0	0	0	0	0	0	0
