# Supplementary material for: Neural manifolds for odor-driven innate and acquired appetitive preferences
Source: Nat Commun. 2023 Aug 5;14:4719. doi: 10.1038/s41467-023-40443-2 (PMC10404252; doi:10.1038/s41467-023-40443-2)
Supplement: Supplementary file 4 — Source Data [file 41467_2023_40443_MOESM4_ESM.zip › Figure2/2019626/ch12_15/text/ani_C11.txt]

0.2815333	0.3102	0.4177333	0.04026667	0.0452	0.1165333	0.07173333	0.0144	0.1163333	0.05746667
0.3783333	0.8122666	0.4570667	0.1468667	0.178	0.4329333	0.2556667	0.1786	0.1242	0.1175333
0.4253333	1.132467	1.519733	0.6922666	0.2357333	0.5398667	0.2882667	0.3836667	0.2395333	0.1626667
0.5371333	1.146267	2.077	0.8175333	0.3044667	0.6020667	0.3527333	0.4412667	0.5424	0.2266
0.5766667	1.1884	2.1422	0.8514667	1.064933	0.9673333	0.4558	0.5322667	0.9310667	0.2396
0.7494	1.254067	2.179533	0.8817334	1.112	1.018467	0.7521333	0.6855333	0.9978667	0.3292
0.8331333	1.398333	2.465467	1.3518	1.5368	1.050067	0.9017333	0.7410667	1.065533	0.4467333
0.8756	1.796467	2.650067	1.6244	1.582267	1.078867	0.9688666	0.7478	1.120333	0.5606
0.9214	2.043133	2.919	1.7422	1.591067	1.096	1.0612	0.8639333	1.316733	0.6877334
0.9511333	2.199333	3.449533	1.841133	1.594	1.235933	1.123333	1.157933	1.667067	0.7115333
0.9644	3.1882	3.464733	1.861067	1.649933	1.323467	1.1596	1.476467	1.684267	0.7514667
0.9961333	3.327067	3.479	2.0388	1.782933	1.549133	1.2736	1.513333	1.739067	0.7697333
1.0202	3.3852	3.535267	2.081333	1.901667	1.671667	1.673	1.546267	1.816667	1.072533
1.055067	3.75	3.542267	2.1568	1.9358	1.6932	1.985733	1.596867	1.858467	1.132933
1.183	4.2342	3.621333	2.201267	2.023467	1.724067	2.070867	1.6276	1.934467	1.230467
1.315867	4.643533	3.869	2.2076	2.083333	2.266733	2.2104	1.857667	2.0098	1.343
1.619667	5.198467	4.070066	2.271067	2.1148	2.2998	2.301267	1.940933	2.14	1.434533
1.796533	5.259867	4.190667	2.2978	2.151867	2.402733	2.454933	1.986667	2.480067	1.632667
2.020667	5.324067	4.398334	2.605467	2.266267	2.4442	2.597867	2.014667	3.367267	1.703467
2.540533	5.3532	5.004133	2.845533	2.270267	2.543733	2.708533	2.5084	3.516267	2.0942
3.0082	6.1096	5.142267	2.979933	2.611467	2.6036	2.764733	2.5182	3.5622	2.178067
3.036467	6.4038	5.340734	3.084533	3.069067	2.6104	2.8146	2.608	3.678867	2.5366
3.2086	6.415133	5.564067	3.479267	3.083133	2.7394	2.854933	3.144	3.824267	2.652333
3.2714	6.484133	5.627	3.568867	4.049267	3.0094	2.900733	3.442933	4.0806	2.676067
3.4126	6.539267	5.688133	3.787133	4.274933	3.1398	2.962867	3.471467	4.317667	2.680467
3.450333	6.731467	5.761867	3.826467	4.3594	3.314933	2.965733	3.495067	4.4988	2.694267
3.562133	6.818666	5.804266	4.020667	4.8066	3.403133	3.422333	3.551	4.626	2.926667
3.5892	7.1614	5.970933	4.293533	4.970133	3.591333	3.570333	4.012267	4.690667	3.0044
3.6508	7.170133	6.16	4.397867	5.269	3.786667	3.658333	4.1446	4.6934	3.063
3.732667	7.282333	6.2098	4.9208	5.2984	4.054533	3.719533	4.212667	4.735333	3.0672
3.7744	7.3342	6.292733	4.971667	5.585	4.162867	3.775733	4.224067	4.740267	3.4022
3.778867	7.382	6.6066	5.018333	5.855866	4.314133	3.844067	4.262466	4.942133	3.477933
3.818267	7.4292	6.661267	5.0474	6.3936	4.496133	4.3906	4.290733	5.748133	3.5402
3.852533	7.611533	6.698267	5.0934	6.410467	4.505667	4.4774	4.354267	5.851666	3.8032
3.8798	7.8248	6.733	5.6208	6.427667	4.5704	4.5306	4.368067	5.9592	4.2232
3.889733	7.869	6.8578	5.712067	6.5446	4.6316	4.863333	4.3716	6.020733	4.423467
4.574733	8.174666	7.386933	5.8614	6.722	4.722933	4.931867	4.462467	6.323933	4.942467
4.597067	8.302	7.685	5.900333	6.999	4.971467	5.003667	4.569933	6.396733	5.099
4.613667	8.5072	7.8762	6.0244	7.2102	5.269	5.149533	4.938	6.874866	5.241533
4.686333	8.518133	7.948667	6.1504	7.239467	5.5868	5.239733	4.9648	7.324067	5.292867
4.733	8.620466	7.998	6.2854	7.2788	5.663466	5.4524	5.003933	7.374067	5.340533
4.788667	8.721066	8.711066	6.5206	7.512533	5.7292	5.505333	5.044267	7.405533	5.359667
4.794066	8.7346	9.025267	6.5838	7.600867	5.994333	5.5404	5.2472	7.5556	5.530267
4.829267	8.8702	9.304267	6.617867	7.743134	6.248333	5.672867	5.453067	7.588333	6.034534
4.986133	8.8916	9.371866	6.8596	7.989666	6.4776	5.713933	5.483067	7.6502	6.0652
5.1324	8.935534	9.7912	7.324067	8.169666	6.576066	6.203	5.8396	7.730866	6.1838
5.640467	9.094466	9.825666	7.724733	8.174933	6.607133	6.273067	5.861333	7.737667	6.220533
5.71	9.108867	9.8636	7.816667	8.214534	6.6532	6.370467	6.0218	8.210667	6.2484
5.748067	9.200666	9.870466	7.982533	8.226666	6.674	6.578933	6.160733	8.277667	6.637933
5.810333	9.558933	9.9154	8.0826	8.309267	6.693333	6.737067	6.245133	8.3844	6.6858
5.869333	9.671467	10.1026	8.184934	8.396867	6.7836	6.806667	6.2784	8.396667	6.828
6.321466	9.813066	10.25073	8.327534	8.9092	6.944133	7.116933	6.316867	8.407066	6.941534
6.454533	10.2734	10.26867	8.999133	9.006534	7.593467	7.2906	6.603066	8.473666	7.044533
6.656333	10.2932	10.91067	9.011066	9.212667	7.6696	7.7052	6.691333	8.5242	7.251733
6.6696	10.3174	11.19613	9.023733	9.2722	7.688533	7.763933	6.715466	8.527534	7.5984
6.782533	10.35027	11.86507	9.052134	9.2846	7.945533	7.7956	6.7848	8.579667	7.925133
7.034667	10.35473	11.93967	9.0998	9.3468	8.041866	7.919	6.8532	8.600266	8.0472
7.226267	10.37713	13.93733	9.136867	9.694067	8.1778	8.504133	6.9234	9.620667	8.248067
7.2852	10.43887	14.20993	9.360066	10.22693	8.2152	8.664534	6.9502	9.714067	8.491867
7.3494	10.93173	14.22933	9.4106	10.30927	8.316466	9.109134	7.1192	9.942066	8.921066
7.469533	11.6594	14.4938	9.7192	10.36627	8.400267	9.224733	7.161	10.1186	8.9268
7.998133	11.8656	14.58787	9.9374	10.45653	8.4694	9.282267	7.305267	10.2138	9.955334
8.102333	12.30707	14.67607	9.954534	10.5292	8.5874	9.383467	8.089067	10.34967	9.997066
8.271733	12.49087	14.69927	10.24813	10.94267	8.777	9.5518	8.4234	10.46127	10.04613
8.374267	12.62393	14.7808	10.2854	11.4912	8.796066	9.984533	8.518467	10.7038	10.08673
8.568666	12.62733	14.98133	11.173	11.51447	8.891733	10.04847	9.078867	10.77867	10.11273
8.6296	12.9304	14.99607	11.55833	11.62087	9.071533	10.25	9.482933	11.1942	10.19807
8.6856	13.1466	15.10193	11.90867	11.7022	9.2358	10.32647	9.703067	11.4338	10.20573
8.7342	14.479	15.1858	12.29493	11.75087	9.416467	10.36087	10.25867	11.55667	10.2964
9.031	14.62767	15.33873	12.424	12.18353	9.443267	10.84753	10.3274	11.6012	10.354
9.288867	14.65987	15.38367	12.6162	12.98833	9.918734	11.46907	10.445	11.7462	10.5036
9.3412	14.9742	15.46033	12.83547	13.5468	10.1122	12.56547	10.51567	12.0624	10.51213
9.364333	15.01307	15.679	13.20793	13.6942	10.16673	12.79787	11.3724	12.1738	10.59067
9.427733	15.05233	15.7148	13.23073	13.7362	10.20773	12.9616	11.579	12.37167	10.7144
9.438534	15.05533	15.72493	13.32933	13.8386	10.23373	13.0568	11.90193	12.5004	10.89007
9.4702	15.15187	15.76533	13.7716	13.9496	10.48427	13.19653	12.6228	12.95167	11.0662
9.5096	15.15587	15.84267	14.1302	14.2178	10.68333	13.29027	12.72767	13.0598	11.49507
9.768133	15.1998	15.90953	14.85667	14.29933	11.5052	13.9708	13.21787	13.95667	11.6708
9.784133	15.2542	15.9488	15.0334	14.7914	11.9544	14.42453	13.29627	14.14787	11.92153
9.8784	15.43633	16.0472	15.0536	15.00227	12.05493	14.48707	13.35013	14.53167	11.9984
9.894733	15.77447	16.2322	15.0628	15.11307	12.14133	14.71833	13.57033	14.5442	12.4766
10.16093	15.8878	16.29973	15.07493	15.60367	12.77873	14.776	13.68027	14.6412	12.67487
10.31607	15.90587	16.42947	15.25087	15.64933	13.03267	14.95033	13.7084	14.83947	12.74073
10.3554	16.4086	16.4454	15.475	15.70793	13.2202	14.97627	13.96807	15.12827	12.948
10.36533	16.53533	16.45907	15.60953	15.7212	13.35813	15.01993	14.31533	15.25973	13.09607
10.41233	16.71327	16.66527	15.71487	15.77253	13.5292	15.07687	14.5174	15.3028	13.1486
10.42267	16.736	16.76147	15.85227	15.90673	13.7606	15.2192	14.84427	15.36733	13.71767
10.452	16.79347	16.86987	15.89733	16.0184	13.78293	15.32607	15.21153	15.4026	14.09027
10.51387	16.85753	16.9344	15.98733	16.0234	13.78933	15.42767	15.54433	15.7082	14.39347
10.535	16.87133	16.97167	16.09453	16.1128	13.8574	15.43553	15.60733	15.77887	14.7986
10.58347	17.12713	17.03513	16.25807	16.6642	14.0032	15.90353	15.63387	15.8316	15.22533
11.83633	17.2278	17.08647	16.45133	16.7606	14.21293	15.97027	15.6468	15.8662	15.29613
12.25647	17.44867	17.18633	16.487	16.76627	14.55407	16.0246	15.70267	15.90027	15.4136
12.33893	17.54693	17.5758	16.56853	16.82607	14.58507	16.0834	15.7202	15.93247	15.5098
12.38913	17.60467	17.68013	16.60047	16.85747	14.6476	16.12187	15.75253	15.99373	15.58927
12.70247	17.7128	17.69347	16.66127	16.90273	14.82147	16.13093	15.89993	16.1498	15.6402
12.7644	17.7932	17.913	16.82753	17.11873	15.00787	16.49373	15.9632	16.17927	15.69993
13.1006	17.84707	18.03707	16.94773	17.1596	15.3586	16.5802	16.14267	16.2022	16.13393
13.2388	17.91087	18.22487	17.38853	17.25507	15.43747	16.79807	16.15787	16.283	16.2012
13.28327	17.93573	18.2412	17.467	17.30853	15.73353	16.90813	16.48867	16.2896	16.25573
13.45687	18.05287	18.6412	17.4742	17.35327	15.93833	16.99013	16.5864	16.33327	16.3068
13.73627	18.0972	18.6932	18.12107	17.41	16.17813	17.07507	16.6394	16.6002	16.33113
14.01107	18.21327	18.73507	18.35107	17.4574	16.6032	17.2142	16.87787	16.6312	16.397
14.33393	18.23933	19.01833	18.40647	17.92313	16.65973	17.27887	16.9206	16.69427	16.5254
14.53407	18.33053	19.18873	18.4644	18.07827	16.70173	17.3102	16.99587	16.72993	16.72787
14.635	18.40487	19.29007	18.5182	18.25213	16.73073	17.36213	17.56887	17.02993	16.77207
14.656	18.74553	19.4808	18.5928	18.40313	16.97767	17.51753	17.95813	17.49727	16.81107
14.66733	19.07453	19.56347	18.7898	18.4858	17.09467	17.7644	18.0214	17.53553	16.9064
14.68227	19.17353	19.95507	19.29547	18.54153	17.2184	17.77253	18.0902	17.83787	16.9246
14.75847	19.1896	20.015	19.33207	18.76053	17.37467	17.82813	18.195	17.96973	16.93253
14.8222	19.4238	20.06887	19.48967	18.87373	17.43027	17.89693	18.3042	18.14227	17.056
14.8354	19.63753	20.12733	19.52033	18.91287	17.49733	17.94507	18.76313	18.30053	17.4086
14.92173	19.7294	20.1588	20.27647	18.95413	17.6076	17.99033	18.82947	18.32133	17.5234
14.9248	19.77067	20.25693	20.33907	18.959	17.78093	18.20747	19.2064	18.93727	17.57547
14.95093	19.82847	20.3088	20.49193	18.98453	17.833	18.22373	19.31293	18.9984	17.65467
14.9946	19.86747	20.3594	20.56467	19.29507	18.2142	18.30067	19.37973	19.024	17.6828
15.34673	19.88973	20.39927	20.67273	19.31053	18.29833	18.369	19.43273	19.03067	17.72413
15.40093	19.95267	20.4274	20.70027	19.38307	18.5476	18.42247	19.49613	19.07907	17.79287
15.50893	20.03993	20.43727	20.77093	19.56833	18.69387	18.68273	19.54927	19.12153	17.83767
15.59667	20.302	20.76753	20.85027	19.75493	18.71907	18.7272	19.6154	19.2066	17.94327
15.73	20.42007	20.90293	21.235	19.7906	18.7558	18.91473	19.6668	19.27753	18.0176
16.34087	20.65387	20.90927	21.45873	20.1392	18.9084	19.04947	19.7254	19.47747	18.3362
16.42767	20.69487	21.0144	21.6182	20.312	19.33687	19.0722	19.7724	19.79613	18.48633
16.74013	20.71287	21.5322	22.1212	20.56133	19.3988	19.221	19.82913	19.85047	19.04427
16.8054	20.81267	21.59293	22.399	20.66793	19.43073	19.30213	19.90133	19.89453	19.07187
17.3442	20.8634	21.66933	22.49587	21.66927	19.60693	19.40173	20.2258	20.02833	19.08193
17.37873	21.13347	21.67947	22.5528	21.72213	19.7102	19.53147	20.4572	20.1278	19.37613
17.38593	21.17433	21.7216	22.58847	21.96127	19.84247	19.5792	20.60613	20.45793	19.45927
17.446	21.2984	22.00547	23.0966	22.05827	20.1756	19.619	20.67287	20.78653	19.50693
17.64693	21.42007	22.3222	23.12313	22.20513	20.331	19.7448	20.72167	21.1812	19.58393
17.93027	21.5266	22.49567	24.15167	22.25047	20.3782	19.76787	20.76993	21.2358	19.64593
17.93453	21.5634	22.64273	24.16967	22.44453	20.4178	20.3484	21.41827	21.28653	19.7022
17.98587	21.707	22.69073	24.27773	22.67933	20.53367	20.5972	21.44573	21.3272	19.7338
18.0334	21.92727	22.96533	24.3306	22.6896	20.54707	20.794	21.50807	21.36667	19.77313
18.623	22.9054	22.98027	24.4258	22.7218	20.74253	20.84273	21.54047	21.88507	19.78673
18.89947	22.9694	23.503	25.10867	22.8774	20.80853	20.96033	21.94633	22.06887	19.82147
18.91287	23.00553	23.61047	25.40353	23.2712	20.88327	21.71853	22.01233	22.11093	20.2458
18.96693	23.03127	23.61813	25.43953	23.37973	21.25847	21.94013	22.10753	22.24307	20.31253
19.0736	23.09513	24.01773	25.55607	23.77107	21.31747	21.98373	22.11053	22.71547	20.43627
19.0826	23.1682	24.61247	25.6032	23.85867	21.44953	22.00067	22.17527	22.83573	20.51113
19.12187	23.4876	24.66727	25.63573	24.19687	21.537	22.06313	22.21573	22.9166	20.59033
19.35793	23.5692	24.7202	25.6794	24.3272	21.7132	22.26093	22.28153	23.1278	20.65313
19.36373	23.68	24.75273	25.9212	24.403	21.74847	22.39327	22.34407	23.1348	20.85847
19.44413	23.75773	24.85313	26.15673	25.15033	21.7788	22.53707	22.39707	23.5772	20.9124
19.51687	23.86147	24.904	26.1826	25.20073	21.796	22.6848	22.8282	23.62267	21.2104
19.698	23.92987	24.95833	26.39693	25.27147	21.8678	22.74433	22.89507	23.7086	21.28973
19.8268	23.99933	25.1488	26.58913	25.41933	21.90333	22.79873	22.99413	24.074	21.37793
19.87287	24.12547	25.50673	26.66793	25.51847	22.07807	22.919	23.07707	24.094	21.38827
19.9872	24.37953	26.0684	26.70827	25.53047	22.08167	22.978	23.2452	24.24987	21.42447
20.225	24.6762	26.53547	27.0534	25.578	22.1698	23.0752	23.35627	24.2634	21.47767
20.29087	24.78007	26.79	27.06153	25.77653	22.18273	23.07893	23.40673	24.39013	21.6234
20.44713	24.79	26.91093	27.0944	25.9864	22.21053	24.21453	23.478	24.4296	21.62713
20.8932	25.10073	26.97267	27.153	26.01933	22.52433	24.39107	23.4892	24.49153	21.64153
21.17953	25.114	27.0724	27.2188	26.05187	23.08067	24.398	23.507	24.6852	21.7044
21.3606	25.206	27.39153	27.31373	26.1848	23.2036	24.49993	23.51973	24.75133	21.813
21.4026	25.7102	27.46193	27.3786	26.2498	23.5012	25.19273	23.54293	25.49707	22.0976
21.4886	25.86147	27.49433	27.4214	26.3492	23.56767	25.54467	23.65033	26.0008	22.26907
21.72667	26.08607	28.47293	27.4746	26.59087	23.72687	25.95993	23.735	26.02747	22.27207
21.7886	26.28027	28.8444	27.52127	26.62033	24.15587	26.29513	23.75093	26.07687	23.05433
22.0412	26.33473	29.2456	27.58553	27.2556	24.27387	26.4448	24.36747	26.4874	23.14207
22.11067	26.3944	29.37187	27.72113	27.36193	24.53807	26.50667	24.41607	26.89467	23.18547
22.16327	26.48607	29.46867	28.07213	27.5136	24.64567	26.70147	24.4956	27.11047	23.25913
22.75733	26.56133	29.7604	28.20613	27.53147	24.83793	26.79393	24.62213	27.17613	23.31973
22.82493	26.63933	29.7744	28.2506	27.71	24.8834	26.8352	24.66227	27.4824	23.39447
22.9278	26.78027	29.83367	28.31867	27.81313	25.07547	26.9192	24.70253	27.5148	23.79893
23.09927	26.84787	29.85673	28.9588	28.0148	25.41193	27.07253	25.20047	27.5218	23.85413
23.19113	26.86927	29.911	29.28213	28.1622	25.4632	27.14207	25.2842	27.83047	24.09953
23.2458	26.89373	29.933	29.662	28.2476	25.52133	27.323	25.74207	28.33313	24.17007
23.33853	26.9512	30.221	29.75213	28.33393	25.741	27.40153	25.8322	28.34067	24.2196
23.7292	27.142	30.68247	30.07493	28.5244	25.9956	27.57533	25.99267	28.34833	24.37427
23.76427	27.15187	30.79547	30.10573	28.53153	26.1134	28.18887	26.11913	28.42053	24.5374
23.81327	27.20467	30.8468	30.21187	28.56753	26.87227	28.3046	26.19527	28.5596	24.6468
23.84727	27.25907	30.88567	30.2434	28.58067	26.9312	28.51267	26.22387	28.94793	24.80647
23.8734	27.38647	30.92587	30.47373	28.6464	26.9684	28.76927	26.4708	28.99713	24.80953
23.8766	27.52867	30.97387	30.63013	29.4476	27.3068	28.79533	26.57487	29.10347	24.89573
23.91073	27.59493	31.3658	30.6952	29.50193	28.57993	28.88507	26.6286	29.43253	24.92387
23.93873	27.63973	31.4058	30.73733	29.85527	28.64307	28.9258	26.63913	29.46393	25.0136
23.9754	27.69473	31.634	30.7626	29.89853	29.05927	30.15027	27.44627	29.7124	25.18627
24.30053	27.7004	31.66253	30.77167	30.087	29.10093	30.15707	27.48333	30.03673	25.27
24.5976	27.81807	31.7768	30.8336	30.16253	29.1206	30.22333	27.51733	30.15267	25.3136
24.66913	28.26933	31.89187	30.9176	30.206	29.61033	30.36747	27.64747	30.20653	26.19427
24.6912	28.70087	32.00173	30.94487	30.34767	29.66393	30.42793	27.76573	30.24547	26.29267
25.30807	28.766	32.04727	31.20613	30.55667	29.7754	30.7102	27.86847	30.3392	26.60927
25.68887	28.9358	32.29947	31.29173	30.60127	29.87093	30.76247	28.00253	30.4494	27.61953
26.03493	29.0968	32.4408	31.411	30.6396	29.88813	30.8486	28.06087	30.63767	27.72033
26.1478	29.33007	32.5678	31.4954	30.8198	29.93453	31.13407	28.1018	30.82507	27.7854
26.15133	29.86073	32.62467	31.67427	31.11107	30.25993	31.27953	28.17987	31.58007	27.8308
26.18973	29.91053	32.80893	31.75333	31.34353	30.82247	31.48733	28.26793	31.66653	28.3396
26.32147	30.00647	32.8118	31.7722	31.35047	30.96613	31.5344	28.61167	31.69027	28.79187
26.33607	30.0158	32.83787	32.03207	31.38453	31.02687	31.68987	28.66427	31.7164	28.9454
26.45333	30.0858	33.06027	32.09487	31.51587	31.41147	32.21833	28.95287	32.23527	29.02767
26.63107	30.1446	33.22647	32.181	31.61767	31.92907	32.2834	29.00207	32.41833	29.12653
26.72227	30.58093	33.285	32.35567	31.696	31.96833	32.34133	29.0488	32.70167	29.13293
26.8074	30.78553	33.37107	32.41667	32.53873	32.1736	32.51413	29.1384	32.90607	29.41313
26.86327	30.84207	33.37387	32.4692	32.66833	32.2528	32.5984	29.7584	33.117	29.41873
26.91	30.8456	33.40854	32.725	32.8326	32.37307	32.75853	29.92107	33.25213	29.43373
27.03933	31.37267	33.738	32.83127	32.91107	32.4484	32.8184	30.54847	33.28727	29.46513
27.0812	31.68267	33.93613	33.46373	33.3444	32.4716	32.97607	30.86627	33.36907	29.79267
27.2566	31.7382	33.96733	33.50767	33.61187	32.5948	32.98433	30.904	33.42513	29.83467
27.26533	31.7454	34.0948	33.5668	33.6862	32.65133	33.222	31.18667	33.45	29.9254
27.33047	31.92753	34.14247	33.5914	33.76713	32.8252	33.2686	31.23787	33.9932	29.944
27.36	32.02113	34.19927	33.7716	33.83193	33.1554	33.74367	31.3018	34.01573	30.16653
27.49707	32.12413	34.30547	33.78827	33.98847	33.18267	33.75353	31.40527	34.08647	30.3384
27.5646	32.2916	34.4714	34.04873	34.4516	33.20493	33.83947	31.46767	34.2562	30.54713
27.57307	32.31247	34.50433	34.12153	34.76867	33.4662	34.0208	31.49793	34.51173	30.65933
27.65673	32.33867	34.71027	34.2458	34.90053	33.88187	34.45073	31.809	34.6474	30.94627
27.84887	32.372	34.80193	34.3344	35.18053	33.933	34.7312	32.00653	34.78367	31.27133
27.922	32.3832	34.90487	34.39413	35.2608	33.99253	34.7894	32.0206	34.83913	31.3224
27.94367	32.40667	35.18707	34.4592	35.34853	34.05787	34.85433	32.25067	34.983	31.74533
27.9536	32.53107	35.30593	34.58653	35.4568	34.07133	34.97707	32.34333	35.01153	31.85467
28.54007	32.5528	35.407	34.63867	35.645	34.104	35.04253	32.4802	35.30827	31.9882
28.73053	32.94087	35.44873	34.6924	35.80807	34.23387	35.0914	32.89367	35.39967	32.75947
28.76353	32.9442	35.47013	35.12907	35.92333	34.24533	35.09833	33.07867	35.7178	32.976
28.8886	33.03333	35.50927	35.15187	36.1598	34.27707	35.3434	33.1166	36.34373	33.619
28.92987	33.1768	35.84853	35.19553	36.20007	34.33213	35.4816	33.1656	36.471	33.70333
28.9458	33.30867	36.13407	35.40353	36.2348	34.34013	35.58913	33.38147	36.5788	33.86934
29.00113	33.46473	36.39573	35.46947	36.46973	34.37173	35.75487	34.7032	36.76513	33.9564
29.07553	33.707	36.6068	35.6418	36.4848	34.41587	36.21833	34.77667	36.94447	34.03127
29.0836	33.96053	36.73067	36.20927	36.49453	34.4252	36.2298	35.81593	37.12547	34.2458
29.15567	34.1968	36.92567	36.22233	36.62587	35.2528	36.3798	35.8258	37.14807	34.39767
29.2658	34.19987	37.14533	36.4796	36.65154	35.5776	36.71073	35.919	37.53367	34.57767
29.52873	34.22293	37.21667	36.7518	36.78613	35.86333	36.76187	36.02133	37.64387	34.61813
29.7686	34.43687	37.33093	36.92133	36.81353	35.92447	36.96167	36.0908	37.691	34.6614
30.78367	34.53507	37.334	37.64553	36.85027	36.04367	37.04033	36.22233	37.78553	35.02593
30.88227	34.6452	37.42707	37.7178	36.8918	36.36307	37.0584	36.36533	37.9142	35.31007
30.9202	34.67167	38.3338	37.7882	36.9058	36.40933	37.15607	36.38754	38.0636	35.57227
31.01027	34.78773	38.39627	37.82407	36.92453	36.9558	37.3024	36.6528	38.15793	35.58047
31.03247	34.80513	38.5948	37.8466	37.01473	37.03007	37.46693	36.72213	38.1606	35.63573
31.09493	35.05333	38.93453	37.99067	37.19293	37.15407	37.47687	36.73833	38.25667	35.6738
31.41653	35.1064	39.32033	38.37366	37.62327	37.33093	37.6506	36.7662	38.3678	35.71467
31.5382	35.1954	39.37567	38.40147	37.70707	37.34367	37.88307	36.82593	38.42947	36.0754
31.5442	35.348	39.43347	38.4444	37.7404	37.38453	37.94033	36.8748	38.64507	36.08113
31.66833	35.41753	39.59593	38.55407	37.86333	37.41973	38.29027	36.88247	38.87907	36.3846
31.7348	35.45093	39.63973	38.72787	37.86873	37.53047	38.42373	36.9982	38.90127	36.43573
32.00267	35.50907	39.6612	38.83507	37.9146	37.74953	38.58367	37.1912	39.123	36.45527
32.11727	35.8108	39.7278	38.86893	38.00487	37.75773	38.66187	37.41673	39.12786	36.576
32.32287	35.9892	0	39.36187	38.10053	37.8564	38.77593	37.572	39.29493	36.62713
32.5668	36.04593	0	39.4434	38.19233	38.10733	39.13233	37.67773	39.30413	37.43993
32.73466	36.4524	0	39.5626	38.27487	38.15574	39.581	37.93773	39.3466	37.56333
32.96926	36.47227	0	39.76686	38.6722	38.63987	39.79987	38.05887	39.9648	37.82207
33.06187	36.62313	0	39.83793	39.2154	39.07033	39.85153	38.5438	0	37.93527
33.335	36.69907	0	39.91527	39.45167	39.0894	0	38.6168	0	37.95093
33.6482	36.88973	0	0	39.5078	39.11853	0	38.88927	0	38.04987
33.7512	36.99693	0	0	39.5634	39.2772	0	38.95173	0	38.30433
34.27627	37.26367	0	0	39.6736	39.35753	0	38.99493	0	38.58507
34.33247	37.30973	0	0	39.761	39.38827	0	39.08087	0	38.80293
34.48767	37.4254	0	0	39.7808	0	0	39.14153	0	39.31167
34.53387	37.5444	0	0	0	0	0	39.277	0	39.3516
34.5984	37.81853	0	0	0	0	0	39.30433	0	39.4818
34.6424	37.92247	0	0	0	0	0	39.49887	0	39.705
34.6908	38.0322	0	0	0	0	0	39.55747	0	39.74507
34.85347	38.1088	0	0	0	0	0	39.691	0	39.9724
34.94607	38.51647	0	0	0	0	0	39.8004	0	0
34.96873	38.7246	0	0	0	0	0	0	0	0
35.05607	38.80247	0	0	0	0	0	0	0	0
35.15447	38.9798	0	0	0	0	0	0	0	0
35.1844	39.06853	0	0	0	0	0	0	0	0
35.5748	39.21113	0	0	0	0	0	0	0	0
35.82147	39.30167	0	0	0	0	0	0	0	0
35.9838	39.35633	0	0	0	0	0	0	0	0
36.23867	39.376	0	0	0	0	0	0	0	0
36.28233	39.45427	0	0	0	0	0	0	0	0
36.34333	39.5144	0	0	0	0	0	0	0	0
36.48927	39.5692	0	0	0	0	0	0	0	0
36.58447	39.63413	0	0	0	0	0	0	0	0
36.79607	39.902	0	0	0	0	0	0	0	0
37.0082	39.9698	0	0	0	0	0	0	0	0
37.19693	0	0	0	0	0	0	0	0	0
37.2028	0	0	0	0	0	0	0	0	0
37.37753	0	0	0	0	0	0	0	0	0
37.4008	0	0	0	0	0	0	0	0	0
37.41413	0	0	0	0	0	0	0	0	0
37.43247	0	0	0	0	0	0	0	0	0
37.69907	0	0	0	0	0	0	0	0	0
37.75633	0	0	0	0	0	0	0	0	0
37.822	0	0	0	0	0	0	0	0	0
37.8916	0	0	0	0	0	0	0	0	0
37.95307	0	0	0	0	0	0	0	0	0
38.08007	0	0	0	0	0	0	0	0	0
38.0952	0	0	0	0	0	0	0	0	0
38.45173	0	0	0	0	0	0	0	0	0
38.84593	0	0	0	0	0	0	0	0	0
38.85153	0	0	0	0	0	0	0	0	0
38.96633	0	0	0	0	0	0	0	0	0
38.97587	0	0	0	0	0	0	0	0	0
39.01387	0	0	0	0	0	0	0	0	0
39.13334	0	0	0	0	0	0	0	0	0
39.3508	0	0	0	0	0	0	0	0	0
39.51947	0	0	0	0	0	0	0	0	0
39.65287	0	0	0	0	0	0	0	0	0
39.77234	0	0	0	0	0	0	0	0	0
