# Supplementary material for: Neural manifolds for odor-driven innate and acquired appetitive preferences
Source: Nat Commun. 2023 Aug 5;14:4719. doi: 10.1038/s41467-023-40443-2 (PMC10404252; doi:10.1038/s41467-023-40443-2)
Supplement: Supplementary file 4 — Source Data [file 41467_2023_40443_MOESM4_ESM.zip › Figure2/2019626/ch12_15/text/ani_C5.txt]

0.9260666	0.3356667	0.6106667	1.229	0.0042	0.06326666	0.004866667	0.6856667	0.149	1.198933
2.0724	0.3755333	0.663	4.673533	0.9294667	1.849733	0.5558	0.7928666	1.26	1.825867
2.514333	0.4156	0.72	4.756667	3.8152	1.9026	0.6536667	1.652467	2.146733	1.935133
3.899867	0.4785333	0.7849333	4.899933	5.340734	1.944267	0.9746667	1.800067	3.457067	2.252467
3.9352	0.6213334	0.8287333	5.4368	5.656466	1.973533	1.015733	2.940467	3.51	2.330733
4.004066	0.7084666	0.8898667	5.4708	6.473933	2.402667	1.064933	2.9978	3.551	4.362467
4.0454	0.926	1.7796	5.554333	6.84	3.183467	1.134	3.191267	3.881867	4.455
4.359733	1.027467	1.826533	6.384733	8.2724	3.767933	1.172667	3.591533	4.322533	4.508667
4.466067	2.265667	2.3128	6.489533	8.437067	3.919267	2.207533	5.925933	5.511667	4.810266
4.621666	2.9964	3.604333	6.541733	13.08233	3.990867	2.318267	6.553933	5.618333	4.932667
6.1212	3.565867	3.652267	6.588	13.12947	4.342933	2.355333	7.507733	5.743933	5.042867
7.044333	3.6376	3.816733	6.652933	13.183	5.090066	2.4516	8.399734	6.466067	5.771467
7.175267	4.401134	3.928933	6.739333	13.651	5.380466	2.6538	8.473267	6.5302	5.8226
8.5422	4.449067	4.0524	6.837467	14.62087	6.028533	3.043733	8.5368	6.668867	6.999667
8.6686	4.531667	4.135334	6.938933	18.4522	6.529667	3.350667	8.686466	7.602067	7.025867
14.6756	4.736333	4.1794	7.058533	18.57873	6.615733	6.769267	9.236867	8.366867	7.357267
14.69273	5.491867	4.665733	7.3038	18.65927	6.659667	6.837266	9.448667	10.20313	7.401533
14.71787	7.246067	4.795333	8.849733	20.01253	6.702466	7.029333	11.7058	14.5144	7.504667
14.7584	7.3076	5.219666	9.633533	22.62087	6.7486	7.094467	12.58953	14.596	7.638933
15.303	7.362467	5.489733	12.11027	22.6556	8.433867	7.1388	14.26127	14.71533	7.7226
15.47787	7.854267	5.937267	12.15527	22.80333	9.3262	7.190267	14.3238	15.25607	9.262934
15.5674	9.7282	6.007933	13.61507	23.17633	9.529933	7.5244	14.40673	15.30927	10.05127
15.8892	9.812266	6.283733	13.6618	24.29407	9.589267	7.627867	14.4746	15.45107	10.28607
16.12547	9.8572	6.657267	13.88287	24.33653	11.80493	7.714133	14.5346	15.86093	11.9546
19.156	9.9092	7.124733	14.31413	24.48307	14.305	7.7802	14.56073	16.69973	12.22793
19.20767	9.968066	12.5446	14.40493	25.76867	14.50407	7.884467	14.56373	17.30993	12.28187
21.39747	10.10793	13.355	14.8074	27.09913	16.80087	7.9344	15.146	17.56113	13.3266
21.74447	12.589	13.3852	16.76007	28.95027	17.1722	7.9818	17.1716	18.53467	14.08293
21.7948	13.33427	13.78713	16.80673	29.2462	17.19827	8.145534	17.29887	19.85393	14.13453
22.56333	15.35867	14.08493	18.26387	29.34153	17.2564	8.238466	18.92513	20.01793	14.29913
22.64787	15.4124	14.16727	18.31687	29.41967	17.41707	8.527467	19.31727	20.0602	14.4002
24.81267	15.72213	14.2148	20.0676	29.92	17.5012	8.7156	20.06793	20.08513	14.4356
24.93173	15.76707	14.37727	20.38353	30.02067	20.52167	9.7484	20.94013	21.06067	16.56267
25.1094	16.17	14.45267	20.4548	30.19767	20.5584	9.839	21.00327	22.2804	16.65793
25.17087	16.93887	14.5682	20.48767	30.31387	20.60473	9.8838	21.47593	23.01647	16.76887
25.25967	17.032	14.6218	20.5592	31.4108	20.88687	9.9238	22.6442	23.0952	16.95627
25.35467	17.2598	14.80207	20.787	32.0412	20.97153	9.960466	22.70193	23.15333	17.11613
25.39087	17.30147	14.88167	23.20693	32.2226	21.7558	10.84113	22.77293	23.19733	17.6782
25.46787	17.3442	15.0412	25.1136	32.3046	21.99893	11.55087	22.84247	23.55073	17.7798
26.89153	17.37633	16.14047	25.69133	32.57293	22.0456	13.73753	23.28827	23.59753	17.84507
26.924	17.42273	16.40707	25.7978	32.60047	23.57313	13.76927	23.44673	23.65887	17.9144
29.012	17.60053	17.22687	26.6326	32.64807	23.91087	14.4982	23.628	23.77233	18.56027
29.5936	18.11507	17.31093	26.95073	34.57693	24.42	14.54307	23.6678	24.04147	18.63153
31.524	19.93513	17.39813	27.68707	34.6806	25.398	14.57007	25.85113	25.07047	20.12787
32.75767	20.87187	17.4912	27.801	34.9118	25.57733	14.5986	26.08133	25.12313	20.1676
32.8226	20.97453	18.25893	28.22567	34.9816	26.37687	15.04507	27.20673	25.168	20.21973
32.8634	21.339	19.47633	28.65067	35.07233	28.61373	15.13307	28.30067	25.22527	21.81947
33.03613	21.38993	19.59387	30.24127	35.1178	28.6984	15.19627	29.04573	25.4888	21.90427
33.0832	21.464	21.49827	30.29133	37.8764	30.04507	15.2624	29.7892	27.96753	21.95947
33.15827	21.5968	21.5764	31.05653	38.0202	30.75	15.2994	32.19533	28.06513	21.997
33.1982	21.69467	21.63187	32.31173	38.1494	30.8252	15.33407	32.26367	28.15107	22.0712
33.24753	22.73787	21.81733	32.66373	38.23373	31.27007	16.26067	32.32273	28.19447	23.01293
34.80107	23.1728	21.90407	32.75767	38.24866	31.34587	16.41547	32.3558	28.225	23.422
34.99553	23.86	21.9378	33.4068	38.4056	31.85253	16.8626	32.55233	28.26327	23.47067
35.0396	23.86427	22.51573	34.03247	0	32.6256	17.7224	32.6122	31.5496	23.58127
36.71987	23.9532	22.5988	34.7684	0	32.78367	17.74973	32.67733	32.02833	23.64007
36.7602	23.98767	22.699	34.85727	0	33.56527	17.798	32.86593	32.6778	23.784
36.8244	24.11247	22.80253	34.95827	0	33.76	17.82173	33.8274	32.81173	26.8092
36.91287	24.19273	22.88133	36.0522	0	34.2616	17.84733	33.92393	32.9688	27.33787
37.09533	25.7348	22.945	37.5296	0	34.35067	17.88213	34.0024	33.0408	27.51007
37.49373	25.773	23.01207	38.53447	0	34.411	17.9222	34.0438	33.36407	27.938
37.5946	25.82773	25.09847	39.90327	0	36.72873	17.97173	34.12607	34.042	27.97847
39.53647	26.2682	26.34753	39.94573	0	37.2498	17.99707	35.91047	34.17867	28.00173
39.63793	26.47167	27.15673	0	0	37.31247	19.35687	35.982	34.3446	28.0264
39.69573	26.62	28.25693	0	0	38.36987	19.3852	37.617	35.97073	28.0486
39.8238	26.99113	28.50907	0	0	38.41393	19.4464	38.70547	36.01133	28.09073
39.8606	27.50733	28.59047	0	0	38.4734	19.64373	38.91467	36.06387	28.49707
39.9726	28.19507	31.1442	0	0	39.06907	21.09153	0	36.17213	28.74567
0	28.23407	31.8062	0	0	39.10847	21.14333	0	37.75426	29.10307
0	28.28473	32.22333	0	0	39.16487	21.2086	0	37.80367	32.08453
0	28.33553	33.63293	0	0	39.24907	21.30833	0	37.846	32.8486
0	28.42753	33.69793	0	0	39.33507	21.34687	0	39.16153	32.92473
0	28.47087	35.9548	0	0	39.93467	23.27033	0	39.27347	33.02567
0	28.54613	36.03373	0	0	0	23.87673	0	39.75587	33.64987
0	28.9736	36.64007	0	0	0	24.4878	0	0	34.16067
0	29.0386	36.79273	0	0	0	24.7218	0	0	34.40807
0	29.11073	37.7202	0	0	0	26.38067	0	0	34.45153
0	29.58413	37.76307	0	0	0	26.56333	0	0	34.80113
0	29.60833	37.81727	0	0	0	27.2314	0	0	34.85273
0	29.7006	37.88387	0	0	0	27.28907	0	0	35.0738
0	29.80553	38.1042	0	0	0	27.47133	0	0	35.36993
0	30.26373	38.25414	0	0	0	27.72127	0	0	35.42313
0	32.9014	39.98787	0	0	0	30.86553	0	0	35.49726
0	33.92667	0	0	0	0	30.933	0	0	35.72427
0	34.24607	0	0	0	0	30.98147	0	0	35.77067
0	36.0808	0	0	0	0	31.19253	0	0	35.81307
0	37.60293	0	0	0	0	31.23193	0	0	35.86393
0	38.52567	0	0	0	0	31.27187	0	0	35.9514
0	38.59367	0	0	0	0	31.31287	0	0	36.03567
0	39.17473	0	0	0	0	31.71127	0	0	36.25353
0	0	0	0	0	0	31.75253	0	0	38.51333
0	0	0	0	0	0	31.9398	0	0	38.66207
0	0	0	0	0	0	32.06067	0	0	38.73273
0	0	0	0	0	0	32.12233	0	0	39.14113
0	0	0	0	0	0	32.21327	0	0	39.2402
0	0	0	0	0	0	32.64007	0	0	39.279
0	0	0	0	0	0	32.68267	0	0	39.315
0	0	0	0	0	0	32.72327	0	0	39.3762
0	0	0	0	0	0	32.8068	0	0	0
0	0	0	0	0	0	33.171	0	0	0
0	0	0	0	0	0	33.881	0	0	0
0	0	0	0	0	0	33.9814	0	0	0
0	0	0	0	0	0	34.14433	0	0	0
0	0	0	0	0	0	34.52987	0	0	0
0	0	0	0	0	0	34.69527	0	0	0
0	0	0	0	0	0	35.62967	0	0	0
0	0	0	0	0	0	35.79813	0	0	0
0	0	0	0	0	0	35.86573	0	0	0
0	0	0	0	0	0	36.8798	0	0	0
0	0	0	0	0	0	37.01147	0	0	0
0	0	0	0	0	0	37.25146	0	0	0
0	0	0	0	0	0	37.6434	0	0	0
0	0	0	0	0	0	37.95507	0	0	0
0	0	0	0	0	0	39.04507	0	0	0
0	0	0	0	0	0	39.12	0	0	0
0	0	0	0	0	0	39.87033	0	0	0
