# Supplementary material for: Neural manifolds for odor-driven innate and acquired appetitive preferences
Source: Nat Commun. 2023 Aug 5;14:4719. doi: 10.1038/s41467-023-40443-2 (PMC10404252; doi:10.1038/s41467-023-40443-2)
Supplement: Supplementary file 4 — Source Data [file 41467_2023_40443_MOESM4_ESM.zip › Figure2/2019626/ch12_15/text/lin_C2.txt]

1.8884	0.4566667	1.812933	4.057	2.4932	0.4060667	0.03133333	0.9367333	0.0378	0.02413333
1.998667	3.0298	2.126733	5.835134	2.5354	0.5309333	0.09826667	1.048533	0.1105333	0.05773333
2.090733	3.093667	2.1832	5.995	2.564333	0.8136666	0.2129333	1.125067	0.1785333	0.08793333
2.347667	7.457067	2.234133	7.0556	2.593067	0.8620667	2.3974	1.486333	0.2632	0.1318667
5.0866	8.189533	2.286133	7.404733	2.622467	0.9102666	3.0672	1.564867	0.7232	0.1716667
5.762	8.238133	2.357	7.495	2.644733	0.9896666	3.878133	2.6966	0.7778667	0.2064667
5.818133	9.046066	2.548467	7.5406	2.664533	2.5394	3.9748	4.2674	0.8422667	0.2527333
6.456267	9.090134	2.7168	7.605267	2.6888	2.6174	4.007733	4.334867	0.8993334	0.2904
6.905267	9.166933	5.3726	7.865533	2.715533	2.738867	4.0536	4.395467	0.9477333	0.4069333
8.416067	9.227467	7.4212	7.917933	2.746733	2.786933	4.133733	4.460067	0.9874667	0.4434667
8.555133	9.3426	7.478267	8.015266	2.775533	2.817733	4.284266	4.531533	1.053867	0.4926
8.619467	9.4372	7.5146	8.406934	2.804933	2.8726	4.3882	4.617867	1.133267	0.5534667
8.666467	9.489067	7.635334	9.904667	2.834533	2.958467	5.09	4.7874	1.1784	0.6478
10.345	9.5718	7.704267	9.951533	2.861333	3.6042	5.2598	5.579667	1.296933	0.651
10.457	9.636867	7.7714	10.02987	2.9158	3.7404	5.333066	7.330266	2.5642	2.118733
10.66273	9.699533	7.865133	10.36293	4.673067	3.8372	5.445066	8.660267	2.5966	2.192467
10.7166	9.790733	9.079866	14.53367	4.702667	3.9286	5.510467	8.767134	2.634133	2.240133
10.85887	9.989333	9.137667	14.7436	4.747733	4.621	5.781667	8.8428	2.674733	2.302133
14.45473	10.1766	9.185933	14.82887	4.809866	4.739533	5.927667	8.919133	2.705067	2.450333
15.3546	10.22393	9.2892	14.86313	4.8606	4.783	8.7682	8.972	2.782533	2.579133
15.41007	10.39507	9.387533	14.8904	4.9846	4.880933	8.875466	9.028466	9.0058	4.007867
15.55027	15.18907	9.497467	14.91253	7.5888	7.092667	8.9094	14.47847	9.0862	4.073467
15.60353	15.58113	9.644533	14.94047	8.152066	7.135334	8.951	14.53833	9.124	4.1482
15.7688	15.814	15.32293	14.9712	8.195	7.242267	9.0604	14.95873	14.81947	5.738067
15.83353	15.8608	15.41	15.09713	9.7618	7.331067	9.1374	15.05753	14.94333	8.408667
15.93273	16.07153	15.4616	15.15087	9.938066	8.792533	9.2774	15.10167	14.98727	8.6244
16.03473	17.72007	15.4978	15.2	10.15073	15.72533	9.363667	15.1592	15.0344	8.770333
16.16133	17.7802	15.53747	15.26507	12.4972	15.82353	9.481067	15.20693	15.06767	8.858867
16.6622	17.8654	15.62387	16.50427	14.5986	16.121	14.89027	15.2472	15.1362	10.1606
16.96467	17.91187	15.69627	16.54873	14.75247	16.1778	14.93727	15.3002	15.17547	10.3772
17.01813	18.0084	15.79133	16.57807	14.84673	16.93293	14.983	17.33013	15.2974	12.603
17.08173	18.09073	16.4206	16.62627	14.92067	16.97847	15.0356	17.37373	15.6358	15.46567
17.14173	18.19633	16.46987	16.69567	14.9706	17.03607	15.09893	17.4084	15.89013	15.55
17.19453	19.13467	16.51413	16.73227	15.0146	17.09227	15.21	17.44287	15.978	15.7764
17.2392	19.17967	16.54993	17.28773	15.05213	17.157	15.3428	17.48273	16.05293	17.4944
17.28047	19.21833	16.5994	17.60467	15.09453	17.219	15.4112	17.518	16.2844	17.55127
17.34187	20.84747	16.6502	17.69207	15.14153	17.4204	15.456	17.858	17.8954	17.58933
17.41267	20.9172	20.3066	17.79547	15.2402	19.93507	15.50927	17.95287	18.0022	17.632
19.7972	20.9652	21.10307	18.86713	15.87513	19.97873	16.40073	18.05513	18.07653	17.6738
20.14047	21.05113	21.36147	18.95667	15.91947	20.0158	16.44267	19.58233	19.40247	17.72193
20.36287	22.89107	21.46513	19.00253	15.96387	20.06593	16.50073	19.7896	19.4366	17.7858
20.79347	22.95613	21.6002	19.06933	16.01213	20.10367	16.53033	20.1952	19.47127	17.8164
20.884	23.15267	21.75467	19.14227	16.046	20.13393	16.5924	20.27953	19.51027	17.9224
22.98187	24.07473	21.9698	22.0194	16.09333	20.16493	17.93653	21.62753	19.5432	18.00847
23.08747	24.11213	24.99253	22.06853	16.21413	20.19573	18.0312	21.6996	19.61647	18.07213
23.14187	24.15233	25.05247	22.12213	16.46807	20.23907	18.17433	21.75007	20.30673	18.1874
23.21533	24.19713	25.10967	22.17167	16.531	20.348	18.23593	21.94187	20.35007	18.40713
23.2836	24.2292	25.15527	22.62327	16.69273	20.3932	19.06027	22.0892	20.39333	19.74207
23.32527	24.27013	25.2192	22.67547	16.92527	20.43227	21.6602	24.38507	20.44393	20.81993
23.36393	24.30047	25.28013	22.75473	17.05813	20.4982	21.7076	24.43993	20.49207	23.33633
23.43207	24.35253	25.34793	22.81693	17.14013	20.56767	21.7954	24.67967	20.62147	23.38373
23.52273	24.43967	25.43333	22.85373	17.21067	20.61687	22.4902	27.73707	20.81433	23.48027
25.042	25.57967	25.49333	22.8878	17.36933	22.74207	22.65353	27.79567	20.88473	23.5802
25.1226	26.9284	25.67033	22.91787	17.4124	22.78947	22.7528	27.8718	22.34667	23.6886
25.1638	26.97933	27.38233	22.95167	17.4606	22.83147	24.38827	27.96307	22.50447	23.7246
25.2172	27.16747	27.50187	22.98293	17.79853	22.905	25.9016	28.223	22.60793	23.76367
25.27353	27.26247	27.95847	23.0218	17.8436	23.0336	25.9478	28.2722	22.70247	23.81167
26.8802	27.31147	28.018	23.1162	17.88447	23.12033	26.10313	28.3392	23.82547	23.9322
26.9238	27.35933	28.0702	25.45353	17.9674	24.2706	26.66767	28.39487	24.00653	28.15453
26.95407	28.9412	28.12747	25.50813	18.17567	24.36067	26.72667	28.5352	25.37327	28.22373
26.98767	28.9888	29.56433	25.5598	21.1376	24.43453	29.12113	30.73587	25.445	28.2674
27.046	29.04147	33.03813	27.27893	21.21407	24.50073	29.19507	30.81473	29.3922	28.32333
27.1348	29.09933	33.96167	27.34073	21.36133	25.347	29.273	32.01	29.4456	28.38067
27.20027	30.46553	34.05033	27.41573	21.91613	25.63547	29.33973	32.1342	29.52053	28.45507
29.49787	30.59707	34.19387	27.57093	22.7686	25.83373	30.53	32.23927	29.6946	28.50127
29.61853	32.3996	34.33813	28.49307	22.98393	25.88713	31.7752	32.8636	31.0058	28.55367
29.72927	32.45913	35.13833	28.54327	23.7838	26.00213	31.88587	33.43213	31.06167	29.4866
29.8446	32.698	35.75627	28.57473	23.83633	27.1184	32.01607	33.6632	31.15793	29.98693
30.34853	32.779	38.55853	28.631	23.87413	27.264	32.2978	33.77707	31.36113	30.12187
33.52693	32.87366	38.6378	28.67207	23.9428	27.32513	32.43493	33.85814	31.43007	30.19667
33.86353	33.05607	38.7064	28.72553	24.01927	27.41833	32.4794	33.91267	31.47093	30.25613
33.92893	35.47346	38.97847	28.81767	24.1168	27.49427	34.03753	35.1058	31.49827	30.34713
33.997	35.53767	39.25347	30.05347	24.18007	27.55467	34.36627	35.20693	31.54707	31.006
34.05027	35.62627	39.46133	30.10213	26.2654	29.11573	34.6294	35.3118	31.59193	31.11727
34.10353	35.70647	39.52447	30.1738	26.32267	29.19447	34.88206	36.63433	33.22953	31.24713
34.20147	35.77567	39.56987	30.478	26.3946	29.30173	35.99193	37.69747	33.32987	31.6096
36.01187	35.85627	39.6324	31.62227	26.44247	29.40473	36.13573	38.25	33.4256	31.68473
36.05207	37.28633	39.70527	31.67227	26.4934	32.42713	36.6434	38.3172	34.73347	31.79973
36.11833	37.35053	39.79627	32.32327	26.5538	32.49047	36.72633	38.36967	34.7844	35.64127
37.6818	37.45313	39.85213	35.32973	26.59407	32.53687	38.79473	38.42133	34.8194	36.98813
37.76307	37.49693	0	35.40167	26.63527	32.59387	38.9114	38.50473	34.868	37.03087
37.83413	37.57747	0	39.22913	26.6794	32.6988	39.09447	38.54867	34.93327	37.0672
37.88667	38.1772	0	39.2788	26.72787	32.869	39.17147	0	35.0238	37.10527
38.02607	38.21453	0	39.34107	26.772	32.99413	39.21693	0	37.429	37.14213
38.2486	38.26814	0	39.3906	26.802	33.3958	39.3546	0	37.52287	37.1844
0	38.905	0	39.49913	26.83973	33.4524	39.4262	0	37.5596	37.25587
0	38.98367	0	39.59053	26.88927	34.31187	39.48027	0	37.5914	37.85567
0	39.03493	0	0	26.9496	34.39067	39.51686	0	37.64647	37.9804
0	39.11347	0	0	28.48807	34.49574	39.55927	0	37.712	38.05993
0	39.37933	0	0	28.91073	34.57947	0	0	38.53787	38.1952
0	39.55867	0	0	29.58107	34.61153	0	0	38.61727	38.29693
0	0	0	0	29.7986	34.6526	0	0	38.69113	38.42647
0	0	0	0	33.12627	34.708	0	0	38.7722	39.19633
0	0	0	0	33.21373	34.78147	0	0	39.0914	39.3454
0	0	0	0	33.22287	37.048	0	0	39.319	39.417
0	0	0	0	33.28167	37.08133	0	0	39.36027	0
0	0	0	0	33.54507	37.10627	0	0	39.43813	0
0	0	0	0	33.70547	37.138	0	0	39.6374	0
0	0	0	0	34.83267	37.16947	0	0	0	0
0	0	0	0	35.49687	37.28467	0	0	0	0
0	0	0	0	35.63433	39.1594	0	0	0	0
0	0	0	0	35.78487	39.21013	0	0	0	0
0	0	0	0	38.68007	39.24513	0	0	0	0
0	0	0	0	39.36973	39.25993	0	0	0	0
0	0	0	0	0	39.31987	0	0	0	0
