# Supplementary material for: Neural manifolds for odor-driven innate and acquired appetitive preferences
Source: Nat Commun. 2023 Aug 5;14:4719. doi: 10.1038/s41467-023-40443-2 (PMC10404252; doi:10.1038/s41467-023-40443-2)
Supplement: Supplementary file 4 — Source Data [file 41467_2023_40443_MOESM4_ESM.zip › Figure2/2019626/ch12_15/text/hex01_C2.txt]

1.4368	0.01006667	0.7178667	0.01113333	0.4139333	1.5334	0.8632666	1.735533	0.06546666	0.8676667
2.588867	0.1381333	0.8016	0.04966667	0.5128667	1.595867	1.1216	1.788867	0.8298	0.9146
2.667333	0.2346667	0.8973333	0.1425333	0.5766667	1.664	1.3324	2.2502	0.8696	0.9527333
2.7506	1.964	0.9733334	0.6674666	0.6438667	1.720467	1.792	2.342533	0.9159333	1.0316
5.189466	2.033867	3.2182	0.7321333	0.7376667	1.794733	2.1194	3.032733	0.9670666	1.208267
5.272133	2.165733	3.281467	0.8712	1.279867	2.017533	2.166933	3.271733	0.9994667	1.368733
5.333	4.668133	3.320733	2.107267	1.778333	3.627933	2.212867	3.322733	1.038067	1.4182
5.379533	5.615867	3.381467	2.1644	2.632533	4.363266	2.331867	4.0764	1.0854	1.481933
5.417067	5.7114	4.2208	2.237	2.6946	4.424	3.1038	4.110867	1.161467	3.044467
5.460667	7.447667	4.4192	2.2962	2.780333	4.532	3.254933	4.227467	1.857933	3.120933
6.663667	7.608667	4.483533	2.8252	2.824467	4.5844	3.330333	4.813867	1.891733	3.193267
6.708267	7.7358	4.5504	4.211534	2.881733	4.841667	3.4172	5.033333	1.9212	3.2552
6.746267	8.669867	4.615467	4.365267	2.9844	7.757933	3.585333	5.1028	1.949133	3.349133
6.8106	8.7334	4.718667	4.408867	4.335067	7.809267	3.753133	5.1892	1.992533	3.621867
8.5554	9.423933	6.2728	5.678534	4.523267	8.128	3.947533	5.2792	2.0278	3.928133
9.506866	9.492133	6.3328	6.541934	4.583467	8.4262	4.949533	5.3606	2.062533	6.3656
10.38753	9.556533	6.479333	6.615334	4.737267	8.512267	6.052866	5.5496	3.409333	6.428733
10.50607	10.86493	7.138	6.661	5.561733	8.5606	6.169333	5.623	3.4832	6.488467
12.5748	12.51953	9.677	6.728333	5.6496	8.599667	6.4568	5.735267	3.5134	6.556533
12.67733	12.57407	9.7684	10.30473	5.718467	8.650267	6.536	5.854667	3.615333	6.6652
12.74853	12.69187	9.8528	10.4186	7.726533	8.792334	6.571333	7.306467	3.734867	8.337733
12.9308	13.05873	11.04613	10.5312	8.0624	8.8602	6.634733	7.416	8.145133	8.453667
13.66893	13.28547	11.13633	10.6402	9.464067	9.933467	8.110733	8.4924	8.639466	8.4742
14.36613	13.3948	11.25453	10.7756	9.547	10.21547	10.1442	8.5778	8.701867	8.6448
17.4492	13.98093	11.34047	11.23387	10.2006	10.28573	10.32493	9.355667	8.751133	8.720533
17.5032	14.06987	11.862	12.03093	11.1486	10.84593	10.55393	9.406067	8.792533	8.782666
17.55107	14.4222	12.03527	12.1212	11.83907	12.06607	10.8448	9.466534	8.887934	8.828934
17.60213	15.021	15.05207	12.19033	11.9086	13.33547	11.93593	9.512	8.948934	11.80773
17.64527	15.41753	15.102	12.23733	12.0158	14.18433	12.22607	9.568067	9.105534	11.90487
17.78	15.55487	15.9202	12.29187	13.349	14.26333	14.19553	10.24647	9.2046	12.01207
18.02553	15.63613	16.0242	12.3578	13.39807	15.65053	14.255	10.45947	10.17347	12.05387
19.84493	16.94653	16.1392	12.71187	13.4476	15.86647	14.307	10.5418	10.5696	12.11853
19.9116	16.99227	16.23533	14.93073	13.53213	15.93493	14.6046	10.62493	10.61513	12.1784
19.96913	17.02973	16.59133	14.9788	13.57873	16.0034	14.75093	11.06373	10.6524	12.25187
20.04767	17.06413	17.5818	15.0438	13.62613	16.46173	14.80893	11.1252	10.7532	13.59833
20.098	17.10647	17.65767	15.11093	13.67	16.5148	15.85587	12.77133	10.79287	13.93027
20.24013	17.1406	17.81987	15.6788	13.7076	16.63073	15.95193	12.86107	11.30627	16.41267
20.52353	18.20093	18.72507	19.62167	13.78573	17.12093	15.99167	12.93107	13.23307	16.46867
20.7988	20.0462	18.85913	19.8248	13.86647	17.18107	16.12207	13.04533	13.3108	16.51827
20.93733	20.13033	18.916	20.0434	13.93053	17.23007	16.17107	14.72353	13.40133	16.696
21.58813	20.22707	18.96433	21.04113	15.25787	17.28753	16.25793	14.818	13.95153	16.9942
21.65127	20.3042	19.04227	21.10893	15.29993	17.41467	16.31727	14.9528	14.04527	17.29393
21.70433	22.93113	19.87427	21.17173	15.34547	17.56533	16.37107	15.76573	14.10853	17.59007
21.82867	23.05207	19.95653	21.4688	15.4474	17.67653	16.42987	15.84433	14.59393	17.66693
21.9216	23.10467	20.0312	21.64953	15.54167	18.25393	16.62667	15.90313	14.6524	18.2024
22.12173	23.15487	20.10653	21.793	15.8762	18.30667	18.163	15.95247	14.74847	18.473
23.9536	23.19167	20.75087	22.74353	15.96473	18.36973	18.2024	16.2372	15.89173	18.80333
24.06553	23.24387	20.7868	22.87153	16.04493	20.8114	18.2522	16.44287	16.2736	20.13653
24.15347	23.32913	20.87693	22.9294	16.10053	21.60493	18.3088	16.7848	16.6438	21.09247
24.38093	23.53733	20.92607	23.04633	16.44533	21.63713	18.39547	16.84587	16.83353	21.17013
24.44313	23.60067	21.00393	23.15873	20.07693	21.69833	19.22593	16.93547	17.30047	21.49787
24.50427	23.73633	21.07287	23.25373	20.41227	21.83193	19.2746	20.3222	17.5028	21.58787
24.66073	23.85533	21.2124	23.37233	23.10893	21.9236	19.761	21.13487	17.83427	22.07187
26.60947	26.46907	21.5304	24.39787	23.1658	21.99607	20.0844	21.25207	17.97013	23.291
26.66467	26.60853	21.60927	24.47087	23.2242	22.2086	20.64087	21.3086	19.444	23.43533
26.74607	26.6922	22.72493	25.92427	23.53547	22.8894	20.70973	22.05453	21.26187	23.54427
26.80833	26.762	22.84613	25.96807	23.58433	23.00073	20.7742	22.75113	21.3072	23.618
26.84833	26.79807	22.9628	26.0274	23.65407	23.17533	20.88307	23.34667	21.38713	23.7458
27.9734	26.8316	24.661	26.11673	23.75427	23.2754	22.2188	23.686	21.75	23.8188
28.84853	26.87427	24.7462	29.56087	24.2024	24.43313	22.2726	24.0738	21.8408	23.88133
29.68067	26.9444	24.81647	30.20327	24.28553	24.52727	22.31847	26.51453	21.941	23.9308
30.30907	27.89907	24.8774	31.78267	24.37653	24.653	22.36227	26.568	22.03587	23.9892
30.3572	28.14233	25.02633	31.86273	25.00247	28.23413	22.76907	26.60987	22.16213	24.07453
30.44813	28.30733	25.0938	31.99447	27.34013	28.44253	22.80927	26.6532	22.3712	26.61813
30.49607	28.36993	25.16207	32.19	27.391	28.48047	22.8686	26.70887	22.473	26.67027
30.66153	28.4772	25.23213	32.25773	27.44867	28.54667	22.95927	28.24993	24.6634	26.71307
31.85273	28.60593	25.34193	32.45167	29.9116	28.60713	23.94593	29.12	24.79407	26.75307
32.0024	28.69533	27.24647	33.1316	29.96467	28.71813	24.0032	29.19113	24.9884	26.84687
32.51126	28.84447	27.31693	34.01527	30.0838	28.81213	24.06707	29.2318	25.16953	29.21447
33.08433	28.95	27.39767	34.07567	30.242	30.54647	24.122	29.28193	25.5726	29.60933
33.17493	30.44353	27.7088	34.56853	30.4348	30.59473	24.1622	29.32367	25.66327	29.6744
33.21627	31.02907	27.80407	34.62733	30.86487	30.6294	24.2148	29.36993	25.73147	29.73173
33.314	31.0864	27.85287	37.34527	31.2084	30.69233	24.60187	29.4128	25.80047	29.7808
33.42653	31.1254	27.90293	37.50053	31.3406	30.72753	26.814	29.504	25.83007	29.83353
34.79507	31.1806	27.9472	37.90953	31.41947	30.7742	26.97533	30.41807	25.9292	29.90187
34.914	33.18693	27.9796	39.747	31.75347	32.2302	28.917	30.45607	25.98653	30.1328
34.98233	33.78907	28.0416	39.86147	31.79927	32.287	29.30387	30.5028	26.10947	32.14407
36.11433	33.90027	28.68853	0	32.84267	32.41453	29.3498	30.54087	26.99547	32.2086
36.359	34.0454	29.12847	0	35.36867	32.54907	29.50953	30.58427	28.30387	32.27607
37.3038	34.58733	29.17853	0	35.4044	33.00554	29.56753	31.8144	28.47007	32.3118
38.03387	34.6394	29.22747	0	35.49267	33.08067	29.739	31.895	28.81873	32.35693
38.0958	35.4894	29.54993	0	35.55927	33.20747	29.78687	31.94033	29.51753	32.3894
38.1526	35.53487	31.12587	0	35.63747	33.28947	29.88647	32.02813	29.62613	32.42507
38.22693	35.57707	31.17033	0	35.84627	33.8054	29.95633	32.09093	29.72107	32.45753
38.29673	35.63833	31.2064	0	38.38433	33.95253	30.94333	33.7422	29.81473	32.5084
38.36847	35.7246	31.2448	0	38.47107	34.96607	30.9988	33.78053	29.8944	32.54087
38.4656	35.8054	31.2852	0	39.84013	35.185	31.05393	33.8218	31.98313	32.5828
39.06747	35.87327	32.16553	0	0	35.2542	33.139	33.8816	32.12327	32.6286
39.9658	35.9882	32.23933	0	0	36.77893	33.20933	34.0558	32.19713	32.688
0	39.2648	32.31513	0	0	36.85067	33.2598	35.80853	36.68393	32.73466
0	39.3408	32.6592	0	0	37.65933	33.30673	36.04293	36.76193	32.8014
0	39.79333	32.70547	0	0	37.9752	33.35047	37.70873	36.8726	33.98827
0	39.88513	32.74333	0	0	38.05173	33.40453	37.77907	36.97613	34.452
0	39.928	32.79607	0	0	38.0948	34.3564	38.6102	38.818	34.5704
0	0	32.86727	0	0	38.16247	34.8686	38.8438	38.85133	34.72147
0	0	34.12007	0	0	38.2554	35.02853	0	38.88093	37.13987
0	0	34.20593	0	0	38.32393	35.53313	0	38.95133	37.23113
0	0	34.40807	0	0	38.43207	35.59827	0	38.9938	37.30113
0	0	34.49767	0	0	39.1678	35.6616	0	39.06187	37.38913
0	0	35.0468	0	0	39.96353	35.74187	0	39.5974	37.44367
0	0	35.13647	0	0	0	35.82213	0	39.6544	38.00527
0	0	35.17533	0	0	0	35.99347	0	0	38.17667
0	0	35.2188	0	0	0	36.836	0	0	38.3244
0	0	36.87967	0	0	0	37.34286	0	0	38.6076
0	0	36.9934	0	0	0	37.84013	0	0	38.8128
0	0	37.09513	0	0	0	37.97967	0	0	0
0	0	0	0	0	0	38.84133	0	0	0
0	0	0	0	0	0	39.185	0	0	0
0	0	0	0	0	0	39.23827	0	0	0
0	0	0	0	0	0	39.5922	0	0	0
0	0	0	0	0	0	39.7588	0	0	0
