# Supplementary material for: Neural manifolds for odor-driven innate and acquired appetitive preferences
Source: Nat Commun. 2023 Aug 5;14:4719. doi: 10.1038/s41467-023-40443-2 (PMC10404252; doi:10.1038/s41467-023-40443-2)
Supplement: Supplementary file 4 — Source Data [file 41467_2023_40443_MOESM4_ESM.zip › Figure2/2019626/ch12_15/text/hex_C2.txt]

0.0266	0.0116	0.07953333	0.3402	0.1518	0.5159333	0.8698667	0.02633333	0.2428667	0.2041333
0.9185333	1.019	0.1972667	0.4255333	0.2659333	0.5726	1.350867	0.0974	0.3385333	0.5096667
1.420133	1.1226	0.9721333	0.8219333	0.3437333	1.655267	1.967667	0.2646667	0.8528666	0.8826
1.517133	1.298133	1.0658	1.011733	0.529	1.6954	2.154267	0.4546	1.000467	0.9621333
1.686533	2.397467	1.142067	1.160267	1.635467	2.004933	2.206933	1.074533	1.041267	1.365533
1.884733	2.470667	1.902067	1.297667	1.708067	2.069667	2.529267	2.0008	1.086733	2.530133
1.940067	3.886	1.997733	1.7154	1.8384	2.156333	2.6508	2.165133	1.724267	3.3318
2.005667	5.1682	2.045267	1.804267	2.580667	2.383667	2.724933	2.224133	1.896133	3.724267
2.112333	6.681133	2.190733	2.648133	2.668133	2.468333	3.166533	2.2958	1.96	4.0864
2.5518	6.743	2.508333	2.7316	3.2578	3.2474	3.540067	2.634	2.086133	4.226067
2.6156	7.317733	2.876267	2.8252	4.052933	3.355333	3.974333	2.723667	2.662733	4.312
2.684933	8.51	2.9532	3.093	4.3248	3.909733	4.024066	3.1158	3.2796	4.427
3.475	9.0348	3.022467	3.531733	4.3844	4.108333	4.9406	3.284667	3.327267	4.5144
4.1974	9.763333	3.207867	3.579733	5.045866	5.527	5.815733	3.385467	3.993867	5.119867
6.170533	10.35647	3.380733	3.693867	5.287734	6.034534	5.9338	3.634933	4.3528	5.5688
6.7312	10.8606	3.487867	3.776867	5.358533	6.517533	6.0008	4.862333	5.3118	5.633
6.796134	11.80787	4.56	3.851533	5.427333	6.696867	6.17	4.927667	6.149133	5.905467
6.878533	12.20833	4.715066	4.049867	5.481933	6.868933	6.232133	4.9904	6.408867	5.981534
7.5828	13.03507	4.769933	4.2458	5.5684	7.023334	7.475133	7.871	6.474733	6.044734
8.327467	13.47113	4.855067	5.5716	5.645933	7.1242	7.532	7.963333	6.559467	6.578
8.411134	13.65107	5.571	5.986333	6.177	7.365933	7.717933	8.519333	7.0774	6.8614
8.634933	13.7694	5.8438	6.090933	6.263134	9.391467	7.889	8.563133	7.191867	6.984334
9.706467	14.73553	5.964067	6.3852	6.402867	9.550134	7.989467	8.791067	8.0042	7.496933
10.0918	14.81173	6.1178	6.872733	6.5706	10.36753	9.437734	8.828867	9.126534	7.688267
10.1438	14.9456	6.329533	6.921667	6.759933	10.39733	9.505267	8.920466	9.711467	8.003734
10.4046	15.00433	6.436533	6.998	7.689067	10.44887	9.5646	9.312866	9.7806	8.063267
11.21627	15.0462	6.527733	7.7142	7.772467	11.38307	9.635266	9.7922	9.837334	8.8564
11.79527	15.11887	6.623067	7.798666	8.180933	12.05887	9.809334	9.864467	9.978867	9.6576
11.9596	15.14033	6.707067	8.057533	8.263333	12.1582	10.38767	9.937667	10.19267	10.0482
11.9968	15.2888	7.460933	8.543933	8.520866	12.28473	10.43527	10.07053	11.28933	10.12493
12.36287	15.34113	7.5796	9.7868	9.3458	12.46213	11.17093	10.1202	11.39253	10.1704
12.4802	15.46067	7.986533	9.852067	9.4476	12.59513	12.00747	10.40227	11.47873	10.22867
12.74647	15.52067	8.0886	9.9646	9.793067	13.2524	12.11027	11.3166	11.69067	10.38427
13.1332	15.72127	8.875867	10.10007	10.3494	13.7556	12.15553	12.04893	12.354	11.6136
13.27507	16.0474	9.075467	11.16247	11.08447	13.8876	12.22033	12.3532	13.14967	11.71627
13.59867	16.7822	9.714733	11.2566	11.15913	13.98413	12.55927	13.07147	13.27727	11.85107
13.95467	16.8712	9.8116	11.36667	11.704	14.10393	12.62507	13.2544	13.874	12.4314
14.11813	17.035	9.926467	11.79827	11.80107	14.82753	13.48613	13.7506	14.83173	12.53667
14.4118	17.2098	10.0256	12.1118	11.93967	14.86627	13.56093	13.817	14.8926	12.86327
14.50693	17.71053	10.22407	12.47773	12.74347	14.918	14.11487	14.8138	14.93033	12.99673
14.55093	17.84793	10.3818	12.72073	13.26527	14.94827	14.80767	14.84773	14.9648	13.09673
14.62527	18.75193	11.46547	12.97767	13.51547	14.99127	14.85173	14.87807	15.00547	13.90107
14.6766	18.95087	11.54967	13.12853	13.97527	15.08193	14.89653	14.9352	15.04127	14.00847
14.81813	19.31953	11.77287	13.2764	14.2478	15.1784	14.92207	14.98673	15.07087	14.08073
14.86553	20.2152	11.85993	13.811	14.9988	15.22347	14.96373	15.03313	15.09693	14.27147
14.9058	21.0756	11.93547	14.1226	15.0372	15.2814	15.0454	15.06847	15.1714	15.06053
14.9488	21.5748	12.72053	14.2032	15.07047	15.3168	15.11033	15.12207	15.21387	15.10787
15.0406	21.80893	13.199	14.90287	15.11153	15.34413	15.17827	15.15813	15.29853	15.16047
15.09467	21.93813	13.30247	14.96007	15.1968	15.37187	15.22693	15.19293	15.37827	15.1984
15.21653	22.03587	13.679	15.0608	15.25287	15.45627	15.26493	15.2498	15.47673	15.28327
15.32113	22.60473	13.86713	15.1178	15.283	15.49873	15.30467	15.50547	15.54747	15.36613
15.3668	23.75727	13.93807	15.1472	15.3482	15.70607	15.40053	15.5962	15.81933	15.42127
15.4308	23.82347	14.77673	15.1988	15.39967	15.76233	15.53973	15.63987	15.897	15.4826
15.52227	24.6486	14.82147	15.34947	15.45473	15.97973	15.652	15.68353	16.39973	15.66087
15.73987	25.00773	14.83227	15.5004	15.50327	16.02767	15.72327	15.7582	16.48147	15.72513
15.92567	25.10193	14.87727	15.54007	15.58307	16.43147	15.86633	15.79393	16.58193	15.79413
15.99907	25.19227	14.91633	15.5838	15.924	16.50393	15.91267	15.84007	16.67227	15.86013
16.1078	25.39153	15.03933	15.65527	15.96693	16.78113	16.00567	15.9232	16.7184	15.98633
16.1898	25.4856	15.1126	15.71907	15.99913	16.83553	16.50833	16.13753	16.7962	16.04927
16.2676	25.55707	15.1552	15.7724	16.06487	17.0496	16.60473	16.2864	16.96427	16.12767
16.36887	25.74593	15.207	15.8304	16.11093	17.634	16.8792	16.39647	17.05133	16.5392
16.51207	25.99427	15.24927	16.2696	16.176	18.249	16.92193	16.44633	17.63933	16.59727
16.54807	26.44893	15.31053	16.3828	16.4366	18.31347	16.9718	16.7292	17.6896	16.7168
16.65867	26.57213	15.40847	16.45567	16.55073	18.37653	17.0012	16.8574	17.84913	17.0968
16.9128	27.3054	15.47207	17.1058	16.83947	18.45547	17.0624	17.45	18.2064	17.55227
17.0832	27.74153	15.55887	17.1984	17.01873	18.6588	17.8792	17.69887	18.56633	17.81947
17.51487	27.9134	15.64	17.2442	17.4014	19.01987	17.9828	18.14393	19.26133	18.309
17.6468	29.26473	15.69413	17.60647	17.4412	19.669	18.28093	18.3564	19.7958	18.37293
17.98693	29.3392	16.01033	18.16313	17.5072	19.82067	18.34493	19.34867	19.86553	18.82093
18.97027	29.60333	16.0798	18.23427	17.60407	20.03567	18.6954	19.49093	19.9308	19.07853
19.26727	29.7886	16.13533	19.14093	17.7918	20.38533	18.96013	19.8176	20.01967	19.239
19.89807	30.28927	16.20033	19.41633	18.293	20.8904	19.004	20.32033	20.8392	19.31307
20.71707	30.7392	16.31047	19.496	18.4492	21.266	19.09213	20.37253	21.1868	19.36107
21.489	31.13707	16.57093	19.8328	18.76893	21.44367	19.56407	20.74293	22.39327	19.76187
21.6698	31.371	16.73727	20.31307	18.97393	22.12933	20.64067	21.25007	23.1146	19.84193
22.43393	33.14767	16.80787	20.55227	19.03987	22.26033	20.78993	21.3038	23.8034	20.38713
23.87887	33.22387	16.981	21.31733	19.67153	22.44507	21.1348	21.61707	23.85787	20.48007
24.05793	34.38853	17.03393	22.6658	19.7154	23.06367	21.182	21.72107	24.17573	21.08927
24.1588	34.4072	17.09093	23.4466	20.1754	23.55647	21.23473	23.1934	24.26353	21.1682
24.91407	34.4496	17.1908	23.58087	20.27113	24.38287	21.34147	23.81853	24.3854	21.26973
25.95507	34.5314	17.98913	24.30547	20.38707	24.4442	21.55433	23.90187	25.23733	21.53907
26.1098	34.7962	18.34133	24.41	20.47973	24.64593	22.07587	24.27713	25.34173	21.62947
26.19227	35.14293	18.542	24.7506	20.53787	25.0232	23.32633	24.34093	25.74587	22.7724
26.43253	35.28987	18.64127	24.8984	20.61993	25.98447	23.38967	25.19153	25.83113	22.92967
26.62753	36.10053	18.92473	24.95433	21.4256	26.09873	23.6372	25.7048	26.90593	23.2524
26.79993	36.178	19.023	26.51853	22.50467	26.30073	23.66067	25.84253	27.11173	23.63167
27.74247	36.24033	19.3284	26.72293	23.14593	26.3924	23.7446	25.97407	27.19093	24.04167
27.96153	36.34986	20.6014	26.78013	23.29553	26.55173	23.89567	26.8094	27.26173	24.26447
28.27647	36.4208	20.77187	27.3576	23.3378	26.66833	24.03367	26.9168	27.3792	24.51607
28.39667	37.0786	20.84847	27.74333	23.59933	27.02933	24.10047	26.98673	28.25987	24.6344
28.5512	37.32287	21.15647	27.87433	23.91893	27.9544	24.40713	27.3278	28.65353	24.89293
29.62267	37.42333	21.41273	27.96353	24.0432	28.13587	24.757	27.41093	28.72333	25.02213
30.55647	37.8154	21.63973	28.34447	24.50787	28.269	25.2952	27.6718	28.7984	25.879
30.65353	38.71967	21.69013	28.5566	24.57527	28.55253	25.8618	28.63727	28.8902	25.96747
31.35027	38.9572	21.756	28.65987	25.64773	30.184	26.14127	29.80687	30.02733	26.09347
31.44433	39.0654	22.32227	28.87193	25.699	30.21907	26.2144	30.48393	30.10607	26.50247
31.52113	39.1504	22.39653	28.9858	25.84587	30.27093	26.2968	30.60387	30.41927	26.58287
31.62787	0	22.58053	29.99553	25.94767	30.68253	26.7508	30.71773	30.5544	26.64853
31.80187	0	22.6452	30.1798	26.514	31.14387	27.73913	30.89873	31.07547	27.29227
32.0374	0	23.6442	30.22987	26.61173	31.4642	28.4256	31.29913	31.23873	27.598
33.1092	0	23.74447	30.62433	26.71793	31.6558	28.48293	31.3628	31.31347	29.4958
34.0134	0	23.90673	31.1914	28.354	31.73673	28.51933	31.47753	32.31713	29.5662
34.38066	0	24.0554	31.3388	28.42973	32.02587	28.57167	31.95167	32.54533	29.94233
34.4886	0	24.1604	31.38187	28.49553	32.1556	28.61293	32.01814	33.12287	29.9938
35.57873	0	24.21133	31.5842	29.2158	32.32753	29.74527	32.414	33.2902	30.09373
35.78393	0	25.0628	31.93473	29.5904	32.45513	29.78433	32.51707	33.34973	30.252
36.11147	0	25.1762	32.18347	29.98707	32.7518	29.8782	33.1508	34.4572	30.3164
36.3988	0	25.57587	32.5038	30.07933	32.81647	29.98353	33.40287	34.53047	30.92767
37.36833	0	26.29893	32.5922	30.24073	32.88127	30.088	33.6254	34.64487	30.99807
38.21513	0	27.02107	32.9912	30.5104	34.20027	30.30293	33.7418	35.7096	31.21173
38.51513	0	27.29913	33.65967	31.0934	34.55087	30.34593	35.14273	36.0204	31.68547
38.7142	0	27.89193	33.75974	31.16467	34.7108	31.31167	35.95413	36.076	31.80793
38.774	0	28.48553	33.9408	31.2234	35.00713	31.4612	36.73913	36.39387	32.17267
38.9262	0	29.1528	33.9966	31.70833	35.79287	31.61173	36.81973	36.73087	32.2368
39.30487	0	29.30013	34.071	32.1458	35.8622	31.91273	37.20173	36.87693	32.61847
0	0	29.665	34.11847	32.21527	36.25367	32.39	37.67793	38.30247	33.19607
0	0	30.50173	35.153	32.3716	37.7098	33.18553	38.38507	38.5016	33.33953
0	0	30.6202	35.38653	32.479	37.8518	33.34133	38.61987	38.58293	33.55513
0	0	30.8306	35.4358	33.46193	38.40447	33.48127	38.82767	39.5146	34.114
0	0	30.9082	35.80947	33.7536	0	33.75013	38.90507	39.60593	35.98307
0	0	30.98587	35.935	33.8334	0	33.8488	39.63847	39.75953	36.17
0	0	31.47253	36.9104	34.3276	0	33.94247	39.6998	39.87693	36.2612
0	0	31.52153	37.88467	34.41087	0	34.0894	0	39.96327	36.40927
0	0	31.9044	38.44473	35.23466	0	34.51613	0	0	36.51793
0	0	31.96873	38.55587	36.27693	0	34.62646	0	0	37.03387
0	0	32.03327	38.8322	36.47093	0	34.72787	0	0	37.80807
0	0	32.3826	38.95933	36.57467	0	35.8482	0	0	37.9168
0	0	32.5666	39.16667	36.953	0	35.90373	0	0	38.112
0	0	32.88687	39.23833	37.04267	0	37.36813	0	0	38.1738
0	0	33.03487	39.84213	37.28007	0	37.559	0	0	0
0	0	33.25933	0	37.95513	0	37.63073	0	0	0
0	0	33.4316	0	38.19093	0	37.69	0	0	0
0	0	34.2442	0	38.60153	0	37.74507	0	0	0
0	0	34.3482	0	39.05893	0	39.2482	0	0	0
0	0	34.46007	0	39.414	0	39.33853	0	0	0
0	0	34.77313	0	39.75067	0	39.40687	0	0	0
0	0	34.88447	0	0	0	39.53367	0	0	0
0	0	35.1702	0	0	0	39.65653	0	0	0
0	0	35.275	0	0	0	39.7202	0	0	0
0	0	36.84487	0	0	0	39.7662	0	0	0
0	0	36.93227	0	0	0	0	0	0	0
0	0	37.06927	0	0	0	0	0	0	0
0	0	37.21487	0	0	0	0	0	0	0
0	0	37.38247	0	0	0	0	0	0	0
0	0	38.91747	0	0	0	0	0	0	0
0	0	39.03253	0	0	0	0	0	0	0
0	0	39.4736	0	0	0	0	0	0	0
0	0	39.64127	0	0	0	0	0	0	0
0	0	39.9618	0	0	0	0	0	0	0
