# Supplementary material for: Neural manifolds for odor-driven innate and acquired appetitive preferences
Source: Nat Commun. 2023 Aug 5;14:4719. doi: 10.1038/s41467-023-40443-2 (PMC10404252; doi:10.1038/s41467-023-40443-2)
Supplement: Supplementary file 4 — Source Data [file 41467_2023_40443_MOESM4_ESM.zip › Figure2/2019626/ch12_15/text/iaa_C12.txt]

1.2414	0.1403333	1.326133	2.644133	0.2246	0.4516667	0.6214	1.345933	1.7372	2.494067
3.701067	0.2407333	4.023933	2.982733	0.3178	2.048867	0.7543333	2.2748	2.492733	2.538733
3.848133	0.5831333	6.311733	3.787733	0.5016667	2.168067	1.267733	4.098	2.5374	2.751333
5.226467	0.6345333	6.558466	6.9004	1.5388	2.2192	1.5328	4.9892	4.001067	4.0024
6.362067	2.548733	6.626133	7.001133	2.356733	2.269533	2.256867	5.113133	6.395467	6.3968
7.594333	2.9234	8.518267	8.749333	2.448867	3.580333	2.9656	6.621	6.691534	6.692867
7.6446	3.525133	8.555333	8.818666	2.5336	5.083467	3.3834	7.1354	7.2982	7.299533
7.931867	3.590467	8.618934	8.924666	4.1266	5.2534	3.4286	7.359133	8.216267	8.2176
8.437134	3.7786	9.710934	12.80193	4.745667	7.320933	3.703067	7.445066	8.863067	8.8644
8.597667	3.9604	12.05233	13.26147	4.782866	8.0808	6.015	7.4908	9.307	9.308333
9.426333	3.9924	12.56687	13.31967	6.3488	9.3132	8.097466	8.288	9.5292	9.530534
9.547133	4.7628	12.6302	13.81407	7.219934	9.414333	8.147	8.313066	9.5914	9.592733
11.98807	4.870467	13.04927	14.34253	8.405733	12.99707	8.262867	9.036667	11.36773	11.36907
12.242	4.931533	14.3258	14.38567	8.671267	13.10253	8.639867	9.0754	13.9288	14.3134
13.17707	5.130466	14.48227	14.63413	8.718667	13.18533	11.80027	9.1766	14.31207	14.441
13.3636	5.362867	15.356	14.95927	10.1438	13.2494	12.1442	10.49573	14.43967	14.56733
13.78707	8.549733	15.54087	15.0962	10.21693	13.42687	12.30867	12.01433	14.566	14.6904
13.86047	10.30953	15.698	15.56027	12.31267	14.97353	13.79887	12.10193	14.92593	14.92727
14.21393	12.22787	15.8908	15.91627	12.3822	15.0718	14.129	13.0832	15.15713	15.15847
14.36687	12.96373	16.00473	15.97107	12.43413	15.1484	14.2726	13.1218	15.33373	15.33507
14.43	14.33847	16.845	16.05307	12.98293	15.20487	14.34367	13.3692	15.431	15.43233
14.5884	14.37087	16.9366	16.14607	13.04433	15.35713	14.40593	13.65787	15.7538	15.75513
14.76167	14.3984	17.195	16.802	13.09613	15.48113	14.45393	14.3932	15.79367	15.795
15.0492	14.53787	17.32153	17.11447	13.99653	15.7554	14.57727	14.46827	16.1708	16.17213
15.21127	15.08207	17.6554	17.13013	14.31987	16.21327	14.63	14.68733	16.6048	16.60613
15.50973	15.24513	18.2544	17.44087	14.38273	16.47547	15.02133	14.76127	16.85447	16.745
15.5588	15.4246	18.35187	18.2038	15.01347	16.64747	15.05213	15.0862	17.2796	16.8558
15.6124	15.4478	18.68107	18.59593	15.38587	16.7176	15.3928	15.1016	17.53007	17.28093
15.6932	15.4562	18.7996	19.2198	15.4538	16.74387	15.43207	15.23207	17.59013	17.59147
15.8458	15.48973	18.85733	19.3582	15.543	16.80527	16.15347	15.48207	18.21073	18.21207
15.99367	15.8328	19.00113	20.24527	15.59053	17.09487	16.27333	15.76793	18.28793	18.28927
16.3152	15.954	19.10113	20.3058	15.65787	17.16693	16.36513	15.9534	18.87053	18.87187
16.81933	16.08893	19.9546	21.4164	16.13327	17.92727	16.50967	16.4034	19.56427	19.17753
17.00293	16.24787	20.0048	21.57407	16.20613	17.98667	16.51507	16.89033	19.8296	19.5656
17.49113	16.30427	20.16013	21.8658	16.34347	18.1756	16.59553	17.02853	20.8984	19.83093
17.57873	17.07713	20.3942	22.24047	16.49667	18.2156	16.8556	17.23367	21.22787	19.87913
17.64147	17.136	21.105	22.3504	16.5382	18.26373	16.91253	17.4308	21.98633	20.89973
17.86567	17.73587	21.15167	22.5468	16.58533	18.3342	16.92373	17.84753	22.31387	21.2292
18.19627	17.80413	21.41247	23.55027	17.0784	19.0924	16.99727	18.86933	23.2654	21.98767
18.2974	18.06127	21.52653	24.19473	17.62727	19.14433	17.0438	18.9118	23.39447	22.3152
18.334	18.8084	21.7378	24.4174	17.6852	19.30267	17.2322	19.00107	23.74933	23.26673
18.3708	19.28987	21.80673	27.96853	17.8214	19.72253	17.81833	19.3622	24.0716	23.3958
18.77433	20.7588	21.94147	29.99453	17.9172	19.80153	17.82867	19.75633	24.6992	23.75067
19.62907	21.24107	22.31487	30.4056	17.93207	20.22233	18.29193	20.03347	24.7498	24.07293
19.7218	21.4636	24.0002	30.88547	18.0664	20.26853	18.4758	20.43693	26.36893	24.70053
21.0874	21.9312	24.10093	31.04687	18.22513	20.7806	18.79013	20.69453	27.4056	24.75113
21.11833	22.038	24.13013	31.09033	18.91773	20.8522	19.32987	21.049	28.2266	26.37027
21.45647	22.26867	24.1874	33.23893	19.26987	21.07153	19.423	21.09527	28.274	27.40693
21.50507	22.5534	24.47093	34.098	19.5372	21.2206	19.6928	21.35407	31.4908	28.22793
22.46273	23.38973	24.5652	36.05113	20.02453	21.399	19.7394	22.50453	31.58687	28.27533
22.91267	23.7068	24.61213	37.07653	20.41973	22.44587	20.00007	22.58247	31.70553	31.49213
23.06913	24.4302	24.69767	37.1448	20.5696	22.61607	21.14387	24.3728	31.78487	31.5882
23.13973	24.61733	24.88273	38.29353	20.6238	23.31647	21.37607	24.44167	32.87433	31.70687
24.031	25.00113	24.9334	38.8244	21.19993	23.4396	21.88213	24.87773	34.87914	31.7862
24.78453	25.77933	25.5776	39.37413	22.2166	23.6428	21.95993	24.99993	35.0912	32.87567
24.80933	27.02927	26.3138	0	23.1358	23.71373	22.3204	25.98867	36.10833	34.88047
24.83213	27.04773	27.0644	0	23.19147	24.70327	22.399	26.10293	36.75353	36.75487
26.5056	29.1178	28.77847	0	23.27973	24.76727	22.64767	26.565	38.68487	0
26.63827	29.31773	28.91733	0	23.59227	24.83193	22.81727	26.61627	0	0
27.49927	30.94587	31.0024	0	23.67693	25.18687	22.91427	27.61127	0	0
27.54973	31.07647	33.40093	0	24.42833	25.23513	24.3262	29.78653	0	0
27.773	31.13427	34.58193	0	24.47707	25.3146	25.03887	29.88067	0	0
28.67693	31.28973	35.38754	0	24.50727	25.99793	25.22107	29.95147	0	0
29.84547	31.8082	35.51954	0	24.58073	28.7296	25.72487	29.9952	0	0
30.21333	33.5224	35.58127	0	25.35753	30.4642	26.87633	30.0542	0	0
30.60333	33.965	36.53667	0	25.62253	32.74927	27.31233	32.74306	0	0
30.811	35.71527	37.57893	0	25.858	32.80047	27.86347	32.83793	0	0
31.4184	35.979	37.7068	0	26.72787	32.9258	29.90747	32.89314	0	0
31.7778	37.757	37.8174	0	26.77173	34.11833	30.5886	34.56093	0	0
34.13933	38.99747	39.0884	0	26.86973	34.8616	30.66653	34.77447	0	0
35.18433	39.5766	39.23913	0	27.46087	34.89466	31.08467	34.85126	0	0
35.38293	39.6178	39.53893	0	28.59253	35.00627	31.9228	37.54527	0	0
37.68027	0	0	0	28.76113	35.42713	32.893	37.67473	0	0
38.04973	0	0	0	30.334	35.461	33.21453	38.01987	0	0
38.09573	0	0	0	30.59127	36.17667	33.29733	39.349	0	0
38.3462	0	0	0	31.57547	36.23587	33.32133	39.57927	0	0
38.76254	0	0	0	32.05187	36.9306	33.4014	0	0	0
39.48927	0	0	0	33.3386	37.0274	34.94853	0	0	0
39.73813	0	0	0	35.12967	37.5518	34.99967	0	0	0
0	0	0	0	35.21827	39.112	35.05047	0	0	0
0	0	0	0	35.68747	39.5516	35.6796	0	0	0
0	0	0	0	35.7114	0	36.85767	0	0	0
0	0	0	0	36.54927	0	37.56347	0	0	0
0	0	0	0	38.07873	0	37.83933	0	0	0
0	0	0	0	38.7094	0	38.08553	0	0	0
0	0	0	0	39.47813	0	38.72853	0	0	0
0	0	0	0	39.59347	0	39.2082	0	0	0
