# Supplementary material for: Neural manifolds for odor-driven innate and acquired appetitive preferences
Source: Nat Commun. 2023 Aug 5;14:4719. doi: 10.1038/s41467-023-40443-2 (PMC10404252; doi:10.1038/s41467-023-40443-2)
Supplement: Supplementary file 4 — Source Data [file 41467_2023_40443_MOESM4_ESM.zip › Figure2/2019626/ch12_15/text/hxa_C10.txt]

0.8254667	0.1516	0.04733333	0.01466667	0.05353333	0.0608	0.3692	1.419	0.5315334	0.6970667
0.8707333	0.3179333	0.1011333	0.08066667	0.2619333	0.2312667	0.4192	1.5924	0.6172	1.164933
0.9106666	0.7689334	0.3710667	0.1603333	0.3143333	0.6622667	0.4912	1.643133	0.677	1.841267
0.9399334	1.876333	0.3740667	0.6562667	0.3302	0.999	1.682467	1.6484	0.8823333	2.825
0.9868667	1.967467	0.5387333	0.7347333	0.3812667	1.084733	1.712933	1.734	0.9859333	2.909467
1.025933	2.2346	0.5914	0.8002667	0.4226	1.139	1.7596	1.971	2.157467	3.005
1.086533	2.3044	0.6345333	1.4934	1.2272	1.191733	1.818067	2.9306	2.209933	3.059533
1.178933	2.3852	0.6720667	1.498333	1.360467	1.228067	1.9106	3.050533	2.2988	3.119267
2.2322	2.4218	0.7030666	1.549867	2.5062	1.272067	1.9926	3.350867	2.3302	3.222467
3.442867	2.462867	0.7312667	1.593133	2.618467	1.316867	2.049467	4.307133	2.353133	3.702933
5.0338	2.489267	0.7403333	2.62	3.134867	1.360733	2.092667	4.471467	2.409867	3.7464
5.261	2.517267	0.7580667	4.777467	3.399	1.398867	2.188467	4.5244	2.4588	3.8104
5.3844	2.553533	0.7860667	5.362067	3.746067	1.4838	2.235667	4.611	2.495667	3.936733
5.635	2.587	0.8124667	5.608133	3.904	1.5888	2.282733	4.666467	2.546733	4.020133
5.740467	2.617667	0.8602667	5.641133	4.859334	1.696333	2.3786	4.704333	2.605133	5.757067
6.975934	2.648533	1.046933	5.694667	4.910933	1.7626	2.558933	4.8212	2.643867	5.8196
7.0558	2.6852	1.783467	5.732	5.2332	1.792133	2.6158	4.8634	2.6882	6.771667
10.97833	2.788133	1.913133	5.7706	5.399667	1.8248	2.653933	4.894134	2.770533	6.8448
11.6804	2.8438	2.0248	5.793867	5.4478	1.868267	2.701333	4.9448	2.831467	6.898867
11.71493	2.886067	2.119333	5.818666	5.494867	2.3334	2.7842	5.043733	4.643533	6.928133
11.87327	3.014867	2.216733	5.8584	5.604733	3.448533	2.830267	5.311467	4.730467	6.959466
12.07773	3.4414	3.399333	5.893133	7.617733	3.587267	2.927667	5.825333	6.607733	6.990067
12.2442	4.991467	3.477	5.9256	7.6684	3.634333	3.1356	6.039533	7.510334	7.018067
12.50273	5.482067	3.536667	5.958333	7.738667	4.880533	3.6426	6.098533	8.794267	7.110867
12.72227	5.659534	3.5692	6.003867	7.7806	5.052933	3.676667	7.429266	8.905	7.169333
12.86727	5.8688	3.602733	6.075933	7.813	5.133667	3.7016	7.517933	9.235534	7.652
13.44673	5.949533	3.630467	6.204333	7.863133	5.197	3.776867	7.558133	9.559466	7.7208
13.5448	7.514933	3.661933	6.244467	7.9676	5.236	3.845733	7.624267	9.630134	7.778
13.57593	9.8048	3.6904	6.2886	8.3342	5.267066	3.985133	7.731133	9.7258	7.825067
14.2368	9.8632	3.7222	6.4698	8.428133	5.324934	5.6424	7.765133	9.755	7.8824
14.3426	11.2124	3.7668	6.494867	8.539467	5.359133	5.671333	8.333134	9.784333	7.919267
15.3922	11.37947	3.903	7.510133	8.819067	5.400733	5.674067	8.380934	9.8268	7.987067
15.52387	11.40987	4.4938	7.564933	8.944467	5.475266	5.7146	8.438066	9.8878	8.215934
15.531	11.46407	6.377067	7.6432	8.995334	5.5362	5.7454	8.523	9.930333	9.996
15.84607	11.49513	6.4144	8.52	9.419133	5.7502	5.795267	8.5848	10.08567	10.77393
16.54213	11.5792	6.451467	8.596933	9.5094	6.298267	5.831733	8.6442	10.11813	10.88267
17.40293	11.62087	6.484133	8.650867	9.5504	6.5508	5.8762	8.792533	10.188	10.97873
17.4622	11.64213	6.520867	8.669733	9.594934	6.739533	5.953533	8.835533	11.40867	11.06087
18.29547	11.67793	6.554133	8.6948	9.639867	6.779733	6.060933	8.878866	11.48353	11.1294
19.7024	12.76753	6.5934	8.7196	10.81573	6.8236	6.227133	8.908134	11.55987	11.1616
19.74087	12.8356	6.5958	8.7766	10.85833	6.862733	6.263267	8.945133	12.40913	11.21227
20.0012	13.27093	6.6842	8.8056	10.9028	6.997133	6.3142	9.020467	12.7908	11.24133
20.11113	13.32147	6.724733	8.847333	10.94547	7.099267	6.360333	9.043933	12.8278	11.31427
21.45207	13.4752	6.775067	8.893933	11.01287	7.574667	6.957	9.1894	12.87527	12.25573
21.65747	13.52767	6.830266	10.001	11.10073	7.8182	7.005933	9.436533	12.91367	12.76353
21.7472	13.79593	6.877133	10.075	11.1388	9.375	7.124333	9.544933	13.0304	12.7928
21.80887	13.83367	6.980533	10.841	11.26527	9.4922	7.268933	9.648533	13.06667	12.8762
23.16347	13.9144	9.832267	10.8856	11.88827	10.17467	7.377133	10.88927	13.13327	13.22553
24.39053	13.9448	9.920867	11.33253	12.56213	10.681	7.718933	10.97753	13.19927	13.3142
24.61273	14.05453	11.141	11.3988	12.74433	10.8098	9.308467	11.05973	13.99667	13.37973
24.9338	14.11013	11.4454	11.84833	13.18847	10.8516	9.720933	11.14147	14.1292	13.45367
25.12613	16.41373	12.01953	11.9018	13.83547	10.923	9.837867	11.28007	15.6184	13.488
25.37693	16.49013	12.19193	12.0592	13.88793	10.9682	9.936533	11.759	16.47427	13.53473
25.4248	16.56947	12.2648	12.1032	13.96513	11.01673	10.95053	12.0054	18.077	14.40187
25.462	16.63407	12.9606	12.13867	14.0674	11.09307	11.19153	12.07053	19.14507	15.08567
25.49827	16.70507	13.4798	12.20207	14.445	12.55433	11.24267	12.2764	19.2234	15.205
25.5422	17.13327	13.91653	12.27327	14.49807	13.03247	11.3088	12.74	19.50813	15.27553
25.59507	17.48967	14.22707	12.30313	15.41653	13.15127	11.62827	13.00073	19.99213	15.5014
25.7878	18.1594	14.5176	12.41593	15.499	14.50193	12.0358	13.148	20.19773	15.5042
25.89327	18.67447	14.56833	12.6952	15.5444	14.7124	12.065	13.1518	20.274	15.60953
25.9312	18.82507	15.97193	12.82407	16.17467	15.40767	12.23527	13.28273	20.53127	15.72273
25.983	19.12413	16.10127	13.46687	16.45847	15.5558	13.26847	13.31707	20.66107	16.7696
26.0386	19.88993	16.271	14.46493	16.90407	15.78753	13.319	13.47627	20.73747	16.86693
26.29153	20.22373	16.37133	14.60893	17.06747	15.84253	13.4354	13.75313	21.97747	16.91467
26.3958	21.6214	16.42727	16.10607	17.75187	15.9896	13.5066	14.501	22.12293	16.9584
26.46073	22.40487	16.50713	17.31527	17.8636	16.1344	13.696	15.50373	22.191	17.00433
26.5096	22.51867	16.57573	17.4238	18.72867	16.31447	14.21213	15.708	22.89347	17.05333
26.5466	23.51673	16.6594	17.53713	18.90067	16.60127	14.43493	16.66527	23.02253	17.0992
26.5774	23.57827	16.71087	18.30007	19.09787	16.69753	14.47393	18.17093	23.34787	19.07607
26.73507	23.74667	16.76133	19.042	19.30867	16.76693	14.49627	18.1896	23.59647	19.12927
26.81527	23.82707	16.90047	19.21327	20.27633	17.45733	15.41707	19.36153	26.55833	19.16593
28.45487	23.85027	17.40033	19.29813	20.3746	18.7364	15.46827	20.65447	26.66113	19.1962
28.81047	24.49147	17.63347	20.88113	20.42033	19.48633	15.82947	20.701	26.706	19.2242
29.07353	24.6398	18.8912	20.95067	20.49613	19.51587	15.88407	20.73467	26.74327	19.24053
29.12913	24.82813	18.94627	21.01507	20.58107	19.5674	15.94307	20.8212	26.78033	19.28007
29.1772	25.14013	19.11647	21.0884	23.18447	19.6118	15.97653	21.5716	26.8156	19.78493
29.22333	25.3318	19.7712	21.25427	23.2706	19.6608	16.0754	21.64153	26.88853	19.85933
29.2686	25.5826	20.24133	21.3304	23.3512	19.74993	16.85167	21.72207	26.98073	19.87753
29.30367	25.7074	20.5222	22.6024	23.7612	21.07227	16.9658	21.77033	27.02253	20.00513
29.37933	25.94847	21.27653	22.81647	23.8452	21.828	17.18873	21.7988	27.06027	20.0742
29.43173	27.72507	21.41213	22.89807	24.26467	21.92747	17.366	21.872	27.09767	20.15953
29.48773	27.98907	21.44713	23.01027	24.9952	22.0972	17.49787	21.95693	27.13687	21.11147
31.51987	28.72	22.04673	24.5542	25.0568	22.1792	17.74333	22.0878	27.1768	21.37853
31.61173	28.77447	22.183	24.65053	25.17593	22.2478	19.5604	24.44547	27.22667	22.93633
32.29567	29.6382	22.23707	24.78907	25.2734	22.27733	20.34233	24.48927	27.2722	23.0102
32.39427	29.70067	22.27927	24.8456	25.3226	22.31407	20.56047	24.52887	27.3842	23.06267
32.52713	29.76427	22.33973	25.19133	25.3288	22.35533	20.67067	24.55987	28.32807	23.1872
33.31667	29.9774	22.3948	25.26793	25.37727	22.40693	20.7684	24.59153	28.37607	23.27253
34.02527	30.05427	22.45453	25.3184	25.4078	25.33953	21.69433	24.73273	29.26953	23.2926
34.084	30.06193	22.5302	25.8048	25.41113	25.64653	21.78087	24.86287	29.35927	23.36767
34.14287	30.62007	22.89453	25.92207	25.46167	25.76493	21.82993	25.0332	29.41513	23.45387
34.27907	30.7422	23.02287	26.19133	25.49493	25.83787	21.87373	25.09813	29.46953	23.49653
34.30613	30.83827	23.0958	26.26387	25.50667	25.8798	21.92053	25.20493	29.52953	23.57167
34.36234	30.89213	23.20733	26.50853	25.5444	26.58473	22.06833	25.26593	29.6022	25.6176
34.5728	30.94	23.2936	26.73047	25.59727	26.65507	22.34967	25.31747	29.82853	25.91153
35.178	31.06167	23.36373	26.89993	25.82753	26.7054	22.5344	25.39873	29.8894	26.52787
37.21253	32.18267	23.40027	26.994	25.89067	26.74273	23.72153	25.51593	30.01993	26.8482
37.59913	32.92073	23.4438	27.1158	25.94907	26.86173	25.23807	25.6382	30.05967	27.064
37.96453	34.4394	23.49987	28.57933	25.99653	26.90773	25.2762	25.74313	30.13613	27.1224
0	34.49714	23.56447	28.66993	26.04267	26.9564	25.32207	27.12527	30.18113	27.20473
0	34.52747	23.637	28.71313	26.07127	26.99673	25.3812	28.2822	30.2438	27.26247
0	34.56073	23.846	28.7546	26.09727	27.04613	25.44587	28.48927	30.32067	27.302
0	34.59893	24.14393	28.79193	26.12273	27.087	25.51473	28.55493	30.92367	27.32753
0	34.6324	25.0148	28.84933	26.15967	27.14113	25.83027	28.64373	31.76007	27.38493
0	34.67713	25.08613	28.9392	26.20313	27.7222	25.921	29.00867	32.02807	27.4324
0	35.06687	25.15267	29.3666	26.5618	28.6582	25.95033	30.0534	32.3708	27.43633
0	35.1178	25.20653	29.41993	26.62293	28.66393	25.97567	31.18613	36.77353	27.5202
0	35.2066	26.34453	29.45653	26.97613	28.7168	26.00293	31.36107	36.84293	27.58007
0	35.24247	26.3966	29.50727	27.1046	28.75773	26.0062	31.52887	36.88567	27.68833
0	35.2794	26.61113	29.94393	27.16147	28.79207	26.04653	32.23987	36.93067	27.97893
0	35.5016	26.6522	30.86233	27.20893	28.82527	26.77787	32.27707	37.10107	28.40127
0	35.63667	27.13207	31.69153	27.26227	28.86687	27.039	32.32073	37.13754	28.847
0	36.13807	30.12887	31.7506	27.32253	28.91167	27.1176	32.36147	37.17367	29.13467
0	37.64413	30.2762	31.7898	27.36947	28.97067	27.17667	32.73647	37.21887	29.1738
0	38.93893	30.879	31.82533	27.53033	29.38207	29.15947	32.7916	37.2618	29.263
0	39.07133	30.91927	31.85987	27.91567	29.432	29.21907	32.82793	37.29567	29.30453
0	39.2072	30.95793	31.89673	28.07027	29.47453	29.27367	32.8596	37.34747	29.36573
0	39.2446	30.99713	31.97213	28.24667	29.99367	29.3496	32.89827	37.39874	29.6368
0	39.3274	31.03213	32.082	28.6136	30.0404	29.39167	32.936	37.4642	29.69247
0	39.3584	31.06333	32.44007	28.666	30.10467	29.51713	33.01607	39.07087	30.59113
0	39.436	31.139	32.4876	28.74367	30.7774	29.80747	33.0284	39.11147	31.71627
0	39.6046	32.0754	32.5314	29.23927	30.83847	29.84927	34.48787	39.18727	31.81933
0	39.76353	32.1834	32.65347	29.48647	30.90193	30.4716	34.57173	39.22707	32.6552
0	0	32.2506	32.8162	29.5586	31.20053	30.5212	35.34333	39.27807	34.23573
0	0	32.704	32.85987	29.572	31.49173	30.53833	35.44287	39.38113	34.35353
0	0	33.83353	32.87167	29.60987	32.0248	30.60727	35.58567	0	34.66093
0	0	33.93993	32.90033	29.63887	32.0786	31.39707	35.63253	0	34.72773
0	0	34.17607	32.93707	29.691	32.13493	31.5478	35.703	0	34.8222
0	0	34.18007	32.97127	29.72913	32.27807	31.64813	35.7738	0	35.27773
0	0	34.25467	33.00414	30.02353	32.31847	31.70927	36.34367	0	35.6992
0	0	34.31467	33.0306	30.42247	32.41687	31.76567	36.53247	0	36.2858
0	0	34.39874	33.10473	31.1926	32.4846	31.81773	36.73973	0	37.76613
0	0	34.8984	33.27287	32.3486	33.2656	31.9398	37.0152	0	38.2304
0	0	35.42913	34.3008	32.3878	33.3206	32.0458	37.27287	0	38.54887
0	0	37.63113	34.34507	32.42133	33.4186	33.1304	37.38153	0	0
0	0	37.73034	34.5656	32.4384	33.51053	33.273	37.49847	0	0
0	0	38.10713	35.72253	32.45047	33.74593	33.33	37.83653	0	0
0	0	38.16573	35.7804	32.49893	33.8332	34.52307	37.87646	0	0
0	0	38.21807	36.0774	32.5764	33.86934	35.30413	37.9678	0	0
0	0	38.2636	36.16333	33.479	33.93147	35.345	38.10814	0	0
0	0	38.31933	36.21173	33.54573	33.97127	35.37373	38.24567	0	0
0	0	38.7474	36.2454	33.60373	34.03333	35.4036	39.0568	0	0
0	0	38.8024	36.29227	33.73933	34.04967	35.68073	0	0	0
0	0	39.013	36.36847	33.80367	34.13527	35.73667	0	0	0
0	0	39.08	36.9976	34.7292	34.23667	35.76907	0	0	0
0	0	39.34007	38.79113	37.184	34.2592	35.8122	0	0	0
0	0	39.3518	38.94867	37.72173	34.3708	35.8468	0	0	0
0	0	39.40167	39.32233	37.77693	34.456	35.90173	0	0	0
0	0	39.5082	0	37.81553	34.6914	35.9314	0	0	0
0	0	39.568	0	37.8476	34.85167	35.95487	0	0	0
0	0	39.82727	0	37.88334	34.94907	35.98267	0	0	0
0	0	0	0	37.95447	35.5248	36.01733	0	0	0
0	0	0	0	37.97906	35.5526	36.0456	0	0	0
0	0	0	0	38.01207	35.72453	36.0732	0	0	0
0	0	0	0	38.04833	37.94013	36.10173	0	0	0
0	0	0	0	38.08113	37.99047	36.132	0	0	0
0	0	0	0	38.11547	38.06753	37.05347	0	0	0
0	0	0	0	38.17307	38.07293	37.10387	0	0	0
0	0	0	0	38.22127	38.11833	37.19047	0	0	0
0	0	0	0	38.29227	38.16133	37.5528	0	0	0
0	0	0	0	38.43187	38.1996	37.607	0	0	0
0	0	0	0	38.75773	38.23693	37.63927	0	0	0
0	0	0	0	39.1366	38.32707	37.67813	0	0	0
0	0	0	0	39.57333	39.2614	37.72653	0	0	0
0	0	0	0	39.68107	39.362	37.78627	0	0	0
0	0	0	0	39.77827	39.4022	38.0468	0	0	0
0	0	0	0	39.84447	39.44753	38.69253	0	0	0
0	0	0	0	39.9096	39.48287	38.73847	0	0	0
0	0	0	0	39.97647	39.5242	39.59447	0	0	0
0	0	0	0	0	39.6082	0	0	0	0
0	0	0	0	0	39.97053	0	0	0	0
