# Supplementary material for: Neural manifolds for odor-driven innate and acquired appetitive preferences
Source: Nat Commun. 2023 Aug 5;14:4719. doi: 10.1038/s41467-023-40443-2 (PMC10404252; doi:10.1038/s41467-023-40443-2)
Supplement: Supplementary file 4 — Source Data [file 41467_2023_40443_MOESM4_ESM.zip › Figure2/2019626/ch12_15/text/apin_C15.txt]

7.128867	0.5886667	0.2024	1.394067	2.0826	5.287734	1.8014	0.9093333	2.735333	1.996333
7.3534	1.587667	1.2062	1.462867	6.496	5.453467	3.9314	4.626467	2.817133	2.064733
7.423934	2.8388	1.3444	3.358133	10.5788	5.553933	4.175667	6.435	5.750134	2.628667
7.490933	3.046667	3.5928	4.417133	12.97193	5.580133	5.7852	6.5886	5.8118	2.669267
7.975266	6.078133	3.680533	11.67873	14.82547	5.6258	5.844666	6.9828	5.8628	2.959933
9.3356	6.413267	4.128067	15.85153	16.85873	10.2362	14.5944	8.008933	5.916133	3.794667
9.448	6.515333	4.335933	16.05313	18.3988	14.73893	15.04547	12.73913	10.29787	4.696667
9.8944	7.570133	4.8632	19.17293	18.46647	14.80513	15.28067	12.9852	13.50407	5.266333
10.18613	7.604	4.9434	28.4952	18.54607	14.8992	20.04453	13.03073	15.96727	5.298133
11.01433	7.726666	4.9868	28.55173	18.58133	15.3786	21.95693	16.735	18.11547	5.320867
12.95893	7.9222	5.024867	28.60073	18.67907	15.56973	26.15567	17.98613	18.31707	5.373
15.1822	7.963533	5.0638	29.09347	20.11087	17.91833	26.8888	22.5166	18.40933	5.555733
15.91527	8.0236	5.531867	29.21867	21.18387	18.15093	36.70353	24.77773	18.4838	6.203
16.9566	8.4812	5.594666	30.383	28.90787	18.29567	37.10853	25.82173	18.76733	6.3358
17.01753	9.2388	5.6478	30.65413	32.21813	19.6066	38.03647	25.90253	18.9056	7.868667
17.48133	9.613533	5.717733	30.74267	36.25447	21.5264	0	26.51533	18.94633	8.597
17.52873	10.40087	15.9132	33.24113	36.30093	21.57113	0	26.69427	19.05993	8.9308
21.52953	10.45907	16.10873	34.315	36.87853	22.89067	0	27.4324	19.10193	9.052867
24.8078	10.88967	17.24453	34.3636	36.972	22.93513	0	27.49033	19.97473	9.223733
24.89707	11.9902	19.3198	34.3978	37.0334	23.1258	0	27.52433	20.0306	9.2824
24.99227	14.6214	19.93987	34.43807	37.13327	24.09647	0	27.587	20.06567	9.699
32.504	20.67053	24.8876	35.5132	37.70127	25.45087	0	27.8326	20.13647	9.739467
35.60187	25.1444	28.555	38.22967	37.74913	25.84313	0	28.19	20.21273	11.708
36.32893	32.86953	28.62153	0	39.66487	25.90047	0	28.3298	21.74367	12.27767
36.49113	0	33.3752	0	39.71533	27.162	0	36.3696	21.91067	15.34787
38.13766	0	34.71987	0	39.74166	27.3412	0	36.405	22.4346	15.99213
39.09193	0	34.86647	0	39.79613	27.9706	0	37.84967	22.48053	16.0928
0	0	34.93767	0	39.8216	28.0192	0	37.91187	24.63453	16.18613
0	0	39.32953	0	39.8596	29.41113	0	0	24.6796	17.9416
0	0	0	0	0	34.55687	0	0	24.71853	19.16267
0	0	0	0	0	36.548	0	0	30.60087	19.231
0	0	0	0	0	36.70267	0	0	32.107	19.34173
0	0	0	0	0	38.83673	0	0	32.25286	19.9598
0	0	0	0	0	0	0	0	32.30887	20.0448
0	0	0	0	0	0	0	0	32.36893	20.09173
0	0	0	0	0	0	0	0	32.7834	21.7034
0	0	0	0	0	0	0	0	32.84613	21.77353
0	0	0	0	0	0	0	0	33.68187	21.97773
0	0	0	0	0	0	0	0	34.06127	22.00933
0	0	0	0	0	0	0	0	34.22953	22.08693
0	0	0	0	0	0	0	0	36.61833	22.15593
0	0	0	0	0	0	0	0	38.41573	22.33853
0	0	0	0	0	0	0	0	38.75227	23.36067
0	0	0	0	0	0	0	0	39.644	23.3986
0	0	0	0	0	0	0	0	39.68453	25.68527
0	0	0	0	0	0	0	0	39.77307	26.9692
0	0	0	0	0	0	0	0	39.83527	27.06147
0	0	0	0	0	0	0	0	0	30.07393
0	0	0	0	0	0	0	0	0	31.417
0	0	0	0	0	0	0	0	0	31.46987
0	0	0	0	0	0	0	0	0	31.52007
0	0	0	0	0	0	0	0	0	31.55047
0	0	0	0	0	0	0	0	0	31.58293
0	0	0	0	0	0	0	0	0	31.62387
0	0	0	0	0	0	0	0	0	31.66827
0	0	0	0	0	0	0	0	0	31.80833
0	0	0	0	0	0	0	0	0	31.88853
0	0	0	0	0	0	0	0	0	32.39267
0	0	0	0	0	0	0	0	0	32.5946
0	0	0	0	0	0	0	0	0	33.2538
0	0	0	0	0	0	0	0	0	33.31487
0	0	0	0	0	0	0	0	0	33.80487
0	0	0	0	0	0	0	0	0	33.85787
0	0	0	0	0	0	0	0	0	34.47007
0	0	0	0	0	0	0	0	0	34.56007
0	0	0	0	0	0	0	0	0	34.62973
0	0	0	0	0	0	0	0	0	35.6288
0	0	0	0	0	0	0	0	0	35.8884
0	0	0	0	0	0	0	0	0	39.9438
