# Supplementary material for: Neural manifolds for odor-driven innate and acquired appetitive preferences
Source: Nat Commun. 2023 Aug 5;14:4719. doi: 10.1038/s41467-023-40443-2 (PMC10404252; doi:10.1038/s41467-023-40443-2)
Supplement: Supplementary file 4 — Source Data [file 41467_2023_40443_MOESM4_ESM.zip › Figure2/2019626/ch12_15/text/two_oct_C14.txt]

14.58487	0.5142667	7.4714	4.580534	4.2166	13.65807	0.9634	9.198334	14.55493	1.880733
18.6904	25.97953	10.37767	7.4646	10.74307	23.01313	2.767267	10.22173	14.64613	8.536933
27.5976	30.1792	17.4376	31.82967	16.33013	0	14.87207	33.39053	17.9884	14.53127
28.02747	30.41413	29.3676	34.2786	24.4348	0	17.34393	36.5608	25.8922	27.17373
0	34.36313	35.59807	0	27.2036	0	25.27927	0	35.33293	0
0	0	39.26207	0	36.61234	0	29.6248	0	35.9562	0
0	0	0	0	37.1036	0	30.21807	0	0	0
