# Supplementary material for: Neural manifolds for odor-driven innate and acquired appetitive preferences
Source: Nat Commun. 2023 Aug 5;14:4719. doi: 10.1038/s41467-023-40443-2 (PMC10404252; doi:10.1038/s41467-023-40443-2)
Supplement: Supplementary file 4 — Source Data [file 41467_2023_40443_MOESM4_ESM.zip › Figure2/2019626/ch12_15/text/euc_C10.txt]

0.1186667	0.5246667	0.0688	0.5902	0.0174	0.04686667	0.2036	0.3472667	0.06013333	0.02086667
0.2636	1.081133	0.5901333	1.069267	0.1036667	0.1230667	0.5443333	1.210667	0.8686	0.1385333
0.3091333	1.241133	0.875	1.072933	0.348	0.3964	0.5605333	1.273933	0.9089333	0.2072667
1.624067	1.268	1.176667	1.483667	0.4468	0.5794	0.8337333	1.291733	0.9230667	0.3743333
2.103533	1.3926	1.9758	1.575733	0.5356666	0.6156667	0.8968	1.305867	0.9990667	0.4062667
2.217467	2.063467	2.802133	1.651933	0.6126	0.6378	0.9514667	1.7342	1.048333	0.9165334
2.3164	2.247067	2.849667	1.657933	0.6642666	0.6804	1.013133	1.794133	1.923133	1.191067
2.356933	2.388667	3.4478	1.823267	0.7076	0.7819333	1.2534	1.8584	2.458133	1.310533
3.263	2.456067	3.8016	2.448133	0.8286	0.7864667	1.3482	2.503867	4.372733	1.485533
3.568467	2.688133	3.925933	2.660533	1.118333	0.9748667	1.49	2.717867	4.453333	2.080933
3.6758	2.731933	4.312267	2.774133	1.231933	1.432867	2.270133	4.2024	4.4898	2.218067
3.817133	2.7708	4.6294	4.1818	1.3788	1.844	2.537467	4.324	4.793133	2.2628
4.0044	2.879667	4.770267	4.186067	1.571467	2.5258	2.6764	4.674067	5.065134	2.363867
4.374267	2.9116	4.955333	4.249933	2.015533	2.859133	2.7722	4.7568	5.2178	2.388267
4.459133	3.220333	5.589667	4.374133	2.1852	2.927933	3.486267	5.133266	5.399066	2.548667
4.742733	3.317933	5.9996	4.4032	2.197467	2.997133	3.604067	5.222733	5.634733	2.6992
5.343	3.408267	6.105533	4.626333	3.182067	3.723267	3.817133	5.259267	5.764667	2.719133
5.964	3.651933	6.6016	4.905667	3.3328	3.827067	3.9014	5.299133	5.966467	2.836267
6.741867	3.674267	6.669133	5.015133	3.967	3.851467	4.0298	5.661533	6.061333	3.197867
6.985267	3.8138	7.045933	5.516667	4.0396	3.895067	4.274333	5.719133	6.188667	3.259067
7.011533	3.853133	7.1654	5.699533	4.262267	3.911333	4.406734	7.7986	6.764133	4.381933
7.2322	4.472333	7.2514	6.012267	4.346734	4.166333	4.4458	8.284933	6.8212	4.4692
7.548867	4.485	7.292666	6.087733	4.6626	4.459667	4.7358	8.339334	7.026866	4.478333
8.5426	4.697134	7.342533	6.666733	4.774533	4.576133	4.818666	8.823	7.1802	4.545667
8.5894	4.824266	7.414134	7.620467	5.230467	5.091267	5.013867	9.195867	7.2642	4.587
8.648666	4.913133	7.475533	8.1644	5.380733	5.224	5.0908	9.369133	7.530467	4.609733
8.951734	4.934	7.953667	8.4208	5.404867	5.314867	5.182333	9.469934	8.202133	4.9538
9.1834	5.116333	7.9938	8.544666	5.450667	5.4478	5.446667	9.8552	8.517667	5.079733
9.217067	5.4744	8.019934	8.7648	5.550533	5.680933	5.5338	10.2876	8.540067	5.934267
9.316267	5.541133	8.316867	9.140734	5.9502	5.9012	5.834333	11.3088	8.631267	6.2348
10.33027	5.5678	8.4424	9.282	6.1378	5.931	6.616867	11.5066	8.7286	6.339867
10.76373	5.955534	8.703267	10.58053	6.319133	5.956267	6.8786	11.806	8.805667	6.442333
10.9398	5.995266	8.978066	10.622	6.856067	5.993134	7.402067	12.02093	8.840134	6.540867
11.20753	6.0306	9.015133	10.68267	6.9564	6.037267	7.997733	12.836	8.848333	6.693067
11.2986	6.133	9.240933	10.8274	7.578133	6.089133	8.061133	13.80027	8.878866	6.7698
11.5726	6.311733	9.332533	10.83913	7.7002	7.266333	8.153466	14.4722	8.9254	6.836534
11.76907	6.3876	9.954866	11.3012	8.211133	7.293	8.3242	15.38167	8.948334	7.030467
11.84593	6.441	10.17453	12.21753	8.2842	7.7438	8.4908	15.4248	9.020066	7.153666
11.88407	7.432267	10.27727	12.70207	8.4132	7.977533	8.674733	15.4842	9.249666	7.198534
11.93427	9.9514	10.35753	13.45933	8.5984	8.462133	8.744866	15.53047	9.388534	7.2986
12.07253	10.57033	10.54407	14.26967	8.8262	8.530467	8.794933	15.64567	10.04167	7.357867
12.26853	10.6486	10.5992	14.49693	9.5944	8.561533	8.8466	15.844	10.119	7.483533
12.57233	10.72153	10.661	14.6062	9.737467	8.5924	8.882334	15.99467	10.23527	7.600067
12.86027	10.7618	10.7076	14.71107	9.876333	10.11233	8.951667	16.05327	10.3772	8.355
13.36407	10.92887	12.34787	14.75793	9.927867	10.7314	9.292533	16.09833	12.18867	9.9062
13.3744	11.33347	12.4864	14.81673	9.9564	11.40913	9.4088	16.21133	12.4112	10.01767
14.2396	11.8902	12.78993	15.09873	10.04727	11.61793	9.491667	16.28407	12.42207	10.2382
14.78267	13.26007	13.01427	15.18133	10.23307	11.78927	9.608666	16.41273	13.351	10.52447
15.13833	13.2974	13.20307	15.4736	10.59793	11.9132	10.18833	16.5326	13.85627	10.53033
15.69393	13.33033	13.5066	15.48253	11.05127	12.3402	10.5546	16.70587	13.92613	10.97093
15.76367	13.4994	13.68513	15.56787	11.08767	12.43627	11.357	16.75313	14.13167	11.228
15.87913	13.95393	13.9936	15.62327	11.12847	12.4486	11.38573	16.78727	14.30473	11.41687
16.2924	14.65713	14.27513	15.63047	11.16887	12.5494	11.504	16.8388	14.62187	11.50827
16.53573	14.77887	14.8906	15.78187	11.51847	12.83193	11.67173	16.9416	15.0464	11.95873
16.54647	14.82307	15.66387	15.98593	11.72213	13.01087	11.9954	17.34067	15.31553	13.50073
16.5906	14.82967	15.70967	16.8564	12.66807	13.1412	13.19333	17.38447	15.45987	13.57513
16.64653	14.87373	15.98207	17.00387	12.84867	13.58413	13.32367	17.42047	15.849	13.64347
17.15913	14.91513	16.42273	17.25913	13.74767	13.61473	13.53547	17.4268	15.9282	13.68333
17.21533	15.14327	16.80353	17.3984	14.06333	13.83187	13.68867	17.52673	16.05673	14.22127
17.26287	15.546	17.08047	18.22173	14.1728	14.51027	14.2614	18.24193	16.84307	14.51427
17.33713	16.21287	17.3112	18.3976	14.45487	14.7536	14.4372	18.67167	17.0138	14.5272
17.6054	16.3324	18.13287	18.5498	14.59607	14.84007	15.1718	18.80087	17.03367	14.58927
17.73207	16.89653	18.37513	19.12913	14.6512	15.04067	15.55067	19.0852	17.5964	14.6546
17.7824	17.10267	18.54227	19.28773	14.705	15.17133	15.83287	19.13127	17.82967	14.7112
17.83347	17.19467	18.6662	19.55673	14.7458	15.21833	15.90553	19.97427	18.74193	14.7622
18.56027	17.3316	18.8488	19.69227	14.7994	15.26873	16.042	20.05733	18.84947	14.77213
18.8916	17.40473	19.1042	19.73747	15.19533	15.37327	16.11627	20.12413	19.42547	14.8194
19.03547	18.08287	19.73393	20.776	15.22773	15.5176	17.4084	20.24553	19.52693	14.9754
19.06093	18.19793	20.23013	21.22167	15.28133	15.6226	17.50293	20.286	19.60687	15.08027
19.38207	18.47367	20.23813	21.3314	15.4798	15.6934	17.55313	20.3432	19.862	15.34973
19.66107	18.8456	20.2716	21.49073	15.52773	15.8538	17.60473	20.41553	20.03713	15.3846
20.11407	19.2402	20.30467	21.57913	15.56727	16.31267	17.68653	20.41827	20.0866	15.4866
20.23727	19.56267	20.3386	21.77633	15.6166	16.792	17.82653	20.49567	20.1104	16.38787
20.55353	19.7376	20.41767	22.09727	15.68067	16.86313	17.89173	20.6238	20.25207	16.40473
20.8016	19.8014	20.72953	22.18393	15.7782	16.9346	18.09293	20.74293	20.3138	16.53167
20.9038	20.34267	20.762	22.3094	16.43447	17.0222	19.10573	21.05407	20.34833	17.06287
21.4214	20.40207	20.80967	23.13253	16.4636	17.1464	19.1374	21.13713	20.3524	17.272
21.51973	20.66153	20.881	23.64373	16.71413	18.55987	19.21693	21.19053	20.52573	17.9836
21.8948	21.01893	20.98873	24.16507	16.8214	18.81693	19.85867	21.33033	20.60867	18.16207
22.6284	21.73153	21.08847	24.28387	16.8312	18.83387	19.90973	22.42093	20.63133	18.83087
23.82987	21.9148	21.23967	24.619	16.89447	18.96673	19.91973	22.63247	20.63653	19.2318
24.70733	21.9998	21.43847	25.1916	16.97093	19.16073	19.975	23.24907	20.72867	19.89767
24.8484	22.16853	21.96493	26.9124	16.9812	19.25813	20.02367	24.13413	20.73433	20.14327
24.99807	23.56727	22.05507	27.0822	17.06013	19.47587	20.08287	24.336	20.7968	20.48287
25.14567	23.9916	22.244	27.17287	17.727	20.21467	20.12193	24.39707	20.84173	20.737
25.46633	24.196	22.39393	27.22493	18.14267	20.85013	20.2626	24.56327	20.89053	20.86267
25.58293	24.31607	22.63973	27.3906	18.68307	21.49	20.3764	24.58773	20.93353	21.11867
25.7244	24.319	22.88167	27.681	19.174	21.96507	21.43267	24.98313	20.95967	21.17273
25.7958	24.54427	22.886	27.82027	21.538	22.00953	21.73307	25.11967	21.07847	21.32887
26.16727	24.6294	23.0434	27.86027	21.77667	22.1668	21.8104	25.3216	21.09253	21.6852
26.32547	24.72007	23.12607	27.9726	21.787	22.4078	22.06913	25.3314	21.14593	21.72273
26.42967	26.00273	23.77407	28.5614	22.34053	22.71267	22.1014	25.5598	21.2406	21.79107
26.62433	26.36247	23.78647	28.656	22.9726	22.83733	22.15333	25.71867	21.29253	21.905
27.10733	26.56253	23.84533	28.80467	23.06593	22.93287	22.23227	25.73493	21.4942	21.936
27.20453	26.70813	23.89893	29.07147	23.10147	23.5164	22.29347	25.77213	21.55127	21.96967
27.66913	27.13793	23.94833	29.2898	23.33753	24.75393	22.31453	25.81373	21.7346	22.001
27.73287	27.3932	24.32767	29.60207	23.4172	25.07813	22.31953	25.81727	21.84167	22.13373
29.0506	28.4566	24.7694	30.10847	23.44707	25.295	22.52393	25.89393	23.30653	22.33987
29.63693	30.30933	25.38947	30.93293	23.53387	25.37927	22.575	25.9692	23.3842	22.4256
29.7616	30.79967	26.51387	30.9414	23.6342	25.41947	22.9528	26.101	23.84133	22.446
29.91627	30.95093	27.7248	31.01673	23.66773	25.48	23.0422	26.1968	23.8716	23.61253
29.94513	31.02567	27.7738	31.08467	23.73813	25.65767	23.22673	26.26353	23.8916	23.76787
30.00507	31.04953	27.80527	31.26	23.8326	25.71707	24.2758	26.3422	23.9532	23.84147
30.0534	31.6972	27.9318	32.31893	24.03427	25.991	24.5332	26.45787	23.99147	23.88493
30.07373	32.40047	28.4038	32.3904	25.7624	26.92053	24.919	26.76307	24.04093	23.98253
30.6774	32.65667	28.6944	32.53107	25.9502	27.01647	25.00667	26.93447	24.06453	24.19373
30.96973	32.84633	28.81273	33.0654	26.01867	27.1104	25.79773	27.37513	24.30207	25.46613
31.245	32.91533	29.02873	34.5044	26.15693	27.12807	25.89407	27.48833	25.7158	25.515
31.2548	32.99247	29.0892	34.86133	26.1724	27.1442	27.32187	27.566	26.36987	25.5398
32.58113	33.0532	29.37807	35.48466	26.55967	27.15473	27.3874	27.74747	26.41887	25.60513
32.6126	33.17027	31.09107	35.837	27.2198	27.19793	27.47053	27.80293	26.7062	25.6588
33.344	33.6886	31.86433	35.875	27.5614	27.4196	27.7508	27.9696	26.74347	26.4152
33.80587	33.74154	31.95153	36.68567	27.94787	27.48407	27.90913	27.974	26.83427	26.49227
34.06867	33.77027	32.228	37.55327	28.26127	27.74033	27.983	28.0556	26.9032	26.54327
34.3752	33.78787	32.85067	37.76833	29.0984	27.90907	28.08147	28.10967	27.4514	26.60093
34.88007	33.83233	33.38353	38.39507	29.90413	27.9494	28.17307	28.35293	27.69107	27.30987
34.9304	34.087	33.65747	39.18733	30.01287	28.0044	28.19833	28.42313	28.00187	27.34127
35.19107	34.192	33.8232	39.3048	30.37827	28.07993	28.31113	28.47947	28.18933	27.41193
35.23627	34.3346	33.8848	39.37007	30.76107	28.1348	28.32527	28.554	28.20433	27.43147
35.5098	35.1172	33.94473	39.43127	30.7862	28.20573	29.81353	29.35713	28.3824	27.46847
36.29413	35.1316	34.01793	39.49767	30.84973	28.28773	30.24887	29.43193	28.485	27.67173
36.34533	35.63973	34.27487	0	31.5204	28.3792	30.98727	29.4668	28.6036	27.8128
36.42087	35.88973	35.02374	0	31.63113	28.411	31.89493	29.47273	28.74273	28.14413
36.61853	35.99747	35.1216	0	31.80193	28.45853	32.01073	29.74947	28.84307	28.3098
36.67213	36.0984	35.29787	0	32.55187	28.669	32.1134	30.11267	28.9858	28.3824
36.7258	36.24154	35.34433	0	32.63346	28.82713	32.30473	30.11933	29.44113	28.484
36.7736	36.41927	35.46133	0	32.74553	29.1166	32.57253	30.448	29.4718	29.45207
37.1958	36.515	35.7676	0	33.169	29.1262	33.14913	30.5062	29.70833	30.81133
37.52927	36.84593	35.89953	0	33.27807	29.19993	33.848	30.63353	29.8608	31.0448
37.82367	37.1196	35.90687	0	33.391	29.25393	33.90714	30.77113	29.92967	31.06547
37.94607	37.22766	36.0308	0	33.60247	29.29533	34.9544	30.88947	30.3598	31.1958
38.11867	37.39393	36.18567	0	35.2282	29.3478	35.00853	31.19027	30.43867	31.479
39.0304	38.02393	36.45387	0	35.27507	29.45013	35.20787	31.402	30.65973	31.5452
39.2086	38.36727	36.63847	0	35.3368	29.50693	35.272	31.4226	30.7252	31.66873
39.3978	38.41993	36.7118	0	35.42253	29.548	35.39787	31.45307	30.7688	31.80907
39.4086	38.73207	37.24807	0	35.56493	30.3104	35.41553	31.6512	30.81693	31.8742
39.6506	38.81167	37.32987	0	35.64793	30.5954	35.53513	31.9216	30.88427	32.057
39.75307	39.39967	37.39693	0	35.80893	30.64593	36.07967	32.23893	30.99147	32.06247
39.75787	39.43787	37.6522	0	35.82393	30.9928	37.04307	32.43393	30.9944	32.11934
0	39.86307	38.2074	0	35.90527	31.46553	37.84607	32.59207	31.06093	32.2206
0	0	38.29453	0	37.00867	31.89787	37.92527	32.7962	31.16013	32.61607
0	0	38.38427	0	37.4702	31.91033	38.53627	32.83187	31.23587	32.943
0	0	38.82367	0	37.7924	32.06387	38.6788	32.87853	31.45707	33.878
0	0	39.73734	0	38.62827	32.13373	38.87713	32.9636	31.48927	33.9198
0	0	39.892	0	38.70087	32.23174	38.92493	33.0234	31.665	34.17447
0	0	39.91433	0	38.72033	32.36934	0	33.08007	31.79267	34.25087
0	0	0	0	38.76553	32.41627	0	33.19253	32.254	34.3274
0	0	0	0	38.81487	32.59073	0	33.5874	32.60793	34.3526
0	0	0	0	39.12307	32.65133	0	33.7274	32.62827	34.372
0	0	0	0	39.17993	32.89594	0	33.7422	32.74767	34.8382
0	0	0	0	39.1958	33.68333	0	33.86727	32.8708	35.0114
0	0	0	0	39.2638	34.10047	0	35.21407	32.9152	35.1384
0	0	0	0	39.6374	34.2766	0	35.50694	33.32293	35.3954
0	0	0	0	0	34.36934	0	35.56927	33.5882	35.43393
0	0	0	0	0	34.73886	0	35.6912	34.215	35.58387
0	0	0	0	0	34.96267	0	35.761	34.804	36.1732
0	0	0	0	0	35.15513	0	35.83713	34.92807	36.3714
0	0	0	0	0	35.2104	0	35.882	35.0326	36.44613
0	0	0	0	0	35.22813	0	35.88486	35.64633	36.50407
0	0	0	0	0	35.27833	0	36.23793	35.7372	36.70353
0	0	0	0	0	35.47807	0	36.38766	36.924	36.8086
0	0	0	0	0	35.71547	0	36.6826	37.1152	36.90413
0	0	0	0	0	35.74687	0	36.74007	37.6586	37.804
0	0	0	0	0	36.1642	0	37.38647	38.03653	38.75146
0	0	0	0	0	36.21267	0	37.41633	38.3012	39.31227
0	0	0	0	0	36.3636	0	37.55153	38.3122	39.39527
0	0	0	0	0	36.83987	0	37.81787	38.65847	39.48307
0	0	0	0	0	37.00953	0	37.85307	39.32687	0
0	0	0	0	0	37.1034	0	37.91433	0	0
0	0	0	0	0	37.154	0	37.974	0	0
0	0	0	0	0	37.21747	0	38.53033	0	0
0	0	0	0	0	37.2898	0	38.58427	0	0
0	0	0	0	0	37.431	0	38.62527	0	0
0	0	0	0	0	37.46053	0	38.6672	0	0
0	0	0	0	0	37.48314	0	38.71287	0	0
0	0	0	0	0	37.55067	0	38.76047	0	0
0	0	0	0	0	37.67413	0	38.86213	0	0
0	0	0	0	0	37.71973	0	39.07187	0	0
0	0	0	0	0	37.95953	0	39.32567	0	0
0	0	0	0	0	39.6908	0	39.36367	0	0
0	0	0	0	0	39.7412	0	39.4066	0	0
0	0	0	0	0	39.78687	0	39.5372	0	0
0	0	0	0	0	39.83993	0	39.54253	0	0
0	0	0	0	0	39.91653	0	39.68967	0	0
0	0	0	0	0	39.99367	0	39.6958	0	0
0	0	0	0	0	0	0	39.82213	0	0
0	0	0	0	0	0	0	39.95367	0	0
