# Supplementary material for: Neural manifolds for odor-driven innate and acquired appetitive preferences
Source: Nat Commun. 2023 Aug 5;14:4719. doi: 10.1038/s41467-023-40443-2 (PMC10404252; doi:10.1038/s41467-023-40443-2)
Supplement: Supplementary file 4 — Source Data [file 41467_2023_40443_MOESM4_ESM.zip › Figure2/2019626/ch12_15/text/euc_C12.txt]

0.4388667	0.2587333	0.7874	3.685467	0.6281334	0.1776	1.2842	0.05953333	1.138067	0.3469333
1.263667	0.441	0.979	4.1334	0.7642667	0.8959333	1.332467	0.14	1.222067	0.513
1.575267	0.4779333	1.100933	4.1472	0.8084667	4.336933	1.615067	2.049733	2.878133	0.5792667
1.7998	0.7749333	1.987067	4.3028	0.883	5.486067	3.8316	2.166467	4.483333	0.65
3.321933	0.9694	2.312	4.479867	0.9388	6.5148	5.806334	2.206533	4.602533	2.306133
3.374267	2.290333	2.674133	4.627533	1.034533	6.940866	5.871467	3.8792	5.095	2.804667
3.4498	2.481867	2.759	5.82	1.147933	7.905267	6.1422	4.791667	5.2992	3.956067
3.5138	2.576133	3.818533	6.113333	1.650533	10.17613	6.7374	4.936733	5.694667	4.337
3.6604	2.960067	3.893133	6.249133	2.096533	10.9718	9.2312	5.486067	6.184333	4.342134
3.720467	3.4916	4.078067	6.328533	2.121933	11.0626	9.362467	5.5426	6.261066	4.528934
3.786067	3.72	4.248734	6.438066	3.280933	11.49013	9.5512	5.597067	6.938533	4.6774
3.899133	4.1904	4.278666	7.463067	3.288	11.98107	9.653	5.841067	7.0798	4.8742
4.419	4.246133	4.3962	7.508733	4.5078	12.07813	9.729	5.907533	7.309333	4.898267
5.653867	4.3926	5.328067	7.838267	5.284333	13.44687	9.958933	7.3282	7.544933	4.983733
5.773667	4.833333	7.169933	8.365533	5.820734	13.51393	10.64747	7.711534	7.6156	5.855667
7.812	5.2482	7.336733	8.447467	5.959133	13.70593	10.73593	8.1338	7.713933	7.0346
7.907	5.333	7.553333	8.474934	7.404333	13.77187	11.57833	8.191	7.798666	7.9514
8.097	5.4028	8.2644	8.502533	7.462	14.19173	12.07967	8.2344	8.277267	9.3142
8.284	6.5254	8.9322	8.611	7.515333	15.01	12.18047	8.4202	8.323267	9.6082
8.354	9.0886	9.1522	8.709267	7.560266	15.40293	12.25333	8.474533	8.9832	9.683534
8.798467	9.162066	9.3088	8.798333	7.673067	15.54387	12.27567	8.644067	10.62133	9.7744
9.086	9.237667	9.3658	8.853534	8.460533	16.08047	12.31953	9.559934	10.625	10.5574
9.157933	10.61113	9.465134	8.969334	8.517734	16.60027	12.34447	10.22173	11.98547	11.89847
10.42907	13.55927	9.6046	9.789933	8.557667	16.6712	12.41747	10.77553	12.02807	12.31627
10.48807	13.637	9.665267	10.54307	8.672267	16.70773	12.59613	11.1416	12.0796	12.47927
10.5436	13.6938	9.728534	10.59527	8.706266	19.45033	12.93807	11.8548	12.10987	12.8038
10.63353	13.7428	9.825467	11.62833	13.43207	20.82093	12.94547	11.9336	12.14407	13.48353
10.72607	13.7936	9.9202	12.2928	13.59907	23.09093	13.2566	12.0498	12.2256	13.56507
14.66407	13.9198	9.994733	12.73867	13.7102	25.14227	14.15033	12.2284	12.29593	14.39607
14.79347	13.97573	10.2684	14.65427	13.76187	25.5824	14.3466	12.44527	12.9988	14.71027
14.9424	14.6656	13.8408	15.0364	15.1002	25.6618	14.37847	12.601	13.12993	14.7366
14.99187	15.20287	14.291	18.17393	15.13693	25.725	14.86733	13.00453	13.82047	14.8738
16.05327	15.9322	14.33153	18.42153	15.57933	26.66213	14.94907	13.2722	13.8528	14.98247
16.1258	16.8294	15.30587	18.61193	15.7652	26.74427	15.24947	13.69773	14.39013	15.8322
16.34613	17.13287	15.3588	19.20227	16.00187	26.8484	15.26387	13.86733	14.44533	15.97473
16.4354	17.99893	15.4448	19.35367	17.4738	26.97327	15.3284	13.94393	14.54053	16.42193
16.4976	18.71447	17.24473	19.60373	17.79507	27.03333	17.1944	14.33493	14.54473	16.66773
17.6026	19.14547	18.03713	21.3944	17.86013	27.1938	17.27867	14.5638	14.61253	18.87547
17.7006	19.34033	18.16	22.46713	17.95747	27.24673	17.3908	14.7784	14.71673	18.91287
18.99333	20.28687	19.23253	22.5888	18.4758	27.3212	19.0598	14.8276	15.42753	18.99527
21.5888	20.75907	19.30947	23.25327	18.55213	27.69773	19.97113	18.83933	16.87453	19.03613
21.6352	20.8442	19.90587	23.40473	19.02473	27.8676	20.14147	18.89573	17.1562	19.78593
21.68207	20.90887	19.9412	23.40973	20.88627	28.00587	20.55873	18.97127	18.7048	21.19193
21.74353	20.98613	20.09327	24.20687	20.9804	28.063	20.91293	19.1182	19.53847	22.03333
22.012	21.08	21.11427	24.28493	21.26333	28.74187	20.98947	19.2262	19.6418	22.17533
23.07413	21.126	21.177	25.28567	21.4414	28.93147	21.53913	19.6552	20.23613	22.3626
23.6978	21.1756	21.29313	25.41007	21.51247	29.57167	21.93713	20.05227	20.41887	23.7294
24.08733	21.27547	21.84647	25.6884	21.8208	30.60033	21.99327	20.96747	20.49713	25.43427
24.2704	22.09187	21.92187	25.72107	23.50173	30.8034	22.376	22.49893	21.20007	27.21653
25.02107	22.4434	22.44887	25.89473	23.77447	31.51513	22.9056	23.1034	21.83707	27.31767
25.90127	22.59213	22.689	29.75067	25.27973	32.69713	24.14707	24.23133	21.84433	28.23707
26.96087	22.93073	22.73493	29.84527	26.03093	33.44213	25.5146	25.17493	21.9632	28.44253
27.19433	23.02733	22.7952	29.90467	26.08067	35.4318	25.96647	25.38487	23.13233	28.51187
27.31133	24.42333	22.8448	29.95673	28.12	35.602	26.47913	25.45773	23.1816	28.6104
27.57107	27.37007	22.92973	30.0132	28.1594	35.7686	26.8826	25.57073	23.2424	30.14393
28.67613	27.97953	23.3096	31.1078	30.76387	36.31013	27.22027	25.6794	25.3734	30.9128
28.77447	28.87233	28.01393	35.57867	30.9048	37.31713	28.92007	27.7984	26.46013	31.14747
29.038	28.91773	28.33393	35.71873	30.99093	37.67507	30.84733	31.35233	27.13433	31.197
29.268	29.13007	28.9758	35.76373	32.39513	37.76067	32.2256	31.58047	27.39827	31.24567
29.31927	29.18413	29.2028	35.80007	33.49907	37.80713	32.77247	31.78167	27.51573	31.40567
29.42387	30.1598	29.2746	35.94387	34.3618	37.85773	32.9906	32.1086	27.7384	31.8674
29.5298	30.8044	29.46273	36.8178	35.5352	38.01493	33.96207	32.30533	27.84147	32.27633
29.58553	31.121	29.51907	36.99873	35.63687	38.11633	33.97933	32.8648	28.00567	33.23493
30.01567	31.71913	31.1184	37.14847	35.68887	39.3152	34.8344	32.91387	28.0734	34.61973
30.1118	31.8112	31.7432	37.19553	35.74007	0	35.16027	33.25073	28.088	34.76107
30.2556	31.8816	32.0166	37.4252	35.8878	0	35.363	33.36893	28.11887	35.0576
30.59573	31.9726	32.067	37.6202	36.9276	0	37.10033	33.9784	28.34173	35.47747
30.68687	32.18873	33.2914	37.83433	37.11707	0	38.087	34.02287	28.63933	36.1606
30.76553	33.00193	33.47607	37.8744	37.19193	0	38.99987	34.07373	28.9154	36.22327
30.9456	33.18807	33.55007	38.55187	37.3836	0	39.09447	34.12	29.12573	36.55887
31.19693	34.86727	33.62287	0	38.39466	0	39.17193	34.17787	29.19733	37.2692
33.97427	35.03313	33.69407	0	38.78007	0	0	36.0594	29.4476	38.02833
34.02273	35.11867	34.08987	0	38.84227	0	0	36.11673	29.63233	38.26693
34.23067	36.265	35.402	0	39.0208	0	0	36.3208	31.35673	39.1916
34.39653	36.52947	35.69853	0	39.35833	0	0	36.4316	31.86987	39.253
34.45033	38.519	35.8056	0	39.5176	0	0	36.56927	33.882	0
34.69547	39.28287	36.22626	0	0	0	0	37.47607	34.07573	0
34.77067	39.29367	37.204	0	0	0	0	38.77007	36.7294	0
36.45533	39.451	37.29827	0	0	0	0	39.3954	36.84947	0
36.97113	39.48347	37.37947	0	0	0	0	39.6418	36.96753	0
37.10333	39.50247	38.45913	0	0	0	0	0	37.01067	0
37.29173	39.5644	39.17867	0	0	0	0	0	37.0676	0
37.7716	0	0	0	0	0	0	0	37.174	0
37.88647	0	0	0	0	0	0	0	37.85207	0
37.98193	0	0	0	0	0	0	0	37.94507	0
38.0548	0	0	0	0	0	0	0	38.14107	0
38.1806	0	0	0	0	0	0	0	38.5206	0
39.1152	0	0	0	0	0	0	0	38.82147	0
39.36953	0	0	0	0	0	0	0	38.881	0
39.50573	0	0	0	0	0	0	0	38.9698	0
0	0	0	0	0	0	0	0	39.3746	0
0	0	0	0	0	0	0	0	39.3996	0
0	0	0	0	0	0	0	0	39.4276	0
0	0	0	0	0	0	0	0	39.46847	0
0	0	0	0	0	0	0	0	39.55813	0
0	0	0	0	0	0	0	0	39.86666	0
