# Supplementary material for: Neural manifolds for odor-driven innate and acquired appetitive preferences
Source: Nat Commun. 2023 Aug 5;14:4719. doi: 10.1038/s41467-023-40443-2 (PMC10404252; doi:10.1038/s41467-023-40443-2)
Supplement: Supplementary file 4 — Source Data [file 41467_2023_40443_MOESM4_ESM.zip › Figure2/2019626/ch12_15/text/hxa_C12.txt]

0.3056	0.1888	0.1339333	0.2128667	1.292133	0.006733333	1.852133	1.4502	0.9484667	0.581
0.3595333	0.243	0.1904667	0.8798667	1.471333	0.1044	2.1486	1.499133	1.165533	0.6282667
0.413	1.8808	0.4458667	1.2416	1.5808	0.1272667	3.729333	1.582267	1.655067	0.7521333
0.7447333	2.255067	0.6574	1.4546	2.8614	0.3731333	3.7432	2.0438	1.784067	0.8734667
2.166733	2.6046	0.7615333	1.674333	3.341467	0.9692	3.8132	2.095733	2.045667	0.9060667
2.329933	2.8546	2.922733	2.289933	3.995467	1.054533	5.5742	3.955867	2.256067	1.246733
3.3328	2.929	3.663	3.350933	4.299133	1.483333	5.613934	4.0122	3.480067	1.755267
3.394867	3.517267	3.847	5.700733	6.038733	1.6302	5.719533	4.040733	4.2212	2.1078
3.488133	5.560867	7.132467	6.296067	6.560733	1.706267	5.755933	4.223134	4.336267	2.245533
5.134	5.814734	7.444067	6.816867	6.757	1.902	6.423867	4.366933	5.9148	2.407467
5.183133	6.005733	8.083067	7.4144	6.862867	2.3818	6.6676	5.149734	6.8152	2.765533
5.2184	7.245467	8.357933	7.467933	7.026866	4.384467	7.618533	5.548133	7.101933	2.969267
6.387466	7.335733	8.468133	7.644533	7.237534	4.503334	7.758266	5.812133	8.893066	3.2722
6.621933	7.391733	8.5398	7.771667	7.581533	4.588067	7.789467	5.889933	9.0866	3.6786
6.7904	7.428467	12.2376	7.9696	8.850467	4.6624	7.843133	5.981067	9.1422	4.8866
8.303534	11.3446	12.2798	8.808534	8.876734	5.870266	8.099067	7.247933	9.181133	5.249933
8.344334	11.70993	12.33173	8.833667	8.912867	6.2086	9.652133	7.302	9.357067	5.484
8.439067	11.78227	12.81247	8.863067	9.029266	6.473933	9.895333	9.3874	9.601133	5.537467
8.565066	12.25013	12.92673	8.890333	9.0964	6.591	9.9944	9.467733	10.89727	5.590066
8.627	12.592	13.42767	8.957933	10.85127	6.6474	10.08833	9.5062	11.9248	6.4442
9.9698	12.65167	13.76373	11.96553	12.08487	6.710333	11.09107	9.525	12.5032	8.264267
10.9248	13.8794	13.95447	12.03553	12.23813	6.764867	11.51633	9.5732	12.70607	8.3566
12.12733	13.97873	14.0004	12.19247	12.3362	7.4312	11.8082	9.6098	12.9626	9.238934
12.17587	14.2776	14.30133	12.35733	12.81507	9.4366	11.95587	9.811533	13.00467	10.18387
12.81193	14.41693	14.36447	12.45767	12.90573	9.606	12.1362	12.15747	13.03607	10.2408
13.1366	14.49087	14.61013	12.621	12.98013	10.2692	12.3634	12.7872	13.097	11.935
13.49713	15.3562	14.8612	13.5504	13.3006	11.7258	12.58	13.06247	13.1626	11.9766
13.60607	15.38993	15.85887	13.63807	13.41947	12.339	12.616	13.11793	13.2542	12.0376
14.3084	15.51787	16.3352	13.74613	13.77147	12.40653	12.66647	13.22907	14.07773	12.16067
14.32333	15.55213	16.4698	14.11753	14.01047	12.4472	12.7468	13.33373	14.37833	12.19727
14.4516	16.25407	16.77193	14.1672	14.30593	12.48993	13.18973	13.42467	14.4186	12.382
14.79553	16.3418	18.65273	14.27127	14.36227	12.5208	13.3228	13.62987	14.44713	12.46707
15.18413	16.83933	18.7486	14.32213	14.39133	12.58673	13.44547	13.66413	14.50893	12.68393
15.4346	16.9516	18.85313	14.4912	14.41747	12.622	13.50333	14.30373	14.54913	12.73167
15.47693	17.00073	19.0428	14.55313	14.47787	12.67687	13.61327	14.3386	14.61853	12.7604
16.2532	17.06533	19.2258	15.41713	14.53047	13.1468	13.6546	14.37733	14.7066	12.83573
16.7512	17.23087	19.8712	15.61007	14.7042	13.20607	13.75273	14.42647	15.33267	13.5084
16.83453	17.85127	20.1354	15.65873	15.66047	13.24453	14.05187	14.44767	15.40333	13.7372
16.8802	17.909	21.49	15.71347	16.59493	13.28927	14.3804	14.526	15.48033	13.8388
17.20273	18.44987	21.5792	15.8242	16.62947	13.83347	14.4144	15.30053	15.65593	13.90073
17.25233	18.59333	21.6258	15.8682	16.67687	13.92153	14.57373	15.35147	16.2462	13.9982
18.35133	18.76233	22.86453	15.97327	16.7142	14.05933	15.14027	15.36647	16.38507	14.04873
18.72947	19.71527	23.61633	16.35247	16.76467	14.0972	15.29213	16.618	16.5286	14.1742
18.82567	19.98853	23.72167	16.5424	17.462	14.12167	15.35093	16.7196	16.6268	14.25813
19.6042	20.076	23.80953	17.35713	17.51987	14.2252	15.54433	17.11407	17.87553	14.33267
19.65553	20.1592	24.21033	17.4172	17.65253	14.263	15.57647	17.31827	17.9738	14.42913
19.77293	20.22073	24.28487	17.47207	17.8214	14.3126	16.06613	17.4574	18.12387	14.46373
19.8402	20.27167	25.87213	17.59167	18.27007	14.37293	16.77473	17.561	18.192	14.85287
20.84573	20.47233	25.9166	18.9482	18.63687	14.399	16.97007	18.0042	18.29127	15.12753
21.60353	20.68887	26.0192	18.9962	18.6754	14.44533	17.0508	18.0414	18.34053	15.1778
22.72127	21.11013	26.09453	19.1084	19.71187	14.47193	17.1168	18.17187	19.03387	15.23613
23.964	22.0786	26.1412	19.159	19.79627	14.84727	17.9208	18.37973	19.7192	16.72087
24.05	22.21227	26.78047	19.45313	19.8392	15.32513	17.9758	18.703	20.45853	16.7866
24.96473	22.31473	26.81427	22.13573	19.93093	15.46687	18.62007	19.10927	20.6352	17.1216
25.0114	22.36767	28.85827	22.2596	20.68947	16.27613	18.69713	19.68173	21.27307	17.83873
25.07167	22.44253	28.9576	22.34187	21.56473	16.48073	18.75173	20.12213	21.82427	18.22107
25.84107	22.6076	28.99073	23.49933	21.59733	17.024	18.80353	20.66813	22.0686	18.58333
26.6178	23.66633	29.00813	23.58713	23.64247	17.32233	19.4348	21.01247	23.17713	18.83413
27.69847	23.69107	29.14687	23.68047	24.12413	17.42687	19.4808	21.09093	23.47553	18.88413
27.8352	23.72067	30.27167	23.9598	24.3004	18.21507	19.72033	21.1476	23.8886	18.938
28.18553	23.77653	30.40247	24.52287	25.70493	18.6944	19.79353	21.83247	24.14147	19.1582
28.285	24.86647	30.44807	24.66487	26.87173	18.79813	20.28247	22.0534	24.25007	19.2534
28.7632	24.88693	30.52353	25.01407	27.30487	19.44513	21.258	22.21307	24.39967	19.3304
28.9506	24.96493	30.59467	25.68033	29.66613	19.90273	21.31047	23.296	24.45647	20.56747
29.15413	25.54053	31.0964	25.73073	30.70707	20.05867	21.32607	23.37973	24.52213	21.05753
30.39307	26.03127	33.16407	25.7654	31.09	20.09667	21.77173	24.11667	26.4384	21.29773
32.20033	26.39193	34.0266	25.8514	31.16807	20.1524	23.66687	24.6564	26.52507	22.01333
32.65333	26.444	34.2846	25.9902	31.25787	20.27387	24.13107	24.91727	26.79353	22.55807
32.67007	28.57973	35.61973	26.6018	32.14513	20.92	24.1946	24.96093	28.20693	22.77893
32.79907	29.82987	36.776	28.90893	32.67753	21.61613	24.50893	26.87033	28.24953	23.08173
32.8654	29.8752	39.12713	29.76287	33.5068	23.00247	25.16647	27.2054	28.2906	23.13493
34.38766	29.93447	39.30207	30.39713	33.6862	23.04927	25.29453	27.4576	28.43813	23.4374
34.44673	30.4644	39.4412	31.01867	35.33347	23.10107	25.54767	28.18673	30.56613	24.84147
35.00953	30.52207	39.50867	32.418	35.62333	23.13773	26.10673	28.24413	30.81933	25.9004
35.05333	30.91967	39.90247	34.4198	35.84627	23.31627	26.23547	28.31687	30.85453	26.53733
36.65347	31.01567	39.98326	36.48893	36.2442	23.519	26.93687	28.41607	31.10607	26.57767
36.704	33.92787	0	36.69527	36.4028	24.23533	27.50527	32.8474	31.7356	26.99987
36.80033	34.00247	0	37.00767	36.89713	24.95553	27.53613	32.9102	32.33507	27.3538
38.4212	34.93187	0	37.03987	36.97587	25.36587	27.87093	32.9646	32.40987	27.80733
38.83213	35.16233	0	37.09247	37.0624	25.63953	27.91507	34.12767	32.4982	28.4444
39.0048	36.5058	0	38.53987	37.23753	26.45587	27.96087	34.1866	33.166	29.41907
39.71853	36.76553	0	38.57927	37.3088	27.29727	29.69813	34.5174	33.3582	29.4842
0	36.81187	0	38.65307	38.939	27.889	30.58193	36.21747	34.05167	29.88487
0	36.8974	0	39.26534	39.048	28.05273	30.64953	36.2598	34.08267	30.5536
0	37.37767	0	0	39.50373	29.08687	30.88227	36.30507	34.12333	30.6332
0	37.69413	0	0	0	29.33793	31.87287	38.03033	34.34986	32.30927
0	39.57907	0	0	0	30.21913	33.4242	0	34.55107	32.72313
0	39.63673	0	0	0	30.2766	33.5136	0	34.67973	32.87366
0	0	0	0	0	30.31913	33.9356	0	35.013	33.99687
0	0	0	0	0	30.62327	34.43767	0	35.2166	34.63393
0	0	0	0	0	31.69813	35.13553	0	35.3454	34.79967
0	0	0	0	0	32.3728	35.1818	0	35.44227	34.87873
0	0	0	0	0	32.63227	35.493	0	36.0664	37.0272
0	0	0	0	0	33.7924	35.53393	0	36.13307	37.22187
0	0	0	0	0	34.142	35.69	0	36.42747	37.5288
0	0	0	0	0	34.18493	35.983	0	36.5066	37.72
0	0	0	0	0	34.29313	36.42393	0	37.49567	37.997
0	0	0	0	0	34.86806	38.42413	0	37.799	38.14633
0	0	0	0	0	37.63967	38.59693	0	39.14507	38.42967
0	0	0	0	0	38.91773	0	0	39.308	38.64127
0	0	0	0	0	0	0	0	39.41353	0
0	0	0	0	0	0	0	0	39.7972	0
0	0	0	0	0	0	0	0	39.87713	0
