# Supplementary material for: Neural manifolds for odor-driven innate and acquired appetitive preferences
Source: Nat Commun. 2023 Aug 5;14:4719. doi: 10.1038/s41467-023-40443-2 (PMC10404252; doi:10.1038/s41467-023-40443-2)
Supplement: Supplementary file 4 — Source Data [file 41467_2023_40443_MOESM4_ESM.zip › Figure2/2019626/ch12_15/text/iaa_C10.txt]

0.0208	0.04306667	0.3746	0.8152667	0.1846	0.4035333	0.2343333	0.3705333	0.6244667	0.6258
0.0542	0.2779333	0.4630667	0.9404666	0.2590667	0.5003333	0.3306	0.4251333	0.6561334	0.6574667
0.1277333	0.4855333	0.8405333	0.9784	0.9176667	0.5265333	0.5605333	0.4335333	0.7494667	0.7508
0.1626667	0.5334666	0.9108667	0.9854	0.9532667	0.5801333	0.6866	0.5901333	0.8414667	0.8428
0.201	2.442133	2.243067	1.059867	1.589067	0.6374667	0.842	1.114267	1.480267	1.4816
0.2544	2.5488	2.400067	1.142667	1.649333	1.837867	0.9584	1.187067	1.566067	1.542933
0.2956	2.606067	2.4674	1.200267	1.694933	1.994133	1.3524	1.2386	1.618	1.5674
0.4235333	2.6494	2.931667	2.276533	1.793667	2.304333	2.871333	1.284133	1.6464	1.619333
1.083	2.662733	2.9912	2.400133	2.016667	2.729067	2.877533	1.396667	1.6706	1.647733
1.1468	2.684333	3.041467	2.487667	2.121533	2.810533	3.025267	1.431667	1.978667	1.671933
1.167733	2.738667	3.053933	2.575867	2.214667	2.857133	3.0822	1.473667	2.214867	1.98
1.884467	2.771467	3.105667	2.593667	2.309667	2.926133	3.154333	1.665467	2.281067	2.2162
2.2154	2.8018	3.1726	2.6356	4.6432	3.013667	3.201267	1.805733	2.342133	2.2824
2.275667	2.8342	3.723133	2.6904	4.8642	3.2316	3.212267	1.916133	2.378867	2.343467
2.311267	2.873867	3.985733	2.6966	6.570533	3.3374	3.285267	1.996733	2.455267	2.3802
2.339333	3.785667	4.3246	2.7502	6.6094	3.423533	3.3348	2.3302	2.630467	2.4566
2.376867	3.9082	4.386133	2.782533	6.667867	3.721733	3.386133	2.410667	2.675333	2.6318
2.420533	3.9602	4.509867	2.828	6.753533	3.9286	3.592933	2.4614	2.75	2.676667
3.086933	3.997867	5.002533	3.2762	8.245133	4.798	4.1892	2.523267	2.868	2.869333
3.127467	4.078333	5.615667	3.316733	8.408733	4.873667	4.941133	3.872333	2.948	2.949333
3.190667	4.5528	5.983067	3.736333	8.497467	4.9038	5.012067	4.379933	3.956067	3.9574
3.506667	4.631866	6.2526	4.364	9.939867	4.927933	5.168467	4.800467	4.692533	4.693867
3.734333	4.683133	7.024	4.4318	9.982333	4.976533	5.23	4.840933	5.6304	5.631733
4.445467	4.7266	7.1604	5.070734	10.03553	4.986133	5.3274	5.4392	5.697533	5.698867
5.1096	4.999733	7.269866	5.0784	10.09807	5.024933	5.427533	5.4852	5.7616	5.762933
5.268333	5.313267	7.374133	5.156734	10.176	5.5942	5.469	5.515533	6.253	6.254333
6.054333	5.5186	7.405733	5.2114	10.30987	6.770933	5.517733	5.553	6.465267	6.4666
7.511667	5.555533	7.4506	5.270333	10.48533	6.805133	5.566867	6.271667	6.734066	6.7354
7.691733	5.634067	7.466533	5.299267	11.0116	6.849333	5.940667	6.5028	6.851	6.852334
8.090934	5.733933	7.504667	5.345933	11.10133	6.887733	6.093133	7.082	7.205467	7.2068
8.2604	7.3744	7.988667	5.3846	11.29273	6.940467	6.131467	7.272133	7.853267	7.8546
8.320867	7.4786	8.074133	5.434	11.44933	7.070734	6.307533	7.6212	8.048533	8.049867
9.361733	7.543667	8.099867	5.488	11.51427	7.1354	8.123934	7.6838	8.181933	8.1832
9.416266	7.632267	8.141133	5.562467	11.99287	7.2352	8.181133	8.365733	8.235467	8.2368
9.501	7.707533	8.3902	5.612333	12.11453	7.2878	8.255533	8.534933	8.288934	8.290267
9.510867	7.767334	8.454	6.702867	12.34967	7.3628	8.422934	9.1026	8.333467	8.3348
9.6046	7.8058	8.507733	6.749067	13.50313	7.426133	8.4578	9.134666	8.374666	8.376
9.614333	7.832067	8.5604	6.7938	13.62213	7.9334	8.485733	10.11353	8.428866	8.4302
10.01887	7.8564	8.754066	6.811733	13.65527	7.979067	8.514466	10.7698	8.792334	8.793667
10.99907	7.898667	9.559334	6.832667	13.6938	8.178667	8.5454	11.04447	9.383734	9.385067
11.03593	7.932066	9.7822	6.883667	13.90427	8.385667	8.727134	11.10853	9.420134	9.421467
11.07313	7.9668	11.09493	6.9114	13.9606	8.803866	8.768733	11.16753	9.4544	9.455733
11.10327	8.053467	11.1232	6.986733	14.09833	8.852933	8.989266	11.636	9.4606	9.461933
11.13807	8.497933	11.14773	7.078733	14.13073	8.903934	9.070867	12.2402	9.4852	9.486533
11.1628	8.702867	11.18967	7.157933	14.26793	8.995867	9.137533	12.45353	9.510134	9.511467
11.20307	9.403334	11.21193	9.0636	14.5766	9.057333	9.1922	12.57153	9.532733	9.534066
11.23187	9.4376	11.234	9.075467	14.6324	9.162534	11.00387	12.69893	9.5662	9.567533
11.26993	9.4852	11.30687	9.148867	14.69733	9.2238	11.1714	12.7146	9.626667	9.628
11.35633	9.524734	11.4018	9.253667	14.73167	9.294933	11.20853	12.83307	9.653334	9.654667
11.51653	9.7568	12.10013	9.321733	14.8108	10.05867	11.338	13.08187	9.7226	9.723933
12.1662	9.899067	12.4548	9.513933	14.84593	10.1552	11.41353	13.2082	9.7826	9.783934
12.30673	10.06227	12.58747	9.560333	14.88927	10.22347	11.4558	13.28687	11.08133	11.08267
12.35907	10.13653	12.6502	9.6228	14.895	11.1336	11.51807	13.41887	11.70793	11.70927
12.41187	10.95253	12.9026	9.7054	14.8998	11.46587	11.58233	13.57647	11.85207	11.8534
12.505	11.00593	12.94507	9.788466	14.94487	12.0986	11.73187	13.6924	12.35993	12.36127
12.85467	11.07313	13.1614	10.8854	14.9786	12.34087	12.09127	14.157	12.47453	12.47587
12.95887	11.14887	13.68253	10.96553	15.0272	12.6794	12.75753	14.3186	12.48387	12.4852
13.2384	11.2084	13.75453	11.02207	15.1246	12.77353	12.84953	14.3532	12.57427	12.5756
13.25413	11.23587	13.87167	11.12973	15.17947	13.011	12.96893	14.36707	12.66307	12.6644
13.3194	11.30927	14.08327	11.3502	15.1842	13.1502	13.11607	14.43167	12.74027	12.7416
13.37247	11.35933	14.1282	11.49173	15.24527	13.19707	13.7296	14.45693	12.82753	12.82887
13.41053	11.4662	14.35407	11.60733	15.3208	13.24373	14.23853	14.58287	12.83727	12.8386
13.432	12.34807	14.46393	11.91847	15.56293	13.29673	14.41173	14.75453	12.91393	12.91527
13.4686	12.53633	14.51	12.2622	15.60313	13.30047	14.49973	14.79553	12.94413	12.94547
13.504	12.74653	14.53107	12.30147	15.6444	13.3522	14.658	14.8454	12.99067	12.992
13.545	12.90047	14.5892	12.3494	15.68087	13.5432	14.68627	14.88353	13.08647	13.0878
13.60827	12.959	14.65233	12.3876	15.7162	13.5934	14.6924	14.9366	13.41607	13.4174
13.74293	13.04093	14.6964	12.44313	15.74607	13.6678	14.7532	14.97953	13.85553	13.85687
13.80887	13.11393	14.7178	12.53267	15.79133	13.83367	14.81993	15.0286	14.36433	13.93013
13.89547	13.17513	14.74593	12.8374	15.8648	13.89667	14.85393	15.0694	14.402	14.36567
14.01033	13.2092	14.92087	13.13887	15.96507	13.97213	14.8816	15.13207	14.41447	14.40333
14.29113	13.23727	14.96593	13.5008	15.96987	14.06747	14.91467	15.1642	14.48567	14.4158
14.38447	13.26607	14.97827	13.61487	16.14067	14.0748	14.9382	15.19353	14.51527	14.487
14.3944	13.31553	15.0372	13.74973	16.25913	14.2022	14.96587	15.22307	14.5896	14.5166
14.5086	13.3724	15.43287	13.81827	16.30733	14.30287	14.9996	15.2866	14.63973	14.59093
14.52153	13.48707	15.44027	14.4148	16.43773	14.3996	15.05207	15.30887	14.67087	14.64107
14.52733	13.5398	15.48127	14.4882	16.694	14.43793	15.08933	15.3414	14.68907	14.6722
14.63513	13.56273	15.50013	14.5292	16.78153	14.55773	15.12487	15.42047	14.70787	14.7092
14.6388	13.6046	15.56753	14.57133	17.10847	14.79327	15.17607	15.52267	14.7344	14.73573
14.66247	14.23107	15.58887	14.7778	17.1512	14.84	15.21393	15.5796	14.76673	14.76807
14.72007	14.28313	15.6466	14.805	17.18687	14.92947	15.28367	15.6956	14.80887	14.8102
14.76693	14.41887	15.70387	14.8264	17.21613	14.98233	15.32433	15.74387	14.84393	14.84527
14.79633	14.4606	15.75087	14.8468	17.2388	15.1074	15.61253	15.77887	14.8856	14.88693
14.8236	14.4786	15.76013	14.86287	17.24893	15.1816	15.69293	15.89573	14.9142	14.91553
14.88007	14.4908	15.7904	14.87807	17.2776	15.24913	15.7354	15.93453	14.94153	15.031
14.91027	14.58427	15.7982	14.8956	17.2974	15.30787	15.787	15.97833	15.02967	15.081
14.934	14.58927	15.91	14.91173	17.35353	15.40327	16.02427	16.0058	15.07967	15.11707
14.95947	14.72613	15.95633	14.92747	17.35687	15.44153	16.19913	16.02887	15.11573	15.1542
15.01527	14.86927	16.00547	14.9764	17.42493	15.48227	16.3336	16.0568	15.15287	15.24233
15.0484	14.92447	16.19413	14.9932	17.45087	15.5246	16.36973	16.09487	15.241	15.373
15.0738	14.96767	16.24013	15.014	17.5368	15.5708	16.41787	16.17393	15.37167	15.49287
15.09993	15.003	16.51007	15.03367	17.69273	15.64553	16.46227	16.7062	15.49153	15.50793
15.1272	15.03387	16.5758	15.0588	17.73073	15.75427	16.65607	16.9148	15.5066	15.5682
15.15033	15.0592	16.65507	15.14413	17.779	15.81507	16.699	16.95087	15.56687	15.65627
15.15547	15.1096	16.74427	15.17333	17.82633	15.90973	16.957	17.01047	15.65493	15.6748
15.19547	15.13247	16.75213	15.20107	17.8726	16.0658	17.22027	17.4046	15.67347	15.68833
15.24267	15.1526	17.07613	15.2444	18.00493	16.08507	17.37407	17.473	15.687	15.7258
15.2808	15.17113	17.27367	15.28033	18.709	16.34733	17.51007	17.51047	15.72447	15.77127
15.3242	15.19087	17.36953	15.33353	18.9532	16.4082	17.58647	17.55687	15.76993	16.01353
15.35733	15.22647	17.40353	15.43253	19.1222	16.53147	17.6482	17.6118	16.0122	16.31767
15.41027	15.26167	17.45447	15.60527	19.1798	16.60207	17.70887	17.67773	16.30353	16.36413
15.44127	15.283	17.47273	15.62993	19.4804	16.6068	17.7356	17.76547	16.31633	16.4848
15.5168	15.2878	17.49353	15.68033	19.63627	16.83693	17.9666	17.87153	16.3628	16.571
15.67987	15.30433	17.52593	15.7586	19.68453	17.01567	18.05133	18.00567	16.48347	16.66247
15.72167	15.32307	17.5518	15.80473	20.357	17.4522	18.1096	18.2166	16.56967	16.7902
15.7346	15.34367	17.63553	15.852	20.51807	17.66833	18.1966	18.46653	16.66113	16.81827
15.76807	15.35267	17.7438	15.88533	20.80727	17.72713	18.23813	18.72947	16.78887	17.0276
15.80733	15.36607	17.80847	15.98873	21.25387	17.83053	18.28167	18.82627	16.81693	17.32067
15.88173	15.37907	17.87547	16.0136	21.29087	18.29347	18.3238	18.9248	17.02627	17.5314
15.9222	15.39213	17.906	16.2356	21.3556	18.3408	18.3982	18.95493	17.31933	17.66347
15.9668	15.412	17.9304	16.27073	21.5918	18.38367	18.8302	18.975	17.66213	17.71233
16.07333	15.45473	18.0408	16.33727	21.6884	18.42513	18.86527	19.08487	17.711	17.79313
16.08133	15.4988	18.4452	16.3572	23.50993	18.4562	18.906	19.1102	17.7918	18.26093
16.38307	15.5346	18.57927	16.38253	23.54413	18.5	19.61107	19.1996	18.2596	18.31793
16.4852	15.66293	19.05627	16.4052	24.9328	19.04307	19.925	19.4588	18.3166	18.35033
16.51973	15.75073	19.15087	16.44187	25.34167	19.22327	20.26533	19.8152	18.349	18.5048
16.53187	16.186	19.22207	16.47093	25.70307	19.74267	20.30827	19.893	18.50347	18.67767
16.5888	16.21873	19.37	16.5464	25.7436	19.76153	20.35187	20.4158	18.67633	18.76627
16.66253	16.35267	19.85313	16.5682	25.79053	19.866	20.3782	20.51847	18.76493	19.38427
16.744	16.37647	20.40787	16.86047	26.4298	19.87153	20.403	20.52347	19.38293	19.60947
16.8588	16.779	20.46127	16.92767	26.9454	20.1268	20.43287	20.6022	19.60813	19.67253
16.90967	16.7866	20.56133	17.01107	27.0134	20.26973	20.48307	20.6552	19.6712	19.696
17.11593	16.83973	20.83473	17.13633	27.41053	20.70207	20.7658	21.15473	19.69467	19.76847
17.19967	16.89173	21.63093	17.38547	27.51333	20.74133	21.06287	22.08427	19.76713	19.99627
17.33107	16.94193	22.44013	17.53073	27.60473	20.89393	21.98107	22.43053	19.99493	20.14793
17.42367	16.99527	22.51727	17.57147	27.7602	21.53573	22.0798	23.6376	20.1466	20.33673
17.74793	17.08373	22.61373	17.62447	30.43193	21.64753	22.17327	23.67213	20.3354	20.6202
17.83307	17.14127	23.4386	17.87313	30.50567	21.7516	22.23607	23.69993	20.61887	20.65667
18.06593	17.18647	23.52273	17.95607	31.3904	21.9346	22.2942	23.73853	20.65533	20.70447
18.13707	17.36607	23.5836	18.0958	31.46687	22.10373	22.3424	23.884	20.70313	20.71533
18.17307	17.60613	23.7662	18.32953	32.13	22.65153	22.38493	23.9818	20.714	20.97647
18.22027	17.63667	24.755	18.3848	32.35927	22.71673	22.571	24.36033	20.97513	21.24193
18.24153	17.66327	25.2454	18.46413	32.91313	22.7202	22.75353	24.4798	21.2406	21.2706
18.40313	17.69413	26.35293	18.5356	32.9878	22.79913	23.53233	24.58367	21.26927	22.10787
18.69227	17.7644	26.393	18.55907	33.1068	22.83373	23.5934	25.57393	22.10653	22.14667
18.74587	17.9644	26.4398	18.81667	33.14433	23.05947	23.69027	25.68173	22.14533	22.2642
18.79907	18.46467	26.98833	18.99593	33.90393	23.2204	24.3998	25.819	22.26287	22.36607
18.82593	18.58607	27.2476	19.11013	33.99087	23.37607	25.02747	25.90487	22.36473	22.38333
18.86267	18.70573	27.41387	19.3052	35.06227	26.60707	26.3458	25.9584	22.382	22.4238
18.90213	18.85067	27.44147	19.58187	35.46233	26.8284	27.22573	26.02793	22.42247	23.25733
18.93987	18.92387	27.5172	19.63213	35.51093	26.86913	27.49467	26.18293	22.51133	23.3442
19.44533	18.96647	27.62293	19.67167	35.5612	26.933	27.60487	26.29667	23.256	23.44767
19.5494	19.17227	27.6938	19.67447	35.6246	27.65787	27.6578	26.5044	23.34287	23.80133
20.35653	19.32687	27.75267	19.7104	35.77633	27.85853	27.71847	26.51887	23.44633	24.19213
20.515	19.4022	28.83393	19.7436	35.83587	27.89787	27.777	27.4968	23.8	24.27453
20.6216	19.4184	29.6762	19.77473	36.19933	27.9902	27.82387	27.53553	24.1908	24.38887
20.72427	19.65393	29.76347	19.8646	36.27693	29.29433	28.2676	29.12487	24.2732	24.8236
20.75433	19.69627	29.83373	20.5388	36.49387	29.41153	28.8004	31.19167	24.38753	24.92893
20.8058	19.7456	30.02827	21.21607	36.60067	30.8262	28.8464	31.94253	24.82227	25.234
20.86333	19.7922	30.2044	21.627	36.67153	30.9198	28.92533	31.99553	24.9276	25.29473
20.9308	19.94487	30.2628	22.46353	36.7154	31.0078	29.47333	32.59513	25.23267	25.38547
20.96247	20.14513	30.38447	22.74493	36.82147	31.36713	29.57707	32.66833	25.2934	25.43147
21.0278	20.808	30.44667	23.26993	38.78467	31.42527	29.64113	32.7894	25.38413	25.47673
21.04267	20.84613	30.5108	23.48793	39.47133	31.53367	29.73613	32.97913	25.43013	25.54327
21.17433	21.72353	30.70227	23.59973	39.5144	34.24347	30.19033	33.55327	25.4754	25.9478
21.2388	21.88013	32.84286	24.2536	39.5298	34.7906	30.2412	33.66093	25.54193	26.0088
22.18493	21.9402	32.98833	25.31527	39.5622	34.84053	30.26827	34.11833	25.94647	26.12113
22.41093	22.0086	33.02807	25.38107	0	34.90933	30.2754	34.20227	26.00747	26.24953
22.4648	22.15573	33.033	25.88293	0	35.33693	30.35533	34.71107	26.1198	26.5504
23.04047	22.97087	34.41853	25.9146	0	35.46593	30.4346	35.61147	26.2482	26.65373
23.40407	23.01787	34.62447	25.9574	0	35.68227	30.53273	35.654	26.54907	26.68667
24.16187	23.1224	35.669	26.0296	0	35.77927	30.54727	35.716	26.6524	26.76173
24.2984	23.40507	36.26394	26.35553	0	36.10507	30.79553	35.7658	26.68533	28.32007
24.5782	23.63373	36.39233	26.80833	0	36.40807	30.8634	35.99453	26.7604	28.36113
24.66467	24.61347	36.73653	26.87227	0	36.45793	30.91493	36.0608	28.31873	28.5734
24.75047	24.6692	37.0896	27.2224	0	36.98993	31.1596	37.21027	28.3598	28.62493
24.87347	24.7222	37.8832	27.28893	0	37.05587	31.36073	37.49047	28.57207	28.69093
25.40693	24.8138	38.9934	27.7326	0	37.09367	33.32727	38.2714	28.6236	29.8438
25.5162	25.28453	39.1298	27.77453	0	37.63507	35.75393	38.34867	28.6896	30.0158
25.6294	25.33307	39.15613	27.80493	0	37.80047	37.02887	38.79253	29.84247	30.45427
26.39387	25.90993	39.21967	27.8644	0	38.0164	37.43013	39.2498	30.01447	30.551
27.43787	26.01013	39.4632	27.91787	0	38.12173	37.4702	0	30.45293	30.70273
27.94953	26.10847	39.606	27.94607	0	39.58707	37.51347	0	30.54967	30.82967
27.97807	27.0996	0	30.67873	0	39.83747	37.61073	0	30.7014	30.87493
28.02167	27.17287	0	30.76487	0	0	38.89333	0	30.78633	30.93773
28.46513	27.23033	0	30.799	0	0	38.96273	0	30.82833	31.0222
28.5284	28.36653	0	30.83553	0	0	39.05233	0	30.8736	31.0526
29.08353	28.40653	0	30.87	0	0	39.11514	0	30.9364	31.10927
29.56933	28.53067	0	30.93873	0	0	39.2556	0	30.9708	31.5528
29.62753	31.01293	0	30.998	0	0	39.86707	0	31.02087	31.585
29.67	31.04293	0	31.03847	0	0	39.95507	0	31.05127	31.61833
29.68887	31.08827	0	32.0064	0	0	0	0	31.10793	31.64427
29.72627	31.18087	0	33.27094	0	0	0	0	31.55147	31.67887
29.77953	31.1864	0	33.35987	0	0	0	0	31.58367	31.71713
29.944	31.23547	0	34.03813	0	0	0	0	31.617	31.7442
31.47213	31.3488	0	34.54413	0	0	0	0	31.64293	32.4518
31.97167	32.4104	0	34.74087	0	0	0	0	31.67753	33.00687
33.4128	33.3192	0	34.79593	0	0	0	0	31.7158	33.57667
33.70293	34.46733	0	34.85167	0	0	0	0	31.74287	33.63187
33.73893	34.94353	0	34.91647	0	0	0	0	32.45047	34.00913
33.76873	35.0452	0	35.48447	0	0	0	0	33.00554	35.09253
33.79287	35.17433	0	35.53747	0	0	0	0	33.57533	35.14287
33.81693	35.7614	0	35.58547	0	0	0	0	33.63054	35.71667
33.847	35.8386	0	35.62607	0	0	0	0	34.0078	35.81753
33.8704	35.8774	0	35.64573	0	0	0	0	35.14153	35.87907
33.90413	35.9186	0	35.71073	0	0	0	0	35.71533	36.0608
34.12233	36.035	0	36.61767	0	0	0	0	35.8162	36.10973
35.0556	37.5234	0	36.6614	0	0	0	0	35.87774	36.6486
35.25787	37.815	0	36.75113	0	0	0	0	36.05947	36.7134
35.72453	37.84387	0	36.81873	0	0	0	0	36.64727	38.4432
35.76867	38.05227	0	36.99714	0	0	0	0	36.71207	38.51907
35.80427	38.1122	0	37.96053	0	0	0	0	38.44187	38.57633
35.84087	39.10933	0	38.8928	0	0	0	0	38.51773	38.6034
35.93867	39.1766	0	38.906	0	0	0	0	38.575	38.63167
36.15807	39.206	0	39.33647	0	0	0	0	38.60207	38.6862
36.1702	39.2556	0	39.65027	0	0	0	0	38.63033	38.7712
36.21807	39.42133	0	0	0	0	0	0	38.76987	0
37.98333	39.48693	0	0	0	0	0	0	0	0
37.9946	0	0	0	0	0	0	0	0	0
38.235	0	0	0	0	0	0	0	0	0
38.65913	0	0	0	0	0	0	0	0	0
38.92607	0	0	0	0	0	0	0	0	0
39.00013	0	0	0	0	0	0	0	0	0
39.02247	0	0	0	0	0	0	0	0	0
39.0722	0	0	0	0	0	0	0	0	0
39.16427	0	0	0	0	0	0	0	0	0
39.2054	0	0	0	0	0	0	0	0	0
39.25447	0	0	0	0	0	0	0	0	0
39.44527	0	0	0	0	0	0	0	0	0
39.55847	0	0	0	0	0	0	0	0	0
39.58107	0	0	0	0	0	0	0	0	0
39.66787	0	0	0	0	0	0	0	0	0
