# Supplementary material for: Neural manifolds for odor-driven innate and acquired appetitive preferences
Source: Nat Commun. 2023 Aug 5;14:4719. doi: 10.1038/s41467-023-40443-2 (PMC10404252; doi:10.1038/s41467-023-40443-2)
Supplement: Supplementary file 4 — Source Data [file 41467_2023_40443_MOESM4_ESM.zip › Figure2/2019626/ch12_15/text/ani_C7.txt]

2.054733	0.027	0.4497333	0.4469333	0.1741333	0.4785333	0.0882	0.5244667	0.3168667	0.124
2.594933	1.7354	1.166067	1.714467	0.1885333	0.573	0.1945333	1.0058	0.3854	0.2829333
3.066	4.316333	1.314533	2.426067	0.8736	0.7438	0.2694	1.176867	0.908	0.3680667
3.405533	4.359933	1.814133	2.479267	1.0592	0.9594	0.7713333	1.289267	1.018867	0.474
3.972067	4.762866	1.817	2.5452	1.1204	0.9916667	0.7748	1.309333	1.0618	0.5451334
5.9314	4.859867	2.242133	2.636	1.7768	1.132467	0.8194667	1.3734	1.1676	0.5874667
5.974267	4.912066	3.224333	2.871267	1.9956	1.271533	0.9224667	1.406133	1.240733	1.298933
6.006267	5.007	3.274333	3.389733	2.1778	1.5146	0.9984667	2.0754	1.527733	1.3966
6.014534	5.514133	3.394267	3.455933	2.976267	1.6552	1.141733	2.161333	1.996	1.821133
6.0972	5.603467	3.489867	3.6696	3.238333	1.745333	1.155133	2.4832	2.217333	1.891933
7.105333	5.6716	3.5212	3.7508	3.289533	1.866667	1.218333	2.9794	2.221	1.9486
8.674133	5.737667	4.320133	4.364067	3.332267	2.0174	2.408333	3.0588	2.411467	1.995267
9.0554	5.855733	4.6772	4.662734	4.025466	2.100667	2.472533	3.807133	2.4742	2.611933
9.3456	5.900867	5.1488	4.6988	4.213133	2.161933	3.093	3.844467	2.505267	3.913533
9.675134	6.0178	7.420866	5.254734	4.8466	2.2084	3.1802	3.875133	2.5208	4.722333
10.00887	6.16	7.814333	7.1324	4.912933	2.447133	3.360867	3.905067	2.617867	4.797133
10.3614	6.226133	7.916333	7.181467	4.9572	2.516733	3.5164	3.909267	2.6868	4.865733
10.46967	6.397933	8.001866	7.318867	5.1308	2.597467	3.631733	3.9588	2.751867	5.0318
10.76493	8.2818	8.097134	8.388667	5.1464	3.490867	3.7464	4.086467	2.913333	5.411133
12.14427	8.931267	8.1906	9.1542	5.2152	3.6358	3.811933	4.094067	3.605333	6.622667
12.46693	9.1348	9.334133	9.323667	5.265467	3.689867	3.902667	4.408	4.1198	6.703866
13.84607	10.44193	9.4146	10.05993	6.039467	3.7934	4.120934	4.7858	4.218933	6.752533
14.03247	14.75667	9.483867	10.09487	6.3094	3.907667	4.774133	5.498933	4.330467	6.820333
14.17433	15.06087	10.43	10.32547	6.446533	4.158667	5.210267	5.539733	4.578	7.164333
14.49053	15.18373	10.679	10.41087	6.626333	4.220133	5.298467	5.7952	4.596667	7.611
14.58807	15.5292	10.74527	10.87307	6.687333	4.272067	5.567934	6.451133	4.647267	7.9538
15.17667	15.6016	11.00753	11.1806	7.423533	4.355134	5.652467	6.7002	4.8106	8.1128
15.20427	16.16653	11.06907	11.70767	8.201667	5.1134	5.7948	7.1376	5.014534	8.446134
15.2436	16.20187	12.457	13.09293	9.0788	5.177533	6.3198	7.239067	5.425933	8.552067
15.44433	16.617	12.63567	13.42027	9.1104	5.2154	6.7006	7.3892	6.617867	8.705466
15.8212	17.44307	13.60973	14.053	9.843333	5.2462	6.967867	7.4798	6.7188	8.7624
17.0166	17.53093	14.4282	14.52973	10.2068	5.254867	7.169133	7.645	6.950667	8.8546
17.11053	17.76227	15.42907	14.632	10.39813	5.310933	7.232934	8.128866	7.117533	8.864866
17.1848	17.96687	15.78193	14.85193	10.48827	5.346267	7.381533	8.169333	7.629867	8.9448
17.2758	18.0582	16.14267	15.17167	12.22593	5.778	7.454733	8.256733	8.846334	8.993867
17.3132	18.13547	16.50093	15.32567	12.7234	5.9268	7.660733	8.341733	8.958	9.533533
17.40747	18.18967	16.599	15.57387	12.76673	6.008733	7.815467	8.573533	9.3988	9.8316
17.57913	18.32653	16.71487	16.5018	14.47867	6.171667	7.900533	8.633333	9.402933	9.898
17.66313	18.62553	16.75073	16.885	14.65047	6.265467	8.004467	8.839133	9.956533	10.1654
18.06713	18.67273	17.54467	16.89053	14.85507	6.449533	8.061133	8.922334	10.08353	11.31807
18.6416	18.81693	17.62713	17.9412	15.14973	6.728066	8.501333	8.999333	10.27493	11.39207
18.78233	18.9514	17.7432	18.08027	15.20727	7.6052	9.052733	9.388066	10.53027	12.82553
18.8376	19.068	18.47313	18.13087	15.3358	7.732867	9.160334	9.552267	12.609	14.73707
22.1552	19.14813	18.8102	18.16413	15.34993	7.858467	9.52	9.832666	12.75407	14.81893
22.2404	20.27773	18.8146	18.1908	16.47653	7.898267	10.4386	10.39693	12.79227	14.84247
23.32727	20.41247	19.2772	18.2766	16.50467	7.934533	14.327	10.4502	13.2726	14.91633
23.43093	20.83933	19.5428	18.29327	17.12353	7.9942	14.761	11.7376	14.5232	15.17693
23.51367	20.9128	19.94353	18.612	17.91427	8.105267	14.9418	12.5982	14.59607	15.23627
23.56133	21.86527	20.28407	18.8652	18.01173	8.233933	15.03987	13.63193	15.6262	17.1322
23.96813	22.1496	20.3466	19.10347	18.16513	8.416333	15.049	13.872	15.94013	17.42873
24.02107	22.60433	20.521	19.53673	19.24487	8.537066	15.18193	14.96813	17.3814	18.025
24.06567	22.87333	20.6474	19.6154	19.42033	9.817734	16.9732	15.3984	17.66407	18.1904
24.12487	23.26687	21.59853	19.872	19.72707	9.982266	17.1486	15.5394	17.833	19.4698
24.16627	23.71527	21.77727	20.29953	19.95407	10.0624	17.24593	15.66027	18.01913	19.55873
24.2656	23.7764	22.93473	20.3578	20.06173	10.13947	17.34007	15.89613	18.1018	20.321
25.87287	23.9076	22.98687	20.40893	20.1816	10.45813	17.38693	16.06013	18.31107	21.20567
26.19547	24.00713	23.56013	20.89673	20.34067	13.18807	17.8534	16.2134	18.34333	21.331
26.4624	24.08713	23.65127	21.12213	20.40573	14.9782	18.6248	16.31027	18.44927	21.60273
27.1378	24.15087	23.70593	21.16847	20.81187	15.37267	18.95367	16.38387	18.49273	21.63127
27.22407	24.59647	23.83453	21.32207	22.2608	15.84933	19.1924	16.83007	18.53853	22.873
27.44593	24.95853	24.69207	21.52727	22.45193	16.0492	19.82087	16.8764	18.65447	23.28333
27.58927	24.9836	24.772	21.71413	22.9678	16.10967	20.13047	17.28533	18.9446	23.3766
30.62513	25.07353	24.83833	21.9754	23.622	16.24893	20.21793	17.58853	19.53067	23.50627
30.84153	25.12933	25.74967	22.03807	24.02653	16.2874	20.4016	17.784	19.6034	23.5746
30.99673	25.79047	26.40627	22.07913	24.45413	16.69513	20.4578	17.9328	19.69513	23.78327
31.05707	25.97613	26.6668	22.14453	24.51547	16.7602	20.69087	18.00367	19.87787	23.88787
32.526	26.04033	26.74527	22.26407	24.71233	16.9296	21.36693	18.10733	20.06987	23.9254
32.85686	26.43587	26.78467	22.41507	25.43967	17.4718	21.4258	18.1394	20.23907	25.0356
33.38593	26.48247	27.92633	22.89967	26.909	17.67313	21.62127	18.58473	20.4164	25.30433
33.96507	26.51407	27.98667	24.437	27.0236	17.92493	21.6496	19.22407	20.60593	25.70727
34.22827	26.78593	28.07727	24.71353	27.14053	18.05747	21.67073	19.37447	21.25833	25.9328
34.71853	27.24167	28.1764	24.81873	28.27887	18.16567	21.77667	19.42953	21.80367	26.33647
34.94613	27.27487	28.7904	24.82427	28.30967	18.3568	22.40213	19.98607	22.08933	26.4832
37.5672	28.0808	29.1408	24.87547	28.8766	18.4308	22.58613	20.299	22.45487	26.49973
37.64113	28.13587	29.2348	25.1646	29.15	19.05547	22.65387	20.4602	22.5484	27.28267
38.05427	28.21893	30.1024	25.46167	29.20633	19.3894	22.6958	20.7094	22.6064	27.30353
39.45253	28.6832	30.5438	25.89367	29.34927	19.6656	22.75707	20.83033	22.6462	27.4564
0	28.83173	31.0924	27.0586	29.38	20.46087	22.87927	21.32833	22.67753	27.76627
0	28.92127	32.07547	27.1492	29.71307	21.1982	23.98073	21.50407	22.8018	27.8338
0	29.06967	32.59627	27.24573	30.13393	21.20467	24.20273	21.8404	22.978	28.20867
0	29.14067	32.71367	27.3728	30.14147	21.2622	24.2396	21.91233	23.00667	29.31393
0	29.28107	33.5578	27.7168	30.71993	21.49847	24.7688	22.00567	23.23533	29.57067
0	30.1412	34.3946	28.30153	30.83853	21.57453	24.90847	22.0252	23.28273	30.6856
0	30.7258	34.8548	28.50107	30.86027	21.67467	24.9754	22.0888	23.42433	30.69513
0	30.99747	36.68007	28.70253	30.89747	21.76947	25.1196	23.277	23.49453	30.76067
0	31.04847	36.75513	28.9806	31.13413	21.95313	25.25467	23.38273	23.5058	30.82287
0	32.0434	36.82733	29.30867	31.30867	22.58567	25.32313	23.39127	23.685	32.09513
0	32.24827	37.3074	29.36787	31.56807	22.78707	25.40807	23.40253	23.73173	32.12987
0	32.99773	38.38206	29.556	31.59333	22.892	26.3546	23.45927	24.2116	32.2034
0	34.42307	38.43773	29.77167	31.66073	23.3648	26.4716	23.81933	24.61393	32.69373
0	34.43793	38.6572	29.79653	31.86267	23.56493	26.8284	24.80773	24.70847	33.21213
0	34.52847	38.9232	29.913	32.1018	24.0952	26.9634	25.20887	24.79673	33.53773
0	34.72313	39.96067	30.0836	32.95867	24.17013	27.61433	25.2696	24.83933	33.68193
0	34.74527	0	30.17313	33.2236	24.60607	28.21227	25.38267	24.88267	33.79047
0	34.85093	0	30.413	33.24207	24.69273	28.3438	26.13247	25.19687	33.99866
0	36.09347	0	30.46433	33.37786	24.93587	28.40867	26.25187	25.32513	34.0736
0	36.22807	0	30.54333	33.60406	24.98067	29.15153	26.35287	25.8302	34.28513
0	36.28033	0	30.8744	33.82893	25.0398	29.26013	26.5008	25.95727	34.3458
0	36.34647	0	31.0578	34.2652	25.10587	31.1188	27.24833	25.9906	34.5964
0	36.4466	0	31.26993	34.369	25.89773	31.4198	27.722	25.99353	34.6682
0	36.48907	0	31.4172	35.08993	26.2072	31.4908	27.82273	26.07387	34.70627
0	36.56667	0	32.71207	35.15827	26.3018	31.56013	27.98607	26.53447	34.7118
0	36.72626	0	32.8738	35.27913	27.298	32.04447	28.00673	26.73607	34.75493
0	36.9602	0	34.3706	35.66647	27.44587	32.16447	28.11507	26.8012	34.80467
0	37.04167	0	34.42707	35.67987	27.5004	32.70427	28.2958	26.85227	34.90213
0	37.1446	0	34.46926	35.90313	27.92113	32.77187	28.82347	27.625	34.97047
0	37.34767	0	34.61073	36.3638	28.93773	32.8214	28.89527	27.78693	35.86934
0	37.4602	0	34.6424	36.70713	29.94733	32.93107	28.9906	27.91487	36.1138
0	37.9176	0	34.74567	36.7802	29.96087	32.98	29.48427	27.94813	36.44747
0	38.0782	0	35.21553	37.21887	30.19733	33.07607	29.64353	28.0492	36.5592
0	38.34887	0	35.23633	37.3818	30.42793	33.58693	29.99287	28.2558	37.096
0	38.55547	0	35.46207	37.64633	30.7178	33.68433	30.22467	28.495	37.22346
0	39.27387	0	35.52967	37.761	30.80893	33.72167	30.29173	28.92107	37.6354
0	0	0	35.597	38.66807	31.24287	34.05207	30.46347	29.15413	37.81607
0	0	0	36.35453	39.04187	31.28267	34.58027	30.65913	29.29767	37.90333
0	0	0	36.36447	39.29727	31.30647	34.73833	31.39947	29.37393	39.51527
0	0	0	36.83327	39.42487	31.54173	34.9964	31.50707	29.93487	39.65
0	0	0	37.05553	39.5804	31.5844	35.277	31.88733	30.12453	39.91087
0	0	0	37.09727	39.94527	31.63933	35.38873	32.40453	30.4172	0
0	0	0	37.21093	0	31.70893	35.7942	32.49327	30.50347	0
0	0	0	38.18053	0	31.835	36.0118	32.58593	30.58493	0
0	0	0	38.67287	0	32.4108	36.1152	33.5106	30.76387	0
0	0	0	38.71127	0	32.48307	36.20847	34.39373	30.86527	0
0	0	0	38.80867	0	32.70147	36.5816	34.87627	30.90247	0
0	0	0	38.93833	0	32.99827	37.55147	35.2098	31.05747	0
0	0	0	39.39553	0	33.0662	37.62467	35.42507	31.4868	0
0	0	0	0	0	33.2098	37.68667	35.5552	31.85733	0
0	0	0	0	0	33.27433	37.7146	35.94573	32.67787	0
0	0	0	0	0	34.1832	38.82127	36.03327	32.7556	0
0	0	0	0	0	35.93653	38.82427	36.67407	33.1632	0
0	0	0	0	0	36.05987	38.86727	36.89326	33.89793	0
0	0	0	0	0	36.1546	38.90793	37.0148	34.07613	0
0	0	0	0	0	36.3042	38.93847	37.1104	34.1394	0
0	0	0	0	0	36.31133	38.96747	37.14013	34.64753	0
0	0	0	0	0	36.31927	39.1168	37.239	34.74507	0
0	0	0	0	0	36.8526	39.2172	37.40327	34.935	0
0	0	0	0	0	36.8954	39.56313	37.47187	35.07793	0
0	0	0	0	0	36.99393	39.6206	37.56707	35.96567	0
0	0	0	0	0	37.0332	39.7208	38.0942	36.2788	0
0	0	0	0	0	37.12427	39.78393	38.46047	36.38987	0
0	0	0	0	0	37.19673	39.912	38.76413	36.452	0
0	0	0	0	0	37.3014	0	38.7946	36.566	0
0	0	0	0	0	37.77673	0	38.86033	36.59787	0
0	0	0	0	0	38.18207	0	38.98527	37.45133	0
0	0	0	0	0	39.13393	0	0	39.2822	0
0	0	0	0	0	39.2054	0	0	39.39993	0
0	0	0	0	0	39.414	0	0	39.55893	0
0	0	0	0	0	39.45307	0	0	39.82993	0
