# Supplementary material for: Neural manifolds for odor-driven innate and acquired appetitive preferences
Source: Nat Commun. 2023 Aug 5;14:4719. doi: 10.1038/s41467-023-40443-2 (PMC10404252; doi:10.1038/s41467-023-40443-2)
Supplement: Supplementary file 4 — Source Data [file 41467_2023_40443_MOESM4_ESM.zip › Figure2/2019626/ch12_15/text/ani_C13.txt]

0.09746667	0.0598	0.1572667	0.06506667	0.1153333	0.3354667	0.7419333	0.2108	0.2334667	0.417
0.306	0.08913333	0.2261333	0.1352	0.1629333	0.4198	0.8208666	0.3518667	0.2522	0.4926
0.3719333	0.1286	0.5898	0.5516667	0.2264	0.5822667	0.8808	0.4958	0.3056	0.5555333
0.4287333	0.2237333	1.073067	0.5917333	0.8581333	0.6529334	0.9499334	0.5772	0.3554667	0.6165333
0.5025333	0.4696	1.103067	0.6492667	1.030933	0.8848667	1.0076	1.185933	0.6069334	0.6412666
0.619	0.6729333	1.150933	0.6892667	1.072933	0.9716667	1.332267	1.243067	0.6533333	0.7424
0.8249334	0.7276667	1.2068	0.763	1.143933	0.9946667	1.384733	1.257867	0.9524667	0.871
1.006867	0.8622	1.210933	0.8884667	1.402667	1.622267	1.496533	1.3046	1.124667	0.9829333
1.048867	1.061467	1.250133	0.9517334	1.438133	1.754	2.056467	1.339067	1.135733	0.9912
1.0848	1.316933	1.2912	1.0748	1.460467	1.849867	2.940667	1.447333	1.2184	1.139267
1.2018	1.3414	1.405	1.118333	1.4888	2.120933	2.9444	1.592133	1.397	1.9132
1.259733	1.442467	1.4942	1.211533	1.620067	2.150067	2.959933	1.813533	1.7032	2.003333
1.3038	1.678467	1.6802	1.395133	2.003667	2.218667	3.067133	1.916933	1.952667	2.062533
1.9352	1.771	1.9548	1.531067	2.047733	2.2728	3.1652	2.021067	2.070467	2.090133
3.003933	1.783267	1.976533	1.5796	2.348667	2.361267	3.330733	2.1022	2.090867	2.120867
3.151733	2.458267	2.035933	1.617733	2.403333	2.405733	3.534533	2.910867	2.2326	2.175867
3.2408	2.919533	2.122333	1.6494	2.465467	2.553533	3.5928	3.223	2.239267	2.2266
3.331133	3.048267	2.194267	1.739467	2.519	2.584733	3.6076	3.3146	2.2452	2.2736
3.46	3.276067	2.3312	1.789733	2.7102	2.640333	3.6872	3.447467	3.307	2.336733
3.8476	3.2854	2.412933	1.827867	2.95	2.676667	3.864867	3.482867	3.3522	2.495867
3.9142	3.344133	2.5286	1.909467	2.995933	2.6812	3.9664	3.6064	3.412867	2.545067
4.059667	3.435733	2.608533	2.206467	3.295	2.785533	4.049733	3.6302	3.548067	2.5704
4.108533	3.5806	2.800467	2.6332	3.409533	2.929133	4.320133	3.637067	4.076467	2.6308
4.1576	3.698933	3.1846	2.708333	3.485467	3.109067	4.668667	3.696867	4.106733	3.1152
4.2848	3.71	3.985933	3.356133	3.546333	3.2882	4.7402	3.755333	4.229733	3.1922
4.539333	3.879467	4.0664	3.463133	3.614667	3.451067	4.827067	3.821133	4.519866	3.5828
4.5676	4.24	4.157533	3.778933	3.8504	3.6534	4.8504	4.158733	4.569334	3.7224
4.826066	4.5572	4.1756	3.8294	3.8538	3.894533	4.87	4.220333	4.668867	3.9666
5.217067	4.633867	4.3306	4.020534	4.0122	3.9456	5.008067	4.227533	4.685733	4.0588
5.367067	4.6976	4.740267	4.160133	4.642533	3.992333	5.0836	4.4524	4.7324	4.574867
5.480733	4.966467	5.030133	4.2696	4.764867	4.100467	5.1114	4.455667	4.802134	4.615867
5.967333	4.990133	5.069267	4.5454	4.951334	4.1724	5.154533	4.507867	4.845333	5.238467
6.056933	5.481	5.123133	4.701733	5.09	4.452667	5.288667	4.5558	4.893067	5.333467
6.2884	5.5526	5.4782	4.852733	5.151667	4.526933	5.320867	4.6552	4.926067	5.3996
6.407933	5.623267	5.819267	4.983133	5.238266	4.616533	5.351067	4.6926	5.001067	5.504933
6.460933	5.681667	5.882067	5.088333	5.335134	4.980333	5.3832	4.755733	5.0572	5.6036
6.498867	5.776933	6.016667	5.1718	5.808267	5.589733	5.457133	4.776533	5.095667	5.831
6.730667	5.789134	6.074266	5.198067	5.928867	5.6932	5.525133	4.8078	5.9016	5.9384
6.825133	5.961534	6.1224	5.248133	6.1394	5.815	5.611	4.872267	6.109267	6.095533
6.932	6.335533	6.297867	5.2598	6.1692	5.867	5.6898	5.026467	6.292	6.102334
6.9868	6.621	6.370067	5.309134	6.4944	5.921267	5.873533	5.664	6.4878	6.1918
7.074934	7.131467	6.373867	5.449133	6.885533	5.991133	6.020667	5.800667	6.544734	6.256467
8.152267	7.177333	6.4146	5.613	7.326267	6.025	6.0946	5.808	6.662	6.345867
8.162467	7.2854	6.478667	5.8242	7.6546	6.105267	6.144	6.126933	6.676067	6.509733
8.251667	7.3868	6.521266	5.962	7.699467	6.326733	6.234334	6.758266	6.732666	6.524267
8.3328	7.562333	6.8118	6.438533	7.7056	6.373533	6.3156	6.852667	6.7698	6.608267
8.384133	7.644733	7.1152	6.4952	7.753667	6.407133	6.545866	6.886066	6.9892	6.661933
8.427934	7.691867	7.2198	6.577	7.7984	6.771733	6.647867	6.9758	7.963533	6.903
8.451933	7.699667	7.306334	6.674867	7.8694	7.1032	7.100934	7.062067	8.055866	7.124067
8.496866	7.7318	7.467867	6.837533	7.957067	7.357267	7.185333	7.0988	8.063467	7.188
8.624267	7.8286	7.6686	6.9436	7.966667	7.439867	7.2066	7.151	8.1078	7.199733
8.7178	8.097533	7.688267	7.4204	8.155733	7.514933	7.255	7.378133	8.2058	7.2586
8.9548	8.414133	7.7172	7.700933	8.233467	7.698467	7.3362	7.706267	8.220734	7.347
9.115267	8.599934	7.788466	7.793933	8.2434	7.843	7.414866	7.946267	8.246266	7.413
9.952333	8.774333	7.811333	7.8424	8.5762	8.090466	7.632534	8.7656	8.443533	8.357866
10.04427	9.0462	7.855333	7.881733	8.673734	8.155867	9.1998	8.784933	8.7516	8.3704
10.35187	9.097867	7.921134	7.996467	8.801066	8.243466	9.267533	8.8846	8.806933	8.435
10.4182	9.1578	8.109667	8.026067	8.824667	8.310333	9.4534	8.936533	8.8204	8.460934
10.5074	9.220866	8.6364	8.076333	8.905467	8.509666	9.5338	8.983933	8.856466	8.500334
11.3562	9.293667	8.7812	8.424067	8.956067	8.615334	9.607333	9.0392	8.911	8.670466
11.58493	9.476666	8.8812	9.169467	9.1578	8.708933	9.690534	9.063066	9.073133	8.794666
11.746	9.481533	9.377466	9.1864	9.439533	8.7652	9.8192	9.0784	9.1018	8.871467
12.83833	9.551733	9.3876	9.207533	9.750733	9.029333	9.888333	9.130934	9.133266	8.988
12.94513	9.594533	9.4706	9.308	10.0182	9.354466	9.898467	9.186133	9.163934	9.029134
12.9558	9.659866	9.5072	9.581667	10.06113	9.658934	10.0996	9.191533	9.202666	9.0444
12.99713	10.14893	9.5584	10.71433	10.0866	9.685	10.17793	9.261467	9.289267	9.133333
13.116	10.30833	9.7206	10.79107	10.13327	9.770534	10.19667	9.3428	9.345067	9.1432
13.20267	10.4068	9.791734	10.86993	10.2162	10.0132	10.2952	9.4902	9.587	9.2282
13.26133	10.47233	9.916067	10.88707	10.54187	11.02827	11.348	9.6028	9.610534	9.274266
14.38647	10.991	10.00647	10.95547	10.67733	11.51947	11.65167	9.9014	10.37547	9.8072
14.48553	11.71047	10.06547	11.08987	10.89867	11.828	11.705	9.9848	10.83327	10.0756
14.53293	11.76127	10.1158	11.24027	11.09213	11.86147	11.72087	10.30927	10.8862	10.38027
14.55627	11.8226	10.13793	11.32367	11.56053	12.37627	11.90393	10.966	10.92207	10.6542
14.56653	12.01447	10.24427	11.5698	11.67787	12.69367	11.95227	11.01047	10.98387	11.26093
14.60233	12.05513	10.31307	11.69233	12.0058	13.0226	11.95907	11.0668	11.14353	11.32393
14.6132	12.18507	10.3638	11.78773	12.46527	13.54673	12.0584	11.13213	11.2086	11.42207
14.64473	12.4222	10.54733	11.7944	12.9022	13.7648	12.06767	11.15907	11.26967	11.5698
14.6588	12.76173	10.9962	11.99813	12.94193	13.77193	12.49173	11.2526	11.39353	11.60693
14.70033	12.81553	11.07373	12.02793	14.0932	14.1038	12.53993	11.78913	11.45433	11.72573
14.76207	12.91127	12.08987	12.06093	14.17793	14.14187	12.62693	12.249	11.54507	11.77793
14.801	12.9568	12.32987	12.8866	14.24847	14.16733	13.44167	12.272	11.6746	11.90207
14.84607	13.01147	12.4314	13.06473	14.25487	14.25927	13.75693	12.64867	11.72533	11.98953
14.86693	13.19367	12.5394	13.502	14.42987	14.32713	13.94807	13.3542	11.84433	12.28853
14.86987	13.2484	12.676	13.52367	14.5852	14.3714	14.153	13.4106	11.91647	13.0032
14.90813	13.3396	12.8358	13.70673	14.6096	14.41273	14.33147	13.45653	12.066	13.38393
15.02987	14.2008	13.498	13.76547	14.64593	14.52553	14.491	13.5084	12.16713	13.43813
15.24633	14.3016	13.52827	13.7764	14.67173	14.70593	14.5192	13.5128	12.1814	13.47027
15.4116	14.31093	13.80913	14.20553	14.74867	14.75833	14.62253	13.62527	12.2206	13.4822
15.4236	14.39233	13.92447	14.4138	14.83647	14.7734	14.65273	13.6952	12.23707	13.5492
15.4392	14.51833	14.1958	14.55153	14.86193	14.7888	14.65893	13.74173	12.53607	13.5814
15.51473	14.61953	14.37447	14.6598	14.93387	14.85753	14.70287	14.10727	13.08027	13.74253
15.54373	14.6928	14.43553	14.69187	15.02293	14.8724	14.76367	14.42527	13.1368	13.8336
15.60173	14.84727	14.5296	14.70133	15.15433	14.9276	14.79053	14.45053	14.03373	14.61753
15.67787	14.85907	14.68793	14.73373	15.53633	14.9728	14.82727	14.5936	14.17013	14.7046
15.68247	14.9106	14.71167	14.7716	15.68833	15.01427	14.88667	14.6688	14.27407	14.7462
15.85127	15.0302	14.77193	14.82347	15.75193	15.0498	15.177	14.73267	14.41933	14.75653
16.02273	15.072	14.81333	14.86	15.85133	15.0866	15.43813	14.75047	14.4392	14.79127
16.63353	15.17247	14.84107	14.9048	16.00273	15.14493	15.49407	14.7542	14.46133	14.7992
16.78413	15.1782	14.86653	14.98767	16.18627	15.26853	15.79	14.7912	14.59873	14.92207
17.03227	15.267	14.87307	15.04527	16.2154	15.3192	16.0884	14.80847	14.62513	14.98467
17.1176	15.4602	14.89373	15.08167	16.31087	15.36193	16.2006	14.83313	14.82027	15.1928
17.415	15.5328	14.92667	15.09447	16.33753	15.4132	16.339	14.87773	14.84513	15.22113
17.4396	15.70513	14.96653	15.13873	16.39647	15.4446	16.5084	14.94173	14.89567	15.2704
17.4564	15.78173	14.993	15.18327	16.4516	15.52093	16.5352	15.08047	14.96173	15.46873
17.8732	16.10293	15.00807	15.28393	16.4932	15.54233	17.03153	15.092	14.994	15.49953
17.9224	16.1182	15.03087	15.33347	16.67773	15.55293	17.10613	15.22347	15.05153	15.64507
18.34047	16.2852	15.06967	15.43907	16.81987	15.59347	17.22573	15.26073	15.18807	15.7178
18.37113	16.54647	15.10087	15.54033	16.8828	15.62547	17.28367	15.3748	15.29353	16.415
18.59613	16.6538	15.11487	15.62667	17.3414	15.88087	17.37327	15.40547	15.45533	16.6842
18.73073	16.87573	15.19433	15.70773	17.56013	16.4536	17.6762	15.52527	15.63493	16.98387
18.8336	16.8894	15.21707	15.7722	17.7262	16.504	17.6936	15.58273	15.79847	17.2006
18.92673	17.1754	15.26093	15.8764	17.80993	16.5414	18.1986	15.65253	15.8402	17.2058
18.99653	17.45447	15.34173	15.93373	18.3718	16.85053	18.2742	15.74893	16.10847	17.28093
19.0478	17.46553	15.562	16.034	18.49233	16.90333	18.51127	16.10407	16.41447	17.34133
19.0576	17.52187	15.75967	16.24127	18.51567	16.94987	18.61207	16.4856	16.61007	17.64113
19.10247	17.59747	15.94087	16.30973	18.5644	17.10053	18.72593	16.55	17.17587	17.76007
19.25867	17.83307	16.331	16.4446	18.61893	17.37193	18.7908	17.33893	17.3056	17.8372
19.41927	17.89127	16.47487	16.50253	19.2522	17.40367	18.84953	17.38833	17.35853	18.3072
19.43273	17.90747	16.59573	16.54873	19.6628	17.4554	18.94787	17.46127	17.5442	18.36507
19.46233	17.95673	16.92347	16.6034	19.71973	17.57	19.076	17.5054	17.74727	18.39987
19.50787	18.25733	17.085	16.96593	19.76153	17.7036	20.04907	17.75607	17.91267	18.54513
19.60673	18.3454	17.25467	17.17753	19.81873	17.93527	20.11013	18.25853	18.12387	18.61273
19.73147	18.43853	17.43053	18.05567	19.82507	18.07167	20.33653	18.443	18.18573	18.7382
19.79773	18.72013	17.49533	18.36887	20.1626	18.13093	20.49393	18.51793	18.2226	18.78727
19.81927	18.92127	17.4994	18.493	20.17033	18.3252	20.5926	18.56107	18.28307	18.83733
19.9314	18.96873	17.55173	18.60193	20.1872	18.3598	20.65407	18.6372	18.59447	18.9328
20.24713	19.04207	17.74707	18.65313	20.27513	19.07327	20.7208	18.71727	18.79753	18.94733
20.4286	19.12913	18.07147	18.83147	20.32013	19.27133	20.93773	18.76973	18.9632	19.20027
20.51233	19.175	18.3374	18.8348	20.45193	19.33993	21.1732	18.95713	19.0358	19.20847
20.6294	19.30173	18.825	18.83887	20.59527	19.50913	21.23933	19.04673	19.11707	19.6584
20.67473	19.39373	18.87	18.89587	21.0022	19.683	21.30307	19.08713	19.42847	19.79727
20.79173	19.66687	18.96253	18.90907	21.16433	19.73147	21.401	19.4462	19.5156	19.9258
20.93693	19.81167	19.04873	18.9546	21.29073	19.8896	21.7646	19.683	19.64527	20.05733
21.06587	19.9452	19.09773	19.54593	21.32407	20.07793	22.1328	19.83487	20.22893	20.11713
21.12287	20.13247	19.118	19.5718	21.56173	20.11507	22.47547	19.875	20.26373	20.204
21.221	20.16347	19.28233	19.63547	21.7852	20.20513	22.6074	19.94327	20.29773	20.22913
21.28653	20.2078	19.67793	19.7824	21.9008	20.25873	22.8628	19.99227	20.36613	20.45047
21.4562	20.24927	19.69507	19.932	21.9372	20.409	23.1144	20.0822	20.4714	20.56053
21.4726	20.3168	19.75493	20.21753	22.10907	20.46967	23.24113	20.26633	20.5158	20.6166
21.7176	20.43793	19.78773	20.36187	22.1368	20.6198	23.3434	20.31287	20.55967	20.68273
21.76853	20.57973	19.89813	20.66393	22.2726	20.62693	23.40227	20.40787	20.61093	20.9176
21.80087	20.85673	20.22913	20.9694	22.40267	20.65787	23.45827	20.44947	20.77467	20.97753
21.88027	21.06447	20.3556	21.0468	22.42687	20.71667	23.50673	20.45267	20.85027	21.1264
21.9402	21.21867	20.67653	21.08747	22.8164	20.94493	23.54827	20.51933	20.8942	21.3572
22.03973	21.29027	20.83267	21.19127	23.38373	21.30653	23.56547	20.56073	20.99213	21.65087
22.14733	21.29493	20.86853	21.28093	23.43653	21.34347	23.60653	20.69593	21.0882	21.66413
23.1086	21.46787	20.91913	21.32687	23.51707	21.4038	23.6624	20.7524	21.1072	21.67633
23.1636	21.72307	20.99093	21.3692	23.6062	21.42073	23.73193	20.7586	22.6012	21.7976
23.19587	21.828	21.1204	21.407	23.7476	21.4684	24.05213	20.79853	22.64267	21.83147
23.27453	21.90567	21.12313	21.514	23.8212	21.53033	24.10293	21.2474	22.70313	21.93173
23.27887	22.06173	21.1718	22.0224	24.71673	21.564	24.57373	21.46633	22.764	22.13287
23.57247	22.08653	21.413	22.026	24.728	21.60007	24.83273	21.72767	22.80547	22.19653
23.64153	22.1218	21.6364	22.10033	24.87547	21.6446	24.97567	21.93133	22.86113	22.28773
23.68627	22.17853	21.69473	22.53093	24.90813	21.69427	25.01193	22.04273	22.87913	22.3968
23.79247	22.21947	21.76367	22.68433	24.93987	21.7364	25.14413	22.13767	23.20133	22.49167
23.82187	22.365	21.77007	22.77187	24.98673	21.9006	25.15913	22.40927	23.29287	22.6584
23.85667	22.427	22.22733	22.9814	25.0116	22.1032	25.34853	22.47287	23.30647	22.77067
23.915	22.4678	22.40513	23.1654	25.5518	22.4624	25.40253	22.54967	23.4694	23.8312
23.95713	22.57727	22.56847	23.42947	25.63927	22.67547	25.4222	22.87347	23.94993	24.4128
24.031	22.753	22.6118	23.46947	25.7826	22.86127	25.67573	23.06927	23.96513	24.50193
24.118	22.84233	22.74153	23.5718	25.81893	22.88727	25.7024	23.15287	24.0166	24.60193
24.4242	22.9544	22.83853	23.62553	25.92607	22.92107	25.9018	23.45333	24.07867	24.6372
24.46693	23.03567	22.89387	24.069	26.47727	23.1926	25.96913	23.49727	24.1168	24.7272
24.46987	23.18027	22.95527	24.1484	26.50587	23.47367	26.012	23.6168	24.1442	24.94113
24.528	23.21593	23.3512	24.73147	26.827	23.61807	26.87647	23.90453	24.4092	24.9972
24.60273	23.63907	23.5566	24.78553	27.63967	23.96713	27.046	23.9606	24.79007	25.07653
24.67227	23.74773	23.69193	24.917	27.77267	24.08633	27.19727	24.23173	24.96927	25.38327
24.7516	23.8312	23.73987	25.05653	27.89193	24.315	27.25213	24.363	25.01987	25.61547
24.8784	24.35493	23.80927	25.10087	27.93067	24.49	27.30167	24.70547	25.06267	25.75313
24.9608	24.55253	24.102	25.13047	28.06607	24.56807	27.31	24.87053	25.1008	25.96807
25.0102	24.62707	24.16347	25.1584	28.24267	24.65213	27.38193	24.91827	25.1542	26.3444
25.04687	24.67253	24.45807	25.2496	28.37847	25.15913	27.47747	24.9486	25.2084	26.45773
25.08113	24.7152	24.5084	25.33313	28.45487	25.39047	27.90453	24.9808	25.36613	26.5626
25.11453	25.35947	24.62613	25.3938	28.7464	25.39373	28.02613	25.00727	25.39873	26.62533
25.1608	25.47213	25.14473	25.49247	29.32987	25.7358	28.05533	25.05987	26.03633	27.0412
25.20893	25.48573	25.23127	25.51487	29.33513	25.75393	28.23127	25.11133	26.118	27.5872
25.37673	25.54607	25.73227	25.87587	30.0832	25.81147	28.4406	25.27413	26.16647	27.71313
25.45967	25.62647	25.873	26.14733	30.21693	25.87987	28.4756	25.2958	26.21507	27.87487
25.82893	25.7452	25.9788	26.42727	30.22207	26.0246	29.0898	25.80407	26.22327	27.96287
25.90833	25.76447	26.05427	26.479	30.28653	26.13193	29.2534	25.83533	26.39467	28.01993
26.0718	25.9306	26.1392	26.77693	30.55313	26.1892	29.25693	26.03307	26.74513	28.11567
26.96813	26.06707	26.22187	26.83407	30.57733	26.25247	29.29967	26.08927	27.0748	28.2472
27.20873	26.07587	26.2708	26.91033	30.61327	26.25607	29.32733	26.18407	27.1482	28.39627
27.34793	26.34707	26.4366	27.13353	30.66347	26.83427	29.33193	26.41007	27.34793	28.40733
27.55507	26.41927	26.5468	27.4572	30.9856	26.88467	29.3964	26.7642	27.94467	28.56393
27.5768	26.72747	27.406	27.498	31.241	26.88753	29.44327	26.915	27.955	28.6418
27.6646	26.79567	27.57353	28.1158	31.2812	27.314	29.49053	26.9558	28.11287	28.90807
27.80573	28.0162	27.6238	28.15053	31.3232	27.7666	29.527	27.18627	28.20707	29.06067
27.85353	28.12927	27.69953	28.18973	31.3426	27.87187	29.7182	27.23613	28.49973	29.58307
27.8834	28.1816	27.76013	28.37753	31.58447	27.95067	29.851	27.2956	28.51993	29.99587
28.98313	28.2254	27.81847	28.3814	32.47873	28.00513	29.91447	27.37053	28.60713	30.18227
29.09727	28.24713	27.87327	28.4228	32.5472	28.5096	29.9764	27.4466	28.7474	30.2416
29.11393	28.25567	28.552	28.48693	32.631	28.83807	30.0438	27.48613	28.86033	30.34707
29.12753	28.29373	28.6044	28.497	32.6864	28.97633	30.61133	27.56133	28.92587	30.38573
29.18287	28.34093	29.30007	28.582	32.81033	29.0404	30.72747	27.72807	28.97007	30.51587
29.55593	28.37807	29.7666	28.73327	32.88247	29.19787	31.32767	28.12107	29.11967	30.55933
29.57173	28.4794	29.92733	28.7758	33.0244	29.36393	31.89067	28.16913	29.19347	30.63353
29.64927	28.6684	30.01773	28.90507	33.1094	29.41973	32.0378	28.20847	29.32533	30.9378
29.72007	28.95207	30.02767	28.9638	33.15673	29.4814	32.10433	28.27467	29.39067	31.07213
30.17067	29.21827	30.15047	29.05307	33.18433	29.48547	32.30853	28.31153	29.961	31.10827
30.28087	29.665	30.2162	29.14167	33.77987	29.5786	32.5216	28.4082	29.97867	31.23133
30.3412	29.74593	30.2802	29.203	34.0962	29.64753	32.62407	28.63687	30.16707	31.56213
30.74447	29.8428	30.41773	29.329	34.29787	29.7966	32.66627	28.76787	30.3228	31.64367
31.57893	29.8762	30.61693	29.35527	34.50647	30.41267	32.67473	28.9642	30.5176	31.7742
31.583	30.0968	31.12673	30.15987	34.5302	30.45667	33.10686	29.69607	30.56107	31.79073
31.62333	30.468	31.30253	30.4454	34.5736	30.55433	33.83067	29.8564	30.66733	31.9214
31.68693	30.53313	31.39553	30.55787	34.72013	30.5846	33.9942	30.105	30.6702	32.0878
31.70493	30.65567	31.4494	30.66147	34.79027	30.68107	34.22133	30.15047	30.83827	32.1298
31.82207	30.7368	31.4954	30.71147	34.8748	30.74407	34.49233	30.5724	30.88673	32.26727
32.03913	31.44733	32.14567	30.715	35.02973	30.8482	34.98013	31.22313	31.02	32.49847
32.06573	31.47213	32.31313	30.7588	35.19647	31.5494	35.21753	31.34907	31.13147	32.50173
32.0866	31.88953	32.3854	30.76153	35.27567	31.6722	35.4516	31.4308	31.29127	32.5658
32.12533	32.06393	32.4078	30.7898	36.1512	31.72893	35.56987	31.4468	31.35807	32.62907
32.13547	32.1074	32.4378	30.90213	36.53273	31.9338	35.80833	31.49073	31.46667	32.72967
32.54653	32.11007	32.44913	31.09293	36.58447	32.0174	36.02007	31.52907	31.56393	33.45467
33.0952	32.1568	32.563	31.24553	36.6636	32.03753	36.09673	31.54107	32.01826	33.46687
33.43507	32.23874	32.6998	31.46107	36.7364	32.81493	36.1494	31.59767	32.30033	33.54107
33.49473	33.03813	32.9294	31.72013	36.9492	32.86013	36.28107	31.78187	33.13533	33.56347
33.76593	33.101	33.2932	31.76733	37.0318	32.93513	36.3608	32.40887	33.18393	33.6392
33.863	33.1722	33.30787	31.80367	37.23367	33.00113	36.48913	32.45947	33.48987	33.71873
34.47587	33.2252	33.36307	31.8396	37.3364	33.14693	36.5384	32.51933	33.56873	34.007
34.57847	33.38327	33.46033	31.86047	37.4958	33.2232	36.716	32.5818	33.61767	34.1104
34.84167	33.47913	33.856	31.94513	37.62053	33.296	37.89353	32.86287	33.6218	34.9456
34.99947	33.82093	33.93593	31.98907	37.7896	33.3448	38.69247	33.05807	33.67053	35.01394
35.84473	33.92347	34.1134	32.06	37.81133	33.4004	38.84647	33.34447	33.7392	35.1338
36.01394	34.12433	34.13607	32.1188	37.91867	33.4368	38.9918	33.4622	33.84853	35.1778
36.05667	34.24213	34.2394	32.26406	37.96347	33.70307	39.02287	33.51973	33.9646	35.379
36.50167	34.3754	34.41073	32.97107	38.2434	33.71533	39.1054	33.56713	34.0606	35.45187
36.80753	34.57827	34.47967	33.10227	38.27527	33.73487	39.18913	33.62933	34.1154	35.80027
36.8468	34.968	34.54547	33.14247	38.41273	33.94633	39.201	34.03673	34.39113	35.9816
36.888	35.15647	34.5732	33.32013	38.71047	33.98387	39.23473	34.75933	34.52153	36.0046
36.98913	35.38833	34.5916	33.50673	39.0538	34.21467	39.27654	34.91393	34.6092	36.24667
37.1242	35.6054	34.93487	33.84967	39.08953	34.35493	39.3212	34.9782	34.71613	36.32293
37.17513	36.30107	35.07647	34.23587	39.11647	34.46413	39.42633	35.0166	34.993	36.34373
37.20567	36.35053	35.5514	34.542	39.1568	34.77234	39.55727	35.04967	35.66113	36.6074
37.2428	36.52113	35.64013	34.90093	39.2102	35.0388	39.6278	35.0908	35.72187	36.79373
37.33453	36.57693	35.68027	35.1448	39.28253	35.08387	39.64833	35.24967	36.26613	36.8804
37.53467	36.63493	35.97727	35.51	39.34253	35.19033	39.7346	35.57213	36.63433	36.99813
37.56447	36.9328	36.20967	35.6024	39.48407	35.2582	39.89667	35.8086	36.93887	37.30753
37.75187	37.22346	36.4288	36.06193	39.87147	35.38133	0	36.09127	37.4082	37.37133
38.18293	37.37813	36.4684	36.1234	39.933	35.46327	0	36.1662	37.6714	37.4584
38.33367	37.69347	36.55773	36.1758	39.94027	35.5246	0	36.28773	37.7626	37.59027
38.41993	37.81493	36.631	36.18893	0	35.62627	0	36.83973	37.80687	38.10707
38.5434	38.0836	36.71493	36.2556	0	36.43047	0	37.21193	37.87513	38.17373
38.6768	38.12646	36.77467	36.30693	0	36.49093	0	37.21707	38.02493	38.2328
38.7742	38.18447	36.8626	36.6644	0	36.55947	0	37.6952	38.07227	38.28933
38.90707	38.24827	37.27007	36.7252	0	36.79107	0	37.8258	38.08247	38.2982
38.9358	38.4672	37.2884	37.02487	0	36.85873	0	38.0902	38.19513	38.37107
39.1942	38.49653	37.543	37.08547	0	37.231	0	38.17113	38.7872	38.38367
39.24807	38.55	37.62127	37.13533	0	37.5308	0	38.19673	39.0192	38.4626
39.50853	38.5816	38.0084	37.19987	0	37.7808	0	38.2988	39.11627	38.49453
39.57067	39.5018	38.11447	37.24327	0	37.9076	0	38.38813	39.1436	38.5452
39.6322	39.73573	38.2004	37.2594	0	37.92113	0	39.0964	39.177	38.5894
39.74413	39.7608	38.34253	37.46333	0	38.0136	0	39.2716	39.6534	39.21253
39.75667	0	38.68413	37.54333	0	38.01733	0	39.33387	39.68133	39.39507
0	0	38.92653	37.58027	0	38.13647	0	39.39874	39.794	39.558
0	0	38.95667	37.61794	0	38.5046	0	39.84647	39.9172	39.6414
0	0	39.24093	37.67273	0	38.9536	0	39.9064	0	39.7488
0	0	39.2834	37.71813	0	38.97373	0	39.95393	0	0
0	0	39.29387	37.7754	0	39.14347	0	39.96153	0	0
0	0	39.42727	37.94447	0	39.26067	0	0	0	0
0	0	39.4708	38.16873	0	39.31	0	0	0	0
0	0	39.6464	38.43007	0	39.32587	0	0	0	0
0	0	39.6912	38.94233	0	39.36427	0	0	0	0
0	0	39.93093	39.20107	0	39.40307	0	0	0	0
0	0	0	39.24847	0	39.46233	0	0	0	0
0	0	0	39.30313	0	39.8484	0	0	0	0
0	0	0	39.35293	0	0	0	0	0	0
0	0	0	39.48993	0	0	0	0	0	0
0	0	0	39.56613	0	0	0	0	0	0
0	0	0	39.68747	0	0	0	0	0	0
0	0	0	39.74647	0	0	0	0	0	0
0	0	0	39.76266	0	0	0	0	0	0
0	0	0	39.8312	0	0	0	0	0	0
