# Supplementary material for: Neural manifolds for odor-driven innate and acquired appetitive preferences
Source: Nat Commun. 2023 Aug 5;14:4719. doi: 10.1038/s41467-023-40443-2 (PMC10404252; doi:10.1038/s41467-023-40443-2)
Supplement: Supplementary file 4 — Source Data [file 41467_2023_40443_MOESM4_ESM.zip › Figure2/2019626/ch12_15/text/bza_C9.txt]

0.07666667	0.2117333	0.2110667	0.03466666	0.026	0.01293333	0.05153333	0.1196	0.0436	0.1488667
0.1902	0.2972	0.4571333	0.1033333	0.5339333	0.05046667	0.0976	0.1700667	0.2179333	0.2509333
0.4574	0.4504	0.5238	0.4305333	0.6356667	0.1117333	0.4732667	0.5455334	0.2283333	0.3703333
0.5274667	0.5207334	0.668	0.8811333	0.6782666	0.115	0.5549333	0.9132667	0.3111333	0.4117333
0.5478	0.5922667	0.8230667	1.478	0.7467333	0.2241333	0.5671333	0.9962667	0.4866	0.5342
0.6008	0.8052667	1.379067	1.6062	0.8796	0.2476667	0.6826	1.12	0.5749334	0.5709333
0.9128667	0.8846	1.472533	1.6844	0.961	0.2776667	0.7674667	1.175133	0.585	0.6016667
0.9254	1.1132	2.539467	1.793067	1.028867	0.3594	0.8529333	1.5872	0.7534667	0.6317334
1.035733	1.380733	2.5662	1.879	1.095	0.4038	0.8696	1.6656	0.903	0.6619334
1.086733	1.467	2.631267	1.969333	1.3592	0.4474	0.9374	1.729333	1.038733	0.7198
1.190933	1.470067	2.708267	2.049467	1.445	0.5458667	1.113933	1.733667	1.087467	0.8183333
1.3104	1.6152	2.8308	2.086933	1.505	0.6627333	1.158733	2.57	1.122467	0.8241333
1.429133	1.723867	3.0344	2.119267	1.611267	0.6656666	1.164933	3.064	1.1572	0.8344
1.692133	2.318667	3.084267	2.1694	1.706933	0.8132667	1.2252	3.0854	1.163333	0.8613333
2.085867	2.362867	3.137267	2.247467	1.817333	1.315333	1.439467	3.318733	1.2054	0.8943334
2.451333	2.487333	3.146867	2.3376	1.955867	1.401133	1.644067	3.5134	1.2086	0.9712667
2.521933	2.662867	3.251	2.352667	2.529133	1.871333	1.913	3.5558	1.240067	1.1382
2.6606	2.808667	3.294867	2.416867	2.9248	1.896933	1.9612	3.589733	1.255067	1.147
2.755467	2.8732	3.424333	2.435267	3.0296	2.172533	2.0126	3.626267	1.269533	1.4672
3.028667	2.8818	3.542133	2.441733	3.044867	2.236133	2.1104	3.690933	1.3734	1.5056
3.675867	2.949	3.6664	2.4728	3.070733	2.300333	2.116333	4.138867	1.417333	1.533733
3.8928	2.9756	3.825267	2.548733	3.113	2.422733	2.264467	4.147533	1.442533	1.5996
4.188933	2.986667	3.912667	2.593133	3.302067	2.484	2.456867	4.1708	1.4728	1.6752
4.3022	3.236467	3.9454	2.6388	3.609733	2.573067	2.516733	4.2546	1.589733	2.201933
4.395534	3.257733	3.993067	2.699267	3.665333	2.667667	2.899667	4.440067	1.6478	2.262667
4.673267	3.588533	4.1086	2.722733	3.723933	2.752	2.984467	4.518933	1.700867	2.3776
5.412267	3.625467	4.150333	2.770533	3.747733	2.7736	3.004333	4.710134	1.8278	2.429533
5.7258	3.663667	4.174533	2.877067	4.070333	2.891867	3.102267	4.9148	1.965933	2.5212
6.034067	3.673467	4.244	2.954467	4.186067	3.095067	3.272467	5.0192	2.114867	2.843933
6.06	3.713467	4.3192	3.056333	4.285	3.1964	3.310467	5.2594	2.163333	2.962733
6.346066	3.7448	4.4104	3.071267	4.5348	3.2368	3.347667	5.283733	2.212467	2.993467
6.410867	4.336534	4.434733	3.104	4.593933	3.430267	3.6346	5.404667	2.393333	3.220667
6.454333	4.452933	4.514133	3.230667	4.631933	3.4568	3.668667	5.555533	2.427333	3.344067
6.545933	4.558867	4.6544	3.345	4.6944	3.575267	3.717467	5.615867	2.441933	3.421933
6.576533	4.615867	4.825333	3.364933	4.760334	3.8518	3.7806	6.211	2.519267	3.454733
6.653067	4.663	4.8874	3.389933	4.894067	4.045133	3.868533	6.6344	2.670667	3.504133
6.727933	4.697333	4.8934	3.4212	4.9144	4.17	3.8946	6.722333	2.848733	3.676667
6.8304	4.719867	5.5426	3.444333	4.9398	4.504333	4.039	6.772867	3.115	3.813267
6.9014	4.863	5.597533	3.478133	4.976267	4.723866	4.061934	6.824266	3.126133	3.949133
6.993333	5.082667	5.6118	3.505	4.9974	4.9476	4.2198	6.945467	3.151667	4.3002
7.082334	5.369133	5.724667	3.564733	5.100934	5.3958	4.280467	7.025466	3.182933	4.479466
7.128	5.373466	5.798	4.017933	5.122733	6.618	4.3336	7.084667	3.2514	4.583933
7.242333	5.463267	5.953267	4.0418	5.3112	6.7718	4.399734	7.329267	3.583933	4.6764
7.306733	5.560333	6.0392	4.134067	5.371	7.4556	4.569533	7.351467	3.590667	4.7044
7.357333	5.6474	6.1558	4.158267	5.4424	7.538933	5.340734	7.379066	3.687333	4.7754
7.405334	5.657667	6.360333	4.312667	5.5224	7.548867	5.394333	7.540267	3.742467	4.825267
7.4846	5.991467	7.343733	4.8674	5.5322	7.6428	6.715533	7.598333	3.889267	5.081
7.735067	6.631667	7.539733	4.931133	5.5768	7.6942	6.798666	7.6028	3.907133	5.191067
8.009867	6.652867	7.636133	4.955	5.627	7.8286	7.058466	7.6834	3.987067	5.5896
8.140667	6.7842	7.698	4.967533	5.935133	7.884333	7.3708	7.975067	4.0822	5.638867
8.2062	6.826933	7.8152	4.973134	6.369267	7.948867	7.829733	8.041533	4.727133	5.649867
8.236466	6.893933	7.907133	4.999533	6.427733	8.244866	7.8866	8.2092	5.254333	5.6872
8.303467	7.243667	7.9746	5.034067	6.574133	9.347	7.930067	8.772	5.326933	5.699867
8.352533	7.408333	8.0606	5.045333	6.713	9.501667	7.945066	9.0168	5.451867	5.739666
8.489667	7.493067	8.263133	5.133333	6.882267	9.878266	8.0116	9.042733	5.722733	5.810333
8.653267	7.551133	8.298734	5.1772	6.965133	9.9318	8.0646	9.072534	5.770067	5.847133
8.9186	7.5916	8.373266	5.189867	7.132867	9.9716	8.218266	9.099267	5.917733	5.986733
8.999666	7.753933	8.478267	5.229933	7.288867	10.04167	8.322667	9.123266	6.416	6.12
9.143733	8.174334	8.484266	5.243933	7.346467	10.26587	8.702733	9.2734	6.575933	6.284067
9.486466	8.3666	8.561666	5.262267	7.665333	10.29953	8.796667	9.290267	6.7002	6.471867
9.628333	8.493934	8.569667	5.4268	7.733067	10.63007	8.992467	9.417133	6.704867	6.508467
9.7168	8.5136	8.6514	5.431667	8.068933	10.84027	9.0302	9.7608	6.7804	6.5516
9.7484	8.517333	8.735666	5.645733	8.2324	10.98547	9.141267	9.764667	6.886133	6.5942
9.838266	8.5464	8.828867	5.720267	8.2964	11.1488	9.2606	9.833134	7.0562	6.6344
10.237	8.5638	8.840266	6.1314	8.309	11.27087	9.3202	10.00233	7.1088	7.003933
10.27473	8.606	8.866533	6.198	8.386467	11.46927	9.3856	10.03253	7.192333	7.0602
10.34573	8.610666	8.9232	6.549133	9.122066	11.481	9.443933	10.17873	7.2484	7.264467
10.45887	8.624733	9.3294	6.6124	9.326467	11.563	9.483533	10.28327	7.3226	7.324467
10.46233	8.659933	9.3754	6.654867	9.365334	11.88507	9.486533	10.30767	7.5004	7.3672
10.4932	8.7038	9.594934	6.8844	9.539733	12.3702	9.5762	10.349	7.5872	7.4068
10.51767	8.724533	9.602067	6.9892	9.7118	12.54367	9.6284	11.028	7.785067	7.412667
10.54333	8.9112	10.19553	7.0718	9.7874	12.9456	9.7026	11.035	7.894	7.518267
10.62413	8.944867	10.2918	7.517066	9.868667	13.36733	9.909066	11.07293	7.900067	7.5408
10.68033	8.989667	10.4222	7.5806	10.29113	13.9128	9.931867	11.14273	8.029866	7.6084
10.7724	9.176	10.52507	7.671733	10.31207	14.68753	9.969867	11.2064	8.3492	7.642533
11.64087	9.411	11.0934	7.809	10.33513	14.84507	10.01053	11.27147	8.3826	7.668933
11.77627	9.470067	11.1562	7.833333	10.38607	14.88067	10.0224	11.32773	8.489467	7.7116
11.89973	9.654866	11.52873	7.865	10.48507	14.8966	10.0448	11.7098	8.567533	7.765067
11.93813	9.782666	11.62947	8.024867	10.7558	15.1246	10.05133	11.884	8.645267	7.799467
11.95967	9.790334	11.7814	8.060734	10.82347	15.75307	10.1122	12.16233	8.7722	7.832267
12.01767	9.899067	12.31493	8.106867	10.8394	15.79627	10.30833	12.63293	8.7758	7.876667
12.0416	9.9148	12.45927	8.1436	10.90947	16.01567	10.33893	12.90733	8.863334	7.946533
12.10667	9.957	12.79947	8.349867	11.5796	16.13593	10.82353	12.95193	9.075067	7.971933
12.17747	10.007	12.99913	8.405666	11.7884	16.22333	10.87727	13.2982	9.3138	7.995067
12.24047	10.1062	13.29427	8.463533	12.22493	16.2562	10.88513	13.95353	9.354867	8.238
12.34113	10.27367	13.37667	8.515866	12.46693	16.29613	10.99607	14.17287	9.4262	8.414133
12.5832	10.3348	13.43187	8.586733	12.48053	16.4132	11.66193	14.59633	9.4408	8.723133
12.69853	10.33987	13.4612	8.6136	12.56993	16.5558	11.775	14.70093	9.484734	8.745334
12.81413	10.36713	13.6918	8.6802	13.79347	16.6336	12.07713	14.89153	9.537534	8.797067
13.29327	10.45293	14.189	8.6926	13.95287	17.03687	12.23927	14.93473	9.568867	8.9294
13.71133	11.04387	14.42	8.7662	14.2242	17.08527	12.3922	15.4358	9.713533	8.9752
14.01253	11.11193	14.51953	8.867867	14.4552	17.0962	12.61513	15.472	9.870067	8.983933
14.05193	11.17653	15.07933	8.895667	14.48	17.16947	12.66453	15.51393	9.918667	9.086
14.20627	11.35893	16.26607	9.2432	14.75913	17.1792	12.73373	15.56093	9.954267	9.1528
14.30927	11.3626	16.33207	9.326467	15.01253	17.2306	13.25353	15.633	10.02427	9.220533
14.31427	11.49453	16.37793	9.392467	16.06507	17.24713	13.49673	15.69253	10.0526	9.2266
14.59427	11.5954	16.43853	9.433534	16.07493	17.3252	13.77733	15.73307	10.18827	9.3006
14.84887	11.63987	16.47153	9.4754	16.17927	17.41293	14.43253	15.8562	10.30227	9.3416
14.92407	11.80967	16.4758	9.5654	16.40753	17.55093	14.5288	15.9192	10.83487	9.3506
15.33407	11.94707	16.48287	9.6106	16.73673	17.6116	15.42107	16.1918	11.09513	9.407534
15.4194	12.14827	16.527	9.740267	16.80813	17.76787	15.65627	16.4784	11.27827	9.412467
16.56573	12.1892	16.56933	10.2962	17.06587	17.86013	16.40953	16.56547	11.30527	9.535666
16.6032	12.23173	16.60367	10.32267	17.20567	17.92753	16.65273	16.8222	11.6348	9.648733
16.6666	12.26673	16.64113	10.38787	17.39887	18.87527	16.6926	16.87213	11.7362	9.691
16.73713	12.37967	17.06647	10.5164	17.43147	19.01633	16.85413	16.9044	12.11573	9.704
17.29473	12.40307	17.16713	12.0232	17.52233	19.48353	16.9052	16.9972	12.36627	10.1184
17.39747	12.46473	18.01513	12.05433	17.80313	19.7668	16.9762	17.04953	12.56653	10.18787
17.58693	12.9426	18.16707	12.2212	18.164	19.81953	17.07633	17.23227	12.66793	10.28753
17.69227	13.2642	18.27313	12.23253	18.69847	19.8728	17.17853	17.26707	12.81007	10.31527
17.76147	13.46187	18.3352	12.562	18.81647	19.91487	17.43473	17.38407	12.8598	10.4002
17.84807	13.66007	18.47233	12.5948	18.84433	19.97227	17.52107	17.64293	13.02627	10.73947
17.89193	13.6648	18.5726	12.62553	19.30647	20.05373	17.52413	17.72187	13.33587	10.87793
18.14633	13.9854	18.6044	12.64813	19.36773	20.1196	17.59267	17.7378	13.39047	10.939
18.4794	14.27793	18.64953	12.69653	19.39813	20.18127	17.61693	17.82887	13.44867	11.06773
18.7506	14.72733	18.78613	12.76067	19.54307	20.235	17.64633	17.91873	13.5156	11.1354
18.8206	14.85773	18.84673	12.76647	20.32247	20.30233	17.68133	18.0326	13.71693	12.08353
18.91927	15.00393	18.97547	12.9084	20.32873	20.36407	17.719	18.08407	13.80407	12.46993
18.99	15.084	19.0266	12.97427	20.42393	20.58813	17.83993	18.1108	15.53967	12.60587
19.06	16.29353	19.15987	13.04513	20.51307	20.60127	17.903	18.18547	15.58553	12.67407
19.08593	16.36013	19.60693	13.04907	20.5474	20.73487	17.90907	18.2806	15.64107	12.7968
19.13793	16.51487	19.64327	13.14393	20.5798	20.86547	17.94573	18.47913	15.67287	13.131
19.21293	16.6336	19.84013	13.16113	20.7244	21.00647	17.97247	18.57367	15.69647	13.51313
19.25847	16.77933	19.88087	13.35007	20.987	21.01353	18.02727	18.63867	15.72567	13.56293
19.3592	16.9264	20.2062	13.43047	21.17293	21.2002	18.04593	18.72427	15.75553	15.98147
19.4008	17.01753	20.249	14.0802	21.29913	21.2388	18.15487	18.81667	15.79347	16.10627
20.18407	17.07507	20.30653	14.1602	21.40927	21.28	18.25527	18.96133	15.81827	16.17553
20.21913	17.13447	20.516	14.70207	21.42467	21.505	18.37167	18.9726	16.08793	16.21353
20.25013	17.19027	20.6284	15.71327	21.50033	21.55173	18.48493	19.02893	16.2862	16.22333
20.53787	17.24073	20.68773	15.91767	21.52733	21.97087	18.52453	19.13913	16.32233	16.268
20.73793	17.32953	20.73547	16.2594	21.65667	22.07753	18.5702	19.2532	16.40967	16.31327
20.81547	17.33747	20.8496	16.3114	21.7256	22.3284	18.79813	19.35747	16.4352	16.31787
21.063	17.4052	20.92833	16.32813	21.758	22.3368	18.88327	19.47893	16.99607	16.36627
21.10907	17.4262	21.54053	16.42753	22.2436	22.489	19.15747	19.56087	17.01793	16.4318
21.3072	17.602	21.58453	16.60047	22.53067	22.5046	19.16147	19.63107	17.40973	16.53927
21.38887	17.72413	21.65187	16.88973	22.6238	22.63227	19.22887	19.73207	17.4678	16.6008
21.47087	17.82893	21.74967	17.12387	22.64773	22.67387	19.26093	19.85893	17.5266	16.65313
21.5248	17.99507	21.7944	17.20773	22.67227	22.74087	19.40053	19.89927	17.71767	16.8304
21.56927	18.0086	21.83293	17.2888	22.86067	22.79907	19.56313	19.90473	17.7964	17.39
21.87753	18.09533	21.84227	17.3246	22.9024	22.80413	19.62453	19.95573	17.9776	17.45067
21.95633	18.44807	21.89593	17.84927	22.96793	22.92207	19.70807	20.81153	17.99547	17.5744
22.22507	18.54353	22.18873	18.01033	23.28327	22.94007	19.81307	21.5312	18.129	17.585
22.40567	18.71433	22.45727	18.14293	23.29233	23.07553	19.8792	21.8462	18.14233	17.7278
22.5204	18.73387	22.67027	18.14573	23.35173	23.19453	19.91233	21.86607	18.36813	17.89333
22.53153	18.75733	23.02527	18.38373	23.40193	23.35333	19.95053	21.90987	18.45473	18.1504
22.6368	18.79013	23.05187	18.4572	23.41947	23.3868	19.96427	21.96567	18.55907	18.21633
22.73527	18.85347	23.29213	18.55973	23.49307	23.4264	20.04873	21.9784	18.61313	18.52087
22.8292	18.96427	23.31007	18.6594	23.5874	23.4732	20.2206	22.0128	18.64707	18.60527
22.88433	18.97213	23.39633	18.75047	23.6982	24.5264	20.2526	22.02307	18.75113	18.74887
22.98327	19.29367	23.52233	18.87553	23.81707	24.57287	20.3086	22.10487	18.76133	19.025
23.14473	19.34967	23.59733	18.97087	24.5296	24.67593	20.3212	22.15913	18.93467	19.3324
23.16393	19.39667	23.65847	19.06507	24.82467	24.9734	20.3732	22.18773	18.99627	19.40047
23.20327	19.43767	23.909	19.22553	24.90333	25.20507	20.39587	22.2078	19.09453	19.52427
23.31433	19.49453	24.02707	19.46087	24.92053	25.56227	20.4264	22.23887	19.52873	19.55473
23.40113	19.62947	24.33347	19.46833	25.14713	25.65253	20.48	22.24713	19.54887	19.65053
23.53527	19.67513	24.51233	19.51807	25.7688	25.73547	20.48307	22.3438	19.57493	19.655
23.55833	19.75153	24.55033	19.58747	26.04327	25.85933	20.55227	22.40807	19.66393	19.7208
23.87687	19.82013	24.80013	19.72747	26.12493	25.93993	20.61847	22.451	19.6946	19.7378
23.95007	19.90693	24.9086	19.82733	26.25707	26.19387	21.2666	22.52173	19.7646	19.74967
23.98347	20.0172	24.96213	20.00253	27.09207	26.30347	21.35847	22.687	19.8514	19.83053
24.0378	20.14233	25.0488	20.12553	27.13587	26.62687	21.66967	22.7456	20.15267	19.90493
24.19807	20.26047	25.20847	20.222	27.16993	26.64447	21.87267	23.09607	20.16367	20.02173
24.40887	20.8188	25.245	20.29807	27.40407	26.69593	21.88053	23.1428	20.6298	20.05313
24.76653	21.11787	25.36827	20.85747	27.4944	26.838	21.93313	23.17507	20.68467	20.294
24.96187	21.1708	25.3718	21.18973	27.58867	26.8538	21.94667	23.2346	20.73987	20.38893
25.0624	21.26793	25.4186	21.45367	27.70967	27.08867	21.99907	23.2738	20.76353	20.43533
25.103	21.81333	25.4974	21.51313	27.771	27.128	22.05413	23.31187	20.9102	21.572
25.37073	21.8284	25.50667	21.61947	28.09833	27.2492	22.061	23.40027	21.18853	21.7722
25.551	21.86987	25.7162	21.67407	28.12447	27.324	22.08793	23.82327	21.30593	21.86433
25.70767	21.90913	25.81413	21.79453	28.28873	27.36767	22.1932	24.11587	21.3788	21.97973
25.77307	21.9152	25.92433	21.81487	28.2982	27.44487	22.31787	24.21793	21.54613	22.03193
25.8614	21.98853	25.96513	21.98587	28.41207	27.47793	22.36267	24.5234	21.60087	22.156
26.06407	21.99833	26.02173	22.22473	29.1812	27.67087	22.40627	24.58927	21.65433	22.23
27.13193	22.11953	26.17447	22.37173	29.23833	27.71893	22.4398	24.63773	21.82493	22.24127
27.36847	22.24173	26.2844	22.40567	29.40827	27.737	22.46787	24.64727	21.82767	22.28713
27.41073	22.42693	26.5836	22.44907	29.50613	27.76327	22.55173	24.68547	21.9308	22.3262
27.5	22.4328	26.9164	22.48733	29.91327	27.83087	22.55773	24.71873	22.02987	22.66693
27.5096	22.56367	26.96473	22.52553	30.06273	29.03767	22.68633	24.883	22.1372	22.76133
27.5496	22.84827	26.99373	22.58193	30.12007	29.05713	22.7908	24.9324	22.6508	22.8232
27.5758	22.96047	27.83907	22.75813	30.5874	29.6858	23.10847	24.9682	22.87593	22.88253
27.60387	23.2992	28.0586	22.78053	30.6406	29.73467	23.3308	25.2218	22.98527	23.27007
27.60753	23.49873	28.19373	22.93113	30.70253	29.77033	23.42133	25.31887	23.0536	23.33427
27.633	24.077	28.41733	22.9458	30.75047	29.88627	23.4726	25.40727	23.1178	23.42273
27.66033	24.1414	28.45827	22.98233	30.96087	29.98467	23.53687	25.45693	23.1236	23.4294
27.68167	24.23613	28.64833	23.0264	31.0092	30.1584	24.25133	25.71347	23.39313	23.5362
27.8268	24.3098	29.18887	23.03333	31.02847	30.16047	24.36627	25.724	23.40227	23.62793
27.86313	24.41987	29.28107	23.06633	31.1488	30.16333	24.3774	25.74827	23.504	23.79793
27.91	24.4844	29.3576	23.07307	31.347	30.2122	24.436	25.8224	23.58033	23.80187
27.9536	24.53387	29.37533	23.12373	31.35553	30.31747	24.51807	25.9504	23.64587	23.93887
27.9986	24.58967	29.41093	23.16827	31.39647	30.4804	24.5956	26.08447	23.68127	24.3154
28.147	24.65147	29.674	23.1946	31.417	30.54533	24.63007	26.18433	23.72947	24.38187
28.50247	24.8754	29.72573	23.2718	31.45313	30.60007	25.15453	26.1982	23.7414	24.50887
28.723	24.8908	29.79553	23.4928	31.4718	30.75913	25.2662	26.2608	23.89453	24.59187
28.7958	25.2972	29.80087	23.52573	31.53587	31.02553	25.31793	26.33127	23.907	24.5966
28.87987	25.50387	29.8472	23.5508	31.5492	31.2094	25.3872	26.39307	24.0176	24.68453
29.16013	25.70987	29.8598	23.60293	31.6346	31.34513	25.43713	26.72327	24.12873	24.77787
29.1886	25.7502	29.91693	23.70407	31.84193	31.43753	25.4736	26.84093	24.15193	24.8712
29.19647	25.79	29.95407	23.94213	31.90947	31.47153	25.5252	26.92073	24.16013	24.88427
29.237	26.15933	29.999	23.9706	32.14387	31.57113	25.56873	27.00427	25.43407	25.3392
29.357	26.21893	30.00573	24.15173	32.3082	31.59827	25.59187	27.0808	25.66547	25.58293
29.85287	26.298	30.08833	24.36133	32.55347	31.69507	25.78893	27.12107	25.72873	26.43613
30.05687	26.354	30.18107	24.5426	32.8438	31.78327	25.79193	27.15573	25.76653	26.63573
30.1584	26.40647	30.43607	24.5574	32.8776	31.84733	25.85227	27.17907	25.8894	27.277
30.2534	26.48767	30.6686	24.61	33.2176	31.96727	25.8584	27.19713	26.4138	27.5346
30.4824	26.5372	30.67533	24.67373	33.24933	32.01327	26.18793	27.26013	26.4728	27.6434
31.0212	26.56633	30.71467	24.72013	33.26033	32.36193	26.34567	27.8626	26.58467	28.00847
31.172	26.63933	30.7924	24.80207	33.3106	32.70393	26.39347	27.94667	26.6686	28.072
31.23467	26.6982	31.08247	24.89287	33.3454	32.7492	26.46113	28.32827	26.70887	28.36987
31.3588	26.72767	31.21307	24.90393	33.37747	32.7816	26.57987	28.45247	26.76333	28.95153
31.41133	26.7776	31.5342	25.02133	33.41367	32.82187	26.67093	28.62767	26.79987	28.95993
31.4626	26.89273	31.5446	25.1686	33.50313	32.8772	27.018	28.70547	26.82653	29.00293
31.53713	26.9538	31.67427	25.35247	33.54553	32.93647	27.07553	28.81407	27.04027	29.28907
31.5574	27.13527	31.77313	25.4112	33.61973	32.98326	27.12433	28.86467	27.09	29.4662
31.6132	27.24	31.88113	25.44793	33.62494	33.0532	27.1326	28.9016	27.1168	29.518
31.66313	27.42387	31.89053	25.48793	33.6796	33.06507	27.19213	28.96507	27.18993	29.53927
31.67853	27.53833	31.94547	25.52493	33.8214	33.5108	27.2058	29.0618	27.23273	29.56673
31.72433	27.89807	32.002	25.5886	33.95887	34.60107	27.26247	29.08753	27.27033	29.72073
31.93027	28.1712	32.1378	25.66587	34.04367	35.0804	27.34607	29.2374	27.5144	29.8632
32.06567	28.20753	32.17807	25.74233	34.19647	35.30807	27.41533	29.4848	27.56813	29.91887
32.09173	28.26347	32.1884	25.7926	34.45127	35.4574	27.50153	29.60527	27.586	29.97467
32.13147	28.36693	32.28113	25.83007	35.2322	35.68347	27.90893	29.65227	27.616	30.0954
32.88766	28.44147	32.32127	25.84033	35.45187	36.2806	28.41213	30.02647	27.65327	30.72613
33.06007	28.53053	32.3584	25.8684	35.52687	36.45293	28.673	30.29067	27.6876	30.79173
33.34547	28.65267	32.39433	25.93747	35.66633	36.6948	28.94467	30.3412	27.72287	30.9424
33.40733	28.83147	32.39947	25.9798	36.13486	36.72273	29.79187	30.40833	27.74833	31.18813
33.48466	29.0184	32.56187	26.10627	36.28333	36.7582	29.8488	30.48747	27.78813	31.21687
33.88093	29.15767	32.57333	26.35027	36.31193	36.8462	29.9628	30.5294	27.7928	31.35227
33.94973	29.273	32.609	26.42747	37.36293	36.95493	30.4422	30.58273	28.04167	31.3824
34.09193	29.33053	33.0522	26.65933	37.4118	36.97906	30.578	30.6478	28.0446	31.3896
34.14947	29.3614	33.12047	26.78747	37.57767	37.2008	30.73973	30.65387	28.14573	31.4918
34.20893	29.3976	33.22927	27.1742	37.6624	37.31487	30.81787	30.65847	28.17753	31.5176
34.40154	29.55067	33.40107	27.19107	37.72013	37.67493	30.91227	30.72867	28.22193	31.5676
34.41847	29.70607	33.42467	27.21007	37.7802	37.74107	30.9718	30.87833	28.28233	31.65947
34.58407	29.7478	33.50313	27.2324	37.94827	37.88133	31.00387	31.10893	28.29847	31.80067
34.83353	29.97933	33.559	27.42547	37.97667	37.92633	31.00973	31.21427	28.4246	31.82607
34.94053	30.28693	33.68267	27.619	38.14713	38.14893	31.07553	31.25627	28.44927	31.83747
35.11127	30.31067	33.69993	27.822	38.26293	38.1736	31.09473	31.26427	28.48447	32.6214
35.16333	30.38753	33.83593	28.24227	38.3262	38.22553	31.2802	31.3348	28.52893	32.6776
35.18327	30.46413	34.17193	28.3038	38.44307	38.389	31.33187	31.7124	28.54473	32.7322
35.23127	30.58313	34.21527	28.38593	38.44787	38.59247	31.4354	32.05633	28.60253	32.77827
35.2586	30.641	34.26353	28.42447	38.49933	38.90673	31.53347	32.07213	28.6438	32.8344
35.28467	30.68607	34.34793	28.56493	38.5284	39.02013	31.9362	32.1634	28.67573	32.94227
35.34333	30.71773	34.46327	29.5044	38.56953	39.45947	32.03407	32.25773	28.6968	32.97727
35.37287	30.80127	34.49687	29.81433	38.59073	39.80327	32.08787	32.7012	28.70613	33.41507
35.409	31.09607	34.64793	30.0506	38.71713	39.9464	32.33433	32.71507	28.7094	33.6604
35.4176	31.16433	34.6846	30.11067	38.88953	0	32.40273	32.78027	28.7226	33.82607
35.48267	31.1736	34.78953	30.11447	38.97313	0	32.86193	32.91373	28.7736	34.1544
35.5086	31.2246	34.851	30.1556	38.99947	0	33.0526	32.99547	28.807	34.17673
35.59873	31.2794	34.9178	30.16413	39.2352	0	33.2184	33.06367	28.92793	34.5536
35.75467	31.28693	34.9524	30.17793	39.65813	0	33.2364	33.11593	29.00927	34.71253
35.83313	31.40767	35.1432	30.2216	39.7418	0	33.2406	33.12307	29.08987	34.76947
36.2924	31.52113	35.22113	30.34627	39.7944	0	33.28813	33.12833	29.16347	34.79467
36.35947	31.69767	35.533	30.41487	39.95773	0	33.34407	33.229	29.20293	34.8434
36.43647	31.811	35.5836	30.60987	0	0	33.5368	33.25053	29.275	34.8636
36.45153	32.20367	35.64174	30.6612	0	0	33.9384	33.35814	29.3098	34.87354
36.50653	32.2888	35.82107	30.80967	0	0	34.0026	33.52293	29.37713	35.134
36.59387	32.41293	35.8684	30.834	0	0	34.61913	34.27813	29.46233	35.2232
36.8424	32.9476	36.0264	31.16733	0	0	34.8206	34.34687	29.47133	35.31513
36.9032	33.2702	36.26707	31.19233	0	0	34.92347	34.62027	29.72367	35.515
37.17767	33.3724	36.50727	31.28073	0	0	35.1084	34.80347	30.101	35.85027
37.35053	33.39433	36.55027	31.50067	0	0	35.17347	34.85733	30.1286	36.57207
37.39373	33.41387	36.75313	31.67773	0	0	35.24733	35.35266	30.4042	36.6346
38.34067	33.49973	36.8	31.71247	0	0	35.71707	36.071	30.5698	36.68247
38.48413	33.5472	36.8374	32.08467	0	0	36.08253	36.426	30.57513	36.72013
38.64087	33.63573	36.88827	32.2578	0	0	36.44733	36.53493	30.64227	36.7412
38.75347	33.68047	37.46507	32.35033	0	0	36.55187	36.6134	30.8218	36.786
38.88066	33.74513	37.48993	32.5612	0	0	36.62487	36.6672	31.38767	36.8166
39.49207	33.748	37.82967	32.6966	0	0	36.74026	36.69067	31.3912	36.81953
39.54707	33.9034	37.85733	32.70907	0	0	36.77167	36.77593	31.50667	36.84687
39.5578	33.984	37.93233	32.73734	0	0	36.9758	36.85287	31.5678	36.89827
39.613	34.39267	38.05333	32.90807	0	0	37.12767	36.87113	31.7288	36.98
39.91867	34.5434	38.11987	32.96833	0	0	37.2764	36.89207	31.9528	37.15014
0	34.61053	38.2024	33.7812	0	0	37.3106	36.9336	31.96993	37.2764
0	34.621	38.24267	33.93287	0	0	37.36747	37.02593	32.12007	37.5726
0	34.69653	38.261	34.0614	0	0	37.42187	37.0582	32.219	37.67353
0	34.74026	38.4124	34.31867	0	0	37.46907	37.09067	32.70567	37.688
0	34.914	38.91993	34.53693	0	0	37.53833	37.12413	32.78833	37.73427
0	35.24607	38.98993	34.6666	0	0	37.67013	37.20693	32.79373	37.7672
0	35.74173	39.07133	34.8132	0	0	37.96453	37.4228	32.91847	37.8154
0	36.1162	39.77287	34.87327	0	0	38.2678	37.49767	32.961	37.85387
0	36.28913	39.8872	35.0076	0	0	38.34426	37.60627	33.00267	37.93433
0	36.512	39.93313	35.0166	0	0	38.47766	37.8774	33.03493	38.30527
0	36.57107	39.98594	35.10053	0	0	38.52387	38.09513	33.04733	38.4048
0	36.716	0	35.2448	0	0	38.53313	38.11567	33.09087	38.51067
0	36.86973	0	35.294	0	0	38.6866	38.1952	33.10233	38.5542
0	36.90753	0	35.56173	0	0	39.29387	38.2056	33.12867	38.61453
0	36.95647	0	35.80353	0	0	39.49207	38.312	33.1794	38.8184
0	37.5664	0	35.89107	0	0	39.7344	38.39267	33.20467	38.9908
0	37.60553	0	36.0418	0	0	39.99173	38.43987	33.28467	39.1252
0	37.93727	0	36.3034	0	0	0	38.8424	33.29073	39.1984
0	37.95267	0	36.32887	0	0	0	38.86847	33.31707	39.33067
0	37.9846	0	36.4596	0	0	0	38.986	33.36333	39.34507
0	38.10553	0	36.5468	0	0	0	39.05587	33.3758	39.38787
0	38.1364	0	36.56267	0	0	0	39.13633	33.45067	39.62786
0	38.21353	0	36.6242	0	0	0	39.25414	33.49613	39.8758
0	38.2616	0	36.6876	0	0	0	39.81653	33.52967	39.91753
0	38.80673	0	36.97007	0	0	0	39.8934	33.66653	39.9524
0	38.90407	0	37.56453	0	0	0	39.92693	33.67947	0
0	38.9106	0	37.62813	0	0	0	39.97967	33.85913	0
0	39.0024	0	37.71567	0	0	0	0	33.9506	0
0	39.04267	0	38.02053	0	0	0	0	34.14773	0
0	39.06967	0	38.0936	0	0	0	0	34.26427	0
0	39.3128	0	38.15567	0	0	0	0	34.33367	0
0	39.52953	0	38.226	0	0	0	0	34.47273	0
0	39.64513	0	38.3578	0	0	0	0	34.4866	0
0	39.83493	0	38.37354	0	0	0	0	34.53673	0
0	0	0	38.47647	0	0	0	0	34.58293	0
0	0	0	38.603	0	0	0	0	34.76273	0
0	0	0	38.81167	0	0	0	0	34.79693	0
0	0	0	38.87407	0	0	0	0	34.82867	0
0	0	0	38.988	0	0	0	0	34.83533	0
0	0	0	39.17927	0	0	0	0	34.8684	0
0	0	0	39.45533	0	0	0	0	34.89647	0
0	0	0	39.51427	0	0	0	0	35.771	0
0	0	0	39.52627	0	0	0	0	36.24347	0
0	0	0	39.6014	0	0	0	0	36.26947	0
0	0	0	39.80867	0	0	0	0	36.28807	0
0	0	0	39.921	0	0	0	0	36.4138	0
0	0	0	0	0	0	0	0	36.65387	0
0	0	0	0	0	0	0	0	36.8936	0
0	0	0	0	0	0	0	0	36.9216	0
0	0	0	0	0	0	0	0	36.95647	0
0	0	0	0	0	0	0	0	36.98987	0
0	0	0	0	0	0	0	0	37.033	0
0	0	0	0	0	0	0	0	37.09727	0
0	0	0	0	0	0	0	0	37.14687	0
0	0	0	0	0	0	0	0	37.19033	0
0	0	0	0	0	0	0	0	37.31313	0
0	0	0	0	0	0	0	0	37.33047	0
0	0	0	0	0	0	0	0	37.39133	0
0	0	0	0	0	0	0	0	37.50327	0
0	0	0	0	0	0	0	0	37.57773	0
0	0	0	0	0	0	0	0	37.6812	0
0	0	0	0	0	0	0	0	37.72713	0
0	0	0	0	0	0	0	0	37.91	0
0	0	0	0	0	0	0	0	38.32307	0
0	0	0	0	0	0	0	0	38.33113	0
0	0	0	0	0	0	0	0	38.4024	0
0	0	0	0	0	0	0	0	38.43533	0
0	0	0	0	0	0	0	0	38.5758	0
0	0	0	0	0	0	0	0	38.76153	0
0	0	0	0	0	0	0	0	38.80607	0
0	0	0	0	0	0	0	0	38.98587	0
0	0	0	0	0	0	0	0	39.81487	0
