# Supplementary material for: Neural manifolds for odor-driven innate and acquired appetitive preferences
Source: Nat Commun. 2023 Aug 5;14:4719. doi: 10.1038/s41467-023-40443-2 (PMC10404252; doi:10.1038/s41467-023-40443-2)
Supplement: Supplementary file 4 — Source Data [file 41467_2023_40443_MOESM4_ESM.zip › Figure2/2019626/ch12_15/text/two_hep_C6.txt]

0.1900667	0.2487333	0.6292	0.06466667	0.059	2.402267	0.1461333	1.0766	0.0534	1.1902
0.3364667	0.2934	0.7261333	0.9432667	0.1002667	6.3664	0.2026	1.317733	0.2284667	1.3658
0.3614	2.003667	0.8612	1.893733	0.2759333	6.770133	0.87	1.348067	0.975	1.4104
1.576933	4.152333	1.825667	3.582733	0.6568667	7.988467	1.134067	1.3988	1.2636	1.498333
1.76	4.246067	4.081666	3.974867	1.9842	8.085733	1.227667	1.457533	1.345067	1.551
1.999533	4.504867	5.263267	4.030133	2.008333	8.935667	2.745933	1.482733	1.4324	3.573133
4.534333	4.652534	9.626066	4.2578	2.154333	9.3246	3.1642	1.514067	1.566	3.7466
4.6302	4.715466	10.07513	4.380867	2.513133	9.341866	3.913933	1.5552	1.712867	3.9226
4.6798	5.999133	10.4516	4.4	2.575267	9.402467	4.521667	1.6164	2.1046	3.9882
5.5692	8.5006	13.12547	6.683267	3.331933	10.14413	4.555067	1.6716	2.2554	4.127067
5.629	8.5374	15.66733	8.171267	4.5264	10.44393	4.608733	2.8446	2.288933	4.231867
5.663867	8.741667	15.7002	8.518	6.1866	11.43593	4.640733	2.950933	2.353	4.6498
5.878267	10.425	16.04027	9.880667	10.228	11.55393	4.6686	3.034667	2.374867	10.22913
6.572267	10.50667	16.32893	10.0666	10.55	16.98967	4.855533	3.087133	2.3936	10.42453
6.863266	11.9976	16.90987	10.16307	10.64627	17.04427	5.039333	3.689867	2.4372	10.46507
7.376933	13.4274	17.58827	10.2398	10.70887	17.31527	5.468667	3.813933	2.506867	15.0462
8.583667	14.15513	18.27887	10.88867	12.04093	17.6412	5.633067	3.854533	2.563667	16.25473
9.172067	14.22267	18.4834	11.2788	12.666	18.6962	5.952734	3.884533	4.3046	16.976
9.2638	15.235	21.0258	11.36253	14.67893	19.27973	5.987534	3.922067	4.334667	17.0668
9.3122	15.27913	21.15027	11.42073	14.9598	20.15453	6.076467	4.205133	4.416067	17.129
9.3514	15.36813	21.72393	12.73753	14.99053	22.1704	6.245934	6.184733	5.453467	17.69967
9.3934	16.80233	22.82773	12.9728	15.04713	22.2786	7.5636	9.797067	5.497066	18.3396
9.473066	16.92807	24.20547	13.637	15.07567	22.47007	7.612667	9.852266	5.5866	18.43393
10.35313	17.2908	25.58673	16.15847	15.3628	22.78087	7.644667	10.24133	8.123667	19.34947
10.40547	18.015	26.1696	16.90653	15.3924	24.144	7.6704	10.53327	8.624467	19.3794
11.80573	18.3814	26.21733	17.3302	15.41287	24.26067	7.689533	10.5848	8.770467	19.456
13.8448	18.5868	26.47227	19.4978	15.43193	24.89673	8.3782	10.63347	10.4012	20.2338
14.67193	18.9174	26.55527	19.62353	15.45867	25.2624	8.9806	10.66393	11.61313	20.47887
15.694	18.99673	27.4718	19.67893	15.55167	26.34307	9.064	10.8036	12.8476	20.8498
16.6562	20.09427	28.11947	20.26247	15.92047	28.12707	9.2226	12.75773	12.9178	20.88933
16.74087	20.14653	28.25227	20.3494	15.965	28.17733	10.22253	15.01027	13.23473	20.98267
17.36073	20.9154	28.29667	20.3904	16.01087	28.27967	10.2468	15.07673	13.2698	21.55273
18.42207	20.9852	28.34133	20.51833	16.14327	30.8198	13.18147	15.143	15.50987	22.5712
18.56847	21.0458	28.61313	21.3038	16.4218	31.6772	13.21547	15.21327	15.61273	22.7464
19.38653	21.3606	28.91673	21.34893	16.52833	33.31287	13.31573	15.5498	15.79233	22.9116
19.7352	21.751	29.22107	21.4182	17.16553	0	14.357	15.5976	15.82633	24.33767
19.9756	21.8552	29.59413	21.79987	17.24087	0	17.7342	15.94147	15.85847	25.01693
20.971	22.01427	29.65667	21.981	17.54727	0	17.90047	16.7198	15.89107	25.06493
21.22153	22.237	29.73947	22.04947	17.61247	0	19.2428	17.00127	16.55007	25.52593
21.28347	24.34947	29.92267	22.37033	18.337	0	20.0382	17.19233	18.994	26.08533
21.342	26.3472	30.0078	22.44667	20.7924	0	20.20173	17.5782	21.09833	26.11847
21.61067	26.7596	30.35853	22.53513	20.92467	0	23.51253	17.63393	22.49707	26.20353
21.6464	26.83953	30.48547	22.5682	21.04007	0	24.1468	18.63433	22.5182	28.5588
21.70407	26.86413	31.37067	22.61713	22.82173	0	24.23867	19.7538	22.58053	31.55753
21.74427	26.9148	31.38793	23.45273	22.87453	0	24.38827	19.79473	22.64453	31.56633
21.78993	26.98207	31.48427	23.48633	23.0112	0	24.42873	20.47707	22.69227	31.73987
22.4518	28.30987	31.63653	23.5212	25.9846	0	24.49753	21.70033	22.75287	31.79467
22.52387	28.3574	31.79053	23.55787	26.14313	0	24.877	21.78527	22.8626	32.30793
22.5312	28.43147	31.82993	23.591	27.43387	0	25.02447	22.6782	23.53027	32.8608
22.67547	28.43713	31.86687	23.59973	27.4826	0	25.06307	22.83013	23.5918	33.1148
23.4732	28.6894	31.93473	23.6578	28.55487	0	25.10433	22.98253	24.04507	33.20513
23.53533	28.76013	32.81447	23.688	29.35453	0	25.8698	23.04293	24.13047	33.40493
23.91807	28.9062	32.8548	23.7002	29.42787	0	26.10273	23.43173	24.3884	33.45013
25.49687	29.51673	33.22373	23.73127	29.6676	0	26.18447	27.57793	25.11493	33.71607
27.14987	30.1404	34.7936	24.73507	29.70133	0	26.33613	30.55227	25.83007	34.04447
27.3784	30.21753	35.14893	24.79093	29.74693	0	26.68993	30.867	25.89293	34.18847
27.94707	30.40413	35.17567	24.83493	29.76153	0	26.699	32.1064	26.00327	34.37893
28.0506	30.59647	35.20647	24.98093	30.54587	0	27.03473	32.19913	26.07253	34.46253
29.34493	30.9362	35.47653	25.15813	30.63733	0	28.26707	32.90307	26.7154	35.15973
29.67173	31.0318	35.5308	25.29833	31.18327	0	28.743	32.99313	27.52233	35.19927
29.75773	31.05433	35.59286	25.3294	32.68387	0	29.74067	33.0516	27.62407	35.23454
29.85413	31.30113	36.3786	25.41	32.75846	0	30.3982	33.09706	27.69753	35.2714
29.889	31.34847	36.4512	25.70347	32.81033	0	30.4686	33.17007	27.82313	35.32047
29.92327	31.40347	36.60093	25.81387	33.8766	0	30.56553	36.4688	27.94973	35.92093
29.95813	32.44813	37.0698	25.85927	34.31273	0	30.6358	36.50813	29.33953	37.42
30.0388	32.54427	37.9166	25.91267	34.75134	0	31.659	37.57473	29.5848	37.63973
30.32013	32.61913	37.98407	25.94813	35.47493	0	31.96587	37.864	29.6276	37.73487
30.98967	32.87127	39.26553	26.04853	35.68753	0	32.995	38.12513	29.7234	38.51707
32.52794	32.94127	39.40447	26.66693	35.95733	0	33.07747	38.56347	29.79233	38.6844
33.87133	32.9618	39.4714	27.02207	36.11234	0	33.13607	38.69447	29.9332	38.889
33.92993	33.09333	39.5794	27.0536	36.8242	0	33.3906	39.26107	29.96467	38.9314
34.40067	33.27767	39.63873	27.09827	36.9632	0	33.45327	0	30.05847	39.23933
34.45493	33.60187	0	28.42393	37.04167	0	33.47626	0	30.26427	39.7614
34.51133	33.64607	0	28.8722	37.1504	0	34.29467	0	30.34047	0
34.81327	34.61333	0	28.99853	38.32193	0	34.9622	0	34.02687	0
35.67067	36.04693	0	29.6242	38.84453	0	35.01647	0	34.577	0
37.74493	37.34213	0	30.12193	39.4316	0	35.04987	0	34.73753	0
37.90447	37.3852	0	31.98453	39.53133	0	35.0794	0	34.76287	0
38.08133	37.5068	0	32.0508	0	0	36.12753	0	34.81673	0
38.63013	37.61827	0	32.05407	0	0	37.03267	0	34.88493	0
38.739	37.71987	0	32.1162	0	0	37.55827	0	36.18193	0
38.8204	39.08213	0	32.26007	0	0	37.6486	0	37.35147	0
0	0	0	33.01633	0	0	37.68687	0	37.67053	0
0	0	0	33.5258	0	0	37.95533	0	38.7178	0
0	0	0	34.178	0	0	0	0	38.8082	0
0	0	0	34.24647	0	0	0	0	0	0
0	0	0	34.514	0	0	0	0	0	0
0	0	0	34.65867	0	0	0	0	0	0
0	0	0	35.58373	0	0	0	0	0	0
0	0	0	35.6958	0	0	0	0	0	0
0	0	0	35.85027	0	0	0	0	0	0
0	0	0	36.7	0	0	0	0	0	0
0	0	0	36.8066	0	0	0	0	0	0
0	0	0	36.99407	0	0	0	0	0	0
0	0	0	37.0356	0	0	0	0	0	0
0	0	0	37.11267	0	0	0	0	0	0
0	0	0	38.43453	0	0	0	0	0	0
0	0	0	39.44907	0	0	0	0	0	0
