# Supplementary material for: Neural manifolds for odor-driven innate and acquired appetitive preferences
Source: Nat Commun. 2023 Aug 5;14:4719. doi: 10.1038/s41467-023-40443-2 (PMC10404252; doi:10.1038/s41467-023-40443-2)
Supplement: Supplementary file 4 — Source Data [file 41467_2023_40443_MOESM4_ESM.zip › Figure2/2019626/ch12_15/text/euc_C7.txt]

0.0676	0.1541333	0.08533333	0.0086	0.4892	0.1069333	0.01626667	0.04193333	0.3104	0.03793333
0.1981333	0.4582667	0.2994667	0.04186667	0.8648	0.2034	2.586467	0.08686667	0.5717334	0.2239333
0.2493333	1.4138	1.848867	1.184867	0.9216	0.8710667	2.917267	0.2953333	1.021867	0.6721333
0.4118	2.084867	1.905733	1.2564	1.381867	1.0898	3.202133	0.3278	1.181933	1.637133
0.4549333	2.645	2.957267	1.328133	2.919867	1.129867	3.345667	0.4005333	1.2296	1.890867
0.5649334	2.927067	4.1692	1.420933	3.421667	1.619333	3.374933	0.4380667	1.497933	1.9618
0.7767333	2.997067	4.3038	1.628733	3.912467	1.6478	3.422133	0.5838667	1.5794	2.046533
0.9417334	3.003067	4.925467	2.0552	4.038533	1.777733	3.772467	0.6571333	1.671667	2.240267
1.080867	3.054733	5.029333	2.104	4.7932	2.029933	3.974133	5.7318	1.703933	2.3076
1.286333	3.232867	5.161	2.280533	4.885733	2.044133	4.181867	6.1944	1.771867	2.465667
1.3858	3.2824	5.407733	2.489067	4.946267	2.153933	4.2574	6.2248	1.8712	2.606267
1.540867	3.436867	5.510667	2.874133	5.088867	2.429533	4.3362	6.267334	1.981	2.858467
1.614733	3.466267	5.708467	2.9516	5.1394	2.6544	5.176667	6.6074	2.0232	2.896267
1.709	3.5416	5.7794	2.992933	5.2206	2.699733	5.547667	7.6204	2.030667	2.9626
1.845133	3.6412	5.901467	3.031133	5.5792	2.966733	5.606266	7.6832	2.137533	3.038133
1.860067	3.6472	6.0064	3.098933	5.617667	3.0348	5.689	7.9036	2.334733	3.464067
2.140667	3.741467	6.047733	3.720733	6.3924	3.135	5.724067	8.088667	2.471333	3.508667
2.147333	3.783933	6.219467	3.869467	7.872733	3.1818	5.772	8.273	2.6782	3.568267
2.339133	3.893267	6.365933	4.033467	7.969867	3.609667	6.242867	8.5162	2.749867	3.6402
2.745067	4.7526	6.525466	4.0932	7.992733	3.7164	6.419533	9.746467	2.911667	3.689333
3.059267	4.813933	6.573267	4.241867	8.0402	4.152333	6.525333	9.807934	2.9484	4.0702
3.2842	4.9004	6.618467	4.3824	8.1704	4.372933	6.630133	9.928534	3.086867	6.181267
3.416733	5.1862	6.6718	4.417533	8.837334	4.496533	7.042733	10.85913	3.153533	6.308667
3.53	5.425467	6.732867	4.4744	9.317266	4.547266	7.2646	10.94173	3.1974	7.360734
3.606067	5.521667	6.780733	5.424867	9.5696	4.5942	7.409	11.2616	3.285067	7.6168
4.094	5.738266	6.855267	5.828667	11.5704	4.674667	8.108	11.43793	3.559	7.775067
4.29	5.9674	6.9478	6.170667	11.6816	4.7528	8.3758	11.99193	3.836733	8.170466
4.3754	6.6892	7.015867	6.270667	11.72553	4.984867	8.412467	12.0864	3.960667	8.367666
4.470667	6.8822	7.079067	6.298467	11.77987	5.127467	8.468467	12.21	4.088533	8.4488
4.657267	6.9604	7.298733	6.390067	11.82553	5.1982	8.5054	12.27213	4.131667	9.476133
5.2488	7.6022	7.9344	7.224133	11.88487	5.251534	8.734067	12.40173	4.213666	9.622666
7.179733	7.8826	10.38193	7.291667	12.50587	5.3046	9.035466	12.45267	4.5364	10.41147
7.5218	8.089867	11.59347	7.3238	12.609	5.367067	9.211866	12.55973	4.868134	10.5822
7.976267	8.473267	11.7976	7.3848	12.69907	5.5088	9.510734	13.01287	5.578133	10.7804
8.270066	8.815666	11.8502	7.785	12.7278	5.5706	10.8	13.4218	5.971667	10.864
8.4782	9.197	11.91767	8.412066	12.8732	5.610067	10.84253	13.48927	6.340267	12.672
10.534	9.3462	12.17507	8.990133	12.94453	5.707533	11.65687	14.04307	6.379933	13.85173
10.6288	9.427867	12.21813	9.311067	12.988	5.967467	11.74487	14.184	6.5222	13.96873
10.69773	9.623266	12.25913	10.13307	13.04467	6.962867	12.02013	14.25733	6.606133	14.09207
10.97893	9.807134	12.40547	10.7028	13.29913	7.050667	12.08507	14.3672	6.622267	14.2586
11.4224	9.895066	12.71007	11.3826	13.35453	7.4562	12.34153	14.51973	6.699934	14.4478
11.6254	9.983	12.79287	11.72813	13.4002	7.530533	12.69433	14.65387	7.7734	14.45107
11.79773	10.33873	12.88653	11.73627	13.75153	7.608933	13.27353	14.93607	7.8148	14.58307
11.92853	11.1144	13.16907	11.8868	14.09187	7.643867	14.28107	15.82867	10.09647	14.99367
11.96807	11.45567	13.3158	11.92387	14.21327	7.6564	14.64847	16.173	10.24547	15.67327
12.05647	12.5556	13.4022	12.83047	14.52227	7.7522	14.72987	17.01707	10.68547	15.9852
12.19073	13.0428	14.41153	14.02773	14.613	8.587	15.51973	19.23493	10.72673	16.3846
12.26213	13.5842	15.44767	14.64533	14.79473	8.605267	15.70107	19.2764	10.79633	18.20013
12.8756	13.7792	17.37153	15.51073	16.4	8.753266	15.7912	19.39167	11.05907	18.76593
13.1578	14.00507	18.27613	15.99627	16.494	8.8164	16.90653	19.496	11.2922	19.27593
13.38453	14.1118	18.56953	16.58287	16.6744	8.9334	17.00747	19.5418	12.18507	19.52267
13.63907	14.16067	18.7286	16.7124	16.73813	8.988	17.0704	19.58433	12.40413	20.23373
13.85087	14.55047	19.70033	16.99947	17.08647	9.0412	17.15207	19.66093	13.03187	20.3622
13.86193	14.6198	20.90173	17.0326	17.49467	9.092267	17.85133	19.84167	13.63593	20.7886
13.90947	14.7186	21.46647	17.18493	17.65267	9.423533	17.95033	20.10387	13.69413	21.052
14.03913	14.9064	21.55847	17.45407	17.74087	9.492133	18.047	20.14773	13.86113	21.2962
14.4896	15.39593	22.76867	17.82527	18.3658	9.545733	18.32587	20.26327	13.89393	21.35213
15.823	15.61647	23.88587	18.619	18.42647	9.694	18.61893	20.47307	14.4554	21.3898
16.35133	15.80027	23.9218	18.7884	18.6898	9.752133	18.90353	20.53827	14.87267	21.4406
16.6284	15.87833	24.15833	18.89887	18.74373	9.8218	19.35053	20.6558	15.7686	22.15867
16.7252	15.97267	24.21767	18.92187	18.87167	10.02227	19.83787	20.73253	15.814	22.22107
17.6356	16.10607	24.274	19.65707	18.95413	10.101	19.8644	20.78047	15.96347	22.63273
17.64467	16.1308	24.48487	20.74827	19.35247	10.16853	20.12933	20.82047	16.40993	22.82853
20.28853	16.78333	24.75927	20.92647	19.40733	10.8138	20.8454	21.0296	16.99547	22.89447
20.72033	16.97287	24.85853	20.9966	19.459	11.2706	21.49927	21.0904	17.09913	22.9768
20.7454	17.3086	24.91707	21.217	19.51693	11.42047	21.80293	23.35533	17.46473	23.1046
24.05153	17.34573	24.9554	21.86693	19.6312	12.2034	21.9274	23.5898	17.6598	23.2304
24.0646	17.38507	25.05653	22.5964	19.69227	12.2444	22.52033	25.03093	17.70833	23.50773
24.07653	17.52387	25.32847	23.1556	19.91027	12.28427	22.69133	25.46867	17.7574	24.72413
24.2354	17.92053	25.40373	23.20893	20.45213	12.37747	22.76913	25.516	18.5898	24.79753
24.36873	18.01733	25.52153	23.55887	20.5052	12.6068	22.88927	25.62507	18.72647	25.01053
24.44027	18.10713	25.57767	23.62607	21.03553	12.6676	23.1	26.04273	18.8864	25.35313
24.56733	18.2104	25.67947	23.64227	21.4932	13.10753	23.85493	27.91047	19.69213	25.72053
24.7032	18.3026	25.7988	23.70053	21.5934	13.39367	23.90793	27.9306	19.88113	25.76847
24.7142	18.66307	25.95227	23.88367	21.7354	13.94987	24.01387	27.986	20.02327	25.89533
24.97507	19.45893	26.05093	24.387	22.20807	14.06553	24.20287	28.1836	20.72407	26.69133
25.0114	20.29227	26.38387	24.47653	22.7776	14.65387	24.31393	28.3268	20.7694	26.75227
25.0834	21.31007	26.4368	24.832	23.15687	14.8016	24.42407	28.59867	21.16593	26.8154
25.16893	21.81767	26.62713	24.895	23.49073	14.88847	24.47693	28.671	21.4376	27.57813
25.2254	22.15187	26.69373	25.801	26.91907	16.16773	24.52907	28.7392	22.0046	27.63167
25.28587	22.5084	27.10667	26.7154	29.3392	16.25353	24.67853	28.91953	22.11393	27.84673
25.33693	22.64133	27.28767	26.94247	29.6046	16.43687	24.7244	28.99753	22.2084	27.91547
25.5496	23.16127	27.7784	26.96807	30.19587	16.87973	24.77707	29.05267	23.60973	28.01607
26.16413	23.17687	27.83513	26.99927	30.32953	17.15247	24.9642	29.31393	23.70373	28.25347
26.4106	23.3854	27.91147	27.0238	30.3892	18.22053	25.6176	29.48793	23.90047	29.13413
26.58233	23.43533	27.94313	27.0908	30.6348	18.69827	30.1104	29.62567	25.43387	29.19053
26.81173	23.50893	28.0924	27.18253	30.69067	19.38767	31.11087	30.2314	25.55833	29.6864
27.00673	23.5912	28.14393	27.24087	32.16633	19.479	31.5894	31.02067	27.2232	29.77273
27.05087	23.9782	28.35867	27.35527	32.6198	19.7674	31.87813	31.2574	31.936	29.81407
27.08967	24.05047	28.474	27.51187	34.21767	20.3614	35.73833	31.45627	32.34753	30.3588
27.138	24.2436	28.7058	27.5776	34.65127	23.38567	39.1276	31.53307	32.4268	30.45507
28.4976	24.32327	28.71573	27.60453	34.80093	26.91907	39.5864	31.73313	32.5182	30.5482
29.0116	24.4752	28.79347	27.66473	34.88787	26.9672	39.65947	31.9408	32.71493	30.62453
29.7038	24.684	28.9492	27.71953	35.21547	27.09473	39.75767	31.9968	32.78207	30.69967
29.97453	24.7952	29.27827	27.7716	36.65867	27.2946	39.87667	32.05293	32.87947	30.77947
31.15107	24.87247	29.36707	27.883	38.98333	27.95767	39.9286	32.28473	32.99807	30.8546
31.40447	25.0336	29.87733	28.168	39.1526	28.0404	0	33.04887	33.11727	30.93147
31.90547	25.05867	29.97167	28.4362	39.56307	28.1722	0	33.13587	33.17913	31.1038
31.98133	25.10153	30.00867	28.57473	39.5704	28.23173	0	33.37653	33.38873	31.17807
32.07547	25.1084	30.19107	28.843	39.6296	28.3954	0	33.42033	33.713	31.3628
32.18553	25.18513	30.43867	28.9374	39.64167	28.46433	0	33.59613	36.1784	31.99113
32.26413	26.22807	30.95387	29.02153	39.76653	28.53167	0	33.7032	36.21427	32.85107
32.3232	26.25	31.16847	29.20553	0	28.66513	0	33.79247	36.29527	33.48227
32.3616	26.29173	31.3328	29.2662	0	29.30073	0	33.82887	36.30187	33.7068
32.40407	26.3042	31.3746	29.55133	0	29.3856	0	33.96113	36.35193	33.80327
32.45407	26.7572	31.41787	29.973	0	29.86253	0	34.04807	36.4002	34.0086
32.55187	27.4728	31.89953	30.03453	0	30.15053	0	34.12433	36.44487	34.07527
32.89034	27.8162	31.96227	30.2338	0	30.21187	0	34.50353	36.5362	34.44347
33.42107	27.9536	32.26033	30.3414	0	30.2972	0	35.51347	36.57847	34.539
33.58767	28.059	32.30407	30.49227	0	30.3422	0	37.0884	36.64767	34.84187
33.69333	28.30693	32.44793	30.59713	0	30.41867	0	37.1614	36.70727	35.6422
33.71313	28.3368	32.6594	31.25473	0	30.83647	0	37.40633	36.7786	36.31507
33.75167	28.8506	32.69447	31.37953	0	30.86247	0	38.6152	36.82207	36.65327
33.8384	28.96347	33.07207	31.50673	0	30.96967	0	39.20147	36.89133	36.79267
33.93927	29.24987	33.19067	32.2046	0	31.06127	0	39.2696	36.99253	37.44393
34.20353	29.37553	33.59073	32.32727	0	31.1668	0	39.8608	37.05733	37.49953
36.00933	30.91273	33.59467	32.81113	0	31.2026	0	0	37.12053	37.5666
36.3794	31.1612	33.78413	32.9112	0	31.4438	0	0	37.3386	0
37.0088	31.5468	33.79053	33.4342	0	31.59493	0	0	37.41867	0
37.26893	32.75853	35.26353	33.5048	0	31.7238	0	0	37.50607	0
38.41607	32.93447	35.84733	33.96987	0	31.76507	0	0	37.55193	0
38.489	33.5184	36.47273	34.12387	0	31.80953	0	0	37.5946	0
0	33.53033	36.646	34.25607	0	31.85307	0	0	37.69567	0
0	33.66473	36.7566	34.29433	0	32.04693	0	0	37.80787	0
0	33.7932	37.02993	34.45607	0	32.11507	0	0	37.85513	0
0	33.88647	37.1076	34.46786	0	32.50053	0	0	37.913	0
0	33.89793	37.543	34.63593	0	32.82833	0	0	0	0
0	33.96227	37.5704	34.6846	0	32.91267	0	0	0	0
0	34.08093	37.61207	34.7864	0	33.83733	0	0	0	0
0	34.20873	37.6778	35.31347	0	33.93953	0	0	0	0
0	34.3882	37.73507	35.69313	0	34.11453	0	0	0	0
0	34.66567	37.75893	35.77767	0	34.23713	0	0	0	0
0	34.84273	37.81727	35.95947	0	34.4086	0	0	0	0
0	35.10487	37.86094	36.24854	0	34.59846	0	0	0	0
0	35.26153	38.11794	36.25986	0	34.6412	0	0	0	0
0	35.26507	38.6058	36.32987	0	34.78653	0	0	0	0
0	35.32173	38.63054	36.33773	0	34.8618	0	0	0	0
0	35.33053	38.65627	36.43767	0	34.8858	0	0	0	0
0	35.4322	38.78773	36.922	0	34.9562	0	0	0	0
0	35.47547	38.88766	36.96687	0	35.0396	0	0	0	0
0	35.572	38.99854	36.99827	0	35.18413	0	0	0	0
0	36.07093	39.10773	37.19267	0	35.338	0	0	0	0
0	36.1474	39.27147	37.38733	0	36.02173	0	0	0	0
0	36.83753	39.49586	37.52167	0	36.2892	0	0	0	0
0	36.947	39.89967	37.7504	0	36.481	0	0	0	0
0	37.151	0	37.9886	0	36.54887	0	0	0	0
0	37.1556	0	38.04053	0	36.56113	0	0	0	0
0	37.19453	0	38.1188	0	36.6226	0	0	0	0
0	37.5514	0	38.23793	0	36.65873	0	0	0	0
0	38.72467	0	38.33287	0	36.85613	0	0	0	0
0	39.24173	0	39.0604	0	37.3696	0	0	0	0
0	39.286	0	39.1526	0	37.55587	0	0	0	0
0	39.55993	0	39.21373	0	37.62033	0	0	0	0
0	39.85406	0	39.3538	0	38.2806	0	0	0	0
0	0	0	39.42587	0	39.13973	0	0	0	0
0	0	0	39.778	0	39.21833	0	0	0	0
0	0	0	39.8426	0	39.30473	0	0	0	0
0	0	0	39.90367	0	39.37366	0	0	0	0
0	0	0	39.97333	0	39.53907	0	0	0	0
0	0	0	0	0	39.762	0	0	0	0
0	0	0	0	0	39.91187	0	0	0	0
