# Supplementary material for: Neural manifolds for odor-driven innate and acquired appetitive preferences
Source: Nat Commun. 2023 Aug 5;14:4719. doi: 10.1038/s41467-023-40443-2 (PMC10404252; doi:10.1038/s41467-023-40443-2)
Supplement: Supplementary file 4 — Source Data [file 41467_2023_40443_MOESM4_ESM.zip › Figure2/2019626/ch12_15/text/euc_C6.txt]

5.692333	1.776867	2.721267	1.8504	0.5282	0.8970667	1.133133	0.4321333	0.7802666	0.0332
5.747	2.031067	2.763867	1.896867	0.5646	0.929	1.577733	0.5359333	1.1504	0.6790667
6.893734	2.9054	2.8346	3.2006	0.994	0.9672	1.9592	2.0658	1.295067	0.7482666
7.654133	3.3098	2.871333	4.713867	1.0404	1.432333	2.010467	2.155733	1.398933	0.82
10.177	6.104867	2.907867	5.931	2.778267	1.702467	2.0772	3.0134	1.8208	1.482267
10.25933	7.184333	2.970933	8.107133	2.817067	1.814	2.200467	3.549333	2.247	3.285533
10.29607	7.275267	3.084733	10.64913	2.850533	3.047533	2.2346	3.652067	2.665133	3.385733
10.75813	21.9438	3.165667	11.03113	2.8886	3.196333	2.274467	4.071533	2.685533	4.0112
10.84587	22.56433	4.106333	11.15447	3.7598	3.2492	2.808333	4.6466	3.850133	4.178133
12.85573	22.628	6.446733	11.2588	3.819933	4.732333	4.075867	4.915467	5.122066	4.229267
13.05213	23.07387	6.704867	11.43607	3.932733	5.66	4.132133	5.061067	5.3498	4.3592
18.31167	23.15787	7.450133	11.5306	4.2154	6.587533	4.159534	10.725	5.705733	4.416934
18.96253	25.281	9.971666	11.58627	4.582133	6.644267	4.220867	11.071	6.408867	5.327933
19.0044	25.49033	10.36693	12.91567	4.6316	6.704867	4.284867	14.2318	10.70913	5.437733
19.0442	27.25447	16.06687	13.05133	4.684533	6.821933	4.344467	15.33993	11.02627	6.7218
19.51047	27.30867	16.943	16.3784	4.841533	7.167467	4.454933	16.7058	11.30807	7.125267
19.56667	27.38087	17.3816	16.43307	6.1812	7.189867	4.530066	17.05387	13.70187	9.701067
28.9096	27.4314	17.4308	16.5574	6.2546	7.340466	4.6164	17.10853	13.75473	10.05527
28.9588	27.4788	17.496	16.89407	7.176533	7.412533	4.872	17.14933	13.7994	11.1198
30.17173	27.5566	17.77007	16.9896	7.728467	10.3688	5.022333	17.2312	13.82487	11.17153
30.36153	27.7252	17.8088	17.4886	7.778133	11.21233	7.427933	17.27833	16.82587	11.35073
30.3994	27.76293	17.86873	17.52293	7.8222	11.64807	7.536	17.36573	17.85587	12.55127
30.60667	28.0086	17.92113	17.71387	9.438267	11.68427	8.811533	17.41547	17.9164	12.64073
31.6048	29.56547	18.2352	17.87567	10.78713	11.8754	9.0216	18.00933	17.95733	15.81567
31.79907	29.64087	18.4114	17.9264	10.83907	11.91713	9.069734	18.08067	18.0084	17.29347
31.83353	29.70127	18.45333	18.0394	11.2406	13.15993	9.627	19.16727	18.04727	18.50193
31.96633	31.94887	18.5184	18.23253	12.5066	13.26973	10.28567	19.22113	18.10767	18.63087
32.662	32.73553	19.4754	18.35993	14.25273	14.90107	10.36093	19.734	18.15393	18.80707
32.72433	32.78433	19.57573	18.43513	15.64213	14.96967	10.512	19.8256	18.83673	18.8492
32.76193	33.57393	20.69467	19.3314	17.5664	15.1216	12.2332	20.20847	18.8816	18.87887
32.83727	36.2424	20.84327	19.4654	19.00113	15.33927	12.34753	20.5058	20.42473	18.90847
33.5394	38.87167	20.967	19.50287	22.34467	15.3762	12.44707	20.5878	20.6278	18.93587
33.583	38.97293	21.99547	19.56167	24.12233	15.43673	16.82753	24.70027	20.79813	18.96773
33.62786	39.78927	22.25767	20.64667	24.17567	17.01187	17.36973	24.738	21.4204	19.04633
33.814	0	22.3066	22.07013	25.7394	17.47087	17.41593	26.6354	21.5262	19.4518
34.033	0	22.4126	22.1228	26.65187	18.15227	17.47147	26.7096	23.66853	19.51747
34.09833	0	22.99553	22.47433	26.8836	18.28313	17.58107	26.7442	23.83513	20.71707
38.17673	0	23.19173	22.57547	27.96233	18.727	17.6946	26.78467	27.10807	20.86567
39.07953	0	24.4026	22.70053	28.29767	19.25093	17.7246	26.89333	27.55613	21.07887
39.30747	0	24.43913	23.1256	28.90233	19.634	17.75527	27.1692	27.65933	21.2038
0	0	24.5376	23.21727	30.57613	19.68913	18.50947	27.72433	27.67847	21.325
0	0	24.63267	23.24347	30.88267	19.78407	18.70027	27.7574	34.97567	21.57387
0	0	24.6808	23.30093	31.39333	20.34427	18.77633	27.844	35.40273	21.81653
0	0	28.02307	23.44613	33.648	21.68673	19.8506	28.09813	36.98893	21.98287
0	0	28.08207	23.50207	33.8172	23.4658	20.7316	28.26573	37.2026	22.0664
0	0	28.14013	25.0256	33.95953	23.5064	20.79687	28.36527	37.28867	22.41727
0	0	28.40767	25.08667	34.0144	23.54153	20.86753	28.56473	37.4244	22.57753
0	0	28.43853	25.2118	34.07	23.58393	21.04607	28.64947	0	22.94853
0	0	28.47307	25.25053	34.601	25.803	21.12293	29.38333	0	23.01233
0	0	28.50053	25.3668	34.6426	27.02393	21.957	29.42827	0	23.18247
0	0	28.53713	25.41573	35.23127	28.51387	22.04893	29.464	0	23.31293
0	0	28.59187	25.4578	35.93387	28.55387	22.25133	29.55213	0	23.57447
0	0	28.63713	25.5294	36.47913	28.59733	22.27993	29.95827	0	23.7554
0	0	28.66	25.583	36.51927	28.65453	22.28947	29.99547	0	23.80907
0	0	30.96127	25.6116	36.5612	28.70247	22.53633	30.131	0	24.21453
0	0	33.71573	25.65053	36.66647	29.05227	22.9788	30.28073	0	25.21713
0	0	34.92127	26.20427	37.13353	29.152	23.60367	30.33427	0	25.28333
0	0	35.108	26.83693	37.60867	32.4962	23.62547	30.38107	0	27.4004
0	0	37.5164	27.21907	37.63387	32.7516	23.65927	30.48733	0	28.37587
0	0	38.23627	27.3596	37.70533	34.12914	23.685	30.54567	0	28.42793
0	0	38.28547	27.86773	39.71987	35.45087	23.7416	30.668	0	28.52947
0	0	38.31933	28.01473	0	35.73087	25.44573	30.8624	0	29.78913
0	0	38.3712	28.73733	0	36.59893	25.8548	30.9192	0	29.84113
0	0	38.40753	28.80367	0	36.83007	26.2774	30.96067	0	29.8932
0	0	39.22973	28.8352	0	36.8918	26.70807	31.07527	0	30.62973
0	0	39.95673	28.87207	0	37.62713	26.75487	31.12993	0	31.01253
0	0	0	28.9032	0	38.30773	26.82733	31.81493	0	31.10833
0	0	0	29.13687	0	38.986	26.88547	31.8814	0	31.1918
0	0	0	29.2112	0	39.0382	27.21213	31.98067	0	31.2704
0	0	0	29.92787	0	39.07547	27.40767	32.12373	0	31.32413
0	0	0	30.24173	0	39.14433	28.00853	32.83493	0	31.38467
0	0	0	30.48787	0	39.36514	28.11707	32.91767	0	31.7942
0	0	0	30.75373	0	0	28.2052	32.96793	0	31.858
0	0	0	30.97227	0	0	28.2398	33.4758	0	32.3188
0	0	0	31.10667	0	0	28.30787	33.61893	0	32.463
0	0	0	32.58033	0	0	28.43353	34.08047	0	32.52673
0	0	0	32.72206	0	0	28.705	34.7028	0	33.14993
0	0	0	33.19253	0	0	29.17293	34.75313	0	33.20493
0	0	0	33.4048	0	0	29.59333	34.8106	0	34.0968
0	0	0	33.5874	0	0	29.62893	35.79047	0	34.22093
0	0	0	34.47573	0	0	29.6636	37.7372	0	34.80393
0	0	0	35.356	0	0	29.94833	38.2324	0	35.63827
0	0	0	35.3936	0	0	29.97927	38.28153	0	35.74193
0	0	0	35.434	0	0	31.0858	38.58953	0	35.81333
0	0	0	35.48573	0	0	33.6116	0	0	35.89113
0	0	0	35.53707	0	0	33.66147	0	0	35.9364
0	0	0	35.6698	0	0	34.24627	0	0	36.12047
0	0	0	39.0682	0	0	34.3046	0	0	36.52133
0	0	0	39.39687	0	0	34.72073	0	0	36.7716
0	0	0	0	0	0	35.97433	0	0	36.81307
0	0	0	0	0	0	37.62393	0	0	36.9404
0	0	0	0	0	0	37.98087	0	0	37.04253
0	0	0	0	0	0	38.34527	0	0	37.11213
0	0	0	0	0	0	38.471	0	0	37.95693
0	0	0	0	0	0	38.7194	0	0	37.99
0	0	0	0	0	0	39.24866	0	0	38.01954
0	0	0	0	0	0	39.57	0	0	38.03867
0	0	0	0	0	0	0	0	0	38.0656
0	0	0	0	0	0	0	0	0	38.4638
0	0	0	0	0	0	0	0	0	38.52293
0	0	0	0	0	0	0	0	0	38.5658
