# Supplementary material for: Neural manifolds for odor-driven innate and acquired appetitive preferences
Source: Nat Commun. 2023 Aug 5;14:4719. doi: 10.1038/s41467-023-40443-2 (PMC10404252; doi:10.1038/s41467-023-40443-2)
Supplement: Supplementary file 4 — Source Data [file 41467_2023_40443_MOESM4_ESM.zip › Figure2/2019626/ch12_15/text/two_hep_C7.txt]

0.1058	0.8574	0.2434667	0.8154666	0.6448	0.1563333	0.09626666	0.4105333	0.1282667	0.09706666
0.1605333	1.004133	2.943933	0.9525333	1.3678	0.3075333	0.6848667	0.7841333	1.8992	2.0226
0.2306	1.761333	2.996867	3.3746	1.421867	0.4143333	6.9526	1.229067	2.510533	2.735
0.2967333	1.923933	3.083	4.171267	1.457333	0.4482	7.9702	1.6646	2.793	2.884
0.4363333	2.8874	4.898334	4.2448	1.522267	0.602	8.2356	3.2032	3.135133	5.531667
0.9369333	2.9858	4.979133	4.346734	1.5798	0.675	8.5928	3.9752	3.6712	6.5266
1.348133	3.761267	5.010334	4.501867	2.014533	0.719	10.3148	4.319933	3.734133	6.723933
1.477867	4.587333	5.224933	4.5732	2.076333	0.7766	10.38387	4.457067	3.945333	10.06467
1.512867	4.7802	7.039067	4.625333	2.114533	6.592467	10.40133	4.991467	4.062333	10.41073
1.702067	4.8146	9.759933	4.843733	2.390133	6.8862	10.4422	5.634267	4.301267	10.5364
1.982533	4.862467	9.792133	7.543867	2.453133	7.596533	10.458	5.683267	4.341133	10.57693
2.196	4.905	10.06947	7.606733	2.626867	8.367933	10.53673	5.805133	4.3998	10.6154
6.606133	4.940667	10.10727	7.734733	2.778333	8.501	10.9294	6.0074	4.4368	10.9886
6.6576	4.973866	10.14273	7.957467	2.8404	8.895	10.97647	6.431733	4.4852	11.04253
6.879	5.229867	10.332	8.080934	2.885333	8.984134	11.0162	6.568733	4.541667	11.07133
7.0006	5.694533	10.34413	8.241333	2.930067	9.043933	11.05893	6.699733	4.553733	11.11413
7.138467	5.744933	10.39413	10.41667	3.0004	9.0888	11.10553	7.296134	4.624533	11.1594
7.498734	5.912133	10.50407	10.4664	3.205667	9.1376	11.1324	7.367067	5.1724	11.20047
8.315333	5.960067	10.8918	10.49267	3.381133	9.226467	11.1664	8.914333	5.322533	11.2484
10.31927	6.077	10.95013	10.52813	3.468733	10.004	11.20067	8.977533	5.391133	11.35
10.3536	6.372133	10.9736	10.9982	3.507733	10.0826	11.24647	9.500533	5.5316	11.4288
10.41253	6.5502	11.00147	11.04893	3.557133	10.16953	11.62667	9.612467	5.897267	11.49487
10.44887	6.591866	11.02753	11.0806	5.350067	10.38013	11.8706	9.989067	6.058	11.54267
10.79073	6.9972	11.0524	11.1206	6.133133	10.40207	12.00353	10.34927	6.810467	11.60713
10.8304	7.227	11.08707	11.1454	6.501333	10.41613	12.0434	10.39047	7.0608	11.67173
10.86313	7.3448	11.13613	11.20113	6.9768	10.52027	12.12427	10.43927	7.140333	12.03753
10.88787	7.484533	11.16387	11.2494	7.124733	10.5732	12.16507	10.4702	7.64	12.1026
10.90633	7.982267	11.20667	11.2944	7.242333	10.95327	12.3232	11.12827	8.542267	12.29847
10.92573	8.083134	11.23227	11.3722	8.229067	10.9958	12.38247	11.17453	8.895333	12.3936
10.94693	8.168533	11.27347	11.4204	8.314667	11.045	12.4842	11.22613	10.36453	12.47567
10.9656	9.0702	11.3154	11.50147	8.733267	11.08973	12.53967	11.28273	10.38933	12.58
10.98193	9.255466	11.3584	11.59947	10.25927	11.14333	12.614	11.3442	10.40827	12.64713
11.00007	9.7842	11.42187	11.61333	10.36813	11.174	12.99727	11.40327	10.4432	12.74393
11.01807	9.8506	11.47693	11.90313	10.45113	11.2078	13.087	11.49327	10.4728	12.8142
11.03667	9.892734	11.63667	11.9624	10.47233	11.27407	13.13133	11.61173	10.54667	12.85493
11.06147	9.967867	12.02253	12.02787	10.9814	11.331	13.19373	11.69093	10.58927	12.93653
11.0804	10.08127	12.0736	12.29687	11.07513	11.51007	13.37487	11.75793	10.63487	13.47093
11.1032	10.38627	12.13673	12.45053	11.1778	11.56427	13.70073	11.80613	11.01	13.5554
11.12793	10.45127	12.27507	12.52673	11.21273	11.62333	13.76653	11.86907	11.10133	14.01253
11.1458	10.4706	12.3342	12.9788	11.2472	11.67887	13.9418	12.156	11.14373	14.0546
11.1692	10.5266	12.38153	13.25307	11.31633	11.7814	14.23313	12.29173	11.24833	14.1426
11.188	10.9502	12.4392	13.77833	11.34107	11.85693	14.27193	12.36367	11.3158	14.35027
11.2106	10.98273	12.49913	14.24933	11.38273	11.91433	14.383	12.42513	11.37873	14.4974
11.2346	11.01493	12.80607	14.30547	11.43847	12.09667	14.63213	12.52593	11.46873	14.6116
11.25827	11.0468	12.86767	14.34487	11.47293	12.187	14.75933	12.60033	11.55933	15.89007
11.29107	11.08527	13.2044	14.445	11.58167	12.31953	14.78307	12.68	11.78387	17.94847
11.3278	11.12213	13.47807	14.4794	11.65067	12.3728	14.90533	12.89727	12.038	18.03373
11.3858	11.1562	13.58653	14.54493	11.87107	12.6496	16.2466	13.3422	12.10933	19.86473
11.44947	11.18247	13.6224	14.64027	12.03207	12.85153	19.60007	13.3814	12.16187	19.93913
11.62027	11.22387	13.91993	15.4946	12.13967	13.08607	20.03033	13.42787	12.39187	20.0436
11.66067	11.24253	14.2468	16.37867	12.2018	13.18287	20.09173	13.80053	12.67787	20.26113
11.69567	11.27667	14.37407	16.89153	12.38447	13.6106	20.44753	13.91393	12.8098	20.66413
11.74753	11.31047	14.4112	17.73347	12.58113	13.7554	20.62107	13.98113	12.9814	23.61327
12.0388	11.4318	14.61427	18.12147	12.64847	14.08713	20.75713	14.21133	13.23187	24.50873
12.1036	11.56533	14.6334	18.17287	12.69733	14.5334	21.56773	14.50447	14.1684	25.27313
12.19327	11.6376	19.44147	18.2278	12.74873	14.5784	21.93653	14.63	14.48153	25.42213
12.3482	11.68393	20.6412	25.37973	12.79467	17.07433	23.27533	14.6882	14.52827	25.48467
12.3826	11.80627	23.02447	27.10533	12.85673	17.51147	23.56013	14.86993	14.57473	26.17053
12.41613	11.94113	23.1556	27.36613	12.93033	18.58247	24.38393	17.12027	14.89867	26.21847
12.51047	11.986	23.62147	27.7198	13.11933	20.93353	25.16693	17.49713	17.26787	27.03767
12.6052	12.02827	25.01513	27.889	13.7318	23.47313	25.2186	18.27467	18.9752	27.50127
12.66107	12.0828	25.12953	27.96087	14.0944	25.10247	25.84687	18.7098	22.29293	27.91807
12.7704	12.63447	25.17427	28.01867	14.3504	27.18767	26.035	18.8654	23.8912	28.20313
12.99753	12.7686	25.2242	28.05013	14.39353	27.59653	28.195	18.87213	23.9316	28.53047
13.13387	12.8012	25.89847	28.1438	14.7724	27.6388	28.3046	19.09287	24.03727	29.06013
13.1844	13.39853	25.95673	28.1982	14.93053	27.73207	31.5878	19.43807	24.15087	29.14873
13.2238	13.72453	26.0586	28.24533	18.47473	27.77707	33.1038	19.919	25.0166	29.5562
13.3986	13.81647	26.14313	28.30647	18.58487	27.8602	33.7578	20.06893	25.3228	30.12413
13.47453	13.88467	26.2478	28.51913	19.1048	28.06173	34.35607	21.96987	25.49153	30.44447
13.58	14.36607	26.49847	28.57153	19.3618	28.39833	34.7162	22.254	25.69967	31.4988
13.63613	14.42947	26.5618	29.01887	19.48787	28.7918	34.85	23.63973	26.00973	31.83687
13.69787	14.5266	29.80193	29.06247	19.77947	28.89613	36.54553	24.81467	26.648	32.3374
14.06587	14.5888	30.4288	29.11607	20.68487	29.12247	39.1034	25.2164	26.72433	32.50967
14.18387	14.67053	32.37347	29.792	21.8816	29.4944	0	26.11407	27.45593	33.08967
14.32933	15.6544	34.0964	29.8568	22.44307	33.40193	0	26.21773	28.37233	33.3498
14.3762	15.95033	35.80267	31.661	22.81653	36.10947	0	26.62333	28.68373	34.0138
14.43993	17.61587	35.88894	32.52173	23.0798	36.25667	0	26.8204	28.78373	34.16813
14.49547	20.64067	36.33033	32.5506	28.8254	36.52627	0	27.58873	30.20927	34.23693
14.84513	20.756	36.3972	32.59507	30.58493	36.92927	0	27.7034	31.6122	34.9558
20.63073	20.99853	36.4432	32.66847	33.03833	37.2014	0	27.96273	32.329	35.00093
20.72627	21.0496	36.55547	32.80987	34.47807	37.47493	0	27.99907	32.912	35.6486
21.9078	21.2194	36.76053	33.0002	35.392	37.96807	0	28.03893	33.36727	35.96307
22.684	21.30733	36.7934	33.08587	35.4508	38.72127	0	28.1714	36.53473	36.552
26.14987	21.39027	36.82407	33.92187	35.53527	39.16327	0	28.2874	37.38793	36.84407
26.9008	21.46313	36.8562	33.97766	35.716	0	0	28.32307	38.1384	36.92
27.2668	23.0788	36.91707	34.04087	35.89454	0	0	28.627	0	37.02607
27.31793	23.69767	37.0142	35.05233	36.03433	0	0	29.35893	0	37.12467
27.82887	24.2408	37.09507	35.0716	36.1028	0	0	29.80447	0	37.30353
30.09133	24.42793	37.36447	35.1556	36.1896	0	0	30.51687	0	37.35447
30.19047	24.44933	37.44607	35.97647	36.46433	0	0	30.57027	0	37.3876
30.26347	24.81887	37.49	36.20793	38.0816	0	0	31.06267	0	37.47453
30.50033	27.0392	37.5456	36.25713	38.5986	0	0	31.1438	0	38.173
31.21667	27.28027	37.60807	36.49173	38.64773	0	0	31.79827	0	39.6662
31.41047	28.1192	37.7582	36.5574	38.67987	0	0	33.70567	0	39.71587
31.5428	28.17433	37.87333	36.70307	38.7268	0	0	35.18207	0	0
31.86773	28.38953	37.94567	36.9174	38.81633	0	0	35.4782	0	0
31.96753	28.56747	38.53253	0	38.98107	0	0	35.87233	0	0
32.50093	28.62693	39.25213	0	39.11067	0	0	35.92573	0	0
32.8088	30.901	39.38667	0	39.26167	0	0	35.97827	0	0
32.95307	30.9936	39.45613	0	39.9722	0	0	36.04587	0	0
33.01727	31.12127	39.67007	0	0	0	0	36.09627	0	0
33.073	31.22433	39.7092	0	0	0	0	36.2922	0	0
33.15067	31.2468	39.76133	0	0	0	0	36.354	0	0
33.19187	31.3606	39.78953	0	0	0	0	36.4968	0	0
33.23133	31.47207	39.87873	0	0	0	0	36.7698	0	0
33.27553	31.75867	0	0	0	0	0	37.2092	0	0
33.47307	31.82633	0	0	0	0	0	37.26507	0	0
34.7144	34.20207	0	0	0	0	0	37.548	0	0
34.93993	35.2078	0	0	0	0	0	37.60406	0	0
34.94667	35.46207	0	0	0	0	0	37.65173	0	0
34.98373	35.54033	0	0	0	0	0	37.80247	0	0
35.55387	35.8212	0	0	0	0	0	37.85373	0	0
35.6232	35.92947	0	0	0	0	0	38.61607	0	0
35.86967	35.96607	0	0	0	0	0	38.687	0	0
36.28087	35.99446	0	0	0	0	0	38.74393	0	0
36.4168	36.02367	0	0	0	0	0	38.8378	0	0
37.2418	36.05207	0	0	0	0	0	39.59207	0	0
38.27507	36.0924	0	0	0	0	0	39.89847	0	0
38.33233	36.2028	0	0	0	0	0	0	0	0
38.6932	37.3474	0	0	0	0	0	0	0	0
38.9994	37.43067	0	0	0	0	0	0	0	0
39.2808	38.78367	0	0	0	0	0	0	0	0
0	38.90553	0	0	0	0	0	0	0	0
0	38.9862	0	0	0	0	0	0	0	0
