# Supplementary material for: Neural manifolds for odor-driven innate and acquired appetitive preferences
Source: Nat Commun. 2023 Aug 5;14:4719. doi: 10.1038/s41467-023-40443-2 (PMC10404252; doi:10.1038/s41467-023-40443-2)
Supplement: Supplementary file 4 — Source Data [file 41467_2023_40443_MOESM4_ESM.zip › Figure2/2019626/ch12_15/text/bza_C8.txt]

0.1331333	0.571	0.2742667	0.2452667	0.1564	0.1804	0.5821334	1.035133	0.1012667	0.6871333
0.2636667	1.215733	0.431	0.366	0.3624667	0.5393333	0.7746667	1.631733	0.5558	1.020667
0.9368	1.6834	0.7316667	0.4221333	1.4578	1.146867	0.8220667	3.042067	0.6341333	1.109667
0.9746	2.86	0.7570667	0.5398	1.537533	1.186	0.9940667	3.377733	0.7018	1.1546
2.479067	2.9004	1.082	2.4056	1.577	1.225067	1.0492	3.4106	0.8288667	1.414067
2.5354	2.937667	1.789533	2.5366	1.6406	1.9366	1.080733	3.503933	1.346067	1.740867
2.767333	3.1054	2.236933	3.005533	2.251133	1.9682	1.608333	3.976933	2.218	1.841267
3.136467	3.488133	2.320067	3.308	3.2404	1.995667	1.7342	4.511667	2.268267	2.414733
3.191133	3.5948	3.476267	3.353467	3.337533	2.0246	1.783	4.580934	2.335467	2.6904
3.924933	3.6234	3.618267	3.664467	3.767067	2.035	1.836133	4.621133	2.900267	3.0278
4.208	3.825333	3.663133	5.103734	3.843867	2.714667	1.995467	4.989933	3.2262	3.164867
4.727933	4.7658	3.713133	5.136333	3.9206	3.099867	2.0592	5.0862	3.339733	3.294667
5.689267	4.9264	3.811067	5.144533	3.97	3.1992	2.141667	5.1802	3.845267	3.384267
6.473134	6.4478	5.508	5.225533	4.660133	3.366333	2.312867	5.3418	3.8844	3.780733
6.504933	6.515666	5.5108	5.408333	4.741533	3.9254	2.382133	5.369733	4.475934	3.8828
6.541934	7.056133	5.562067	5.5712	4.783533	4.5584	2.4462	5.4002	4.680867	4.1836
6.966333	7.1544	5.638067	5.610667	4.857666	5.199934	2.859467	5.447	5.1058	4.719867
9.172733	7.218067	6.088533	5.665133	4.9156	5.6352	3.433933	5.7618	5.158467	5.4796
10.3076	7.348467	6.451667	6.408733	5.174133	5.6806	3.5068	7.005267	5.933733	5.525267
10.34267	7.390067	6.597733	7.5084	6.002267	5.942467	4.123867	7.272267	6.325867	5.5694
10.3682	7.497066	7.151733	8.1542	7.151733	6.2862	4.189466	7.438066	6.6308	6.2462
10.45807	7.6264	7.211867	8.2396	7.2792	7.142066	4.274066	7.973667	7.675333	6.4816
14.68807	7.676267	7.417733	8.317667	7.386333	7.314533	5.499866	8.2242	8.045533	7.223067
15.29967	12.07427	7.494333	8.676666	7.4552	8.774134	5.7656	8.501933	8.386534	7.249933
15.36647	14.29693	8.2124	8.704	8.3782	8.858733	6.181467	8.5922	8.4816	7.271733
15.3904	14.83047	8.634666	14.62987	9.346534	8.9076	6.2878	8.633133	8.5358	7.316067
15.46187	15.52893	8.721066	15.82947	9.394934	9.513667	8.735333	8.6688	8.577467	8.4666
15.51973	15.65887	8.8232	15.9698	9.4522	9.7976	8.8806	8.925533	8.629933	8.593534
16.69233	16.30033	8.9198	17.14213	11.6478	9.840934	8.892	9.029266	8.899533	8.741933
16.78027	16.43573	14.71207	17.2242	12.1042	9.926333	8.915867	9.214933	8.9712	8.8902
17.83367	16.52527	14.79993	17.56713	13.4836	10.22307	8.943267	9.2956	9.012533	9.039133
19.00213	17.04007	15.142	17.57173	14.6426	14.11073	8.9684	9.363	9.178267	9.156067
19.27113	17.74753	16.70273	17.86393	14.98733	14.60893	9.8	9.833867	9.371	9.960733
19.318	17.80267	17.251	18.61133	15.80093	14.66413	9.878667	11.3884	12.2682	10.4248
19.43893	17.99053	17.55673	18.6992	16.45533	15.9308	9.965	12.6506	12.71287	14.60867
19.6912	18.1682	17.81693	18.74947	16.68767	16.1882	10.17467	13.5668	13.13093	14.6592
20.25813	18.58033	17.88967	18.79187	17.4362	16.24047	10.20073	14.7302	13.67733	14.70573
20.9752	18.63947	17.93613	18.9888	17.5746	16.71227	10.25593	14.826	14.724	14.78513
21.3482	18.7048	17.98153	20.02173	17.6434	17.4422	13.4254	15.4318	14.81053	15.66153
21.5076	18.81487	18.06167	20.44927	17.84647	17.49793	14.23187	15.4866	14.8696	15.9144
22.29787	18.89127	18.18433	21.28373	18.20833	17.9504	14.7478	15.52433	16.9428	16.11433
22.41953	19.0436	18.19333	21.38593	18.27067	18.55073	14.82273	15.5922	17.0242	16.1818
22.4628	19.07487	18.5462	22.01873	18.37127	18.9804	14.96773	16.209	17.03887	16.7242
23.2208	19.10187	19.11133	22.13567	18.7104	19.7716	15.1498	16.53393	17.17847	17.38147
23.94907	20.57207	19.71013	22.1944	18.7806	19.95593	15.64513	16.71247	17.28153	17.44207
24.01447	20.63087	20.6548	22.249	19.56253	20.07167	15.70027	16.73747	17.5072	17.58613
24.09813	21.4052	22.69867	22.30107	19.65413	20.84967	15.74687	16.90153	17.8256	17.64267
25.1908	21.68407	23.3672	22.40267	19.73447	20.90253	15.95213	16.93787	17.99053	17.82753
25.29447	22.34493	23.4502	22.54933	19.80833	21.68713	16.1238	18.15587	18.37607	18.40827
25.69	22.7148	23.93167	23.29787	19.86473	22.0968	16.1866	18.26493	19.58227	18.54713
25.87793	22.76633	24.13213	24.12253	20.02927	22.86653	16.477	18.56907	19.73587	18.97487
26.47113	23.13333	24.36387	24.8166	20.63253	22.9272	16.5624	18.86367	19.86093	19.2258
26.55347	23.19827	25.11113	25.05667	22.3548	23.3118	17.6068	18.92733	20.35073	20.04047
27.0036	23.8574	25.44833	25.14833	22.38647	23.35607	17.675	19.77787	20.46173	20.21067
28.74853	24.80393	25.96627	26.91433	22.4148	23.41213	17.71013	19.83473	20.6554	20.32793
28.82747	25.31333	27.22993	27.2318	22.47487	24.3506	17.72793	19.8632	20.6942	20.44887
30.06247	25.39787	28.1858	28.36	22.7994	24.82793	17.9934	19.94373	20.73387	21.46447
30.15013	25.59547	29.20813	29.50433	23.429	24.86673	18.01953	20.0912	20.84713	21.65553
31.00667	26.14433	29.63307	29.65993	23.7296	25.3276	18.06407	20.492	21.1276	23.17807
31.04333	27.4044	29.68413	30.5028	23.79307	25.37773	18.1162	20.97613	21.17033	23.43313
31.5118	27.8214	29.7842	30.5534	23.8348	25.4348	19.07427	21.4546	21.23087	23.66487
31.69293	29.47227	30.03953	30.69153	23.84447	25.69593	19.497	21.7834	21.57593	23.7682
31.7544	30.07667	31.61467	31.6398	23.9768	26.21707	19.56413	22.983	21.72593	23.9236
32.6216	30.51587	31.6854	31.915	25.4454	26.72347	19.95073	23.02207	22.62847	24.04287
32.67853	31.33853	32.053	32.14807	25.66653	26.76927	20.0412	23.08987	24.06367	24.49873
32.7726	31.78367	32.0928	32.4084	25.71093	28.84073	20.16733	23.25147	24.09013	24.88253
32.86293	31.8706	32.41833	32.65467	25.7148	28.87707	20.299	24.394	24.26933	24.9924
32.92973	32.0678	32.46447	32.69107	25.77687	28.9178	21.60607	24.43393	25.3452	25.29067
33.4104	32.70033	32.51567	32.72887	25.8568	29.0836	21.71853	24.5068	26.148	25.3592
33.85406	33.04267	33.81873	32.75447	25.92027	29.44373	21.74693	24.6348	26.192	25.4044
33.927	33.48287	33.9358	33.89167	26.1126	29.49487	21.77693	24.9856	26.24247	25.45907
34.5282	33.8776	33.97213	34.12313	26.14153	29.5244	21.82007	25.15993	26.37973	26.37013
35.106	34.43433	33.98967	34.15453	26.1694	29.6064	22.7208	25.20953	27.04347	26.3762
37.0548	35.28787	34.05827	34.92847	26.19367	30.01167	23.1342	25.2916	27.71567	26.938
37.12853	35.4452	34.1144	34.95147	26.221	30.047	23.34133	26.40747	28.01007	27.5782
37.42513	36.3254	35.45607	35.06813	26.25853	30.08973	24.14687	26.4524	28.05853	27.83767
38.15047	36.37267	35.462	35.13593	26.31167	30.1194	24.47653	26.6876	28.37973	27.86633
38.49714	36.66613	35.49726	35.1954	26.32633	30.199	24.66033	27.70227	28.45367	27.89633
38.68973	37.03547	35.66027	35.66387	27.43607	30.25987	24.70033	27.73953	28.73727	27.95353
39.8724	37.39734	36.5798	35.916	27.47567	30.7154	25.37033	27.79127	28.92153	28.56927
0	37.8636	38.3194	37.18087	27.65033	30.998	25.48773	27.82487	28.92907	28.65307
0	38.2062	38.4096	37.3166	27.80593	31.2318	25.55033	27.85587	32.1116	28.69567
0	0	39.14207	38.6532	27.90873	31.3838	25.6158	27.89233	32.38527	29.40613
0	0	39.40073	39.17827	28.12353	31.66053	25.64133	27.96307	32.63253	30.36773
0	0	39.79807	39.83733	28.38207	32.08527	25.70067	28.322	32.833	31.11933
0	0	39.9212	39.90847	28.46887	33.27934	25.82353	29.8408	33.0866	31.44747
0	0	39.95453	0	28.6168	33.39213	26.2728	30.00707	34.14547	31.48567
0	0	0	0	28.76313	33.4746	26.94087	30.1916	34.26993	31.56447
0	0	0	0	29.45087	33.69813	26.982	30.47493	36.21627	31.62467
0	0	0	0	29.48353	33.93853	28.10653	30.8484	36.31187	31.666
0	0	0	0	29.52493	34.90047	28.29067	30.93387	36.41073	31.726
0	0	0	0	29.6194	35.6664	28.36113	30.9474	36.41873	31.73673
0	0	0	0	29.6558	35.76353	28.44833	30.9808	36.49553	31.92513
0	0	0	0	29.95987	36.19153	29.13733	33.08053	36.73147	31.9668
0	0	0	0	30.00947	36.27053	29.65713	33.1232	36.9842	33.68753
0	0	0	0	30.09047	36.32	29.88973	33.27794	37.049	33.8198
0	0	0	0	30.12647	36.361	29.9254	33.30567	37.37007	33.953
0	0	0	0	30.856	36.3962	29.9884	33.311	37.41227	34.7404
0	0	0	0	31.24093	36.4292	30.38187	33.35927	37.45227	34.82167
0	0	0	0	31.39793	36.46953	30.4222	33.3956	37.49373	34.91007
0	0	0	0	31.5228	36.50974	30.56593	34.15773	37.63267	34.94787
0	0	0	0	33.13873	36.71646	30.74613	34.44807	38.3102	35.20987
0	0	0	0	33.16527	37.14427	32.07333	34.9642	38.37667	35.29787
0	0	0	0	33.17107	37.498	32.6614	35.0028	38.7374	35.48107
0	0	0	0	34.3262	38.0902	33.33467	36.0016	38.82213	35.98454
0	0	0	0	34.37753	38.20627	33.39947	36.041	39.11613	36.73213
0	0	0	0	34.51847	38.3456	33.47013	36.09667	39.20833	37.38493
0	0	0	0	34.57133	38.6168	33.53813	36.16693	39.23333	37.47607
0	0	0	0	34.63614	38.85413	33.70513	36.3524	39.57487	37.55633
0	0	0	0	35.52393	38.95273	33.838	37.36193	0	0
0	0	0	0	35.7364	39.62593	33.927	37.56973	0	0
0	0	0	0	35.85814	39.66373	34.70433	38.0706	0	0
0	0	0	0	36.70133	39.99207	37.50227	38.492	0	0
0	0	0	0	37.29413	0	38.44087	38.65854	0	0
0	0	0	0	37.4234	0	38.90093	38.77473	0	0
0	0	0	0	37.4646	0	39.26207	38.81027	0	0
0	0	0	0	37.88693	0	39.32607	38.89613	0	0
0	0	0	0	38.15527	0	0	38.93053	0	0
0	0	0	0	38.7364	0	0	39.70067	0	0
0	0	0	0	38.90467	0	0	39.89613	0	0
0	0	0	0	39.07967	0	0	0	0	0
0	0	0	0	39.13033	0	0	0	0	0
0	0	0	0	39.17433	0	0	0	0	0
0	0	0	0	39.20567	0	0	0	0	0
0	0	0	0	39.28613	0	0	0	0	0
0	0	0	0	39.96053	0	0	0	0	0
