# Supplementary material for: Neural manifolds for odor-driven innate and acquired appetitive preferences
Source: Nat Commun. 2023 Aug 5;14:4719. doi: 10.1038/s41467-023-40443-2 (PMC10404252; doi:10.1038/s41467-023-40443-2)
Supplement: Supplementary file 4 — Source Data [file 41467_2023_40443_MOESM4_ESM.zip › Figure2/2019626/ch12_15/text/ani_C12.txt]

0.6792	0.0372	2.153667	0.7808	0.0832	0.2962	1.092867	0.5666	0.3644667	0.8663333
1.009667	0.8894	2.202667	0.9575334	0.1533333	1.777267	1.729867	2.292733	0.8401333	1.1564
1.093867	0.9445333	2.3024	1.0206	0.1811333	2.007	2.059667	2.6644	1.6784	1.406933
1.808133	1.618733	2.405333	1.058733	0.2396667	2.89	2.137867	2.724667	1.7312	1.739
1.869	2.435333	4.961067	1.098467	0.3	2.9556	2.3736	2.828533	2.5328	2.418
1.977	2.838333	5.033267	3.1726	2.5018	3.019	2.675067	3.647667	2.768	2.4812
4.226	2.844733	5.1022	3.179333	2.7636	4.6244	3.039267	3.866	2.836333	2.966733
4.399734	2.915133	5.991533	3.809467	3.044733	5.485067	3.4098	5.786533	2.9402	3.624133
4.436	5.2052	6.9968	3.902933	3.094733	5.6242	4.7264	5.971066	5.155	3.715067
4.513933	5.331333	7.334933	5.530667	3.1418	8.135	6.055933	7.4482	5.390067	3.761933
4.554733	5.8978	7.737067	6.117067	5.509933	8.2116	6.108467	8.299067	5.784467	4.1568
4.669066	5.9648	8.172267	6.742067	5.5822	8.278334	6.2276	8.449533	5.862867	4.418667
6.383934	6.190267	9.115666	8.175266	5.897067	8.352067	6.3868	8.498333	7.234	4.870934
7.2486	6.492333	9.6742	9.6132	6.2472	9.146867	7.423867	9.567866	8.183133	6.112267
7.365933	6.778666	9.767867	9.934334	7.433267	9.4524	7.892533	9.650333	8.234734	6.338267
7.737667	6.850533	9.797867	11.20133	7.573067	9.638333	7.9446	11.34187	8.423067	6.4536
7.867933	6.9122	9.8588	11.30227	8.7158	9.830133	8.727933	11.36713	8.478933	6.5556
8.707	7.525	9.944734	11.43547	8.771067	9.908733	8.849466	11.3972	8.7754	8.009533
10.3898	8.077066	10.04513	11.47453	8.905534	11.1852	9.102	11.4512	10.00267	8.0746
11.40247	8.314667	10.18167	11.66427	8.99	11.25773	11.1384	11.4926	10.2224	8.1318
11.51593	9.816	10.9844	11.87627	10.01393	11.3572	11.1654	11.52793	10.37153	9.130466
11.5778	9.8716	11.33753	12.419	10.14427	11.39767	11.19067	11.6382	11.03173	9.710934
11.6054	11.01767	11.51307	13.06167	11.7462	11.44387	11.2352	11.8784	11.24133	9.775867
11.66493	11.81367	11.56067	13.12093	11.7842	11.4962	11.25933	12.2872	11.28467	9.9104
11.80553	11.86847	11.6706	13.5354	11.81507	11.54687	11.2792	12.32313	11.37407	10.09667
12.0276	11.90413	12.205	13.61513	11.8752	11.78667	11.30307	12.35553	11.492	10.17273
12.09907	11.9552	12.25727	13.79127	12.44673	12.39487	11.3522	12.38793	11.96873	11.5652
12.58307	11.98847	12.3638	14.2052	12.6394	12.47713	11.39093	12.435	12.04053	11.6558
12.66047	12.22147	12.53033	14.36413	12.69187	13.24887	12.2794	12.52373	12.22913	11.81793
12.69713	12.40953	13.25167	14.48753	12.8152	13.2926	12.3978	12.858	12.96573	11.87493
12.82953	13.329	13.29007	14.5326	12.8616	13.338	12.45607	12.98753	13.11833	11.96613
13.01453	13.5928	13.35033	15.08693	13.10313	13.58853	12.4862	13.08127	13.2066	12.36307
13.26813	13.69173	13.598	15.45347	13.59987	13.63653	12.55647	13.85793	13.65167	12.441
13.31673	13.82107	13.70127	15.50813	13.6284	13.71733	13.00527	14.04487	13.6846	12.5506
13.39193	14.02753	13.80573	15.8084	13.74053	13.88053	13.24767	14.32833	14.0428	12.71227
13.6126	14.14573	14.16147	16.84893	13.99507	13.92933	13.52427	15.27487	14.281	12.80167
13.77893	14.92027	14.27653	16.9338	14.29347	14.51573	13.9798	15.37827	14.33973	13.224
13.8514	15.1654	14.28793	17.1862	14.3868	14.5706	14.17487	15.4964	14.93393	13.40107
14.04033	15.2398	14.35273	17.42073	14.97127	15.424	14.30907	16.999	15.23227	13.53167
14.18447	15.28113	14.42367	17.86573	15.08893	15.52827	14.35487	18.01813	15.29953	13.67467
14.22653	15.31473	15.28427	18.81433	15.20693	15.63727	14.37947	18.084	15.37667	14.19087
14.24093	15.39607	15.32907	18.95153	15.63713	15.8428	14.40813	18.1292	15.46333	14.4056
14.37133	16.09847	15.3732	19.0084	15.69127	15.9272	14.431	18.72	17.90553	14.58713
14.40347	16.1728	15.82	19.0872	15.75487	15.9878	14.49907	18.86613	18.00727	15.395
14.57907	16.86327	16.2806	19.37133	15.8864	16.06033	15.23107	20.16713	18.4896	15.4644
14.71693	16.97167	16.3668	20.72267	16.54913	16.395	15.28873	20.19713	18.58267	15.56647
15.13807	17.39587	16.8592	21.1226	16.7446	16.5224	15.3846	20.45273	18.83607	15.72347
15.1966	17.6738	16.90213	21.24087	16.95167	16.75727	15.85293	20.57113	18.8934	16.19427
15.22993	18.49473	17.0008	21.7814	17.1034	16.96573	15.9242	20.79127	18.9296	16.39327
15.24587	18.9468	17.05967	23.33187	17.65487	17.01893	16.64427	22.41313	18.9818	16.44593
15.33087	19.094	17.19053	24.283	17.98953	17.03313	16.82413	22.7436	19.73473	16.9742
15.431	19.15747	17.47793	25.20147	18.07173	17.06107	17.53033	23.2698	19.78593	17.119
15.71673	19.3486	17.92673	26.02113	18.1332	17.53567	17.5718	23.34733	20.82947	17.35953
15.83573	19.40793	17.9776	27.10313	18.94413	17.5958	17.7334	23.4102	20.87453	17.64833
15.88467	19.5892	18.11933	27.43393	19.03513	18.01887	17.79093	25.54427	21.12513	18.5112
15.95413	19.88873	18.38527	30.4056	20.527	18.123	18.22433	25.8138	21.86853	18.62753
16.03047	20.0538	18.94813	30.43953	21.21287	18.12793	19.65067	26.64947	22.1472	18.987
16.0734	20.52473	19.63027	30.49387	22.2812	18.24813	19.94413	26.70207	22.15867	19.51533
16.34493	21.9118	20.39493	31.17333	22.65707	18.41447	20.01033	26.87193	22.3454	20.86307
16.43867	21.99253	20.59587	32.17747	23.62667	18.48207	20.52487	27.31333	23.814	20.99367
16.63387	22.0184	20.86533	32.30873	23.6922	18.4988	21.73187	28.45387	23.87227	21.0456
16.81413	22.09767	21.05467	32.36333	23.9124	18.74573	21.82313	28.52873	25.3126	21.08253
16.84947	22.15273	22.72813	34.13133	25.253	19.84253	22.2878	28.60533	25.38927	22.34953
16.92833	22.2748	23.8578	34.169	25.6	19.89787	23.50627	28.70553	26.47307	24.16453
16.95913	23.62293	23.9722	35.23967	25.73913	20.29127	23.6544	29.7136	26.82713	24.23367
16.9686	23.7508	24.15713	35.68847	27.90587	20.4546	24.9712	32.34027	29.49913	27.48893
17.0222	24.62793	24.2382	35.94947	27.9788	20.68933	25.31767	32.38133	30.62047	27.5456
17.27027	25.3162	24.25573	36.127	28.71913	21.2692	25.83453	32.50767	34.31487	27.6166
17.36753	25.52867	25.6964	36.7686	28.91847	21.58047	26.16013	34.3872	35.04147	28.73233
17.42473	25.5428	26.87293	36.79433	31.50493	22.72167	26.21247	35.31493	35.115	29.60093
18.16887	26.21	27.03993	36.8126	32.0098	22.8324	27.79167	35.65307	36.56913	29.65787
18.38473	27.1236	27.13647	36.86853	32.1166	22.94107	27.95807	35.73813	36.61207	32.274
18.77307	27.93313	28.16307	37.5212	32.99693	23.92793	28.47527	35.8232	37.11487	32.3154
18.79713	29.39947	28.30287	38.65653	34.45147	25.17287	30.4892	0	37.37807	32.3906
18.8194	29.446	28.57453	39.2646	35.48673	25.2196	30.5948	0	0	33.75053
18.86373	31.3988	28.93607	39.46113	35.66613	25.66253	30.65713	0	0	34.56167
19.5498	32.3518	29.43593	0	35.79373	27.23807	31.05073	0	0	36.988
19.66147	33.037	30.7538	0	35.80833	27.914	32.2608	0	0	37.10333
20.45867	33.8428	31.4374	0	35.88	27.97187	33.67267	0	0	38.4566
20.62533	34.01447	31.79353	0	38.30353	28.02447	34.23627	0	0	39.59313
20.74953	34.21053	32.0524	0	38.45553	28.1852	34.3294	0	0	39.70167
20.82613	35.25027	32.8578	0	38.55073	28.20167	34.4858	0	0	39.76233
20.87	35.66707	33.38693	0	38.72807	29.35733	35.27153	0	0	39.92173
21.28607	36.71947	33.4792	0	38.89213	29.6654	36.65907	0	0	0
22.02013	37.38987	36.06267	0	39.01233	31.4598	36.7452	0	0	0
23.18167	39.23073	36.13887	0	0	31.7396	36.78913	0	0	0
23.23293	39.43593	36.19673	0	0	31.96407	37.3364	0	0	0
25.75767	39.48027	37.87086	0	0	33.6168	38.19847	0	0	0
26.57227	39.61393	37.98853	0	0	35.14527	39.5318	0	0	0
26.61373	39.67673	38.1558	0	0	35.24373	39.72827	0	0	0
26.656	0	39.87673	0	0	35.55387	39.9804	0	0	0
26.71307	0	0	0	0	36.1138	0	0	0	0
27.59793	0	0	0	0	37.03653	0	0	0	0
28.11147	0	0	0	0	37.19573	0	0	0	0
29.27967	0	0	0	0	37.92387	0	0	0	0
29.33633	0	0	0	0	0	0	0	0	0
29.7278	0	0	0	0	0	0	0	0	0
30.77893	0	0	0	0	0	0	0	0	0
31.39427	0	0	0	0	0	0	0	0	0
32.38707	0	0	0	0	0	0	0	0	0
32.43487	0	0	0	0	0	0	0	0	0
32.4628	0	0	0	0	0	0	0	0	0
33.52113	0	0	0	0	0	0	0	0	0
34.88953	0	0	0	0	0	0	0	0	0
34.95927	0	0	0	0	0	0	0	0	0
35.06007	0	0	0	0	0	0	0	0	0
35.09447	0	0	0	0	0	0	0	0	0
36.28927	0	0	0	0	0	0	0	0	0
36.4158	0	0	0	0	0	0	0	0	0
36.43067	0	0	0	0	0	0	0	0	0
36.4472	0	0	0	0	0	0	0	0	0
36.50953	0	0	0	0	0	0	0	0	0
36.96627	0	0	0	0	0	0	0	0	0
37.51353	0	0	0	0	0	0	0	0	0
38.98466	0	0	0	0	0	0	0	0	0
39.5842	0	0	0	0	0	0	0	0	0
39.72127	0	0	0	0	0	0	0	0	0
