# Supplementary material for: Neural manifolds for odor-driven innate and acquired appetitive preferences
Source: Nat Commun. 2023 Aug 5;14:4719. doi: 10.1038/s41467-023-40443-2 (PMC10404252; doi:10.1038/s41467-023-40443-2)
Supplement: Supplementary file 4 — Source Data [file 41467_2023_40443_MOESM4_ESM.zip › Figure2/2019626/ch12_15/text/ani_C6.txt]

0.3625333	1.7678	0.8973333	0.6706	0.3044	0.204	0.2607333	0.1065333	1.3098	1.035267
0.4016	3.193533	1.025733	1.453933	0.4505333	1.138667	0.5128667	0.7372667	1.532267	1.154933
0.4816	3.977267	3.371867	1.697067	1.246867	2.496	0.5380667	1.896933	2.159933	1.402133
2.230133	5.434	3.696733	2.1086	2.1064	3.443733	0.5759333	2.696267	2.710667	1.614733
2.7896	5.8866	3.765267	2.159533	2.2918	3.531133	0.6165333	2.972667	5.525067	1.742533
2.9066	7.763	4.766733	2.311067	2.348867	3.6708	0.6863334	4.382467	5.7404	1.793667
3.158333	8.845	4.800933	2.377333	3.2754	4.096467	1.4532	8.9406	6.599467	1.879
3.931133	11.49993	4.823333	2.430733	4.7152	4.1256	1.963133	9.0032	7.1146	1.977067
4.496267	13.43593	4.8642	2.5232	6.436467	4.229933	2.092467	11.55527	8.788733	2.151133
4.5146	13.972	4.9176	4.138067	6.5554	4.42	2.177133	11.6284	11.32753	2.532467
4.6032	15.11047	4.995934	4.475867	7.961133	4.4648	2.2398	11.68733	13.43653	2.594267
4.649066	15.8246	5.041533	4.979533	8.275867	4.908134	2.915133	12.1578	13.47087	2.684133
4.752733	15.86773	5.190933	7.851267	8.834	5.1208	4.2482	15.07447	13.50393	6.239666
5.528	18.29333	5.2102	8.3282	8.9252	5.214133	4.252867	15.45647	14.10493	6.794734
9.381467	19.71533	5.391	8.838866	9.0902	6.077734	4.301267	15.80313	14.98067	6.815
9.833867	19.80027	5.628067	11.38	9.131333	7.129133	4.618533	15.88313	16.1328	6.845133
10.55247	20.62367	5.846267	11.44607	10.02793	7.8506	4.6732	15.99313	16.48193	7.114733
11.43327	20.66353	5.8904	11.4898	11.229	10.5028	4.946533	17.18247	17.7056	7.443733
11.48927	20.7082	6.145133	11.83633	11.8064	11.62207	6.383934	18.17267	19.20653	8.388467
13.46587	20.74133	6.224933	11.86633	16.18073	13.41553	6.652133	18.6158	19.81727	9.612133
13.54347	20.8246	6.2686	12.5396	17.5046	13.5714	6.7148	19.77793	19.90853	14.67567
13.61593	20.83873	6.363467	13.07893	18.24893	13.6052	7.229	19.97687	19.97347	14.762
13.77033	20.89967	6.384666	13.1986	18.34747	13.64753	8.4438	21.4002	20.2172	14.97973
13.80707	20.96907	6.548467	13.23593	19.04547	14.14953	8.984266	22.03053	20.83007	15.08647
14.5254	21.05053	6.634533	13.30073	19.07407	14.20947	9.3942	22.1182	20.94967	15.16553
15.28133	21.747	6.794533	13.4762	19.11433	17.23487	9.9702	22.19533	21.23627	15.2144
16.17627	22.16593	7.475934	13.602	19.20287	17.575	10.0794	23.13793	21.2694	15.25347
16.30473	22.29493	9.211866	14.43533	19.3418	18.60093	10.1624	24.61307	21.29153	16.21187
17.3944	22.34113	9.242867	14.5424	19.37047	18.68167	10.20613	24.6422	21.31833	16.61873
19.2172	22.376	9.266867	14.81593	19.40993	18.77313	11.3132	24.74667	21.3636	17.05093
19.3388	22.3982	9.2898	14.89387	19.50367	18.93633	11.42973	24.915	21.38713	17.81613
20.54673	22.49107	9.315267	14.99287	19.54533	19.5912	11.53473	30.62613	21.42067	18.68973
20.91913	22.6226	9.362133	15.8474	21.47567	19.6434	12.27387	30.6712	21.44327	19.94733
21.2716	22.97453	12.60933	16.61187	23.09293	19.674	13.2964	30.76053	21.4722	21.89227
21.34153	23.1536	13.2706	16.6582	23.36173	19.74107	13.54153	30.8252	21.5126	22.14093
22.48753	25.01907	14.048	16.82213	23.42547	19.81053	13.64873	31.28813	21.85127	22.25847
22.5418	25.783	14.1178	16.87227	23.562	19.95853	13.90007	31.89693	21.88813	22.324
22.62073	26.3438	14.61427	17.06147	23.59233	20.0254	13.9444	32.18393	22.44627	22.57227
23.0486	26.478	15.10727	17.10187	23.6622	20.07527	14.46193	32.8984	22.5012	22.88187
23.35653	26.5196	15.90587	17.301	24.80707	20.1038	14.58753	32.95153	24.28087	23.94327
24.1542	26.555	16.00793	17.43373	24.8672	20.13673	14.66987	32.95907	24.68827	23.9868
25.97327	26.61887	16.215	17.68487	24.99393	20.1798	15.59967	33.1742	24.83927	24.0956
26.3044	26.87893	16.37267	18.30567	25.06353	20.21073	15.64213	33.45373	25.3494	24.15907
26.43293	28.195	16.4506	18.58353	29.88167	20.66793	15.68027	33.5066	25.85927	24.2914
26.53767	28.87133	16.48473	18.75787	30.73413	20.7064	15.77247	33.59067	26.9668	27.64193
27.12433	29.77733	16.521	19.08373	30.95593	20.99773	15.86907	33.66253	27.20453	27.7692
27.2152	30.36133	16.6018	20.51333	31.0158	21.0466	16.67607	33.77307	27.2094	27.79373
27.25333	30.453	16.64013	20.53853	31.0642	21.11813	16.8464	34.35413	27.7292	28.18947
27.70273	31.74253	16.69667	20.62647	31.11827	21.33207	17.3508	34.808	29.11253	28.30467
27.96807	32.20893	16.85647	21.7216	31.16033	22.10913	17.39933	35.35793	29.17467	28.88493
28.01733	32.24393	17.15513	22.00693	31.56333	22.15233	17.43307	35.59973	29.2106	30.3614
28.20353	32.27993	17.2106	22.07273	31.69033	23.00193	17.46093	35.642	29.25413	30.48413
28.82053	32.31693	17.64753	22.11167	31.80493	23.46187	17.50207	37.39133	29.33353	30.88647
28.95253	32.65227	17.92027	22.13527	31.86733	23.59873	18.34267	38.6474	29.69713	30.95973
29.85967	33.60893	17.95433	22.16373	32.85527	24.33713	18.75113	39.7338	29.7794	31.04467
29.89373	34.26413	18.01233	22.2034	32.92053	24.377	18.78453	0	29.80407	31.51207
30.11153	34.3024	18.0558	22.23927	32.96753	24.5174	18.81093	0	29.8748	36.86806
30.7104	34.4464	18.13967	22.29753	33.0202	24.871	18.84567	0	30.2702	36.89833
31.47973	34.60833	18.34147	22.31667	34.05933	25.00087	21.19853	0	30.3102	36.9502
31.77033	34.6406	18.41	22.35347	37.84566	27.0446	21.48673	0	30.96427	37.44327
31.98447	35.24007	19.50693	22.39153	38.4266	27.1862	21.54467	0	31.25693	37.75853
33.07307	35.5168	19.57667	22.4248	38.80053	27.22387	21.6818	0	31.67193	38.07353
33.91587	35.6928	21.106	22.46347	0	27.93853	22.8352	0	32.0538	38.12907
33.98587	36.3794	21.60273	22.5156	0	28.31267	23.32127	0	33.1432	38.19167
34.58153	37.07227	23.2548	22.6474	0	28.44533	24.61133	0	34.1244	38.28173
34.648	37.23367	23.36927	22.6988	0	28.6248	24.66853	0	36.9882	38.4024
35.07847	37.77287	24.08953	23.08893	0	28.7102	24.82967	0	37.02447	38.4764
36.4398	37.844	24.2654	23.9154	0	29.2576	24.98567	0	37.06373	38.65627
37.26913	39.09993	24.46693	24.07473	0	29.3104	25.05913	0	37.91087	0
38.30253	39.13007	24.5754	24.1654	0	29.493	25.32667	0	0	0
38.34973	39.19373	24.83	24.20453	0	30.6848	27.23893	0	0	0
38.99073	39.78067	25.61587	24.352	0	30.92113	28.04907	0	0	0
39.77847	39.85753	25.64347	24.5152	0	32.1888	28.16987	0	0	0
0	39.92573	25.64627	25.40953	0	32.80513	30.01713	0	0	0
0	0	25.686	25.48433	0	33.7352	30.2262	0	0	0
0	0	25.73613	26.10627	0	33.86934	30.25947	0	0	0
0	0	25.8538	26.29507	0	34.07447	30.5236	0	0	0
0	0	26.39727	26.3714	0	34.4842	30.59473	0	0	0
0	0	26.5246	26.50107	0	34.89734	31.00827	0	0	0
0	0	27.0448	26.67273	0	35.02333	34.91367	0	0	0
0	0	27.08827	28.01233	0	35.912	36.37646	0	0	0
0	0	27.85553	29.24713	0	36.42307	36.41227	0	0	0
0	0	30.18013	29.579	0	37.77327	36.9466	0	0	0
0	0	30.7828	30.53513	0	37.84027	37.72947	0	0	0
0	0	30.84207	31.97707	0	38.0052	37.9292	0	0	0
0	0	30.9002	33.03653	0	38.05987	39.52767	0	0	0
0	0	30.92893	33.1176	0	39.56787	39.60513	0	0	0
0	0	31.0018	33.21087	0	0	0	0	0	0
0	0	31.06213	33.30007	0	0	0	0	0	0
0	0	31.284	33.33293	0	0	0	0	0	0
0	0	31.626	33.3768	0	0	0	0	0	0
0	0	32.17447	33.44733	0	0	0	0	0	0
0	0	32.84893	33.69087	0	0	0	0	0	0
0	0	33.07773	33.73746	0	0	0	0	0	0
0	0	33.1304	33.8048	0	0	0	0	0	0
0	0	33.69493	34.48347	0	0	0	0	0	0
0	0	35.2468	34.5216	0	0	0	0	0	0
0	0	36.08793	34.56333	0	0	0	0	0	0
0	0	36.19653	34.8198	0	0	0	0	0	0
0	0	36.31273	36.0332	0	0	0	0	0	0
0	0	36.37407	36.13626	0	0	0	0	0	0
0	0	36.3898	36.28273	0	0	0	0	0	0
0	0	36.44907	37.21753	0	0	0	0	0	0
0	0	36.5228	37.5508	0	0	0	0	0	0
0	0	36.5944	38.50827	0	0	0	0	0	0
0	0	36.97193	39.4004	0	0	0	0	0	0
0	0	38.0052	39.44893	0	0	0	0	0	0
0	0	38.05127	39.50067	0	0	0	0	0	0
0	0	38.2222	39.7704	0	0	0	0	0	0
0	0	38.28967	39.84807	0	0	0	0	0	0
0	0	38.61633	39.9488	0	0	0	0	0	0
0	0	38.69127	0	0	0	0	0	0	0
0	0	38.78193	0	0	0	0	0	0	0
0	0	38.83767	0	0	0	0	0	0	0
0	0	39.48027	0	0	0	0	0	0	0
0	0	39.57093	0	0	0	0	0	0	0
0	0	39.7748	0	0	0	0	0	0	0
