# Supplementary material for: Neural manifolds for odor-driven innate and acquired appetitive preferences
Source: Nat Commun. 2023 Aug 5;14:4719. doi: 10.1038/s41467-023-40443-2 (PMC10404252; doi:10.1038/s41467-023-40443-2)
Supplement: Supplementary file 4 — Source Data [file 41467_2023_40443_MOESM4_ESM.zip › Figure2/2019626/ch12_15/text/lin_C1.txt]

1.744867	0.3246	2.840067	0.02686667	0.121	1.138733	1.402067	0.3869333	5.451066	0.06253333
4.657267	0.4444667	5.072467	0.1074667	0.6269333	1.3018	2.131667	0.4419333	5.631267	0.3780667
4.753467	1.733467	5.149467	0.1542667	1.5082	1.371333	3.856067	0.5284	6.879133	0.4745333
4.9022	1.9536	5.575333	0.2184	3.617733	1.475533	4.977867	0.5935333	6.958467	0.5095333
4.988667	3.842467	5.703467	2.6436	3.679467	1.565133	5.066333	0.6548	8.198334	0.587
5.026667	3.891933	6.918133	2.811333	3.747933	1.6172	5.1278	2.193733	8.309667	0.9212
5.070467	3.933667	7.322733	3.012733	3.8314	1.652667	5.210533	2.274933	9.845933	0.9738666
5.127733	4.4378	7.431467	3.059733	3.867267	1.6908	5.268	2.355733	10.059	2.110867
5.2612	5.055333	7.559333	3.165333	3.941667	1.8402	5.959733	2.640133	12.90453	2.195533
5.378867	5.286334	7.9452	3.250933	4.195867	1.987667	7.4282	3.593267	14.1168	2.291867
5.517133	5.442667	7.989	4.4624	4.2574	2.059133	7.480733	3.9676	14.21727	2.332
5.578866	5.595867	8.300067	4.5342	4.365533	2.095733	7.650466	5.422266	14.56927	2.3882
5.732	5.716533	8.4354	4.602667	5.2286	2.116267	8.629333	6.1646	14.6118	2.4452
7.505466	5.946	8.468133	4.949733	5.344067	2.140733	8.6718	6.580667	14.9144	2.502467
9.028533	6.035	8.5094	5.1152	6.014133	2.167467	8.723066	6.6594	15.09267	2.557133
9.110733	6.095867	8.559466	5.1868	6.5248	2.198133	10.67607	6.731933	17.31193	3.4384
10.087	6.150133	9.663667	5.249067	6.601067	2.231333	12.5126	6.9326	18.13353	3.5538
11.0796	6.593067	9.802867	6.251867	7.515267	2.293467	13.66073	7.076467	18.326	3.612333
11.159	6.643734	10.11747	6.4122	7.5604	2.352	14.1186	7.174267	22.81627	4.129533
11.2256	7.8712	10.1566	6.526667	7.6046	2.6218	14.94593	7.215066	22.8988	4.178
11.91253	8.763933	10.219	6.6002	7.697467	2.6824	16.07913	7.263933	24.69287	4.362267
12.4374	9.156067	11.77147	6.691333	8.084267	2.7504	16.256	7.365667	25.65427	4.582467
12.72633	9.235534	22.53567	6.863133	9.313267	2.8044	17.3876	7.639733	25.70073	4.633
14.4536	9.474667	22.6222	6.915333	9.4544	2.8558	17.50973	7.680267	25.73467	4.710467
15.5018	9.9844	22.6776	6.9892	9.869733	2.903867	18.28973	7.722933	27.29187	4.742533
19.97787	10.2276	22.72153	7.593	10.03133	2.943467	18.537	7.771467	27.54853	4.775133
20.02447	10.6438	22.7868	7.8704	10.08333	3.001933	18.59073	7.796	27.80473	4.9172
20.09307	10.69887	23.0748	8.166933	10.13747	3.096933	22.54873	7.825267	28.94453	6.356067
20.12627	10.8046	23.16347	8.2102	10.18227	3.1602	26.32613	7.857934	33.96107	6.409
21.01067	11.57407	23.26547	8.743867	10.26207	4.5152	26.39453	7.901533	34.52407	6.702466
22.05127	11.69553	23.66607	9.3366	11.56247	4.582	26.48167	7.9376	37.07273	6.8454
22.10147	12.37913	23.82453	9.485933	11.77053	4.666733	26.89213	7.9742	37.21827	7.025867
23.44447	13.33567	23.9876	9.5316	13.64167	6.875733	27.627	8.014533	37.40714	7.067467
23.48787	13.37833	24.3352	9.5954	13.82987	7.855267	27.7182	8.044933	37.4696	7.872133
23.53527	13.4628	24.71493	10.89547	13.892	11.87427	27.821	8.077666	37.54453	7.917867
23.59513	14.30053	24.77453	13.85033	13.95667	11.9544	27.88867	8.1112	39.78127	8.206266
23.63727	15.20973	24.81513	16.36887	14.0562	12.0384	27.993	8.1494	39.84447	8.449667
23.753	15.29607	24.95007	16.52727	16.10827	12.45127	29.95027	8.1948	0	9.478133
23.79727	15.33213	25.59067	18.73507	16.15593	13.70633	30.33187	8.336333	0	10.4536
23.84553	15.41533	26.87067	18.77853	16.41973	13.74367	31.338	8.3752	0	10.97727
23.91407	16.25313	27.00653	18.90573	16.4666	14.17313	34.37153	8.432734	0	13.22667
23.96813	16.77613	27.08833	18.95527	21.99787	14.2644	34.4802	8.5192	0	13.34667
24.0068	16.81973	27.1914	19.0272	22.1006	14.47587	35.0986	8.618533	0	13.40593
24.1864	16.8816	27.27753	19.0868	22.60393	14.72527	36.23847	8.763733	0	15.6604
24.26647	17.48353	28.26453	20.3494	22.82553	15.41733	36.3742	8.851533	0	15.71027
24.70193	17.60887	28.43193	21.39733	22.8882	15.68833	36.95793	9.087133	0	15.8352
24.91713	17.66727	28.8594	21.48113	25.441	15.75	37.7238	9.352734	0	15.90453
25.4142	17.7372	29.39587	21.567	26.36273	16.6908	37.77993	9.625267	0	15.93893
25.6672	17.94147	29.44527	21.77727	26.39487	16.76273	38.58893	9.811733	0	17.11067
25.79233	18.0384	29.48733	22.14413	26.46393	16.8588	38.98907	9.886733	0	17.17573
25.86933	18.27373	29.69813	22.35593	26.5706	17.16833	39.1866	10.317	0	17.51893
27.01893	18.62587	30.61593	22.40553	26.74273	17.23647	39.28147	10.3848	0	17.59993
27.08573	18.77173	30.76753	22.47233	26.92413	17.29313	39.3622	10.56233	0	17.7798
27.21107	18.9022	31.75453	24.95873	27.44927	18.571	39.9292	10.67207	0	17.86407
27.30153	19.2742	32.66547	25.03593	27.61193	18.6222	39.97167	10.91907	0	17.9058
27.3624	19.47787	32.7136	25.12407	27.68233	18.67307	0	11.5966	0	17.9572
27.77953	20.6436	33.02207	26.78947	28.12213	18.73493	0	11.70053	0	18.00233
27.9574	20.6978	33.8398	26.9168	31.35753	18.78447	0	12.65873	0	18.1284
28.71193	20.74493	35.2762	28.2312	34.3582	18.8814	0	14.88233	0	18.21707
30.23707	20.80313	35.31847	28.27667	34.4268	19.01653	0	14.9548	0	18.2884
30.28313	20.9138	35.36227	28.34133	34.5586	19.52633	0	15.12973	0	18.36667
32.3024	21.003	35.42087	28.47887	34.94587	19.99573	0	15.1846	0	18.67713
32.349	21.12093	35.6036	28.53487	37.0026	20.07733	0	15.288	0	19.39473
33.0582	21.24533	35.84706	28.6104	37.21786	20.14587	0	15.50013	0	20.15227
33.0896	21.37993	35.8954	28.64807	37.77987	20.1946	0	15.56793	0	20.219
33.15127	21.63947	35.96393	28.71313	38.05993	20.27633	0	15.62767	0	20.27813
33.17453	21.717	36.01307	28.74553	38.14287	20.64667	0	16.34667	0	20.33193
33.20447	22.63867	36.07947	28.78207	38.2906	20.73573	0	16.8568	0	20.40587
33.23267	22.74627	37.07847	28.856	38.92087	20.87047	0	17.20473	0	20.83347
33.25527	22.80753	37.24633	29.38533	38.99707	21.20107	0	17.26253	0	20.9968
33.28387	22.88813	37.5124	30.39767	39.05473	21.24967	0	17.5954	0	21.06387
33.34247	23.05027	39.36987	30.43807	0	21.3008	0	17.681	0	21.1072
33.407	23.10107	39.42713	30.49	0	21.37227	0	17.77093	0	21.16133
33.51347	23.1538	0	30.8156	0	21.4974	0	18.86007	0	21.20433
33.64667	23.20807	0	30.89947	0	21.6892	0	18.93193	0	21.25733
33.80993	23.25013	0	31.42107	0	21.73147	0	19.03467	0	21.3612
34.02953	23.276	0	31.5154	0	21.92993	0	19.09553	0	21.40553
34.081	23.3228	0	31.86153	0	22.54673	0	19.94247	0	21.46413
34.4552	23.36353	0	31.9416	0	23.87527	0	19.99573	0	21.54913
34.5342	23.39113	0	32.03747	0	23.98347	0	20.08333	0	21.68467
34.59307	23.4234	0	32.28507	0	24.06267	0	20.1488	0	22.385
34.66633	23.4496	0	32.35047	0	24.17653	0	20.30007	0	22.51227
34.86567	23.49587	0	32.44067	0	24.36707	0	22.93167	0	22.5576
34.90947	23.55553	0	33.00907	0	24.58933	0	23.53847	0	22.5988
34.98333	24.47327	0	33.054	0	24.65213	0	23.6952	0	22.63807
35.06827	24.5508	0	33.30787	0	25.0092	0	24.47987	0	22.67473
35.62767	24.68167	0	34.0328	0	25.12587	0	24.74833	0	23.30007
35.7132	25.03973	0	35.62947	0	26.5518	0	25.04693	0	23.73867
35.90567	25.1008	0	35.8794	0	27.0186	0	25.18533	0	23.9846
36.16987	25.25813	0	35.9576	0	27.2888	0	25.69373	0	24.024
36.32973	25.31907	0	38.8042	0	28.01593	0	26.35733	0	24.0738
36.69773	25.38067	0	0	0	28.07327	0	26.42953	0	24.162
37.72847	25.56953	0	0	0	28.12367	0	27.94967	0	24.3376
37.97747	25.66813	0	0	0	29.05753	0	28.35887	0	24.98093
38.01893	25.7434	0	0	0	29.7778	0	28.5452	0	25.08727
38.1014	25.855	0	0	0	36.93307	0	28.63407	0	26.2084
38.2124	26.1544	0	0	0	37.0384	0	30.71673	0	26.2662
38.32413	26.208	0	0	0	37.12393	0	30.77393	0	26.49487
0	26.26067	0	0	0	37.309	0	30.92187	0	26.60753
0	26.36393	0	0	0	37.4204	0	30.991	0	26.65953
0	27.2278	0	0	0	39.3306	0	31.51387	0	26.7606
0	27.62973	0	0	0	0	0	31.6126	0	28.1856
0	27.7092	0	0	0	0	0	31.83807	0	28.233
0	27.7628	0	0	0	0	0	31.88133	0	29.0862
0	27.9994	0	0	0	0	0	31.94893	0	29.64853
0	28.39353	0	0	0	0	0	32.06633	0	30.15833
0	28.66967	0	0	0	0	0	32.13433	0	31.49333
0	28.756	0	0	0	0	0	32.21507	0	32.18433
0	29.33693	0	0	0	0	0	32.59207	0	32.7118
0	30.26693	0	0	0	0	0	32.6712	0	32.7562
0	30.32147	0	0	0	0	0	32.74673	0	33.82813
0	30.36093	0	0	0	0	0	32.86427	0	33.9554
0	30.39467	0	0	0	0	0	33.14633	0	35.21367
0	30.43867	0	0	0	0	0	33.334	0	35.30687
0	33.28727	0	0	0	0	0	33.44373	0	35.86427
0	36.16327	0	0	0	0	0	33.49647	0	36.3462
0	38.40767	0	0	0	0	0	33.54467	0	36.41747
0	39.08533	0	0	0	0	0	33.6924	0	36.462
0	39.1238	0	0	0	0	0	33.78953	0	37.47393
0	39.15767	0	0	0	0	0	33.85667	0	38.22387
0	39.20047	0	0	0	0	0	33.91413	0	39.27107
0	39.22947	0	0	0	0	0	34.03227	0	39.3412
0	39.32827	0	0	0	0	0	34.98307	0	0
0	0	0	0	0	0	0	35.0294	0	0
0	0	0	0	0	0	0	35.2848	0	0
0	0	0	0	0	0	0	35.5344	0	0
0	0	0	0	0	0	0	35.74927	0	0
0	0	0	0	0	0	0	36.66107	0	0
0	0	0	0	0	0	0	36.82053	0	0
0	0	0	0	0	0	0	36.9172	0	0
0	0	0	0	0	0	0	36.97893	0	0
0	0	0	0	0	0	0	37.13153	0	0
0	0	0	0	0	0	0	37.23827	0	0
0	0	0	0	0	0	0	37.293	0	0
0	0	0	0	0	0	0	37.355	0	0
0	0	0	0	0	0	0	37.4196	0	0
0	0	0	0	0	0	0	37.4664	0	0
0	0	0	0	0	0	0	37.50673	0	0
0	0	0	0	0	0	0	37.57507	0	0
0	0	0	0	0	0	0	37.6312	0	0
0	0	0	0	0	0	0	37.67413	0	0
0	0	0	0	0	0	0	37.72687	0	0
0	0	0	0	0	0	0	38.0102	0	0
0	0	0	0	0	0	0	38.43587	0	0
0	0	0	0	0	0	0	38.48707	0	0
0	0	0	0	0	0	0	38.54973	0	0
0	0	0	0	0	0	0	39.1396	0	0
0	0	0	0	0	0	0	39.27094	0	0
0	0	0	0	0	0	0	39.37987	0	0
0	0	0	0	0	0	0	39.50673	0	0
0	0	0	0	0	0	0	39.58193	0	0
0	0	0	0	0	0	0	39.70007	0	0
0	0	0	0	0	0	0	39.75807	0	0
