# Supplementary material for: Neural manifolds for odor-driven innate and acquired appetitive preferences
Source: Nat Commun. 2023 Aug 5;14:4719. doi: 10.1038/s41467-023-40443-2 (PMC10404252; doi:10.1038/s41467-023-40443-2)
Supplement: Supplementary file 4 — Source Data [file 41467_2023_40443_MOESM4_ESM.zip › Figure2/2019626/ch12_15/text/hex01_C1.txt]

1.3818	2.216467	0.4469333	0.0366	0.5943334	1.418933	0.2104	0.01466667	0.1022667	0.1258667
2.142133	2.413	0.511	1.848133	0.6898	2.4966	0.6150666	0.1074667	0.3325333	0.6170667
2.221867	2.448133	0.5559334	1.9942	0.7498	2.5654	1.016067	0.3288	0.4179333	0.7755333
2.3232	2.494467	0.6136	4.501933	1.384	2.642667	1.118133	0.3812667	0.5364	0.8503333
2.3586	2.563867	0.6792667	4.748133	1.476267	3.2972	1.9956	1.101667	0.6072667	1.035267
2.6932	2.749133	0.7602	5.094333	1.543267	3.826467	2.456333	1.9938	0.7	1.089533
2.802	3.443067	1.308067	5.279733	2.043733	3.9332	2.686333	2.665933	0.7357333	1.1734
3.097067	3.5658	1.731267	5.3256	2.200667	4.814933	2.9262	3.400333	0.7851334	2.9602
3.215467	4.685534	1.8232	5.389933	2.257667	4.8692	3.115933	3.7124	0.8559333	3.0052
3.329133	5.293467	1.9312	6.003533	3.9246	5.778934	3.237533	3.8188	1.0572	3.0682
3.454467	5.539733	2.7456	6.096	4.037066	5.9306	3.376667	4.099067	1.113733	3.169467
3.7128	6.4292	3.1672	6.347333	4.109733	6.186467	4.8914	4.420933	2.033067	3.4388
3.801933	6.8976	3.378133	6.645867	4.276667	6.245867	4.9592	4.5274	2.397733	4.5878
4.690333	6.939466	3.438933	6.791	5.0628	6.946333	5.019134	5.0286	2.625533	5.6654
4.9928	6.9724	4.1546	7.563066	5.141667	7.423666	5.562667	5.064734	2.7306	5.7652
5.129467	7.054667	4.243067	7.803067	5.322933	8.184867	6.586333	5.107867	2.844933	5.811067
5.590734	7.361866	5.025466	8.2004	5.3716	8.566733	6.7096	5.1626	3.045667	5.916266
5.671134	7.425867	5.1318	8.2518	5.5828	8.608467	6.874667	6.754667	3.19	6.24
5.7374	7.8888	5.4958	8.294	5.619067	8.926467	6.961667	7.520667	3.285667	6.336
6.115867	7.9658	5.559467	8.3446	5.917467	9.4234	7.033867	7.667	3.373733	6.392467
6.1628	9.1606	6.2416	8.508	6.1428	9.464733	8.062467	7.7188	3.4302	7.7286
6.234533	9.270133	6.3272	9.344934	6.243333	9.498266	8.272	7.7592	3.508067	7.795467
6.360734	9.992666	6.419267	9.479067	6.5254	9.541266	8.3982	7.8112	3.548333	7.851133
6.990667	10.07027	6.5044	9.5734	9.067266	9.613934	8.468467	8.4596	3.5866	8.221267
7.353333	10.159	7.0234	9.6132	9.114333	9.692	8.5206	8.512466	3.6262	8.401533
7.487733	10.3838	7.128533	9.683333	9.305333	10.54227	8.576734	8.564734	3.675067	8.501066
7.6158	10.7892	7.214067	11.41713	9.391334	10.6654	8.782467	8.776733	3.738	9.251534
7.692533	11.428	7.279533	11.4586	9.453134	10.8448	8.853	8.891867	3.8858	10.4874
7.7726	11.5922	7.379867	11.5158	9.6034	10.96347	8.980333	9.476733	3.970533	10.9182
7.884533	11.63713	7.7534	12.559	11.8302	11.3706	9.3086	9.795	4.0382	11.0478
7.924267	13.17253	8.031	12.73887	11.88807	11.59733	10.8098	10.02567	4.186666	11.11607
8.0522	13.6154	8.1264	12.80153	13.98027	11.67407	10.9034	10.13533	4.262667	11.2036
8.129666	15.5746	8.182	15.32027	14.1132	11.7496	11.0438	10.21967	4.4412	11.84813
8.4664	15.68033	8.255267	15.3894	14.37507	13.6428	11.2056	10.389	4.6304	12.00587
8.607133	16.27813	9.152933	16.53973	14.81893	13.69387	11.74053	10.52207	4.803667	12.24573
8.676467	16.39747	9.368267	16.5966	15.46693	13.745	11.85133	10.577	4.8848	13.07487
8.874333	16.56553	10.66673	16.6528	15.546	13.7972	11.92567	10.63607	4.955	13.86513
9.0182	17.41993	10.8508	17.156	16.18927	13.86047	11.9838	10.75927	4.992733	14.1152
9.105333	17.54773	10.89647	19.31313	16.85813	14.19133	12.02727	10.88827	5.0326	15.38693
9.184733	17.62153	10.949	19.4606	16.94953	14.3116	12.2142	11.54333	5.195066	16.06333
9.555667	17.74187	11.38253	19.5226	17.1434	14.4644	12.87093	11.59833	5.267467	16.11727
9.624267	17.8226	12.12693	20.23047	17.34753	14.51787	12.93093	11.7988	5.733	16.35033
9.6912	17.94653	12.18493	21.476	17.8322	15.12253	12.97633	12.11913	5.791067	18.0078
10.17367	18.40087	12.29793	21.53793	18.71207	15.53293	13.025	12.5996	6.408733	18.06567
10.3474	18.52527	12.39527	22.18127	19.17193	15.5954	13.08133	12.7008	6.464533	18.30953
10.4028	18.5872	12.57153	22.22453	19.2726	15.64413	13.53827	12.8182	7.326133	20.16773
10.4844	18.6352	12.62233	22.2772	19.88567	15.80687	14.03587	12.88	7.403067	20.2934
10.56567	18.85647	12.67073	22.3352	20.162	16.02227	14.26873	13.68847	7.453533	20.3436
10.616	19.17707	12.74067	23.17927	20.3604	16.107	16.1882	13.74927	7.5608	20.46573
10.71873	19.54833	13.5294	23.42187	20.43893	16.31213	18.6214	14.1342	7.627666	20.56427
11.12707	19.70253	13.58807	23.6372	20.67987	16.46433	18.85	14.19173	8.069933	20.6132
11.2356	20.20213	13.65827	23.7056	20.8208	16.88087	18.99713	14.2304	8.1418	20.69213
11.37487	20.41027	13.78993	24.09827	20.88973	17.42193	19.03553	14.49507	8.442533	20.8674
11.931	20.45307	14.2696	24.9354	21.14247	17.5398	19.092	14.548	8.512267	21.13187
12.03147	20.5016	14.3412	25.0472	21.18467	18.17853	20.3144	15.06627	9.003	21.53133
12.1232	20.717	14.53593	25.1144	21.25027	18.2316	21.28307	17.53833	9.104134	21.5958
12.3168	21.03787	14.91573	25.4496	22.21547	18.28847	21.3346	18.2022	9.1646	22.0506
12.5668	21.93587	14.98293	25.57	22.28573	18.33033	21.39913	18.56987	9.2052	22.401
13.038	21.985	15.049	26.73073	22.4798	18.38287	21.45347	19.88053	9.2566	22.47407
13.0984	23.02513	15.11187	26.80427	22.57027	18.41747	21.51853	19.94587	9.296467	23.4788
13.31933	23.31093	15.1754	26.9266	23.10313	18.64167	22.72867	20.06073	9.340333	23.52693
13.782	23.42047	15.2688	29.2634	25.34013	18.7608	23.14447	20.4788	9.3902	23.57
13.85507	23.5228	15.40227	29.59247	26.5996	20.03073	23.97573	20.5618	9.4558	24.728
13.962	23.62333	15.48947	30.5056	26.73667	20.12413	24.48647	20.6638	9.540934	25.40607
14.07187	23.84873	15.59087	30.6424	26.84067	20.188	24.56353	20.7492	9.585533	25.4798
14.46287	24.3498	16.24547	33.29187	28.318	20.28913	24.6844	20.83047	9.658	25.67773
14.55093	24.42727	16.5742	34.914	28.4066	20.56487	25.39827	20.9262	9.771466	26.2376
14.65647	25.33113	16.72187	34.9736	28.48427	20.6532	25.46273	20.98053	11.24387	26.552
15.0634	25.403	16.80113	35.1784	28.5418	20.8454	25.59907	21.121	11.31867	26.63113
15.32347	25.75567	17.39133	35.2314	28.69133	20.89113	26.50447	21.23673	12.0336	26.7984
15.46773	26.10607	17.64633	35.29147	28.7498	20.9562	26.76387	21.28047	12.33853	27.13387
16.382	26.24913	17.967	35.3338	30.3924	21.38493	26.88433	21.7498	12.4196	28.03793
16.46347	26.4402	18.09067	35.3922	30.4688	21.4438	26.95753	21.85427	12.5064	29.37767
16.54747	26.54473	18.14807	36.20233	30.70973	21.49387	27.0164	22.23573	12.92387	29.631
16.64853	27.30853	18.18273	36.288	30.8142	21.5372	27.05493	22.32553	12.99193	29.9066
18.0734	27.42447	18.2232	36.3676	30.907	21.58547	27.11287	22.37253	13.04493	29.97927
18.41387	28.00467	18.26047	36.4394	31.00433	21.6326	27.96567	22.44487	13.62907	30.06507
18.53933	28.20367	18.31353	37.53473	31.17593	21.674	28.09507	22.5128	13.66967	30.1888
18.60953	28.28993	18.41487	37.70227	31.25273	21.72513	28.17107	22.56093	13.77567	30.2454
19.39173	28.36487	19.22327	38.48693	31.36173	21.75987	29.03107	22.60287	14.405	31.70293
19.5124	28.5192	19.329	38.56367	32.66487	21.78853	29.09547	22.6518	14.83987	31.748
19.6184	28.71187	19.65227	38.605	32.8496	21.86567	29.18107	22.7674	15.28127	32.2042
19.82033	28.86093	19.89167	38.6668	32.90693	21.91853	29.48313	22.85073	15.41367	32.28667
19.88887	29.04233	20.69793	38.90714	33.0528	22.8842	29.7736	23.3942	15.47673	32.37347
20.0388	29.13347	20.77787	39.05667	33.29107	23.0816	29.84827	23.459	15.53693	33.2802
20.17713	29.28967	20.9374	39.09613	33.4206	23.1986	30.432	23.88247	16.61733	33.51007
20.5002	29.44367	20.9996	39.152	34.979	23.52	30.71167	23.9892	17.33887	33.8184
20.964	29.51233	21.0514	0	35.06007	23.5876	30.77827	24.72733	17.7532	33.89053
21.02453	29.7076	21.11267	0	35.1168	23.6688	30.85007	24.78307	17.798	34.09727
21.07827	30.1928	21.52593	0	35.16233	24.10847	30.93367	24.84	17.93307	34.133
21.16253	30.29113	21.637	0	35.32707	24.19947	31.06107	24.9022	18.8322	34.2304
21.24507	30.38593	21.7136	0	35.7014	24.23833	31.50513	25.19187	18.9838	34.5294
21.42067	30.476	21.7904	0	35.80047	24.31153	31.70167	25.89933	19.03593	34.56313
21.4928	30.53627	21.83887	0	37.2354	24.6886	31.89567	27.0942	19.78127	34.68533
21.6908	30.5964	21.90727	0	37.354	24.77833	32.23	27.18907	20.32947	34.997
22.15733	30.90407	21.96127	0	37.42533	25.0338	32.59227	27.31	20.4018	35.3554
22.20333	30.99267	22.05187	0	38.33773	25.23007	32.83493	27.39187	20.46053	35.4004
22.29273	32.26693	22.09953	0	38.41813	25.29713	32.91493	27.85867	21.0666	35.4788
22.4368	32.39393	22.13833	0	38.48487	25.43313	32.9808	28.18187	21.20873	35.56133
22.47393	32.45113	22.19227	0	38.67793	25.49133	33.07487	28.6386	21.76673	35.7728
22.52653	32.89653	22.28493	0	38.94073	26.24493	33.532	28.70807	23.17567	35.92233
22.7352	32.95807	24.68113	0	39.0382	27.54913	34.5756	28.77473	23.3726	36.1532
22.79193	33.20993	25.2212	0	39.11293	27.6202	36.45593	28.9828	23.55553	36.63393
22.95293	33.86293	26.47347	0	39.5024	27.74733	36.5164	29.17207	23.72113	36.7392
22.98433	33.939	27.383	0	39.70513	28.32947	36.55733	29.4226	23.784	36.81373
23.0278	34.07507	27.46353	0	39.75387	28.493	36.6452	29.48913	24.20853	36.948
23.456	34.32093	27.58873	0	39.88754	28.85453	37.60674	29.8622	25.64273	37.04767
23.7044	34.82767	27.64933	0	0	29.0186	37.64693	30.4306	25.8222	37.1098
23.79487	35.28147	27.7296	0	0	29.9022	37.69767	31.0828	25.8864	37.16013
23.8732	35.3844	28.233	0	0	29.96807	37.74687	31.3706	25.98787	37.198
24.13593	35.4248	28.38473	0	0	30.1164	38.01607	31.42427	26.06433	37.23107
24.30187	35.68527	28.44007	0	0	30.19453	38.4988	31.46887	27.6344	37.26467
24.46153	35.758	28.64627	0	0	30.66327	38.89367	31.55033	27.84867	37.32307
24.52533	36.2288	28.8334	0	0	30.7268	38.94287	31.92953	28.71613	37.41927
24.81733	36.6146	28.93633	0	0	30.81607	39.0312	32.3784	28.91253	37.558
24.88993	36.74667	29.00527	0	0	30.88533	39.2606	32.65107	29.201	37.61267
24.96987	37.1854	29.0942	0	0	31.07147	39.7974	32.71267	29.26213	37.6582
25.0544	37.23987	29.2632	0	0	31.41253	39.88793	32.789	29.31633	37.79513
25.21327	37.34193	29.37693	0	0	31.64887	39.9884	32.84706	29.44487	37.85713
25.25707	37.79667	29.48953	0	0	31.79967	0	33.09893	29.56473	37.88733
25.31493	37.93327	29.75287	0	0	32.63213	0	33.23093	29.6806	37.9204
25.37433	37.997	29.834	0	0	33.52733	0	33.28627	30.43327	37.95547
25.43413	38.05847	29.97573	0	0	33.6262	0	33.473	30.60067	37.98647
25.50193	38.1458	30.57367	0	0	33.82553	0	33.50967	30.70793	38.03253
25.61367	39.33413	30.7796	0	0	33.87847	0	33.5568	30.75707	38.0666
25.68033	39.4086	30.99573	0	0	33.95653	0	33.5954	30.79213	38.115
26.5104	39.77453	31.849	0	0	34.10266	0	33.6602	30.91353	38.15353
26.82927	39.9392	32.10527	0	0	34.412	0	33.7064	31.2664	38.2848
26.91447	0	32.18707	0	0	34.5732	0	33.98933	31.30747	38.35893
27.01567	0	32.23227	0	0	34.65267	0	34.0396	31.35213	38.39773
27.0624	0	32.50006	0	0	35.4642	0	34.35393	31.40733	38.46413
27.9888	0	34.45267	0	0	36.2076	0	34.4874	31.54127	39.16907
28.0406	0	34.49007	0	0	36.50767	0	34.78387	31.59953	39.31893
28.14353	0	34.54093	0	0	36.74313	0	34.8696	32.02047	39.6562
28.218	0	34.6416	0	0	37.00067	0	34.92307	32.07773	39.72647
28.32447	0	34.7318	0	0	37.06873	0	35.00613	32.31733	39.82467
28.39007	0	34.7928	0	0	37.1446	0	35.12407	32.43987	39.87607
28.471	0	34.88147	0	0	37.31793	0	35.30887	32.6582	39.9166
28.9158	0	36.36847	0	0	37.58593	0	35.35513	32.81613	39.9866
28.99153	0	36.91467	0	0	37.67187	0	35.38967	32.9668	0
29.07073	0	37.2558	0	0	37.72947	0	35.44233	33.59873	0
29.15127	0	37.35227	0	0	37.98013	0	35.616	33.89594	0
29.8614	0	37.62027	0	0	38.1828	0	35.69793	33.96487	0
29.94947	0	37.80233	0	0	38.27307	0	35.7794	34.02794	0
30.12887	0	38.00146	0	0	38.38887	0	35.82513	34.14573	0
30.24847	0	38.31247	0	0	39.67093	0	35.88754	34.7294	0
30.453	0	38.417	0	0	39.74213	0	35.96587	34.9804	0
30.49087	0	38.5014	0	0	39.82647	0	36.4096	35.25253	0
30.56927	0	38.86167	0	0	39.90227	0	36.52467	35.91873	0
30.7188	0	38.9352	0	0	0	0	36.6246	35.976	0
31.1566	0	39.17787	0	0	0	0	36.68267	36.20553	0
31.24047	0	39.9528	0	0	0	0	37.22087	37.3204	0
31.3276	0	0	0	0	0	0	37.30427	37.3662	0
31.6212	0	0	0	0	0	0	37.36253	37.43	0
31.82313	0	0	0	0	0	0	37.98573	37.72313	0
32.23107	0	0	0	0	0	0	38.0198	38.40547	0
32.3514	0	0	0	0	0	0	38.04967	38.63993	0
32.5646	0	0	0	0	0	0	38.08347	38.7426	0
32.6556	0	0	0	0	0	0	38.12613	38.90647	0
32.8304	0	0	0	0	0	0	38.16793	38.95	0
33.26107	0	0	0	0	0	0	38.26193	39.06507	0
33.3384	0	0	0	0	0	0	38.39647	39.9618	0
33.5604	0	0	0	0	0	0	38.457	0	0
33.8284	0	0	0	0	0	0	38.491	0	0
33.96933	0	0	0	0	0	0	38.59733	0	0
34.0386	0	0	0	0	0	0	39.04927	0	0
34.10707	0	0	0	0	0	0	39.19093	0	0
34.1608	0	0	0	0	0	0	39.23606	0	0
34.20613	0	0	0	0	0	0	39.28433	0	0
34.26473	0	0	0	0	0	0	39.8746	0	0
34.92467	0	0	0	0	0	0	0	0	0
35.0122	0	0	0	0	0	0	0	0	0
35.117	0	0	0	0	0	0	0	0	0
35.36333	0	0	0	0	0	0	0	0	0
35.43587	0	0	0	0	0	0	0	0	0
35.48947	0	0	0	0	0	0	0	0	0
35.54727	0	0	0	0	0	0	0	0	0
35.64027	0	0	0	0	0	0	0	0	0
35.7002	0	0	0	0	0	0	0	0	0
37.07107	0	0	0	0	0	0	0	0	0
37.135	0	0	0	0	0	0	0	0	0
37.52407	0	0	0	0	0	0	0	0	0
38.915	0	0	0	0	0	0	0	0	0
39.18433	0	0	0	0	0	0	0	0	0
39.24827	0	0	0	0	0	0	0	0	0
39.3236	0	0	0	0	0	0	0	0	0
39.70313	0	0	0	0	0	0	0	0	0
39.79433	0	0	0	0	0	0	0	0	0
39.8482	0	0	0	0	0	0	0	0	0
39.9546	0	0	0	0	0	0	0	0	0
