# Supplementary material for: Neural manifolds for odor-driven innate and acquired appetitive preferences
Source: Nat Commun. 2023 Aug 5;14:4719. doi: 10.1038/s41467-023-40443-2 (PMC10404252; doi:10.1038/s41467-023-40443-2)
Supplement: Supplementary file 4 — Source Data [file 41467_2023_40443_MOESM4_ESM.zip › Figure2/2019626/ch12_15/text/hex_C1.txt]

0.1006667	0.5409333	0.3108	0.1326	0.0376	0.06973334	0.6815333	1.282533	0.1893333	1.245
0.1777333	0.5818667	0.6027333	0.7176	0.1091333	0.4823333	0.8592666	1.321333	0.2672667	1.302
0.3446667	0.6162667	0.6665334	1.8934	0.1647333	0.805	1.254067	1.368133	0.3164	2.390333
0.4533333	0.6584666	1.012	4.556133	0.3066667	1.474	1.449867	1.419667	0.3904	2.453333
0.4962	0.7052667	1.089067	5.586133	0.4014	1.537133	1.694533	1.7466	0.4389333	2.494133
0.7029333	0.7596667	1.166533	5.6836	0.4967333	1.602	1.786933	1.819533	0.4843333	2.545933
0.7401333	1.6654	1.681933	6.118333	3.866867	1.7782	1.888533	2.022333	0.6068667	2.590667
0.8266667	2.148667	2.717667	6.2154	4.354133	1.8698	1.960067	2.073667	2.2824	3.350933
0.8855333	2.258067	3.771133	6.819533	4.729	2.007933	2.0068	2.182333	3.029667	3.6934
1.565467	2.559667	3.810067	6.8782	4.904667	2.070667	2.1286	3.583067	3.260067	5.579867
1.741533	2.611733	3.870267	6.9552	5.3218	2.581267	2.455733	3.7712	3.3096	5.981867
1.849867	2.708267	3.9374	7.931933	5.7516	2.908733	2.538133	3.8236	3.404067	6.065533
1.9744	2.851533	3.989867	8.054267	5.936733	2.9528	2.854267	5.974467	3.548333	6.142133
2.627267	3.0506	4.048067	8.573733	6.029667	3.197933	3.038467	6.039467	3.689	6.201867
2.695533	3.309467	4.1226	8.657267	6.0958	3.3034	3.1166	6.5208	3.776	6.3178
2.8276	3.577533	4.182066	8.774533	6.1646	3.4848	3.216667	6.641467	3.937667	6.455067
3.2796	3.636667	4.253067	8.847867	6.2396	4.530066	3.2596	6.783333	4.0292	6.517733
3.427267	3.817267	4.312867	9.0984	6.918067	5.087067	3.429467	7.2838	4.096133	7.009933
3.853267	4.1174	4.397733	9.2384	6.9934	5.205266	3.561733	7.342067	4.155733	7.054467
3.9396	5.271067	4.8026	10.36273	9.3058	6.609667	3.609933	7.615467	4.245067	7.111467
5.087067	5.3172	4.864	10.38587	9.513467	7.0466	3.6526	8.018066	4.285267	7.548
5.174133	5.361533	4.925133	10.39807	9.588333	7.1436	3.746067	8.1838	4.3342	7.6204
7.2648	5.428	5.9074	10.43253	9.703733	7.302467	4.076267	8.3568	4.406067	7.848067
7.418267	5.4746	5.9518	10.47693	10.34	7.365867	4.327734	9.055333	4.4688	8.261267
8.1912	5.5892	6.047333	13.91473	10.35293	7.4686	4.411533	9.123067	5.026067	8.328466
8.347667	6.171933	7.2808	15.2526	10.37107	8.1188	4.4618	9.199333	5.0898	9.0142
8.851533	6.3296	7.3978	15.44547	10.38573	8.202333	4.539533	9.240467	6.0736	9.088667
9.172	6.473533	7.447733	15.52127	10.41733	9.027	4.589267	9.28	7.072333	9.186267
9.285067	6.911933	7.838867	16.229	15.2828	10.18853	4.622133	9.5454	7.814933	9.736667
9.555333	7.457733	7.9	16.3546	15.9798	10.3296	4.6846	9.740267	8.056133	9.8906
10.31993	7.530334	7.9672	16.4464	16.53513	10.357	5.303933	9.806334	8.1078	10.0722
10.38207	7.58	8.192133	16.75773	16.7096	10.36853	5.3496	10.01587	8.8798	10.37407
10.3942	7.641067	8.272734	16.88347	17.60347	10.3988	5.397333	10.1472	8.940267	10.38567
15.66947	7.708533	8.857533	16.93107	17.66267	10.43753	6.436934	10.3296	9.0198	10.41673
16.05287	7.782933	9.118533	16.9776	17.8084	15.1012	6.509267	10.39453	9.175266	10.42947
16.58073	7.807867	9.7678	17.9786	17.91787	15.21287	6.585267	10.43693	9.251066	10.46347
17.7362	7.841733	9.8158	18.1104	18.3598	15.2786	6.7376	12.28967	9.7774	14.04047
18.0886	7.878267	10.31587	20.00767	18.43907	16.1282	6.7692	12.57007	9.885734	15.379
20.43747	7.959667	10.33907	20.17453	18.88133	16.56067	6.809	15.27847	9.9706	15.45353
20.63773	8.114067	10.36907	21.5152	19.10313	16.63153	6.8762	15.34653	10.0432	15.50847
20.69867	8.5066	10.40727	21.65813	19.19053	16.7032	6.913933	15.74093	10.105	15.61433
21.07853	8.557266	15.40027	22.38393	19.81407	16.99507	6.950333	15.82533	10.21167	15.686
21.21873	8.595866	15.53413	22.52653	20.0996	18.17253	7.007467	16.20753	10.38653	15.76533
21.33027	8.654734	15.58867	22.625	20.8374	18.25253	7.661667	16.29153	10.40167	15.94113
22.69673	8.836333	15.65273	22.7202	21.43567	18.29607	8.439134	16.63	10.4358	16.1004
22.92667	8.8826	15.73853	22.7622	21.495	18.58567	8.5196	16.78793	15.58687	16.34047
23.06667	9.022866	16.49493	22.8962	21.61527	19.36613	8.7212	16.82933	17.78707	17.62213
23.36333	9.303733	16.68467	22.9882	21.78493	20.06267	8.773666	16.95753	18.2674	18.31873
23.49547	9.559267	16.8622	23.2682	21.91027	20.18173	8.8426	17.76727	18.319	19.62573
24.00587	9.636133	16.99527	23.57533	22.362	21.71687	9.092667	18.02573	18.40687	19.73373
24.33947	9.870533	17.35427	23.77127	23.51047	22.3552	9.275133	18.456	18.65487	20.192
24.3786	10.32307	17.51913	23.98247	23.5888	22.57553	9.337867	18.50567	18.704	20.2942
25.48993	10.34533	17.56673	24.73273	23.7318	22.64793	9.4434	18.547	18.8826	22.08347
28.00027	10.37507	17.7724	24.779	24.1822	22.72053	9.498734	18.6014	19.02093	22.34293
28.2224	10.386	19.1512	24.8436	24.25633	23.41607	9.573133	18.68133	19.09153	22.6938
28.51807	10.41887	20.512	25.03053	24.6884	23.93673	9.931067	18.77607	19.18213	22.83587
28.60327	14.08687	20.62233	25.2906	25.62333	26.05347	10.018	18.8678	19.2272	23.66827
28.73587	15.2936	21.63513	25.34687	26.33967	28.05567	10.06527	19.61313	19.294	23.73373
28.80713	15.60433	22.1438	25.407	26.4248	28.09647	10.1266	19.9232	19.38267	23.79447
29.41887	15.7662	22.2456	26.3944	27.66673	28.5406	10.38853	20.09833	19.462	24.35793
29.62713	15.80627	23.9942	27.26187	27.86753	28.89833	10.428	20.14887	19.55313	24.4024
29.8694	16.23113	24.0556	27.38127	27.9826	29.04987	15.56187	20.20773	19.80287	24.49653
30.42787	16.30133	24.1006	27.4406	28.1662	29.26667	15.63753	21.3712	19.86107	24.5488
30.90867	16.40953	24.1572	27.5056	29.43827	29.32893	15.732	21.6528	19.93567	24.82073
31.0248	16.76947	24.2512	27.5858	29.54807	29.86433	15.827	22.39587	20.0686	25.6444
31.092	16.87053	24.34347	27.62487	29.76287	29.99127	16.15793	22.52927	20.13273	25.72047
31.35513	16.91413	24.41473	27.67347	29.8342	30.06767	16.31767	22.64333	20.43287	26.2202
31.40707	16.96987	24.4836	27.9388	29.9946	30.15067	16.37713	22.70653	21.02687	26.5358
31.47213	17.0342	24.65413	28.2632	30.27587	31.71573	18.14147	22.84627	21.0938	26.64253
31.51733	17.09727	25.64127	28.3436	30.34573	32.1052	18.2534	23.09253	21.21353	26.7392
31.6648	17.5382	25.86693	28.39193	30.46113	32.16727	18.31027	24.04247	21.475	26.7914
33.052	17.62947	26.22873	28.46967	30.50287	32.233	18.41273	24.6334	21.5374	27.296
33.1064	18.7262	26.3572	28.52633	30.80293	33.06013	18.81273	25.41167	21.62987	27.3806
33.14427	18.7968	26.91427	28.6084	30.8744	34.15807	18.85287	25.48813	21.69867	27.91287
33.19893	19.35407	26.99107	28.70707	30.93967	34.38307	18.93467	25.55033	21.88187	28.15653
33.80747	19.62873	27.2048	28.7482	31.0472	34.45787	19.0642	25.63007	22.1998	28.34373
34.45833	19.81587	27.34373	28.90907	32.0912	34.5116	19.18727	25.68167	22.31493	28.49673
34.66667	19.90333	27.6102	29.73713	32.4356	34.62827	20.16793	25.81947	22.52853	28.90627
34.8044	19.99013	27.66853	30.08293	32.59907	35.65633	20.26567	27.5652	22.57793	29.00373
34.86106	20.50153	27.707	30.1468	32.66187	36.03247	20.38807	28.321	22.62713	29.31087
34.93413	20.59027	27.86787	30.2868	34.57213	36.16207	20.60087	29.35773	22.7182	29.42127
35.0362	20.8212	27.91127	30.4548	34.64407	0	20.67493	29.39267	23.0382	30.46247
35.17047	20.87913	27.96087	30.73293	34.69347	0	21.95347	30.55033	23.15073	30.56133
35.38754	20.96133	28.0578	30.87967	34.74953	0	22.3518	30.61433	23.265	30.6562
36.38707	21.6434	28.73667	30.95867	35.2724	0	23.34913	30.66707	23.3066	31.10567
36.58147	21.69693	29.16753	31.10193	35.37253	0	24.31307	30.78893	23.37387	31.29947
37.31427	21.7618	29.218	31.79753	37.6168	0	24.42987	30.84507	23.42613	32.75573
37.396	21.80893	29.2856	31.965	37.65793	0	24.52307	30.89293	23.79853	33.33987
37.49393	21.86827	29.44647	32.02593	39.46107	0	24.58887	31.14073	23.91447	33.39947
37.68567	21.94953	29.49613	33.62127	39.59867	0	24.6524	31.20407	23.9746	33.56173
37.76227	22.662	29.5754	33.92887	39.94447	0	25.0436	31.25387	24.03153	33.60287
37.89267	22.73713	29.92113	34.01033	39.9958	0	25.7218	31.35353	24.2708	33.66973
37.94613	23.54533	30.01087	34.0666	0	0	26.0074	31.41253	25.03047	33.82
38.03267	23.58827	30.14647	34.18673	0	0	28.47727	32.14046	25.66033	34.03267
38.12573	23.64267	30.2076	34.39067	0	0	29.11373	32.42027	25.98707	34.41913
38.29887	23.70367	30.28927	34.70953	0	0	29.183	32.5914	26.6532	34.462
0	23.76247	30.63433	34.81493	0	0	29.2364	32.83093	27.03787	36.30207
0	23.827	30.71893	34.93807	0	0	29.31467	32.87767	27.10107	36.3502
0	24.7186	30.76427	35.00773	0	0	29.42893	32.91727	27.14727	38.57473
0	24.7882	30.83967	35.82847	0	0	29.46607	33.36953	27.18527	0
0	26.3438	31.21227	35.88087	0	0	29.51853	33.5214	27.22927	0
0	26.75587	31.27373	35.944	0	0	29.66113	33.58333	27.3574	0
0	26.8298	31.312	36.24033	0	0	29.752	33.6484	27.641	0
0	26.9544	31.3526	38.13387	0	0	30.5506	33.71913	28.7946	0
0	27.46033	31.4236	38.18627	0	0	30.97707	33.77947	28.91273	0
0	27.7948	31.47633	38.23034	0	0	31.06147	33.8122	30.16287	0
0	27.86213	31.55007	38.28687	0	0	31.6578	33.84207	30.23747	0
0	28.00327	32.0378	38.382	0	0	31.76673	33.88066	30.29893	0
0	28.0446	32.40287	38.438	0	0	31.8236	33.91847	30.35487	0
0	28.55533	32.47033	38.5006	0	0	31.90907	34.0256	30.51827	0
0	28.63847	32.9026	38.63833	0	0	32.27907	34.14693	31.1074	0
0	29.0304	32.99593	38.9068	0	0	32.61654	34.4838	31.335	0
0	29.07947	33.26387	39.09153	0	0	32.6726	34.78147	31.88347	0
0	29.23693	33.49133	39.13887	0	0	32.74787	34.8526	32.72833	0
0	29.35307	33.93327	39.26307	0	0	32.84433	34.90087	32.8208	0
0	29.58527	34.05153	39.65813	0	0	32.9446	35.0604	32.99487	0
0	29.80527	34.2432	39.7132	0	0	33.0274	35.2798	33.04253	0
0	29.9346	34.30507	39.99014	0	0	33.0666	35.3374	33.1176	0
0	30.0828	34.35167	0	0	0	33.17093	35.55007	33.28207	0
0	30.63767	34.3814	0	0	0	33.4996	35.59967	33.34433	0
0	30.70693	34.43527	0	0	0	34.3186	35.6464	33.42847	0
0	30.7976	34.58167	0	0	0	34.45393	35.683	33.4792	0
0	31.3578	34.98267	0	0	0	35.08033	35.71547	34.20247	0
0	31.5178	35.0368	0	0	0	35.294	35.75467	34.24833	0
0	31.66173	35.69407	0	0	0	35.6484	35.81807	34.3576	0
0	32.088	35.78193	0	0	0	35.7156	36.18873	34.40673	0
0	32.29813	36.02267	0	0	0	35.79273	36.25846	34.514	0
0	32.38533	36.27627	0	0	0	35.91247	36.32253	35.03027	0
0	32.42847	36.36587	0	0	0	35.9854	36.3886	35.21253	0
0	32.62293	36.46087	0	0	0	36.0956	36.45587	35.95547	0
0	33.198	36.5192	0	0	0	36.1884	36.48273	37.2708	0
0	33.91033	38.1566	0	0	0	37.3152	36.52753	38.4266	0
0	34.00974	38.22687	0	0	0	37.35073	37.01087	38.5874	0
0	34.06327	38.30473	0	0	0	37.41813	37.08133	38.70367	0
0	34.81587	39.7234	0	0	0	37.51013	37.6702	38.78753	0
0	35.555	0	0	0	0	37.65207	37.72626	38.83573	0
0	35.98007	0	0	0	0	37.6954	37.7908	38.87207	0
0	36.06547	0	0	0	0	37.74193	38.232	38.92	0
0	36.1402	0	0	0	0	37.78147	38.46633	39.02307	0
0	36.20567	0	0	0	0	37.82887	38.65493	0	0
0	36.62273	0	0	0	0	37.87967	38.9848	0	0
0	36.70133	0	0	0	0	37.92193	39.57353	0	0
0	36.76013	0	0	0	0	37.95867	39.63707	0	0
0	36.82193	0	0	0	0	37.98927	39.6964	0	0
0	37.0446	0	0	0	0	38.01787	39.77913	0	0
0	37.10553	0	0	0	0	38.06053	0	0	0
0	37.14973	0	0	0	0	38.17273	0	0	0
0	37.19113	0	0	0	0	38.23213	0	0	0
0	37.25307	0	0	0	0	38.28713	0	0	0
0	37.3106	0	0	0	0	38.34193	0	0	0
0	37.6576	0	0	0	0	38.37393	0	0	0
0	37.7648	0	0	0	0	38.56233	0	0	0
0	37.9234	0	0	0	0	39.6504	0	0	0
0	38.14827	0	0	0	0	39.79093	0	0	0
0	38.84787	0	0	0	0	39.8288	0	0	0
0	39.20147	0	0	0	0	39.87153	0	0	0
0	39.80933	0	0	0	0	39.9588	0	0	0
0	39.8596	0	0	0	0	0	0	0	0
