# Supplementary material for: Neural manifolds for odor-driven innate and acquired appetitive preferences
Source: Nat Commun. 2023 Aug 5;14:4719. doi: 10.1038/s41467-023-40443-2 (PMC10404252; doi:10.1038/s41467-023-40443-2)
Supplement: Supplementary file 4 — Source Data [file 41467_2023_40443_MOESM4_ESM.zip › Figure2/2019626/ch12_15/text/hxa_C13.txt]

0.3390667	0.1312	0.0116	0.01113333	0.1618667	0.01286667	0.07306667	0.05606667	0.07546667	0.03526667
0.7648	0.4989333	0.08646667	0.3871333	0.2476667	0.061	0.2644667	0.1151333	0.1122667	0.0934
0.8424	0.8774667	0.2248667	0.7134666	0.7506	0.44	0.4725333	0.3469333	0.2131333	0.1476
0.9803333	1.2712	0.307	0.7736	1.009133	0.6202667	0.5162666	0.4343333	0.2922667	0.2197333
1.3466	1.375	0.3888	0.8448	1.559733	0.7413333	0.5357333	0.5466667	0.5045334	0.2833333
1.468133	1.576667	0.8276	0.9518667	1.636867	0.8597333	0.6544667	1.177133	0.5943334	0.3519333
1.5548	1.613533	0.9534667	1.0488	1.706533	0.9828666	0.8729333	1.257933	0.6186666	0.4748667
1.641333	1.654933	1.015533	1.346267	1.782867	1.5008	1.203533	1.305533	0.6339333	0.6180667
1.782667	1.687867	1.061933	1.3866	1.9844	1.509533	1.229133	1.3816	0.6702667	0.6773334
1.903533	1.939467	1.091467	1.812533	2.105733	1.905533	1.335267	1.526533	0.6834	0.7704667
2.022933	2.052933	1.176467	1.951733	2.139533	2.197067	1.389067	1.7542	0.7193334	0.9770667
2.123533	2.1596	1.1884	2.306467	2.2918	2.682067	1.470267	1.8746	0.7635334	1.133467
2.186333	2.215	1.708733	2.4176	3.214267	2.767467	1.473333	1.910933	1.460733	1.4696
2.362133	2.5762	1.7592	2.420467	3.306867	2.986	1.5588	1.934533	1.5776	1.7252
2.5416	2.635267	1.841467	2.826533	3.3896	3.1794	1.6906	1.984133	1.671133	1.781133
2.66	2.6778	2.017467	3.0216	3.440467	3.773067	1.743467	2.3362	1.803467	1.791533
2.7288	2.730733	2.074067	3.197267	3.954067	3.860067	1.915533	2.618867	1.960067	2.304533
2.8486	2.791867	2.151133	3.2664	4.0618	4.059	2.042267	2.943467	2.011067	2.483733
2.921533	2.795733	2.358933	3.307733	4.6074	4.200733	2.184667	3.292067	2.0356	2.667133
2.995933	2.978867	2.418333	3.33	5.163733	4.451334	2.4158	4.2648	2.204733	2.7532
3.024267	3.2772	2.499133	3.500667	5.278533	4.525733	2.477133	4.426667	2.323267	2.844333
3.368733	3.493533	2.606667	3.5248	5.672534	4.7768	2.577867	4.502067	2.5598	3.233067
3.856333	3.617267	2.7478	3.640933	5.8438	4.873867	2.657467	4.5816	2.815333	3.496067
3.9002	3.6782	3.052667	3.681067	5.9014	4.969067	2.737067	4.669267	3.612467	3.551867
3.994333	3.714667	3.134333	3.8032	6.012466	5.130067	2.965733	4.948067	3.986667	3.7758
4.181	3.754933	3.2752	3.829	6.0662	5.164267	3.220733	5.0386	4.0548	3.901333
4.689667	3.841933	4.192733	3.886267	6.328933	5.242667	3.258933	5.1236	4.0734	4.054133
5.324867	3.865	4.234533	4.008	6.413067	5.333734	3.314133	5.245934	4.105866	4.110466
5.562	3.8918	4.3722	4.2468	6.482133	5.701467	3.429133	5.250933	4.2446	4.160267
5.681867	4.019667	4.514933	4.600867	6.778666	5.751	3.4444	5.346334	4.304133	4.192467
5.815134	4.0686	5.061733	4.747334	6.8034	5.798733	3.543	5.403467	5.163733	4.224267
5.859933	4.1452	5.329467	4.763067	6.816133	5.8406	3.555067	5.492267	5.4062	4.291266
5.946466	4.4668	5.496467	4.785067	6.904133	5.981067	3.606333	5.662133	5.869467	4.369667
6.1668	4.5136	5.6602	5.268867	6.944467	6.1554	3.781467	5.866533	5.9254	4.414866
6.2626	4.6924	5.756533	5.3388	6.978467	6.201733	3.868533	6.087867	6.4112	4.4604
6.449133	5.261	5.859	5.344533	7.116	6.221467	4.010867	6.2918	6.516867	4.9914
7.227733	5.315067	6.103133	5.4548	7.1708	6.241867	4.054067	6.5858	6.624	5.327333
7.584067	5.502133	6.316667	5.469267	7.218733	6.245	4.153266	6.642066	6.712733	5.431067
7.612933	5.754	6.617667	5.570133	7.2446	6.2748	4.325467	6.669333	6.873867	5.954467
7.679934	6.184067	6.7402	5.637267	7.262933	6.2904	4.3472	6.737733	7.220933	6.070333
7.726733	6.374	7.2088	5.785533	7.363266	6.327	4.613	6.848733	7.252533	6.113733
7.735734	6.396067	7.417333	5.883266	7.6552	6.387667	4.718467	6.864067	7.41	6.167867
7.9838	6.5056	7.433133	5.9374	7.997933	6.4702	4.760733	7.093467	7.4882	6.269333
8.038134	7.151134	7.8026	6.806267	8.116333	6.526333	4.781466	7.2064	7.608533	6.307933
8.086866	7.222333	7.8818	7.056334	8.271133	6.874533	4.785467	7.330266	7.8238	6.364333
8.1326	7.296733	8.176867	7.167933	8.355534	7.281267	5.1498	7.379533	7.975733	6.482867
8.551066	7.356667	8.4116	7.276	8.5794	7.4464	5.224534	7.472267	8.5898	6.55
8.972067	7.462333	8.478933	7.330266	8.634666	7.494133	5.366267	7.5342	8.758133	6.583667
9.263	7.882	8.746467	7.374866	8.808933	7.7044	5.6068	7.612733	8.853	6.6848
9.4502	7.987267	8.7804	7.432467	8.853267	7.755933	5.633667	7.7132	8.869667	6.717867
9.727333	8.044467	8.818067	7.658267	8.9056	8.022467	5.752267	7.716067	9.112534	6.762267
9.849934	8.111	8.8842	8.130466	8.9598	8.142134	5.917	7.749	9.151934	6.924
9.914066	8.373934	9.455533	8.199866	9.0046	8.232133	5.967067	7.805867	9.189667	7.001133
10.0486	8.4804	9.561	8.2564	9.0158	8.753533	6.070333	7.891467	9.2306	7.107666
10.09267	8.483933	9.615467	8.316267	9.245133	8.928066	6.156067	7.925734	9.4888	7.1518
10.1242	8.5588	9.823867	8.330067	9.328134	9.116067	6.367333	8.0582	10.1486	7.275933
10.24887	8.6922	9.851933	8.333	9.557867	9.172466	6.508934	8.535334	10.32913	7.348866
10.59867	9.217934	9.879867	8.3972	9.626333	9.981	6.623667	8.629	10.35333	7.9592
10.91673	9.284333	9.981934	8.465466	9.6994	10.06193	6.924267	8.673866	10.47253	8.022734
10.94533	9.290466	10.13227	8.510333	10.2854	10.07	7.028333	8.730933	11.86453	8.073934
10.99	9.2996	10.16993	9.1024	10.41227	10.20427	7.629066	9.0592	11.94733	8.230267
11.0576	9.339067	10.20753	9.948533	11.07127	10.29647	7.7276	9.139934	12.09787	8.523733
11.06787	9.379333	10.33753	10.14387	11.14433	10.4196	8.2332	9.204733	12.31393	8.6446
11.16273	9.433267	10.4498	10.2042	11.3282	10.99147	8.273733	9.355467	12.96747	8.6512
11.2056	9.466333	11.48633	10.38373	11.9596	11.02387	8.411067	9.511733	13.4096	8.710466
11.42207	9.722867	11.879	11.15773	12.96087	12.35273	8.456	9.753	14.364	9.382067
11.50973	9.737667	11.88393	11.19167	13.5792	12.74207	8.5334	9.786067	14.51473	9.498667
11.76867	9.8148	13.03833	11.38527	13.8	13.03793	8.5962	9.832533	14.5396	9.5202
11.90667	9.896334	14.45853	11.47033	14.27753	13.1614	8.6162	9.850533	14.96607	9.5746
11.9958	9.952867	14.67773	12.19393	14.45273	13.3052	8.620334	9.949533	15.1298	9.723267
12.1472	10.04033	14.78193	12.683	14.80233	14.04047	8.625533	10.0514	15.31907	9.856867
12.4648	10.0684	14.9734	13.04713	14.90667	14.591	8.647067	10.14307	15.37533	9.891666
12.7636	10.17553	15.03207	14.08787	14.95673	14.6002	8.681334	10.329	15.4422	9.9186
12.8894	10.7328	15.11533	14.4236	14.98827	14.8224	8.711933	10.66693	15.489	10.03493
12.92753	10.98407	15.38067	14.69573	14.99813	14.9768	8.716	11.02793	15.7296	10.18987
13.07473	11.0194	15.55467	14.8388	15.04367	15.07593	9.5574	11.5704	15.8134	10.39673
13.24853	11.15167	15.65073	14.9084	15.16733	15.17067	9.777133	11.99167	16.13373	10.42067
13.3236	11.18847	15.73413	14.95633	15.2552	15.2614	9.952267	12.55527	16.16833	10.59847
13.47953	11.1978	15.8334	15.06253	15.43067	15.33387	10.1232	12.68187	16.56353	11.34387
14.04	11.2596	15.93467	15.08267	15.4882	15.414	10.22407	12.7638	16.74087	11.90767
14.4258	11.28407	16.13007	15.09073	15.72733	15.43573	10.4378	12.8362	17.0862	12.673
14.494	11.36733	16.1948	15.1656	15.7686	15.52667	10.74847	13.354	17.10147	13.91933
15.07467	11.4442	16.22667	15.84733	15.81073	15.84693	10.81847	14.38813	17.17553	14.6482
15.172	11.6458	16.45233	16.46973	15.944	15.95647	10.87347	14.971	17.19573	14.79533
15.28133	11.96133	16.66307	16.483	15.98427	16.00567	11.11913	15.14373	17.23867	14.93087
15.5354	12.31353	16.88787	16.48693	16.02693	16.07333	11.23893	15.17987	17.45407	15.0108
15.66707	12.62267	17.13947	16.6276	16.1508	16.35453	12.57053	15.2856	17.51033	15.46507
15.74967	12.83973	17.18833	16.92527	16.2388	16.5134	13.7996	15.36253	17.77487	15.5466
15.77593	13.34827	17.20467	17.01773	16.2814	16.6276	14.11493	15.41613	17.84653	15.65253
15.78733	14.1132	17.7628	17.03333	16.54193	16.6642	14.16727	15.6248	17.90807	15.72647
15.89713	14.23833	17.89267	17.23127	16.68753	16.7636	14.20067	15.69193	17.97873	15.7726
15.94007	14.2924	17.95273	17.24033	16.8108	16.978	14.28127	16.21587	18.20187	15.80447
16.2654	14.57153	18.1742	17.55407	16.87273	17.04047	14.38467	16.28313	18.2342	15.9054
16.40313	14.71633	18.24527	17.64607	17.66753	17.55113	14.46567	16.35973	18.397	15.9546
16.4198	14.75653	18.3228	17.77587	17.73227	17.66693	14.5364	16.43247	18.44	15.9982
16.4592	14.81033	19.111	17.863	17.79827	17.77367	14.82493	16.59407	18.7342	16.03933
16.51973	14.8594	19.20773	17.93867	17.83967	17.83893	14.83227	16.6506	18.804	16.0716
16.62553	14.95967	19.29553	18.00067	17.88787	17.98467	14.90033	16.70113	18.9582	16.1238
16.78473	15.1368	19.3138	18.04867	18.1256	18.06693	14.93967	16.88487	18.9886	16.32127
17.16167	15.21693	19.37647	18.13147	18.26567	18.47247	14.96633	17.06767	19.06653	16.3996
17.1736	15.30993	19.4832	18.17627	18.4904	18.52633	15.06033	17.1886	19.27727	17.02467
18.32507	15.44767	19.73747	18.33467	18.58287	18.7122	15.2022	17.25113	19.8806	17.1634
18.4082	15.5318	19.8278	18.39773	18.64413	18.80167	15.37567	17.2742	19.9348	17.2174
18.5144	15.96827	19.863	18.50573	18.657	18.9194	15.4018	17.33353	20.02727	17.3172
18.69713	16.26473	20.2454	19.07787	18.97027	18.96667	15.43093	17.36247	20.3484	17.51387
18.84647	16.51773	20.46153	19.2342	19.6242	19.03413	15.47533	17.417	20.57273	17.7162
19.07233	16.53013	20.5446	19.30587	19.99733	19.23253	15.4846	17.4538	20.7878	18.04753
19.14513	16.68007	20.58553	19.36793	20.078	19.30267	15.5588	17.49073	20.83693	18.09747
19.21733	16.85927	20.70453	19.44987	21.3032	19.745	15.6434	17.49533	20.936	18.281
19.25793	16.8814	20.76	19.48887	21.37533	19.93173	15.727	17.6988	21.014	18.35813
19.3074	16.9834	20.79953	19.75567	21.43347	20.2026	15.77427	17.72047	21.11873	18.44027
19.39693	17.191	20.87233	19.81067	21.5052	20.33613	15.8234	17.8236	21.17433	18.5206
19.61747	17.29767	20.9658	19.9326	21.56847	20.5624	15.91947	17.86153	21.26933	18.56393
19.8124	17.42773	21.00007	19.9842	22.27773	20.63	16.02807	18.01593	21.42753	19.01593
20.12613	17.52027	21.8194	20.0596	22.41867	20.73747	16.40867	18.55433	21.4472	19.67867
20.15187	17.61507	21.8384	20.10987	22.77247	20.94633	16.5252	18.64967	21.69653	20.37147
20.75073	17.82207	22.06907	20.529	23.4208	20.99747	16.67847	18.658	22.01333	20.42933
21.38387	18.1936	22.1166	20.54267	23.42413	21.0514	17.0156	18.80553	22.12187	20.6718
21.43413	18.28573	22.21707	20.60953	23.8034	21.8392	17.09127	19.07467	22.72953	20.874
21.7076	18.356	22.6952	20.69007	24.0308	21.9058	17.25907	19.10627	22.7928	21.28147
21.8762	18.42907	22.77847	21.23387	24.05767	21.9598	17.31967	19.13733	22.87867	21.361
22.21313	18.4406	23.39233	21.29273	24.09773	21.98107	17.39193	19.1652	23.1744	21.44053
22.3038	18.80747	23.72827	21.35867	24.10453	21.9952	17.43913	19.39707	23.24333	21.81227
22.47527	18.86313	23.902	21.62793	24.1576	22.05373	17.4736	19.75467	23.29847	21.89293
22.641	19.3866	23.9622	21.74387	24.17673	22.1486	17.586	20.06233	23.40733	21.92733
22.8894	19.53693	23.981	21.8452	24.26367	22.51693	17.67927	20.11387	23.4422	21.97547
23.0658	19.58527	24.0224	21.99093	24.29653	22.90853	17.85893	20.16767	23.60153	21.99413
23.36587	19.62007	24.09233	22.04547	24.31233	22.9462	17.929	20.20527	23.76953	22.02913
23.416	19.75407	24.29413	22.0976	24.38887	22.97873	18.03187	20.23713	24.0864	22.06813
23.71367	20.1398	24.3742	22.31353	24.4172	23.05753	18.03627	20.24747	24.2828	22.19787
23.761	20.257	24.37913	22.36413	24.53287	23.13653	18.1848	20.3088	24.70993	22.3816
24.19407	20.69247	24.44007	22.54553	24.97433	23.24627	18.19553	20.3952	24.9136	22.64447
24.25453	21.2564	24.64307	22.93313	25.0622	23.3594	18.30153	20.56393	24.984	22.6756
24.3218	21.37053	24.67873	22.97827	25.40513	23.6066	18.3294	20.6008	25.02953	22.88
24.36367	21.69133	24.74647	23.0492	25.416	24.1424	19.3174	20.60813	25.07767	23.13047
24.4352	21.8394	24.98347	23.07673	25.4494	24.25033	19.40227	20.791	25.16387	23.2368
24.4822	22.015	25.37933	23.1602	25.4998	24.3104	19.5232	20.94713	25.374	23.3094
24.51627	22.10747	25.58447	23.22367	25.60867	24.34733	19.66407	20.99667	25.61913	23.35793
24.55267	22.33993	25.71887	23.2544	25.70853	24.90993	19.71167	21.51547	25.74727	23.4242
24.62853	22.40927	25.8072	23.3036	25.99973	24.9912	19.73793	21.61367	26.14107	23.58267
24.882	22.5914	25.86813	23.3228	26.04967	25.08587	19.7624	21.73873	26.2082	24.53447
25.1054	22.67153	25.89987	23.342	26.1378	25.1422	19.80747	21.75047	26.93953	24.61153
25.41513	23.26847	26.29453	23.7062	26.56687	25.187	19.94	21.76967	27.05693	24.72513
25.49527	23.34907	26.34807	23.89547	26.968	25.28027	20.03893	21.80907	27.1368	24.92027
25.5488	23.41287	26.37013	23.95973	27.0012	25.35407	20.1628	21.84907	27.18987	25.58547
26.52153	23.52233	26.4184	24.02647	27.13453	25.43727	20.2676	22.24053	27.25067	25.647
26.62433	23.83447	26.48247	24.02973	27.17087	25.51533	20.57893	22.3028	27.43973	25.7598
27.04	24.05773	26.75787	24.1926	27.21767	25.7786	20.67953	22.358	27.92567	25.87327
27.29927	24.8016	27.8238	24.23113	27.26093	25.90753	20.949	22.42953	27.93693	25.9896
27.38993	24.8416	28.08913	24.26933	27.30807	26.40553	21.21567	22.51767	28.16693	26.15353
27.6316	24.95213	28.099	24.2856	27.37313	26.4562	21.57953	22.624	28.35813	26.25273
27.7178	25.5544	28.2828	24.38833	27.46673	26.632	21.78453	22.70327	28.44253	26.3232
27.73707	26.02027	28.36053	24.50107	27.58193	27.31507	22.27573	22.80547	28.78093	26.34013
27.89527	26.12027	28.407	24.50407	27.99553	27.59013	22.59833	23.0064	28.862	26.38733
27.97773	26.2632	29.0146	24.6274	28.23087	27.6632	22.8366	23.01013	28.8732	26.42627
28.1454	26.31447	29.1518	24.68247	28.5174	27.72667	23.01707	23.048	29.50427	26.4448
28.21767	26.47247	29.22687	24.7286	28.65353	27.84487	23.07633	23.1094	29.57813	26.47167
28.42527	26.54133	29.24867	24.7924	29.33787	28.11133	23.36773	23.2798	29.67033	26.62267
28.4822	26.63287	29.48607	24.9716	29.38707	28.49193	23.63973	24.02827	29.73187	27.1844
28.53553	27.12487	29.5922	25.0548	29.41527	28.5962	23.84427	24.30807	30.08567	27.27207
28.66007	27.27433	29.66453	25.40367	29.4904	28.61187	23.871	24.49987	30.22747	27.89573
28.90853	27.37393	29.708	25.497	29.73487	28.7658	24.19847	24.61767	30.45887	27.98573
28.92193	27.6472	29.74487	25.60613	29.772	28.9408	24.2444	24.69887	30.5078	28.048
29.09667	27.81627	29.78347	25.66853	29.9012	29.55913	24.37467	24.82713	30.53393	28.09053
29.28793	28.00913	30.0472	25.6832	29.90987	29.62893	24.73507	24.88227	30.5396	28.14167
29.36067	28.01933	30.54687	25.809	29.9352	30.08593	24.80067	25.001	30.57513	28.18247
29.40293	28.08707	30.7884	25.9038	30.0126	30.22273	24.90887	25.02493	30.63373	28.2164
29.5004	28.11607	30.84947	26.0334	30.26927	30.51507	24.91227	25.1068	30.68133	28.2622
29.6538	28.1654	30.892	26.369	30.40267	30.56067	24.97047	25.1778	30.6884	28.3062
29.6602	28.1994	31.13107	26.45553	30.49967	30.61927	24.98013	26.17567	30.78713	28.43467
29.8534	28.263	31.3038	26.46367	30.76433	30.66647	25.16147	26.32853	30.93327	28.7702
29.8808	28.341	31.55113	26.51447	30.93007	30.7208	25.2314	26.41287	31.00213	29.20187
29.9204	28.5186	31.594	26.6718	31.13793	30.85607	25.38727	26.42467	31.20953	29.78013
29.94273	28.58553	31.6096	27.06427	31.2458	30.9078	26.231	26.504	31.31793	29.906
29.97193	28.99887	31.61833	27.0804	31.31867	30.91107	26.28653	26.76087	31.3372	30.1484
30.0176	29.0806	31.74007	27.61113	31.73587	31.0146	26.3512	26.85167	31.3872	30.40053
30.07413	29.1398	31.8638	27.9578	32.0016	31.11207	26.43747	26.9512	31.4934	30.44867
30.145	29.342	31.88013	28.0264	32.05173	31.22173	26.513	27.54593	31.60273	30.5118
30.18507	29.47487	31.94547	28.08267	32.11806	31.25747	26.81547	27.66073	31.64807	30.62073
30.2306	29.544	32.01887	28.13707	32.2074	31.34307	27.23187	27.82067	31.70213	30.97233
30.2638	29.595	32.06627	28.22813	32.2252	31.4996	27.31927	27.91847	31.76413	31.116
30.3074	29.67127	32.64787	28.4034	32.44313	31.7186	27.3772	27.9946	31.79813	31.19633
30.42767	29.75627	32.82913	28.52153	32.615	31.7582	27.4434	28.06227	31.80627	31.30433
30.643	30.24787	33.11526	28.61307	32.8152	32.3862	27.77187	28.13133	31.844	31.3906
31.1468	30.4016	33.28813	29.2068	33.00433	32.4796	27.83593	28.20747	31.89293	31.70747
31.38707	30.55873	33.42253	29.23873	33.21133	32.61073	27.89867	29.02087	32.01406	31.8682
31.57967	30.6732	33.66327	29.29513	33.31253	32.62653	28.29933	29.6542	32.2332	32.0064
31.58287	30.75687	33.90247	29.37413	33.43607	33.18473	28.359	30.00413	32.311	32.1632
31.6308	30.7742	33.9508	29.46833	33.52794	33.29247	28.81947	30.06533	32.39046	32.28113
31.69607	31.35727	34.0316	29.6116	33.56467	33.4252	28.90127	30.1332	32.45187	32.48
31.77407	31.58567	34.07533	29.8996	33.61327	33.52133	28.96533	30.24773	32.88346	33.04033
31.81627	31.62607	34.12693	30.259	33.6722	33.6	29.1554	30.446	33.073	33.12047
31.91987	32.1968	34.13453	30.74347	33.81107	33.6086	29.22193	30.60273	33.24787	33.19927
32.0552	32.2202	34.34413	30.8562	33.9892	33.69847	29.2674	30.7968	33.28533	33.24873
32.0588	32.30633	34.49947	30.9264	34.70907	33.70253	29.6374	30.90527	33.46907	33.28233
32.09706	32.34887	34.6206	30.93993	34.8698	34.22133	29.81507	30.96073	33.91607	33.38607
32.16887	32.418	34.69993	30.9746	34.9344	34.28827	29.954	31.29547	34.31207	33.44947
32.24567	32.45507	34.80207	31.00873	34.94973	34.4736	30.00393	31.34847	34.40007	33.5324
32.27067	32.5372	34.87793	31.01893	35.03393	34.52693	30.1554	31.42287	34.63993	33.71786
32.49487	32.7442	35.83347	31.16187	35.10707	34.6682	30.20413	31.61573	34.78887	33.7682
32.8254	32.90787	36.12926	31.8084	35.23073	34.765	30.24047	31.68807	34.85333	33.82047
32.87107	32.959	36.25467	31.84513	35.30793	34.86393	30.3084	31.93973	34.89573	33.8626
32.92507	33.345	36.35773	31.90067	35.44713	34.92427	30.6694	32.0336	34.96633	34.296
33.13173	33.91293	36.6984	31.94387	35.6852	34.99593	30.75893	32.1596	35.0232	34.56293
33.27987	33.99053	37.09873	32.07253	35.9306	35.0482	31.6378	32.24667	35.1326	34.67433
33.89307	34.0574	37.13793	32.46853	36.01993	35.1826	32.03074	32.35266	35.19687	35.03573
33.96067	34.10907	37.173	32.61507	36.0734	35.2022	32.14594	32.4296	35.32013	35.13334
34.0474	34.17867	37.26807	32.7128	36.1118	35.247	32.28307	32.67793	35.5692	35.51266
34.07373	34.2826	38.08533	32.773	36.62527	35.26167	32.38007	32.75134	35.65667	35.60253
34.12646	34.34013	38.13987	32.85266	36.67673	35.42947	32.4494	32.8064	35.882	36.7014
34.1964	34.49733	38.27293	33.13727	36.68127	35.5112	32.4984	33.03933	36.36993	36.75694
34.49487	34.58847	38.33447	34.08767	36.7636	35.60153	32.866	33.066	36.377	36.85247
34.59413	34.66	38.40187	34.2272	36.82787	35.65587	32.976	33.22913	36.44033	36.90813
34.64827	35.18767	38.424	34.25706	36.91807	35.7122	33.06247	33.32053	36.5038	36.951
34.68333	35.27247	38.55553	34.8534	36.96933	35.88747	33.11333	33.5834	36.57633	37.159
34.76	35.276	38.62193	35.07253	37.45473	35.9476	33.16713	33.653	36.76913	37.1752
34.8654	35.55347	38.625	35.67813	37.872	36.03767	33.2304	33.7646	36.82787	37.30427
34.8796	35.6396	38.7138	35.8158	37.93167	36.56487	33.53113	33.84373	37.02347	37.8978
35.0188	35.66867	38.75787	36.02227	38.01573	36.78967	34.45967	34.1792	37.30173	37.98213
35.11753	35.77333	39.0362	36.14987	38.3312	36.8768	34.57927	34.3868	37.4318	38.234
35.1206	35.918	39.0866	36.23027	38.38833	37.0364	34.90453	34.4742	37.5264	38.3352
35.2034	36.22913	39.19487	36.2536	38.43673	37.1024	34.954	34.5964	37.69393	38.54907
35.39207	36.3024	39.52853	36.31747	38.4444	37.16507	35.00673	34.84133	37.78053	38.63827
35.594	36.3588	39.71753	36.35	38.58887	37.2466	35.06427	35.18687	37.84007	38.69047
35.7712	36.4972	39.72827	36.3758	38.64227	37.31393	35.12933	35.24907	37.913	38.94067
36.06287	37.24306	39.94753	36.4588	38.6802	37.39547	35.1942	35.37893	37.96107	39.46047
36.23953	37.51413	0	36.51133	38.83773	37.53607	35.2508	35.47346	38.1784	39.83513
36.4624	37.58987	0	36.54387	39.37207	37.63307	35.3664	35.49407	38.34187	39.90187
36.711	37.87967	0	36.58287	39.5622	37.77433	35.632	35.50846	38.45547	39.95013
36.7636	38.17993	0	36.6676	0	37.88293	35.77867	35.54713	39.35393	0
37.13673	38.37853	0	36.79553	0	37.9666	35.80787	35.63873	39.4346	0
37.20093	38.3828	0	36.83407	0	38.34333	36.03507	35.68667	39.49353	0
37.67413	38.4792	0	36.87693	0	38.7414	36.07013	35.86133	39.59207	0
37.7626	38.6428	0	36.93227	0	39.17307	36.13486	35.90527	39.93993	0
37.7834	38.65007	0	37.00093	0	39.3114	36.2612	35.94073	0	0
37.82773	38.68687	0	37.04827	0	39.3804	36.27827	35.9594	0	0
38.0422	38.81453	0	37.65854	0	39.40513	36.31893	36.0788	0	0
38.14927	38.8808	0	37.70927	0	39.76313	36.59907	36.10273	0	0
38.35193	39.2656	0	37.77693	0	39.81193	36.72047	36.15147	0	0
38.51647	39.395	0	37.82907	0	39.8606	36.756	36.16	0	0
38.6564	39.637	0	37.90647	0	39.91453	36.7916	36.3128	0	0
38.7044	0	0	38.45773	0	0	36.79613	36.376	0	0
38.77313	0	0	39.17673	0	0	37.165	36.48594	0	0
38.8406	0	0	39.2822	0	0	37.2098	36.543	0	0
39.03327	0	0	39.39967	0	0	37.30467	36.58393	0	0
39.5548	0	0	39.49827	0	0	37.4608	36.633	0	0
39.59706	0	0	39.78507	0	0	37.6884	36.69213	0	0
39.72793	0	0	39.9464	0	0	38.40447	36.69767	0	0
39.93913	0	0	0	0	0	38.51966	36.8028	0	0
0	0	0	0	0	0	38.85807	37.61113	0	0
0	0	0	0	0	0	39.0876	37.6628	0	0
0	0	0	0	0	0	39.1424	37.7468	0	0
0	0	0	0	0	0	39.7526	37.81093	0	0
0	0	0	0	0	0	0	37.87074	0	0
0	0	0	0	0	0	0	37.95613	0	0
0	0	0	0	0	0	0	37.99967	0	0
0	0	0	0	0	0	0	38.10173	0	0
0	0	0	0	0	0	0	38.3558	0	0
0	0	0	0	0	0	0	38.55747	0	0
0	0	0	0	0	0	0	38.70853	0	0
0	0	0	0	0	0	0	38.74527	0	0
0	0	0	0	0	0	0	38.81487	0	0
0	0	0	0	0	0	0	38.87086	0	0
0	0	0	0	0	0	0	38.8742	0	0
0	0	0	0	0	0	0	38.88693	0	0
0	0	0	0	0	0	0	38.92127	0	0
0	0	0	0	0	0	0	38.9328	0	0
0	0	0	0	0	0	0	38.9648	0	0
0	0	0	0	0	0	0	39.02453	0	0
0	0	0	0	0	0	0	39.07513	0	0
0	0	0	0	0	0	0	39.1402	0	0
0	0	0	0	0	0	0	39.17447	0	0
0	0	0	0	0	0	0	39.2802	0	0
0	0	0	0	0	0	0	39.35973	0	0
0	0	0	0	0	0	0	39.39953	0	0
0	0	0	0	0	0	0	39.41567	0	0
0	0	0	0	0	0	0	39.42513	0	0
0	0	0	0	0	0	0	39.57153	0	0
0	0	0	0	0	0	0	39.77827	0	0
0	0	0	0	0	0	0	39.83813	0	0
0	0	0	0	0	0	0	39.92333	0	0
