# Supplementary material for: Neural manifolds for odor-driven innate and acquired appetitive preferences
Source: Nat Commun. 2023 Aug 5;14:4719. doi: 10.1038/s41467-023-40443-2 (PMC10404252; doi:10.1038/s41467-023-40443-2)
Supplement: Supplementary file 4 — Source Data [file 41467_2023_40443_MOESM4_ESM.zip › Figure2/2019626/ch12_15/text/iaa_C11.txt]

0.06926667	0.09986667	0.07126667	0.402	0.3105333	0.2362	0.1724	0.0118	0.1185333	0.1198667
0.2457333	0.136	0.3007333	0.407	0.4434667	1.070133	0.1917333	0.4188	0.4853333	0.4866667
0.3006	0.4622	0.4132667	0.7564667	0.4972667	1.1242	0.2252	0.5580667	0.8092	0.8105333
0.5982	0.7221333	0.5906667	0.7992	0.719	1.1712	0.2657333	0.8626667	0.946	0.9473333
0.6818	0.9868	0.6632667	0.9201334	0.7325333	1.2602	0.4509333	0.9032	1.0112	1.012533
0.7631333	1.0282	0.9650667	0.9542667	0.8511333	1.447867	0.6776667	0.9380667	1.359733	1.361067
0.8094	1.3226	0.9682	1.187667	0.8983333	1.513133	0.7196	0.9438	2.0618	2.063133
0.9854	1.558333	1.486133	1.597733	1.2044	1.709467	0.8792667	0.9865333	2.247467	2.248667
1.013133	1.913	1.618133	1.8488	1.581867	1.7416	1.473267	1.336333	2.517667	2.519
1.208067	2.064933	1.731533	1.859333	1.646267	1.889	1.549667	1.346933	2.757133	2.758467
1.3708	2.096733	1.773	1.943333	1.740733	1.986	1.613333	1.602533	2.834667	2.836
1.442867	2.190467	1.810933	1.9812	1.964267	2.031733	1.712333	1.626	3.250333	3.251667
1.6326	2.2872	2.1738	2.019	2.042667	2.0818	1.750267	1.900467	3.373	3.374333
1.952	2.415267	2.348467	2.068133	2.1014	2.152733	1.912133	1.951133	3.675333	3.676667
2.1964	2.517667	2.612067	2.125867	2.148133	2.187667	2.0204	2.003267	3.8002	3.801533
2.384533	2.536733	2.9376	2.178133	2.343133	2.218067	2.171133	2.803333	3.865067	3.8664
2.529467	2.6578	3.086667	2.614733	2.7098	2.2254	2.298067	3.641533	3.931267	3.9326
3.017733	2.986467	3.0912	2.682467	2.7798	2.470933	2.387867	4.221867	4.099467	4.1008
3.0752	3.026867	3.1104	2.810667	3.362267	2.523067	2.407533	4.282067	4.325867	4.3272
3.276933	3.078533	3.162	3.0322	3.4488	3.1218	2.658733	4.451334	4.3838	4.385133
3.310467	3.3898	3.716267	3.075933	3.4564	3.579667	2.678667	4.4928	4.5174	4.518734
3.356267	3.524333	3.865667	3.1208	3.5154	3.7326	2.915733	4.505466	4.6444	4.645733
3.391	3.646133	4.2494	3.271667	3.8752	3.8118	2.977067	4.521667	4.681267	4.6826
3.466533	3.72	4.298666	3.3488	4.114666	4.327734	3.017333	4.5954	4.763533	4.764867
3.6202	3.827133	4.6396	3.423	4.187067	4.3328	3.3782	4.730667	4.818133	4.819467
3.676933	3.9234	4.686467	3.8012	4.195133	4.390133	3.685333	4.8754	5.005867	5.0558
3.751933	4.006467	4.701334	3.9022	4.205934	4.469467	3.734467	5.045133	5.054467	5.44
4.176333	4.083	4.776267	4.122467	4.262267	4.499467	3.737333	5.451733	5.438667	5.4904
4.26	4.126933	4.918533	4.205934	4.345133	5.162734	3.780333	5.8276	5.489067	5.582467
4.528867	4.252133	5.053267	4.249333	4.354733	5.271934	3.7926	5.867466	5.581133	5.6278
4.563667	4.3678	5.124733	4.4102	4.369133	5.6866	3.858267	5.907467	5.626467	5.6566
4.850934	4.8198	5.565733	5.3318	4.392667	5.795133	3.9156	6.1202	5.655267	5.6928
5.0514	5.044267	5.652	5.585933	4.433667	5.9358	4.483333	6.203067	5.691467	5.7896
5.160933	5.076066	5.703267	5.628467	4.452466	6.0876	4.560333	6.375467	5.788267	5.818
5.481733	5.113867	5.862667	5.633467	4.470867	6.091866	4.581267	8.4326	5.815733	5.867133
5.577867	5.477667	6.040067	5.647933	4.487667	6.150133	5.582733	8.6094	5.8658	5.907667
5.6184	5.5314	6.0946	6.025267	4.508133	6.247533	5.646533	8.616067	6.1736	6.3322
5.6736	5.669133	6.151733	6.8492	4.708467	6.349467	5.6788	8.631467	6.330867	6.347267
5.863867	5.683867	6.289866	7.039134	4.8374	6.473933	6.154133	8.6504	6.345933	6.373466
6.019267	5.706333	6.3458	7.160666	4.872066	6.692133	6.242466	8.671667	6.372133	6.628067
6.1116	5.753067	6.360067	7.614	5.0438	6.849467	6.3786	9.387733	6.626733	6.975533
6.1322	5.764133	6.460267	7.648933	5.169066	7.377666	6.461933	9.5056	6.9742	7.1134
6.180733	5.767334	6.5304	8.3278	5.2374	7.808	6.563533	9.570333	7.112067	7.120533
6.276267	5.835467	6.6946	8.3582	5.258	7.811	6.854466	9.6014	7.277867	7.436533
6.377666	6.029067	7.043334	8.520066	5.350733	7.814333	6.917467	9.686	7.4352	7.472133
7.1724	6.506333	7.1558	8.540133	5.384467	7.826334	7.155533	9.7858	7.545	7.696867
7.234933	6.539134	7.227467	8.582067	5.449667	7.905667	7.327333	10.27847	7.695533	7.8058
7.338333	6.880067	7.273533	8.822333	5.5496	7.958667	7.5914	11.93553	7.804467	7.840667
7.583667	6.976	7.4404	8.888	5.594067	8.185333	7.6598	12.84953	7.839334	7.906133
7.698933	7.308933	7.7034	9.083134	5.684667	8.237467	7.6906	13.09147	8.865467	8.8668
7.734	7.555533	7.764	9.2716	5.894866	8.294333	7.7068	13.73053	9.010467	9.0118
8.393534	7.678534	7.850467	9.4772	5.943733	9.021	7.9132	14.55933	9.3022	9.303534
8.404533	7.7352	7.9686	9.5432	5.979133	9.0774	8.3214	14.86953	9.3458	9.347134
8.739133	7.997267	7.9836	9.593933	6.035533	9.2842	8.586733	15.75527	9.388733	9.390067
8.759533	8.125934	8.373067	9.6606	6.082867	9.352933	8.826134	15.82167	9.5508	9.552134
9.061334	8.196867	9.461866	9.753266	6.363333	9.441667	8.899467	16.14013	9.836733	9.838067
9.068133	8.2262	9.570267	9.8222	6.466067	9.945	8.978066	16.2322	9.923067	9.9244
9.2248	8.307	9.6254	10.02167	6.5182	10.03593	9.240933	16.35527	10.06447	10.0658
9.310933	8.941133	9.802	10.1896	6.5894	10.07953	9.354867	16.60373	10.2772	10.27853
9.461	9.106334	9.904734	10.1982	6.8494	10.1742	9.654933	16.75207	10.33433	10.33567
9.646867	9.1734	10.236	10.21527	7.436333	10.2546	10.04933	16.7728	10.4552	10.45653
10.05867	9.182	10.24673	10.22447	7.527333	10.77	10.16833	16.78527	11.08407	11.41493
10.2478	9.213133	10.44253	10.31993	7.532933	10.86827	10.21627	17.58933	11.4136	12.32687
10.29467	9.340667	10.802	11.16747	7.5774	10.948	10.219	17.74507	11.8074	12.769
10.7504	9.369133	11.02127	11.44793	7.742333	11.40413	10.24327	17.77027	12.32553	13.2164
10.8008	9.3792	11.55193	11.4838	8.028	12.269	10.2528	17.83	12.76767	13.2488
10.9136	9.452933	11.7642	11.57653	8.1114	12.44613	10.2718	18.07227	13.21507	13.92567
11.0086	9.542867	12.32873	12.12227	8.241533	13.45827	10.27827	18.15627	13.24747	15.12513
11.05653	9.721267	12.35093	12.2274	8.7886	13.52053	10.7806	18.32813	15.1238	15.30193
11.1234	9.821466	12.68487	12.3196	8.841933	13.82527	12.14273	18.48967	15.18607	15.68287
11.3794	10.00787	13.06993	12.35307	8.904734	14.0302	13.31813	18.6956	15.3006	15.82873
11.44907	10.2112	13.25987	12.39573	9.4168	14.169	14.18453	18.72333	15.68153	15.93693
11.61673	10.22933	14.4442	12.41547	9.589	14.3662	14.4928	18.7734	15.8274	15.94593
11.99507	10.2382	14.5378	12.80707	10.22833	14.75713	14.63887	18.88007	15.9356	16.11467
12.10453	10.2558	14.8038	13.324	10.25007	14.84413	14.76853	18.96887	16.184	16.18533
12.19553	10.80127	15.01073	13.98487	10.27727	14.97333	15.48527	19.01513	16.28313	16.28447
12.51607	10.80893	15.0958	14.65853	11.3002	15.12647	16.4892	19.1374	16.39613	16.39747
12.59807	10.89887	15.2284	14.74587	11.4822	15.25313	16.55773	19.1766	16.41487	16.4162
12.75093	11.03133	15.29493	14.76427	11.5396	15.7338	16.6134	19.38053	16.4714	16.47273
12.82147	11.06853	15.5042	14.83347	11.6984	15.97507	16.86567	19.41067	16.6558	16.65713
12.9556	11.2626	15.57873	14.93167	11.79587	16.0118	16.94587	19.51127	17.34133	17.34267
13.14313	11.33407	15.69773	14.9366	11.93233	16.05307	17.02427	19.9094	17.3782	17.37953
13.54847	11.84887	15.8634	15.8452	12.16987	16.14413	17.353	19.94187	17.43693	17.43827
13.65267	11.93727	15.90193	16.0394	12.23493	16.39273	17.45573	19.98887	17.52653	17.52787
14.4088	12.3944	16.27307	16.06193	12.43	16.74047	17.98687	20.04427	17.63513	17.63647
14.5466	12.61147	16.36267	17.13053	12.75927	17.0434	18.0456	20.0672	17.75933	17.751
14.7434	13.39493	16.80593	17.57993	13.06327	17.1174	18.09447	21.34407	18.03093	17.76067
15.02113	13.4654	16.93007	17.72767	13.0734	17.1206	18.72647	21.38493	18.46913	18.03227
15.112	13.6102	16.97027	17.7434	14.37173	17.1566	18.81013	21.41473	18.7698	18.47047
15.14653	13.87433	16.99687	17.91393	14.4746	17.52893	18.87387	21.45927	19.1272	18.77113
15.24993	13.88207	17.045	18.0262	14.5144	17.89693	19.07493	21.51333	19.4398	19.12853
15.34593	14.00953	17.2124	18.5522	14.766	18.24313	19.39693	21.57527	19.4654	19.44113
15.50613	14.13687	18.0374	18.61993	14.93667	18.3474	19.45593	22.24793	19.55027	19.46673
16.07833	14.42313	18.26447	18.6562	15.08927	18.79873	19.59333	22.25567	19.6714	19.5516
16.63853	14.57427	18.71573	18.731	15.39287	18.9356	19.8104	22.29653	19.87633	19.67273
16.85327	14.5846	18.7652	18.77107	15.42973	19.19487	19.84833	22.317	19.91753	19.87767
16.91247	14.65673	18.903	18.8344	15.66873	19.35873	19.87673	22.34693	19.92433	19.91887
16.9592	14.89233	18.96213	18.95493	15.98033	19.39427	20.1022	22.38533	19.97507	19.92567
16.96573	15.0708	19.02733	19.06133	16.14733	19.534	20.17133	22.4018	19.98133	19.9764
17.14613	15.55473	19.35813	19.42693	16.52567	19.82013	20.1882	23.5776	20.02913	19.98267
17.1524	15.7522	19.41287	19.53867	16.76033	19.9528	21.06647	23.6856	20.08087	20.0052
17.39033	16.5594	19.76867	19.7788	16.93927	20.05133	21.15413	23.7386	20.14367	20.03047
17.4768	16.7256	20.0146	19.85593	17.1184	20.2474	21.28773	23.74147	20.3918	20.0822
17.56133	16.79333	20.09487	19.9776	17.4264	21.06767	21.418	23.76587	20.42927	20.145
18.6494	16.84707	20.31967	20.20713	17.4456	21.16993	21.47487	25.14907	20.48687	20.4306
18.85887	16.85287	20.62233	20.60693	17.54067	21.20767	21.5216	25.2286	21.06453	20.4882
18.8742	17.20173	20.99173	20.8364	17.57993	21.2504	21.57947	25.7974	21.11593	21.06587
19.7592	17.88367	21.15047	20.96873	17.86593	21.73607	21.6212	25.83853	21.15293	21.11727
19.97513	18.41227	21.19293	21.23593	17.9626	21.7962	21.69813	25.85447	21.75853	21.15427
20.361	18.45853	21.29053	21.36073	18.02867	21.82573	21.8164	25.95033	22.80673	21.75987
21.05887	18.59793	21.58053	21.6082	18.25893	21.88433	21.8302	26.40153	22.91947	22.00973
21.32533	18.68347	21.86313	22.32907	18.35547	21.88893	21.88693	26.4384	23.29993	22.80807
22.1948	18.76453	22.4414	22.33527	18.6018	21.96507	21.91553	26.6016	23.36667	22.9208
22.38027	18.81433	22.5248	22.43173	18.66287	22.07627	21.97313	27.481	23.60193	23.30127
22.52513	18.88107	22.66927	22.47067	18.9876	22.12013	22.00913	27.67347	23.86367	23.368
22.78213	19.45253	22.71633	23.32507	19.2562	22.16173	22.19853	27.71053	23.999	23.60327
22.83953	19.6118	23.25667	23.34693	19.44213	22.24693	22.39287	27.80907	24.44507	23.865
22.90353	19.78293	23.26533	23.3966	19.50987	22.3468	22.47333	27.9116	24.63467	24.00033
22.973	19.8466	23.31187	23.44613	19.89293	22.4914	22.52107	28.0854	24.66887	24.4464
23.33113	20.05873	23.35173	23.7132	19.89733	22.57147	22.70173	28.16113	24.79553	24.6364
24.20147	21.08967	23.4	23.73253	20.00347	22.611	22.80033	28.23227	25.19727	24.6702
24.47833	21.12573	23.83453	24.1496	20.38873	22.70893	22.88047	28.2516	25.397	24.79687
24.5332	21.19427	23.90087	24.2434	20.90387	22.7578	22.95347	28.32073	25.56393	25.1986
24.85907	21.36587	24.10393	24.2642	20.92627	22.7742	23.12867	28.39387	25.75387	25.39833
25.0974	21.65507	24.91727	24.3228	20.9622	22.86047	23.19093	28.6218	26.04713	25.56527
25.32787	21.78107	25.20933	24.35073	21.01973	23.08167	23.47673	29.1692	26.1694	25.75507
25.4388	22.027	25.31513	24.36907	21.04333	23.1396	23.6602	29.18887	26.25833	26.04847
25.51187	22.41753	25.33593	24.64	21.08373	23.18207	23.70333	29.55287	26.40773	26.17073
25.9406	22.5898	25.66287	25.3966	21.1016	23.25973	23.85287	29.67933	26.4636	26.25967
26.04787	22.62527	25.77747	25.44253	21.41707	23.76287	23.88187	29.9474	26.53327	26.40907
26.12087	22.6666	25.81853	25.63387	21.8582	24.14167	23.897	29.991	26.61253	26.46493
26.24593	22.6808	25.93707	25.6752	21.9818	24.21507	24.05113	30.24193	26.837	26.5346
26.53547	22.69487	25.9806	26.23853	22.07393	24.26107	24.12347	30.76613	26.8626	26.61387
26.71153	22.79133	26.0898	26.26927	22.37447	24.29987	24.13113	31.3948	27.0512	26.83833
27.1396	22.9908	26.116	26.3288	22.4428	24.42367	24.17207	31.6232	27.11927	26.8796
27.21487	23.142	26.11847	26.56207	23.2488	24.4352	24.20787	32.4398	27.23507	27.05253
27.3908	23.1504	26.22007	26.57347	23.60913	24.4968	24.25767	32.63367	27.361	27.1206
27.74247	23.29647	26.45793	26.7424	23.80387	24.58347	24.39387	32.81733	27.5932	27.2364
27.76987	23.3476	26.626	26.9702	23.87927	24.60267	24.49613	32.87033	27.6818	27.36233
27.7848	23.35593	26.67733	26.97293	23.9914	24.639	24.86887	33.40567	27.81913	27.59453
27.8226	23.39673	26.92387	27.27847	24.002	24.69413	24.95767	33.51907	27.98033	27.68313
27.8882	23.46053	26.98933	27.39633	24.05893	24.7164	24.9976	33.82247	28.21887	27.82047
28.0318	23.53593	27.0234	27.6038	24.23053	24.75167	25.78587	33.88913	28.5914	28.2202
28.15147	23.765	27.0348	27.67647	25.2066	24.78273	25.954	34.24847	28.69867	28.59273
28.23893	23.9946	27.05893	27.8326	25.26047	25.63987	26.05473	34.33187	28.8346	28.7
28.3604	24.06853	27.35213	27.87247	25.31687	25.9124	26.1222	34.5926	29.25353	28.83593
28.94127	24.08287	27.48813	27.97393	25.38613	25.92473	26.20213	34.61946	29.68907	29.25487
30.423	24.14547	27.56187	28.14887	25.40713	26.1068	26.91313	34.6812	29.80633	29.6904
30.4388	24.37687	27.63367	28.5748	25.42147	26.169	26.9516	34.98466	29.90087	29.74607
31.03687	24.84767	27.6542	28.6136	25.45153	26.3568	27.25227	35.13206	29.91893	29.80767
31.50207	25.0146	28.00567	28.662	25.47413	26.65267	27.28327	35.65287	30.01773	29.9022
31.79153	25.71987	28.08713	28.68027	25.6016	27.44127	27.93513	35.77493	30.3516	29.92027
31.81287	25.7638	28.13273	28.77373	25.7084	28.08187	28.08387	35.84853	30.58267	30.01907
31.8758	26.19433	28.207	28.92267	26.22147	28.22933	28.87813	35.9464	30.65493	30.35293
31.98627	26.42213	28.26987	29.0798	26.3084	28.3406	29.32447	36.16467	30.76593	30.584
32.65387	26.52733	28.45907	29.22833	26.3472	28.39513	29.5428	36.25927	31.0268	30.65627
32.73847	27.2402	28.54233	29.26647	26.547	28.42433	29.59533	36.37487	31.0566	30.76727
32.9202	27.74867	28.63173	29.3168	26.607	28.4868	29.75487	36.39407	31.20407	31.02813
33.03207	28.08513	28.85453	29.36027	26.82707	28.76387	29.7618	36.412	31.2414	31.05793
33.1704	28.09387	29.30273	29.47167	26.93893	28.81293	30.6846	36.60307	31.29813	31.2054
33.19813	28.24053	29.3492	29.6522	26.9946	28.82353	31.38273	36.6344	31.3478	31.24273
33.23447	28.3482	29.6978	29.7218	27.0466	29.08553	31.55807	36.6996	31.35907	31.29947
33.40027	28.4332	29.756	29.887	27.13707	29.13127	32.23853	36.74187	31.5646	31.34913
33.50747	28.67133	30.33953	30.24347	27.1426	29.20827	32.3004	36.8506	31.62667	31.3604
33.66967	29.29707	30.45813	30.682	27.25673	29.3628	32.3898	36.93647	31.76287	31.56593
34.04453	29.30347	30.64153	30.73307	27.2772	29.57067	32.475	37.0004	31.883	31.628
34.84633	29.41573	31.03927	31.01773	27.28773	29.7384	32.5118	37.17253	31.94227	31.7642
35.25867	29.74387	31.61307	31.1558	27.3408	29.74747	32.568	37.27893	32.23407	31.88433
35.33287	29.85873	31.72813	31.3898	27.38033	29.786	33.15473	37.30807	32.73053	31.94367
35.66453	30.30387	31.7574	31.97467	27.54947	29.86193	33.25213	37.37553	33.24753	32.2354
37.01987	30.33473	31.86327	32.05967	27.6472	29.91733	33.47473	38.56487	33.28553	32.73186
37.4954	30.47993	32.20147	32.0742	27.8236	30.23653	33.59493	38.63727	33.3572	33.24887
37.73507	30.72827	32.33193	32.10227	27.85647	30.32447	33.72533	38.68007	33.47273	33.28687
38.19973	30.94133	32.44027	32.3792	27.9496	30.35993	33.82	38.7308	33.60033	33.35853
38.5802	31.0034	32.58293	33.00426	27.99513	30.75027	33.9758	38.83153	33.7618	33.47407
38.6678	31.14127	32.65213	33.20733	28.0384	30.8698	33.98287	38.9484	33.887	33.60167
38.75627	31.19567	32.65493	33.27693	28.23367	31.20073	34.01954	38.95193	33.95413	33.76313
38.90653	31.40107	32.67673	33.32213	28.9224	31.26707	34.11087	39.0202	33.95993	33.88833
39.10853	32.03027	32.78787	33.35093	29.11767	31.57813	34.13467	39.19193	34.203	33.95547
39.188	32.066	32.84747	33.548	29.1736	31.85673	34.2078	39.259	34.44367	33.96127
39.22626	32.10167	33.0966	33.66607	29.2368	32.14227	34.24213	39.37433	34.59667	34.20433
39.42973	32.32127	33.1376	33.72753	29.27147	32.206	34.45467	39.6872	34.7402	34.445
39.5324	32.7044	33.9424	34.0484	29.3964	32.3776	34.68573	0	34.9728	34.598
39.63293	32.92147	34.10707	34.09807	29.43613	32.70693	34.81267	0	35.0976	34.74154
39.75513	33.3316	34.74726	34.18267	29.58393	32.8662	34.83893	0	35.12653	34.97413
39.79113	33.40793	34.9602	34.58347	29.6772	32.95427	35.36447	0	35.41807	35.09893
39.79867	33.58213	35.16113	35.2002	29.7156	33.09187	35.37107	0	36.10173	35.12786
0	33.62074	35.28913	35.48473	29.7928	33.1124	35.67113	0	36.15753	35.4194
0	33.66353	35.3238	35.63667	29.94087	33.39473	35.70167	0	36.4694	36.10307
0	33.9156	35.50173	35.689	30.1538	33.40873	35.7394	0	36.61833	36.15907
0	33.95607	35.57093	35.74294	30.20433	33.43993	35.743	0	36.90653	36.47073
0	34.10087	35.59467	35.78067	30.30667	34.06167	35.90587	0	36.93133	36.61967
0	34.17153	36.3444	35.7966	30.83613	34.0816	36.1164	0	37.26227	36.9078
0	34.78027	36.36113	35.8226	31.04167	34.20007	36.15807	0	37.43613	36.93267
0	35.16213	37.02147	35.88553	31.121	34.286	36.2128	0	38.37327	37.26353
0	35.41413	37.15393	35.92487	31.37713	34.33887	36.85873	0	38.49714	37.43747
0	35.4308	37.6288	35.9326	31.6434	34.42053	36.94127	0	38.518	38.3746
0	35.45827	37.7982	35.9664	31.66047	34.56787	37.00227	0	38.8764	38.49847
0	35.63713	38.0076	36.03067	32.19027	34.69187	37.0406	0	38.99047	38.51933
0	35.72626	38.06087	36.11374	32.37947	34.78147	37.1018	0	39.4078	38.87774
0	35.77113	38.1058	36.413	32.53513	35.17947	37.15854	0	39.60767	39.40913
0	35.80567	38.14253	36.59887	32.6926	35.42193	37.1864	0	39.66033	39.609
0	36.20053	38.15607	36.67267	32.73693	35.88	37.20867	0	39.6862	39.66167
0	36.68553	38.17413	36.75846	32.78507	35.9676	37.24753	0	39.91893	39.68753
0	36.70233	38.22213	36.84487	32.80967	36.0288	37.2654	0	0	39.92027
0	37.16753	38.26767	37.13313	32.8986	36.41447	37.29	0	0	0
0	37.1938	38.4408	37.46327	33.0552	36.4878	37.31607	0	0	0
0	37.31153	38.5356	37.47713	33.72486	36.57927	37.37	0	0	0
0	37.5398	38.5964	37.7692	33.767	36.61607	37.58773	0	0	0
0	37.57173	38.63467	38.31693	33.8278	36.78067	37.69607	0	0	0
0	37.72833	38.92773	38.57173	33.9282	36.83053	37.7768	0	0	0
0	37.80313	39.0058	38.75613	34.184	37.3338	37.79927	0	0	0
0	37.90393	39.48647	38.9988	34.36487	37.61847	37.8746	0	0	0
0	38.02073	39.62613	39.17947	34.52813	37.7568	37.9294	0	0	0
0	38.12907	39.79053	39.19767	34.57827	38.02973	37.93467	0	0	0
0	38.53907	39.88113	39.2868	34.60573	38.3314	38.26826	0	0	0
0	38.63367	0	39.3584	34.65574	38.338	39.10313	0	0	0
0	39.17953	0	39.3808	34.71127	38.5096	39.1666	0	0	0
0	39.27953	0	39.44293	34.75353	38.57087	39.20487	0	0	0
0	39.31547	0	39.62793	34.876	38.65127	39.2124	0	0	0
0	39.9664	0	39.7748	35.19733	38.81887	39.73746	0	0	0
0	0	0	39.8118	35.24553	38.94907	39.79227	0	0	0
0	0	0	39.94033	35.3004	39.28753	39.86153	0	0	0
0	0	0	39.97333	35.3568	39.325	0	0	0	0
0	0	0	0	35.45667	39.6136	0	0	0	0
0	0	0	0	35.5	39.6532	0	0	0	0
0	0	0	0	35.5754	39.69253	0	0	0	0
0	0	0	0	35.69233	39.88673	0	0	0	0
0	0	0	0	35.81847	0	0	0	0	0
0	0	0	0	35.89874	0	0	0	0	0
0	0	0	0	35.93447	0	0	0	0	0
0	0	0	0	35.9754	0	0	0	0	0
0	0	0	0	35.97867	0	0	0	0	0
0	0	0	0	36.06587	0	0	0	0	0
0	0	0	0	36.1568	0	0	0	0	0
0	0	0	0	36.18767	0	0	0	0	0
0	0	0	0	36.489	0	0	0	0	0
0	0	0	0	36.5292	0	0	0	0	0
0	0	0	0	37.09773	0	0	0	0	0
0	0	0	0	37.1426	0	0	0	0	0
0	0	0	0	37.20247	0	0	0	0	0
0	0	0	0	37.29413	0	0	0	0	0
0	0	0	0	37.3472	0	0	0	0	0
0	0	0	0	37.44167	0	0	0	0	0
0	0	0	0	37.50793	0	0	0	0	0
0	0	0	0	38.31913	0	0	0	0	0
0	0	0	0	38.33273	0	0	0	0	0
0	0	0	0	38.34513	0	0	0	0	0
0	0	0	0	38.39707	0	0	0	0	0
0	0	0	0	38.41127	0	0	0	0	0
0	0	0	0	38.52193	0	0	0	0	0
0	0	0	0	38.8414	0	0	0	0	0
0	0	0	0	39.22413	0	0	0	0	0
0	0	0	0	39.385	0	0	0	0	0
0	0	0	0	39.54833	0	0	0	0	0
0	0	0	0	39.6368	0	0	0	0	0
0	0	0	0	39.64233	0	0	0	0	0
0	0	0	0	39.72327	0	0	0	0	0
0	0	0	0	39.7358	0	0	0	0	0
0	0	0	0	39.8738	0	0	0	0	0
0	0	0	0	39.89547	0	0	0	0	0
