# Supplementary material for: Neural manifolds for odor-driven innate and acquired appetitive preferences
Source: Nat Commun. 2023 Aug 5;14:4719. doi: 10.1038/s41467-023-40443-2 (PMC10404252; doi:10.1038/s41467-023-40443-2)
Supplement: Supplementary file 4 — Source Data [file 41467_2023_40443_MOESM4_ESM.zip › Figure2/2019626/ch12_15/text/euc_C13.txt]

0.2575333	0.05866667	0.6112	0.1184	0.2614	0.05366667	0.0598	0.04973333	0.07566667	0.6618667
0.6484	0.8890667	0.7462667	0.1894	0.4392667	0.3181333	0.3116	0.3902667	0.1654667	0.7012666
0.9774	1.1664	0.8328	0.2895333	1.218	0.3664	0.3883333	0.4831333	0.1817333	0.8522
1.0444	1.252467	0.8631333	0.6462666	1.494667	0.4489333	0.6746666	0.9279333	0.2230667	1.3584
1.413533	1.518067	0.8926	0.832	1.61	0.5734	1.008533	1.566133	0.2849333	1.663333
1.436333	2.270333	0.9718667	0.9967333	1.631133	1.017933	1.3158	1.6502	0.3146667	1.7914
2.464	2.772133	1.035	1.514267	1.657067	1.291533	1.826467	1.782	0.3621333	2.193333
2.475867	2.861067	1.3818	1.951333	1.8302	1.387	2.025533	1.8816	0.4287333	2.5802
2.632933	2.974867	1.406133	2.127067	1.939067	1.3918	2.242267	2.052733	0.5012667	3.055333
2.687	2.978	1.627133	2.185333	2.293667	1.445667	2.445933	2.6466	0.5986667	3.335467
2.739133	3.0364	1.8042	2.202467	2.726667	1.517533	2.877733	2.7688	1.281267	3.872667
2.826667	3.121133	2.206867	2.248133	3.027333	1.6292	2.953667	2.828733	1.330667	3.898
3.1228	3.176667	2.457	2.340067	3.1936	1.727267	3.1122	3.355533	1.714733	3.947933
3.616333	3.621133	2.531867	2.552067	3.388467	1.825267	3.369067	3.8832	1.851133	4.113934
3.685	3.6246	2.593933	2.665533	3.4634	2.2344	3.4554	3.995467	1.931733	4.705
3.993533	3.880067	2.881533	2.681867	3.633467	2.305733	3.8808	4.0756	1.999733	4.949
4.4854	3.946933	2.9408	2.836933	3.7854	2.368867	3.977733	4.209466	2.259867	5.021333
4.6542	4.0094	3.104533	3.488267	4.1936	2.588	4.0434	4.352	2.4552	5.496333
4.751867	4.0538	3.242733	3.500133	4.289866	2.755667	4.5246	4.482666	2.853533	6.0272
5.796467	4.077533	3.444067	3.7326	4.349933	2.9934	4.5808	4.846066	2.9548	6.0842
6.296467	4.571	3.578533	4.221467	4.439	3.025133	4.591733	5.307734	3.066933	6.139667
6.523133	4.6984	3.742133	4.501067	4.620467	3.456867	4.724267	5.399133	3.467667	6.153
6.5534	4.983933	3.7516	4.591933	4.785467	3.606533	4.793	5.818	3.637467	6.207067
6.614533	5.096667	3.806933	4.601	4.894866	3.796	5.0378	6.1176	3.690733	6.295133
6.7344	5.149867	3.952267	4.653733	4.926733	4.116667	5.1952	6.1358	3.763867	6.353467
6.840133	5.2148	4.4378	4.764133	5.234	4.2256	5.4734	6.227733	3.7766	6.452734
7.119933	5.311133	5.2206	5.088067	5.630533	4.719267	6.582133	6.453467	3.951667	6.504734
7.2414	5.3678	5.246	5.337934	6.185534	4.781734	6.626534	6.534934	4.023133	6.589067
7.332	5.3952	5.292	5.520667	6.3838	5.132534	6.686067	6.592333	4.034733	6.7754
8.772667	5.4502	5.3476	5.6324	6.445533	5.137	6.744467	6.615334	4.074333	6.842267
9.301	5.465867	5.403133	5.7758	6.757133	5.2094	7.1608	7.181867	4.1508	6.9092
9.661467	5.4704	5.471133	6.641	7.045733	5.729333	7.171667	7.236467	4.171533	7.055467
9.7702	5.636	5.569933	6.812867	7.071267	5.8842	7.216	7.313133	4.340066	7.236866
9.826	5.682333	5.719533	6.8604	7.129066	5.958933	7.219867	7.428067	4.557734	7.854466
9.869133	5.8032	5.728133	6.915933	7.1416	6.0072	7.272267	7.546333	4.592733	8.001467
10.14647	6.2286	5.9252	6.9358	7.270534	6.153266	7.356467	7.806	5.105866	8.4706
10.3336	6.2998	6.112	6.989267	7.633733	6.629066	7.686666	7.8988	5.2312	8.547067
10.33893	6.5044	6.632333	6.997066	7.945734	6.787667	7.858267	7.909266	5.3416	8.646867
10.39087	6.606467	7.0578	7.014733	8.248266	6.8416	8.023467	7.989666	5.404533	8.700533
11.08107	7.0172	7.3658	7.062	8.423866	6.905334	8.247334	8.115733	5.473533	8.734266
11.43407	7.03	7.480267	7.0836	8.848733	7.113733	8.366734	8.309334	5.558733	8.768733
11.87853	7.06	7.6396	7.098067	9.097333	7.376467	8.423533	8.716467	5.6448	9.1684
11.9014	7.0682	7.7902	7.531734	9.145066	7.385933	8.8114	8.864933	5.687267	9.3368
12.0932	7.144933	9.228733	7.580467	9.7638	7.603467	8.838933	8.919	5.774867	9.4026
12.12887	7.5284	9.475734	7.8134	9.884933	7.670467	10.2182	8.993667	5.982467	11.36393
12.1976	7.5366	9.5358	7.910666	10.0424	8.312134	10.3108	9.065467	5.996267	11.5586
12.24	7.609467	10.39867	8.066667	10.20493	8.966666	10.3666	9.0968	6.244933	11.64847
12.56747	7.857133	10.46233	8.1772	10.26087	9.0672	10.76587	9.160067	6.554867	11.86247
13.3188	7.964067	10.5148	8.3008	10.30973	9.0814	10.80667	9.6376	6.7104	12.07813
13.4704	8.150333	10.5662	8.3704	10.41767	9.201867	10.8244	9.683333	6.983667	12.20793
13.47833	8.221066	11.06587	8.454933	11.40993	9.228467	10.9062	9.762267	7.031933	12.7634
13.55527	8.288	11.2328	8.519867	11.50053	9.420533	10.9496	9.850266	7.148133	13.14387
13.58333	8.295333	11.2832	8.603867	11.51393	9.430467	10.95327	9.925734	7.227133	13.35253
14.00753	8.436867	11.32947	8.7308	11.63113	9.5068	10.99293	10.06647	7.277534	13.4148
14.0898	8.5898	11.39833	9.173933	11.76913	9.564934	11.04187	10.1346	7.437467	14.0594
14.1606	8.821267	11.61553	9.2506	12.0266	9.630134	11.11013	10.17773	8.475866	14.12773
14.2584	8.9	11.74453	9.2908	12.17193	10.00353	11.19607	11.00787	8.703134	14.25033
14.38547	9.013267	11.81167	9.321267	12.2524	10.25993	11.54693	11.22113	9.0846	14.38373
14.72627	9.1668	12.371	9.3388	12.36607	10.86993	12.3528	11.2426	9.5876	14.45427
14.90973	9.405	12.5624	9.423933	12.42673	11.23973	12.5688	11.25307	9.624866	14.63247
14.97387	9.456067	12.6018	9.446867	12.5304	11.25987	13.0522	11.6058	9.802	14.67153
16.15307	9.49	12.759	9.649134	12.602	11.2914	13.38173	11.79653	10.24253	14.83
16.42487	9.754133	12.82207	10.39113	12.67247	11.3484	13.65813	11.88727	10.28573	14.89473
16.7292	9.912467	12.87793	11.0696	12.8278	11.47953	13.90967	11.89327	10.44493	15.11693
16.77773	10.7664	13.03527	11.09433	12.97053	12.21107	14.37387	11.93913	10.70893	15.31507
16.98367	10.87153	13.2936	11.2524	13.13013	12.33407	14.51513	11.9882	10.84853	15.41747
17.75227	11.1194	13.30913	11.2618	13.51073	12.53373	14.56867	12.08307	11.13913	15.44687
17.9346	11.28193	13.3394	11.41447	13.6728	12.57393	14.59813	12.19393	11.38853	16.0262
18.0354	11.3702	13.46453	11.45807	13.7688	13.1044	14.8096	12.505	11.4732	16.20667
18.04713	11.48307	14.08407	11.49313	13.8492	13.39667	15.0126	12.62107	11.6158	16.43553
18.10733	11.51187	14.1974	12.47973	14.04427	13.639	15.55393	12.67853	11.6468	16.521
18.14647	11.65493	14.251	12.6206	14.25887	14.0754	15.8274	12.864	11.83047	16.59913
18.35253	11.9238	14.4556	12.77627	14.36693	14.11367	15.94253	12.99347	11.88807	16.71033
18.67293	12.6292	14.78973	12.82453	14.43253	14.12793	16.0642	13.06713	12.0492	16.76133
18.9732	12.671	14.85147	12.87733	14.4978	14.2184	16.10293	13.9682	12.1004	16.80973
19.10313	12.8102	15.09267	12.88987	15.04	15.18013	16.2308	14.00653	12.7212	16.88767
19.19507	12.9274	15.23327	13.20673	15.3892	15.46227	16.35427	14.08027	13.46493	17.16093
19.26653	12.95727	15.34033	13.26713	15.59087	15.5066	16.39413	14.10987	13.52687	17.21853
19.41853	13.1156	15.5174	13.32727	15.629	15.73627	16.46367	14.15307	14.03867	17.2644
19.4416	13.2418	15.62473	13.44347	15.68187	15.984	16.5184	14.1984	14.5088	17.49433
19.48347	13.43567	15.63513	13.53347	15.75187	16.48227	16.66767	14.28013	14.57193	17.60273
19.5058	13.52653	15.76193	13.9904	16.07453	16.56353	16.87587	14.7122	14.75033	17.85993
19.56867	13.6822	16.0132	14.68747	16.2012	16.86687	16.92113	14.8086	14.7814	17.97107
19.60467	14.257	16.17673	14.7404	16.39	16.87193	17.18933	14.8742	16.35853	18.23067
19.6216	14.469	16.4412	14.79493	16.5688	16.9704	17.40007	15.22727	16.4956	18.36293
19.72747	14.7508	16.51487	14.87033	16.771	17.718	17.48013	15.40793	16.51067	18.426
19.811	15.5776	16.72807	14.9454	16.8916	17.88213	17.5718	15.47347	16.56733	18.54633
20.01813	15.956	16.979	15.2036	16.90393	18.44133	17.60767	15.51447	16.65653	18.63467
20.95833	16.26027	17.10473	15.4412	17.37633	18.77307	17.64893	15.52	16.96233	18.68853
21.0372	16.3164	17.26407	15.55367	17.8454	18.79367	17.7814	15.70247	17.05087	18.77667
21.18573	16.31993	17.34927	15.7318	17.94713	18.92393	17.80993	16.5884	17.24333	18.78167
21.21873	16.3736	17.59873	15.94067	18.1472	18.96253	18.3294	16.77367	17.35053	19.10893
21.29413	16.41773	17.6612	15.9758	18.17113	18.99827	18.417	16.84267	17.4256	19.29473
21.324	16.46453	17.73007	16.10373	18.23093	19.03347	18.4672	16.93693	18.12593	19.479
21.42407	16.94413	17.81987	16.11487	18.28347	19.11327	18.65287	16.98607	18.20033	19.85767
22.2138	17.34427	17.9766	16.156	18.3186	20.02027	18.91467	17.03293	18.32913	20.11473
22.30093	17.4572	18.70047	16.5054	18.41193	20.085	19.70707	17.1348	18.391	20.1254
22.48173	17.62087	19.14047	16.69207	18.5586	20.1276	19.73987	17.17447	18.54433	20.17307
22.8252	17.7202	19.19347	16.83853	18.624	20.26147	19.772	17.30213	18.58627	20.197
23.286	18.02367	19.24533	16.90387	18.644	20.379	19.91033	17.87427	18.60913	20.22107
23.35967	18.17807	19.31527	17.14087	18.71453	20.4888	19.91633	18.02513	18.63673	20.30613
23.46807	18.37433	19.55513	17.162	18.75287	20.6294	20.0042	18.16107	18.74747	20.5362
23.60553	18.85987	19.66307	17.2924	18.77007	21.99627	20.10207	18.197	19.05553	20.62653
23.64747	19.4098	19.72873	17.35193	18.85633	22.20793	20.5304	18.25473	19.10067	20.63653
23.9656	19.5064	20.08073	17.40267	18.88367	22.2832	20.67533	18.4366	19.1262	20.76313
24.13093	19.6168	20.317	17.4806	18.90633	22.75113	20.72013	18.49593	19.353	21.2314
24.169	19.73287	20.50387	17.53893	18.9204	22.969	20.8008	18.56573	19.61347	21.2992
24.2082	19.83347	20.5556	17.75487	18.9498	23.2002	20.85973	18.6034	19.89627	21.38627
24.24073	20.6228	20.65733	17.78673	19.16313	23.30447	21.1458	18.6862	19.9632	21.44567
24.29467	21.23373	20.67313	17.92167	19.43247	23.78533	21.32267	19.178	20.03013	21.6108
24.34313	21.31733	20.74613	18.2666	19.9974	23.9124	21.37233	19.2512	20.11753	21.74707
24.40727	21.61813	20.7746	18.74573	20.10973	24.30153	21.43853	19.3678	20.28927	21.76833
24.4996	21.7696	20.81593	19.1626	20.30927	24.44353	21.8508	19.77547	20.977	21.90787
24.9494	21.9346	20.95773	19.1774	20.56913	24.5102	22.35193	20.26813	21.0148	22.01493
25.02847	22.0142	21.17993	19.21067	20.81033	24.70413	22.40633	20.27233	21.05807	22.0796
25.15273	22.30027	21.3484	19.34453	21.18087	24.78313	22.44167	20.3322	21.10007	22.12353
25.2588	22.3994	21.44547	19.36653	21.68593	25.0218	22.47327	20.35	21.2092	22.2456
25.4008	22.52973	21.53173	19.84427	21.79353	25.25587	23.0704	20.52733	21.2214	22.862
25.61987	22.57307	21.58513	19.86987	21.83647	25.6714	23.17287	20.60393	21.27167	22.90647
25.68233	22.63567	21.65247	19.96273	22.07907	25.7598	23.178	20.80427	22.22107	23.2892
25.80913	23.4048	21.77927	20.5132	22.40907	25.816	23.19313	21.01073	22.36807	23.4642
25.81527	23.53013	21.8184	20.54807	22.49573	25.87153	23.3162	21.06113	22.42253	23.52847
25.8556	23.74613	22.00127	20.9324	22.51453	25.92247	23.39787	21.2494	22.60707	23.60247
25.887	23.87193	22.03593	21.02493	22.79707	26.20033	23.47253	21.3346	22.66553	23.7412
25.92413	24.14087	22.98453	21.19693	22.79987	26.25273	23.72847	21.35047	22.7162	23.83593
25.94453	24.20567	23.10133	22.29227	22.97213	26.364	24.0332	21.44167	22.83047	24.3012
26.05393	24.35773	23.221	22.36213	23.5808	26.54753	24.13213	21.5508	22.94187	24.5336
26.15473	24.86907	23.31247	22.39827	23.81913	26.56207	24.1716	21.75133	23.01833	24.58173
26.28127	25.07433	23.35327	22.5322	23.86753	26.7932	24.18073	21.77413	23.0598	24.6412
26.35633	25.4824	23.38593	22.92013	23.94693	27.55773	24.21893	21.8828	23.12473	24.69953
26.437	25.56933	23.4162	22.9596	24.10693	27.66447	24.25593	22.2874	23.171	24.96367
26.64733	25.6496	23.49307	23.18467	24.1688	27.81127	24.2856	22.436	23.2214	24.9858
26.65927	25.72913	23.58707	23.33333	24.2258	27.8296	24.29173	22.65667	23.66167	25.38833
27.0408	25.96693	23.78927	23.77907	24.27373	27.88313	24.3172	22.84113	24.561	25.43813
27.86833	26.00987	24.226	23.91307	24.28333	27.94287	24.98493	23.2378	24.83227	25.48513
27.977	26.03273	24.37827	24.12673	24.4006	28.14887	25.33447	23.6578	24.8872	25.6144
28.02613	26.28487	24.5832	24.18493	24.4174	28.157	25.37893	24.704	25.0148	25.6256
28.17647	26.96887	24.59473	24.2768	24.4644	28.403	25.426	24.81087	25.2104	25.7642
28.295	27.0356	24.75353	24.34253	24.4738	28.4454	25.48753	24.93767	25.3564	25.9944
28.941	27.098	24.8238	24.67573	24.50987	28.6416	25.5346	25.04467	25.43107	26.1368
28.97973	27.7364	24.90733	24.68967	24.5148	28.8916	25.672	25.10107	25.4746	26.23573
29.05667	27.9476	24.91653	24.72613	24.57653	28.93913	25.7822	25.15473	25.528	26.28307
29.11807	28.05107	25.10713	24.86387	24.83367	29.05993	25.88013	25.23413	25.74293	26.33153
29.41767	28.109	25.18087	25.5052	25.20453	29.19073	26.67427	25.6118	25.82567	26.38147
29.62507	28.1252	25.4134	25.5196	25.299	29.554	26.939	25.87713	25.9606	26.39793
29.66973	28.19633	25.7014	25.5336	25.3896	29.69293	26.97847	26.04687	26.0514	26.45127
29.71673	28.26553	25.8678	25.54887	25.7302	29.8174	27.13987	26.0644	26.17533	26.54733
30.40807	28.536	25.9058	25.5912	25.78627	29.91547	27.36693	26.0944	26.52107	26.64493
30.43033	28.84773	25.946	25.61607	25.79867	30.14033	27.3984	26.18467	26.6394	26.8204
30.52793	29.02027	26.02873	25.62173	25.82153	30.48867	27.46007	26.26087	26.74827	27.49747
30.92773	29.3452	26.27627	25.68007	26.15427	30.5314	27.53393	26.4004	27.7464	27.56707
31.10447	29.38473	26.39307	25.7132	26.20587	30.56873	27.67127	26.70227	27.77313	27.71893
31.18607	29.42667	26.67353	25.78493	26.50847	30.608	28.56033	26.71307	27.82487	27.74013
31.23833	29.48773	26.728	25.85433	26.68353	30.73547	28.68927	26.92313	27.89087	28.19773
31.34513	29.54473	26.8482	26.30933	26.71873	30.7496	28.78207	27.42613	27.93247	28.48947
31.41427	29.78693	26.91233	26.3984	26.76407	30.80687	28.9808	27.60433	28.14367	28.6788
31.5128	29.83467	27.09667	26.46013	26.99113	31.7496	29.34	27.86653	28.22987	28.7428
31.6602	30.076	27.129	27.26093	27.17787	31.94613	29.52213	28.0172	28.24987	28.7816
31.86073	30.29013	27.14167	27.36347	27.24913	31.98493	29.7088	28.252	28.3022	28.9258
31.9348	30.40433	27.1856	27.44013	27.2586	32.02273	29.9114	28.30173	28.34827	28.93173
32.04627	30.56467	27.25813	27.53947	27.52147	32.15287	30.12867	28.54487	28.47433	29.11007
32.1218	30.96867	27.3844	27.5468	27.80973	32.2592	30.41927	28.61027	28.69973	29.18693
32.3086	31.10433	27.86733	27.63673	27.835	32.7488	30.57173	29.39107	28.73553	29.20173
32.3812	31.11707	27.91573	28.0208	27.9132	32.9	30.64713	29.68067	29.10607	29.3174
32.42707	31.18187	27.9498	28.05393	27.97133	33.16373	30.68927	29.71707	29.3666	29.46033
32.4606	31.3048	28.0184	28.21027	27.9762	33.23933	30.7008	29.8212	29.76947	29.5028
32.52667	31.35093	28.1806	28.2536	28.0218	33.31047	30.8052	29.88027	29.8396	30.5824
32.79093	31.82993	28.45253	28.35087	28.03907	33.39513	30.95367	29.93473	29.8784	30.8514
32.80153	31.9294	28.49013	28.8968	28.0782	33.58867	31.1702	29.98627	29.9986	30.90487
33.153	31.9944	28.60053	28.986	28.09707	33.64773	31.3098	31.07087	30.09233	31.096
33.22633	32.21313	28.6048	29.02467	28.14027	33.70607	31.798	31.15073	30.31667	31.30347
33.4714	32.56953	28.66953	29.1536	28.1658	33.75233	31.84407	31.165	30.45733	31.45813
33.6098	32.83093	28.67367	29.365	28.7032	33.75753	32.1962	31.22367	30.49047	31.5116
33.65787	32.92087	29.23587	29.46167	28.82287	33.90993	32.33027	31.41367	30.64947	31.5606
33.74413	33.2624	29.70987	29.59573	28.9946	33.9428	32.35167	31.6382	31.01273	31.93873
34.62933	33.32293	29.7604	29.6924	29.0606	34.0632	32.92893	31.6462	31.08893	32.19987
34.97247	33.37333	29.8414	29.7276	29.26873	34.2598	33.04493	32.0174	31.21487	32.25933
35.06507	33.5104	29.9002	30.0262	29.35767	34.3844	33.1586	32.1224	31.2404	32.2974
35.272	33.5402	30.14953	30.0644	29.44193	34.43293	33.30953	32.17093	31.34187	32.3606
35.28613	33.60873	30.465	30.1448	29.68453	34.4392	33.44093	32.29967	31.5298	32.3894
35.35193	33.67553	30.7684	30.18153	29.92393	35.3126	33.52913	32.7826	31.8092	32.53187
35.3734	34.5756	30.81733	30.19367	30.07933	35.36433	33.77073	33.258	31.84227	32.62233
35.42727	34.6718	30.85987	30.26	30.23393	35.50947	33.79767	33.488	32.07193	32.7228
35.49253	34.68007	30.90533	30.53547	30.4326	35.58627	33.8418	33.60033	32.603	32.91113
35.5488	34.69733	31.00593	30.5564	30.462	35.61693	33.9268	33.7874	34.0786	33.26954
35.64153	34.7412	31.06367	30.58993	30.5322	35.66553	33.9936	33.84113	34.12767	33.50867
35.6938	34.81893	31.1538	30.6394	30.8156	35.70627	34.11853	34.0344	34.3836	33.651
35.795	34.96113	31.1616	31.4758	30.84593	35.77347	34.16293	34.38187	34.4686	34.0194
35.93787	35.0018	31.26767	31.6848	30.9616	35.8318	34.2082	34.39807	34.5648	34.0872
35.953	35.1006	31.31653	31.71773	31.01553	35.90587	34.24927	34.52027	34.58533	34.13433
37.0944	35.44153	31.43867	32.19593	31.05313	35.94647	34.27613	34.88127	34.647	34.24154
37.21453	35.7236	31.5558	32.2832	31.90173	35.98893	34.4094	34.989	34.94027	34.30287
37.44607	35.7564	31.62387	32.416	31.9676	36.19153	34.41247	35.382	34.94307	34.31127
37.8338	35.8676	31.7128	32.485	31.9928	36.3914	34.49847	35.60693	35.00327	34.90533
38.3554	36.18847	31.73747	32.57153	32.26287	36.4078	34.967	35.8156	35.08993	34.92753
38.3596	36.6822	31.81287	32.6204	32.43433	36.44847	35.09846	35.87693	35.232	35.19207
38.77813	36.79587	31.89267	32.70167	32.73647	36.57587	35.35307	36.14227	35.41213	35.41127
38.80233	36.86453	31.97033	32.7146	32.91193	36.9322	35.49287	36.18673	35.46227	35.4728
38.84593	36.95967	32.0838	32.7718	32.91687	37.0536	35.637	36.76126	35.53173	35.9924
38.90607	37.07853	32.18473	32.85767	32.95827	37.1484	35.71353	37.03207	35.59453	36.40247
39.073	37.16807	32.76954	33.00573	33.00513	37.22987	35.92227	37.44467	35.59833	36.67367
39.3942	37.28027	33.55513	33.03993	33.07333	37.3018	36.8328	37.6464	35.83133	36.7278
39.726	37.3792	33.76193	33.4148	33.14433	37.52613	36.8958	37.69967	35.8496	36.73113
39.80907	37.52127	33.82747	33.5156	33.24133	37.644	36.986	37.77514	35.92867	36.82007
39.9876	37.56033	34.0212	33.5714	33.28707	37.89734	37.01126	37.80967	36.17267	36.88387
0	37.91753	34.38093	33.57433	33.459	38.08387	37.061	37.92613	36.2604	36.98853
0	37.98053	34.40093	33.5942	33.86747	38.34053	37.34513	37.9922	36.35467	37.04273
0	38.30407	34.5774	33.6098	34.02727	38.52787	37.8948	38.04073	36.4342	37.1556
0	38.3768	34.926	33.80147	34.23687	38.6472	38.017	38.07547	36.43867	37.25587
0	38.75727	34.98787	33.94213	34.3558	38.6904	38.19647	38.1326	36.5284	37.3104
0	39.12307	34.99453	34.30753	34.5206	38.71593	38.47773	38.1814	36.98127	37.34473
0	39.14833	35.05407	34.52573	34.83333	38.76406	38.8806	38.31333	37.0292	37.37407
0	39.16833	35.07627	34.72007	34.91267	39.23807	39.16127	38.54153	37.2362	37.80907
0	39.25134	35.08587	34.84247	34.97613	39.45933	39.2014	38.55313	37.34513	38.06573
0	39.32953	35.20353	34.88453	35.1084	39.5674	39.2576	38.77827	37.79007	38.11353
0	39.6638	35.2698	34.94867	35.16473	39.6178	39.2994	39.0356	37.80433	38.58547
0	39.77187	35.5474	35.327	35.48667	39.70567	39.43587	39.42773	37.86913	38.6132
0	0	35.6392	35.46553	36.15673	39.89594	39.44687	39.74913	38.19287	38.80347
0	0	35.798	35.5208	36.24647	0	39.45273	39.79013	38.39527	38.8722
0	0	36.0006	35.59093	36.60707	0	39.72533	39.8324	38.42987	39.0066
0	0	36.12113	35.62947	36.6784	0	39.94033	39.88567	38.47553	39.08667
0	0	36.21873	35.6864	36.71487	0	0	0	38.56787	39.13253
0	0	36.292	36.02533	37.227	0	0	0	38.62273	39.24133
0	0	36.3654	36.20733	37.27873	0	0	0	38.6554	39.26394
0	0	36.65367	36.30087	37.32847	0	0	0	39.0558	39.38787
0	0	36.8248	36.41533	37.40307	0	0	0	39.18907	39.60534
0	0	37.2302	36.454	37.47626	0	0	0	39.28573	39.6806
0	0	37.3828	36.56427	37.57447	0	0	0	39.45107	39.7186
0	0	37.49593	36.66693	37.6138	0	0	0	39.73533	39.76227
0	0	37.69467	36.6964	37.72	0	0	0	0	39.84673
0	0	37.90213	36.79147	37.79827	0	0	0	0	0
0	0	38.07413	36.84993	38.04767	0	0	0	0	0
0	0	38.28047	37.15787	38.05453	0	0	0	0	0
0	0	38.6108	37.31167	38.08173	0	0	0	0	0
0	0	38.93093	37.40773	38.12573	0	0	0	0	0
0	0	39.189	37.50753	38.22427	0	0	0	0	0
0	0	39.2846	37.778	38.34613	0	0	0	0	0
0	0	39.33533	38.59613	38.46693	0	0	0	0	0
0	0	39.3804	38.65613	38.50393	0	0	0	0	0
0	0	39.56593	38.7576	38.6356	0	0	0	0	0
0	0	39.63993	38.82033	38.69	0	0	0	0	0
0	0	39.7448	38.85527	38.7508	0	0	0	0	0
0	0	39.79007	39.0236	38.83573	0	0	0	0	0
0	0	0	39.14247	39.0608	0	0	0	0	0
0	0	0	39.21027	39.14186	0	0	0	0	0
0	0	0	39.3616	39.17187	0	0	0	0	0
0	0	0	0	39.2318	0	0	0	0	0
0	0	0	0	39.45687	0	0	0	0	0
0	0	0	0	39.98213	0	0	0	0	0
