# Supplementary material for: Neural manifolds for odor-driven innate and acquired appetitive preferences
Source: Nat Commun. 2023 Aug 5;14:4719. doi: 10.1038/s41467-023-40443-2 (PMC10404252; doi:10.1038/s41467-023-40443-2)
Supplement: Supplementary file 4 — Source Data [file 41467_2023_40443_MOESM4_ESM.zip › Figure2/2019626/ch12_15/text/two_oct_C13.txt]

0.07573333	0.3006	0.3304	0.03033333	0.5246667	0.2636667	0.2998	0.0836	0.1384	0.1022
0.1210667	0.3043333	0.5766	0.2326667	0.9994667	0.3683333	0.3702667	0.1678	0.1906667	0.3590667
0.1846	0.4236667	0.647	0.7293333	1.3892	0.4576	0.4166667	0.6990666	0.3510667	0.7932667
0.2760667	0.5253333	0.7891333	0.9269333	1.4382	0.5870667	0.5267333	0.8063334	0.4840667	1.045533
0.4344667	0.6399333	1.112133	1.079667	1.574067	0.6146	0.7084666	0.8127334	0.8423333	1.253467
0.6934	0.675	1.116133	1.524467	1.5796	0.6282	0.7424667	0.9352667	0.8660667	1.3618
1.9218	0.7123333	1.313733	1.9146	1.937133	0.836	0.8556666	1.011467	1.055933	1.430667
2.0052	1.0368	1.377933	1.9402	2.014067	0.8628666	1.060933	1.052733	1.1734	1.6758
2.0766	1.386133	1.4124	1.9832	2.119467	1.077	1.2558	1.185067	1.3824	1.7514
2.1546	1.690933	1.551933	2.208267	2.275867	1.206133	1.335933	1.204067	1.395533	1.9506
2.3302	1.823	1.5696	2.795667	2.347733	1.340533	2.302733	1.228867	1.761133	2.0746
2.337	2.843533	1.671733	3.0794	2.395333	1.819733	2.483	1.251867	1.8166	2.418467
2.342467	2.913067	1.8402	3.161133	2.559733	1.975267	2.53	1.791067	2.158533	2.588733
2.399	2.962067	2.038333	3.246667	2.6682	2.250267	2.549	2.025333	2.2346	2.6328
2.417667	3.111933	2.059333	3.743333	3.2314	2.3608	2.746933	2.245533	2.389733	2.638867
2.4762	3.493733	2.551533	4.030733	3.281467	2.52	2.9802	2.550333	2.459733	2.707533
2.5144	3.7132	2.678333	4.167733	3.386333	2.594333	3.055267	2.745533	2.489	2.7612
2.569867	3.858933	2.757133	4.2174	3.672533	2.615267	4.039134	2.860333	2.695667	2.8188
2.656667	3.917133	2.877067	4.396733	4.377666	2.732	4.481733	3.030533	2.762333	2.908067
2.761067	4.684467	2.8924	4.566467	4.660533	2.770533	4.824667	3.117867	2.805667	3.1372
3.032	4.721933	3.002867	4.694133	4.954867	2.907933	6.2892	3.382533	2.869333	3.273933
3.4522	5.075133	3.018133	4.709267	5.684667	2.9664	6.516467	3.683	2.875933	3.347467
3.503333	5.169333	3.114933	4.7622	5.848733	3.435133	6.581333	3.912933	3.239533	3.585
3.905467	5.217134	3.616733	4.889867	5.984533	3.8306	6.641867	4.0958	3.924867	3.674467
3.9958	5.375933	3.716067	5.088333	6.200333	4.1108	6.714467	4.1592	3.9832	3.984533
4.058733	5.8182	4.041733	5.1426	6.416133	4.194	6.7798	4.232666	4.035867	4.448933
4.119667	6.0866	4.241734	5.505466	6.560266	4.780933	6.8734	4.299467	4.040333	4.5702
4.349333	6.274133	4.609667	5.861467	6.635267	5.032733	7.189133	4.549733	4.246467	4.919066
4.579067	6.514933	4.749667	5.929733	6.7142	5.1896	7.365867	5.291	4.272666	4.930267
4.631733	6.630267	4.834	5.942733	6.7518	5.1994	7.53	5.6442	4.4224	5.2942
4.703067	6.831133	5.088867	5.9492	6.833	5.254933	7.5612	5.901533	4.687533	5.787
4.708133	6.8774	5.117	6.377867	7.229466	5.294466	7.615	6.449333	5.849867	5.877067
4.974667	7.613067	5.238133	6.417867	7.380067	5.336534	7.664667	6.792333	5.891333	5.9324
5.150333	8.1984	5.962266	6.565333	7.542666	5.6102	7.772467	7.095667	5.911067	6.2406
5.428733	8.402066	6.0552	6.7586	7.596467	5.616533	8.2846	7.285	6.0164	6.354
5.675133	8.963866	6.0654	6.7656	8.749	5.949333	8.3432	7.3082	6.0988	6.412333
6.077867	9.417267	6.1042	6.859066	9.217134	5.984267	8.9356	7.312267	6.148	7.084933
6.6188	9.5076	6.146733	7.1616	9.4576	6.066867	9.070867	7.425933	6.201267	7.1474
6.782733	9.641067	6.211067	7.435266	9.596133	6.601	9.2964	7.5752	6.270733	7.248067
6.802533	9.723534	6.375533	7.624133	9.657133	6.7228	9.349533	7.645933	6.414866	7.2944
6.865867	9.742933	6.4396	7.821733	9.788	6.7452	10.1728	7.794667	6.933	7.3316
6.870067	9.819933	6.634867	7.870133	9.820733	7.384867	10.21393	8.202534	7.124267	7.402467
6.9614	9.8594	7.0004	8.2952	9.903267	7.4582	10.26453	8.406667	7.337133	7.4698
7.1054	9.890333	7.573067	8.353534	10.1554	7.498533	10.2696	8.447933	7.859467	7.481467
7.221933	9.956734	7.745	8.4216	10.7746	7.603333	10.8188	8.5756	7.924533	7.539134
7.800066	10.23407	7.7526	8.675266	11.16347	7.806	10.87187	8.859134	8.300933	7.583
7.861533	10.2414	7.859	8.7586	11.73253	7.890067	10.94887	9.5608	8.374467	7.596667
8.237	10.28133	7.952533	8.927667	12.13627	8.733933	11.5028	9.7062	9.325334	7.968667
8.383333	10.62847	8.0286	9.160267	12.4074	8.7772	11.631	9.7684	9.441533	8.430133
8.8014	10.6446	8.110066	9.2536	12.49473	9.056867	11.6354	9.826134	9.898666	8.5484
8.8796	10.80867	8.417467	9.7006	12.5752	9.103333	11.79487	9.872733	11.14913	8.673933
9.3322	10.92473	8.524734	9.754066	13.57567	9.645267	11.89393	9.9444	11.17807	8.796
9.405334	11.27987	9.204866	9.848933	13.63027	10.0922	12.18653	10.09033	11.96127	8.857
9.4436	11.588	9.247334	9.908934	14.64753	10.19913	12.33227	10.16187	12.8144	8.926534
9.484533	11.6612	10.10833	9.988533	14.7152	10.67573	13.30773	10.26887	13.56127	8.974
9.879733	11.9502	10.19333	10.0598	16.03507	10.75527	13.72553	10.6718	13.65347	9.311334
9.958134	12.0036	10.71933	10.13047	16.08167	10.873	13.8198	10.7436	14.12833	9.501066
10.24073	12.2672	10.77967	10.35253	16.26487	10.9584	14.04587	10.91367	14.3896	10.03653
10.49467	12.35773	11.19267	10.75173	16.32953	11.002	14.17813	10.95067	14.6134	10.0716
11.3832	13.0322	11.49007	10.9222	16.43107	11.33867	14.31667	11.1436	14.8956	10.34573
11.38953	13.07787	11.54873	10.94847	16.53547	11.37147	14.39347	11.28327	15.58267	10.66253
11.54747	13.12233	11.6146	11.05587	16.58687	11.742	14.40167	11.8864	15.7622	11.2086
13.2414	13.5488	12.3462	11.6286	16.74953	11.84933	14.51267	12.00327	16.016	11.72247
13.87747	13.56853	12.54627	11.85033	17.455	11.95287	14.8104	12.48767	16.14067	12.39467
13.94267	13.62093	12.98593	12.25433	17.77393	12.03267	14.9252	12.6294	16.50533	12.73553
13.963	14.35573	13.41713	13.3304	17.8712	12.2792	15.14227	12.864	17	13.05887
14.35987	14.39233	13.50433	14.02093	18.0562	13.68847	15.16013	13.59053	17.22153	13.76313
14.463	14.43447	14.00967	14.4018	18.1584	14.37353	15.21687	13.9444	17.41907	14.2986
14.48067	14.49913	14.0124	14.51913	18.73873	14.40873	15.229	14.09167	17.4508	14.38413
14.5234	14.57407	14.135	14.74533	18.77133	14.4554	15.3162	14.1978	17.48267	14.465
14.6074	14.62973	14.24367	14.8054	18.8686	14.50187	15.4612	14.36647	17.5156	14.53673
14.7726	14.67327	14.35087	14.99407	18.9254	14.62427	15.47207	14.48373	17.61793	14.5962
14.83953	14.7064	14.4448	15.11853	18.99513	14.67327	15.68053	14.83207	17.8424	14.66427
15.14027	14.8456	14.47147	15.2588	19.1876	14.72827	15.69573	14.97227	18.01093	14.6698
15.6152	14.9318	14.4772	15.3188	19.46427	15.4356	15.78447	15.32227	18.08473	14.758
15.72273	14.98987	14.51207	15.39193	19.7964	15.59307	15.82767	15.38007	19.3584	14.78873
15.77567	15.4968	14.65413	15.4304	19.96587	16.30567	16.13947	15.42767	19.5282	14.83553
15.808	15.5508	14.806	15.9916	20.03013	16.392	16.26073	15.55007	19.69053	14.87533
15.89133	15.6314	15.08247	16.17027	20.0396	16.48327	16.33807	15.55707	20.1036	15.0882
16.0116	15.95253	15.25433	16.3918	20.17927	16.73613	16.45493	15.64333	20.23867	15.20473
16.14453	16.07033	15.36793	17.054	20.26673	16.80733	16.66527	16.167	20.3212	15.54607
16.17973	16.33907	15.58547	17.09807	20.27433	16.87987	16.7498	16.31573	20.55273	15.59133
16.49207	16.53047	15.76387	17.15607	20.32693	16.99867	16.83873	16.53607	20.6088	15.60993
16.56807	16.85953	15.89533	17.56173	20.38293	17.13873	16.89493	16.7884	20.8086	15.63933
16.77433	16.93187	15.9956	17.74787	20.39773	17.3108	16.93167	16.8806	20.8804	15.72973
17.3552	16.98473	16.05287	17.94367	21.05733	17.9826	17.1658	16.9228	21.009	15.82567
17.39413	17.06787	16.13207	18.06293	21.20507	18.07067	17.96693	16.95667	21.02707	16.5742
17.68	17.20567	16.62053	18.12647	21.24793	18.14353	18.3612	17.07187	21.05973	16.6484
17.74513	17.3254	17.06753	18.21673	21.7346	18.22333	18.42313	17.0898	21.0822	16.71887
17.8766	17.47407	17.0918	18.2774	22.23873	18.29973	18.63373	17.11427	21.11547	16.8204
17.9198	18.16273	17.56273	18.35153	22.388	18.4172	18.97287	17.25027	21.20613	16.97893
18.06553	18.49147	17.66933	18.4194	22.61387	18.46767	19.3984	17.3834	21.23093	17.09087
18.31127	18.50147	17.76067	18.58247	22.68607	18.5378	19.4208	17.79607	21.3626	17.1818
18.36987	18.58713	17.83507	19.13707	23.10933	18.62813	19.54887	17.92807	21.5652	17.33093
18.6508	18.66867	17.93727	19.41013	23.4398	18.6566	19.57827	17.93187	21.57807	18.1636
18.66093	18.7198	18.47467	19.5596	24.3998	18.72713	19.6322	18.15313	21.7628	18.2852
18.71413	18.77567	18.59313	20.31093	24.59213	18.86107	19.70387	18.2542	21.8516	18.38373
18.93533	18.84767	18.65313	20.4086	24.82253	19.91633	19.94113	18.40733	21.95107	18.48467
19.69867	19.16193	18.7336	20.50167	25.3678	20.18973	20.40207	18.4768	22.18007	18.6168
19.88247	19.2216	18.81007	20.6268	25.37793	20.2902	20.6978	18.54733	22.961	18.89893
20.0832	19.23093	19.08733	20.70327	25.5452	20.34173	20.7588	18.57893	22.97167	19.0236
20.15987	19.30653	19.11573	20.8132	25.61333	21.09993	20.83507	18.62713	23.20067	19.39693
20.1758	19.58867	20.293	20.85787	25.69187	21.11053	21.14007	19.1026	23.26493	19.63153
20.25253	19.621	20.4182	21.26513	25.7474	21.36273	21.32593	19.456	23.4354	19.6792
20.26787	19.79087	20.44267	21.3196	26.05773	21.84793	21.3656	19.91573	23.49213	19.68727
20.30993	19.90853	20.8174	21.45267	26.1706	21.84987	21.48033	20.1126	23.4988	19.75007
20.36773	19.98533	20.8776	21.7892	26.68793	21.90713	22.28367	20.39427	23.57307	19.87613
20.45447	20.579	21.05033	22.2366	26.94827	21.98353	22.5718	20.5854	23.62747	19.99733
20.4846	20.62867	21.2666	22.883	27.06547	21.9974	22.67973	20.72667	23.83007	20.66727
20.55593	21.23607	21.96147	22.95913	27.16987	22.02993	23.04447	21.62473	24.04307	20.71573
20.7898	21.3596	22.07087	23.02187	28.062	22.08047	23.44573	21.70073	24.09413	20.76333
20.89627	21.38213	22.18573	23.17213	28.09053	22.27	24.27973	21.81413	24.27393	20.87027
21.0236	22.04147	22.55613	23.50247	28.72187	22.36193	24.34067	22.6696	24.41073	21.46627
21.08327	22.14967	22.6708	23.82333	28.8692	22.889	24.376	23.8756	24.419	21.53093
21.20907	22.213	22.76573	24.125	29.05273	23.25507	24.41767	24.01767	24.504	21.65327
21.2762	22.29827	22.80627	24.33647	29.25513	23.35073	24.49907	24.07513	25.755	21.84593
21.3956	22.3488	22.8496	24.47147	29.32107	23.46227	24.55767	24.26667	26.18687	21.9488
21.6506	22.44253	23.42087	24.94767	29.47007	23.65573	24.9744	24.38613	26.27553	22.03607
21.673	22.66267	23.6284	25.15333	29.83433	23.66627	25.02093	24.6332	26.3224	22.0912
21.72653	23.3048	23.6718	25.3748	29.95113	23.85513	25.1408	24.7694	26.3828	22.577
21.8238	23.5578	23.8006	25.64273	30.10193	23.86133	25.2048	24.84173	26.50493	22.8946
21.893	23.60827	23.8954	25.95493	30.219	24.0728	25.2188	26.098	26.66013	23.1446
21.911	23.974	24.0986	26.04253	30.26047	24.346	25.28887	26.21227	26.74293	23.39153
21.95127	24.13347	24.16507	26.12447	30.3308	24.39887	25.36013	26.2894	26.74727	23.5092
22.10367	24.2082	24.21633	26.3402	30.44647	25.14827	25.50493	26.44	26.89133	24.1876
22.274	24.2886	24.22493	26.3826	30.47793	25.2538	25.77993	26.84367	27.05367	24.24713
22.37813	24.41633	24.37253	26.51953	30.5402	25.333	26.01067	26.933	27.16007	24.56647
22.73167	24.7522	24.4922	26.53973	30.5724	25.47933	26.3886	27.07733	28.31227	24.72333
22.73867	24.9266	25.02773	26.62793	31.1446	25.9416	26.57867	27.16493	28.4042	24.80913
23.2436	25.11887	25.38633	26.85707	31.48027	26.12827	26.65167	27.24273	28.99493	25.2818
23.44973	25.2006	25.5948	27.05613	31.80107	26.30253	26.74693	27.6718	29.0898	26.5302
23.5016	25.25653	25.6762	27.09573	31.89027	26.39427	27.05347	27.74593	29.1772	26.62153
23.65313	25.30673	25.76647	27.3286	32.0374	26.4854	27.10413	28.10507	29.20687	26.88893
23.8394	25.55667	25.88147	27.34447	32.09507	26.6774	27.17893	29.0254	29.26033	26.98027
24.2894	25.6948	26.20253	27.42313	32.15567	27.013	27.341	29.3164	29.45613	27.04467
24.583	26.54953	26.33293	27.45787	32.18827	27.04493	27.41007	29.4698	29.5592	27.8834
24.99713	26.78187	26.3832	27.63407	32.28487	27.0798	27.4652	29.66893	29.6724	28.1124
25.12133	26.8284	26.4862	27.79807	32.34127	27.10813	27.52513	29.72493	29.70553	28.51633
25.20747	26.94853	26.71173	27.874	32.37187	27.1506	27.7646	29.804	30.07393	28.64933
25.33553	27.22127	26.9494	28.2502	32.4408	27.19027	27.7714	29.8518	30.24067	28.6986
25.46547	27.2324	26.97107	28.48647	32.69707	27.2412	27.90087	30.56953	30.2796	28.74267
25.62693	28.16833	27.20033	28.70227	33.27153	28.27853	28.13067	31.05867	30.3104	28.79013
25.73367	28.33187	27.43813	28.89773	33.28613	28.4154	28.2194	31.35727	30.47653	28.93707
25.79413	28.43273	27.47547	29.1474	34.00093	28.62853	28.26733	31.9938	30.5732	28.94573
25.90847	28.74593	27.51947	29.2876	34.23973	28.7844	28.32453	32.57327	30.7508	29.06867
26.06393	28.85467	27.57527	29.574	34.4554	29.00333	28.4136	32.86067	31.23633	30.4642
26.83333	29.1124	27.65567	30.52147	34.4988	29.0412	28.96673	33.11613	31.2414	30.49133
26.91513	29.34173	27.81553	30.7896	35.08553	29.13847	28.97367	33.18027	31.403	30.5148
26.9906	29.39827	27.85013	30.976	35.2238	29.18913	29.00887	33.42387	31.49887	30.57673
27.80547	29.50873	27.9484	30.9944	35.40913	29.26073	29.34107	33.695	31.5302	30.87673
28.12567	30.2728	28.0606	31.18633	35.67873	29.31087	29.49827	33.78053	32.23833	31.16367
28.21967	30.39207	28.2064	31.25127	35.74866	29.32967	29.60653	33.85826	32.7538	31.314
28.3794	30.47473	28.3816	31.31173	35.92133	30.0148	29.66347	34.10853	33.07873	31.71667
28.4142	30.5014	28.61667	31.31933	35.9576	30.07607	29.7258	34.669	34.38413	31.74133
28.7878	30.843	28.66893	31.44633	36.60333	30.16987	29.88793	34.81773	34.76287	31.80633
28.83807	30.88273	28.95	31.93167	36.657	30.53087	30.49447	34.94893	34.78493	31.88933
28.87427	31.33947	29.0136	32.07387	36.66207	30.5948	31.28827	35.21467	34.8688	31.93213
29.1692	31.7198	29.0752	32.4476	36.96347	30.98867	31.52147	35.74726	35.52807	32.0568
29.26413	31.82047	29.14993	33.1734	37.1874	31.34247	31.60827	36.23	36.00047	32.25873
29.3384	31.88027	29.61027	33.3116	37.42833	31.61547	31.64693	36.72713	36.525	32.358
30.1068	31.94687	29.75127	33.37347	37.56467	31.64733	31.76133	36.808	36.62147	32.82873
30.1582	32.14747	29.8334	33.38633	37.62366	32.2002	31.976	36.83067	36.81173	33.1676
30.72267	32.19	30.15233	33.42273	37.95193	32.57647	32.43613	36.8368	37.2166	33.29313
31.1046	32.83813	30.23853	33.55973	38.19507	33.2012	32.4862	36.87013	37.28907	33.5922
31.3888	32.927	30.30127	33.60966	38.76093	33.38953	32.5558	36.8732	37.3018	34.6424
31.7734	33.017	30.34633	33.67087	39.38213	33.48227	32.62373	37.13947	37.3952	34.73606
31.79853	33.06333	30.407	33.81133	39.41153	33.529	32.75153	37.35313	37.4016	34.91833
31.8132	33.37173	30.61027	34.0348	39.42527	33.89547	32.91793	37.4222	37.47287	35.093
32.0972	34.4714	31.06307	34.2034	39.44793	34.01073	33.1828	37.4838	37.62053	35.11553
32.25986	34.52307	31.12107	34.28233	39.59747	34.06	33.26573	37.557	37.94113	35.5034
32.42447	34.59227	31.2696	34.51266	39.61767	34.14627	33.39633	37.60607	37.9782	35.75047
32.69407	34.66053	31.3314	34.54733	39.8082	34.87873	33.5672	37.6628	38.07833	35.84247
32.85627	34.83987	31.7406	34.77993	39.88587	34.91933	33.83073	37.99067	38.19313	35.85007
32.89113	34.918	31.7814	34.86827	0	35.0644	34.35833	38.1922	38.22547	36.0334
32.9492	34.96907	31.81567	34.9004	0	35.38527	34.4464	38.3102	38.23507	36.3996
32.99387	35.03773	32.25274	35.0468	0	35.6492	34.60553	38.55027	38.3154	36.47513
33.28947	35.06333	32.39353	35.23253	0	35.8538	34.77667	39.0014	38.61473	36.60607
33.494	35.13027	32.83953	35.59107	0	36.1334	34.84973	39.05587	38.6232	36.81533
33.5544	35.13833	33.0856	35.63733	0	36.59653	35.2964	39.15553	38.7366	37.01093
34.58573	35.24073	33.34007	35.99	0	36.954	35.4086	39.23667	39.11593	37.348
34.72653	35.414	33.35907	36.0652	0	37.2514	35.58087	39.2422	39.3724	37.42627
35.03147	35.49707	33.945	36.19033	0	37.34093	35.69807	39.40873	39.47793	37.6578
35.7326	35.71247	33.99333	36.3508	0	37.7442	35.7542	0	39.59307	38.51287
35.78354	35.72867	34.0494	36.41373	0	37.88187	35.77007	0	39.9518	38.6862
35.82073	36.12967	34.11853	36.45093	0	37.94253	35.89793	0	0	38.93193
35.85887	36.50853	34.18333	36.53527	0	38.029	36.05193	0	0	39.0138
35.96233	36.53747	34.6454	36.65807	0	38.2224	36.35773	0	0	39.03293
36.118	36.75146	34.69427	37.3434	0	38.35567	36.51534	0	0	39.088
36.65587	37.08153	34.88587	37.6078	0	38.5924	36.5328	0	0	39.34307
36.6666	37.2996	35.18253	37.7596	0	38.63993	36.58553	0	0	39.44173
36.67213	37.6618	35.28927	37.76587	0	38.80393	36.63787	0	0	39.4944
36.81833	37.88047	35.43993	37.81107	0	38.8822	37.52293	0	0	39.58887
37.2926	37.93533	35.47213	37.95513	0	38.97007	37.72187	0	0	0
37.34633	38.0128	35.51453	38.1924	0	39.06587	37.91907	0	0	0
37.3718	38.15133	35.93907	38.29073	0	39.1778	38.60613	0	0	0
37.4098	38.18213	36.11033	38.40253	0	39.33173	38.6948	0	0	0
37.56747	38.615	36.33753	38.451	0	39.63973	38.85	0	0	0
37.6568	38.85333	36.37634	38.5292	0	0	39.222	0	0	0
37.70327	39.05673	36.4428	38.844	0	0	39.37634	0	0	0
37.9708	39.1414	36.46607	39.52973	0	0	39.48767	0	0	0
38.055	39.23293	36.59833	39.62847	0	0	39.59927	0	0	0
38.15933	39.51674	36.6078	39.65667	0	0	39.66593	0	0	0
38.2414	39.6786	36.61806	39.6826	0	0	39.71573	0	0	0
38.26987	39.7628	36.92333	39.9112	0	0	39.76653	0	0	0
39.1568	0	37.3302	0	0	0	39.87553	0	0	0
39.2686	0	37.93587	0	0	0	0	0	0	0
39.38747	0	37.98507	0	0	0	0	0	0	0
39.4686	0	38.0398	0	0	0	0	0	0	0
39.6018	0	38.6524	0	0	0	0	0	0	0
39.6332	0	38.66627	0	0	0	0	0	0	0
39.68413	0	38.83087	0	0	0	0	0	0	0
39.68733	0	38.83547	0	0	0	0	0	0	0
39.7292	0	38.93873	0	0	0	0	0	0	0
39.80853	0	38.98407	0	0	0	0	0	0	0
39.83513	0	39.35767	0	0	0	0	0	0	0
39.88113	0	39.40753	0	0	0	0	0	0	0
39.93113	0	39.45447	0	0	0	0	0	0	0
39.97847	0	39.62074	0	0	0	0	0	0	0
0	0	39.71807	0	0	0	0	0	0	0
0	0	39.8342	0	0	0	0	0	0	0
