# Supplementary material for: Neural manifolds for odor-driven innate and acquired appetitive preferences
Source: Nat Commun. 2023 Aug 5;14:4719. doi: 10.1038/s41467-023-40443-2 (PMC10404252; doi:10.1038/s41467-023-40443-2)
Supplement: Supplementary file 4 — Source Data [file 41467_2023_40443_MOESM4_ESM.zip › Figure2/2019626/ch12_15/text/hex_C5.txt]

0.531	0.3047333	0.0394	0.05233333	0.08193333	0.1386667	0.01933333	0.09266666	0.2727333	0.2410667
0.5835333	0.4843333	0.0508	0.1067333	0.1052667	0.2118	0.07106667	0.1781333	0.2892667	0.2468667
0.6357333	0.5252	0.288	0.2563333	0.4158	0.4011333	0.2067333	0.2186667	0.4443333	0.6647334
0.6461333	0.673	0.3766	0.7143334	0.5214667	0.5304667	0.4393333	0.3702	1.163733	0.7994
0.6836666	0.701	0.6208667	0.8727334	0.7916	0.8843333	0.6183333	0.4207333	1.525933	0.9985333
0.6999334	0.8874	0.8591334	0.9558667	1.252333	1.136467	0.6742	0.4640667	1.6106	1.012933
0.7230667	0.9322	0.9390666	1.2242	1.291533	1.245333	0.7538	0.58	2.215133	1.216867
0.7832	0.9504	1.100133	1.3064	1.329867	1.305333	1.153067	0.6684667	2.3828	1.307933
0.7884	0.9850667	1.239467	1.488467	1.376533	1.357933	1.335067	0.9734667	3.138667	1.377067
0.8458	1.0128	1.347933	1.515933	1.402	1.544667	1.3438	1.684467	3.16	1.3892
0.8632	1.038667	1.544	1.5612	1.428733	1.616267	1.460533	2.027933	3.407933	1.437467
1.095933	1.048733	1.713333	1.629533	1.505	1.971133	1.948533	2.469933	3.440667	1.589733
1.190733	1.065067	1.7404	1.7264	1.6932	2.0236	1.9958	3.0466	3.485133	1.648333
1.259733	1.098	1.863333	1.807733	1.743333	2.3408	2.079267	3.2944	3.549067	1.6998
1.293533	1.102067	1.955133	1.924933	1.882933	2.429533	2.605667	3.349667	3.625533	1.922067
1.439	1.147867	2.008067	1.988	2.1256	2.499	2.696333	3.435933	3.7212	2.049067
1.464467	1.1794	2.099733	2.126867	2.2242	2.65	2.9002	3.893933	3.735933	2.992533
1.611533	1.276733	2.252867	2.315467	2.268467	2.755867	2.991533	4.151933	3.878933	3.2692
2.157067	1.4312	2.453867	2.589733	2.338333	2.809067	3.060667	4.2124	3.952467	3.271867
3.240267	1.523133	2.6022	2.620133	2.433067	2.892133	3.1456	4.492267	3.984733	3.421133
3.479733	1.629133	2.64	2.661533	2.802067	2.9392	3.234133	4.8674	4.182066	3.461133
3.6472	1.869133	2.647467	2.882733	2.8542	3.138267	3.533333	5.124067	4.379933	4.084933
3.671533	2.0438	2.689067	3.080267	2.867533	3.285533	3.557733	5.1612	4.427467	4.276
3.7336	2.090733	2.822733	3.1444	2.907533	3.473467	3.623667	5.200933	4.473267	4.3748
3.788	2.097733	2.850267	3.181867	2.983467	3.501733	3.6848	5.2704	4.7586	4.5356
3.853333	2.1862	2.977467	3.289	2.986133	3.561667	3.754467	5.317333	4.795533	4.602667
3.8904	2.1964	3.134267	3.399067	3.172467	3.589667	3.775133	5.518466	4.8656	4.8878
3.984133	2.277733	3.247267	3.402533	3.335067	3.689	3.820533	5.836067	4.949333	5.006866
4.094733	2.2992	3.329533	3.684933	3.4664	3.762	3.868133	6.1632	5.0026	5.100733
4.5362	2.334467	3.374667	3.726933	3.526933	3.830733	4.1444	7.292	5.086267	5.276933
4.5736	2.429067	3.669067	3.7838	3.5728	3.8662	4.180067	7.7986	5.170333	5.671467
4.579267	2.8404	3.7658	3.9704	3.657	3.965733	4.273933	7.91	5.246133	5.8474
4.648533	2.908933	3.827933	4.320867	3.7548	4.020333	4.562267	7.9966	5.667267	6.181334
4.762	2.9194	3.966267	4.440533	3.806	4.1002	4.594666	8.284467	5.6982	6.2572
4.821466	2.962467	4.082067	4.5086	4.263667	4.2138	4.714533	8.327	5.8054	6.303867
5.053667	3.011667	4.086933	4.5668	4.316	4.325133	4.738867	8.3788	5.909934	6.409867
5.057734	3.0514	4.188267	4.634067	4.321466	4.3754	4.867533	8.5234	6.014867	6.476333
5.109267	3.078133	4.203533	4.7022	4.4358	4.4922	5.030334	8.565933	6.097133	6.676933
5.2018	3.1594	4.222667	4.706533	4.470667	4.6748	5.442733	8.689	6.1546	6.957733
5.271667	3.2074	4.3234	4.9994	4.475067	4.948133	5.519533	8.772734	6.2394	7.287133
5.311067	3.281	4.568733	5.0288	4.527867	5.0022	5.566067	9.184466	6.756333	7.351
5.320267	3.356467	4.7696	5.071867	4.641333	5.277133	5.635133	9.308133	6.899734	7.394267
5.3436	3.538067	5.006866	5.344133	4.702067	5.4154	5.694267	9.353534	6.944933	7.5792
5.44	3.5648	5.163067	5.683667	4.713867	5.5748	5.747467	9.624333	7.1746	7.6256
5.493667	3.6094	5.526134	5.8454	4.804133	6.232733	6.2624	9.662133	8.1824	7.643067
5.956	3.6664	5.6776	6.0896	4.8724	6.2738	6.349	9.724133	9.041133	7.674267
6.004667	3.706667	5.688334	6.357533	4.944334	6.4088	6.379	10.41927	9.628266	7.8688
6.790867	3.743	5.733	6.486733	5.002867	6.492466	6.406133	10.47373	9.757733	8.093133
6.841267	3.751067	5.742	6.655933	5.059333	6.567733	6.452867	10.4808	9.815534	8.178267
6.9554	3.829267	5.7818	6.696466	5.1432	6.648733	6.462733	12.61873	9.869133	8.2028
7.002	3.934867	5.824	6.749	5.167333	6.6618	6.526	12.83453	9.9176	8.3404
7.0218	3.958667	5.826667	6.8354	5.261933	6.7028	6.567067	13.67767	9.9862	8.5776
7.046867	4.1724	5.877133	6.9804	5.277467	7.017	6.695066	14.23473	10.22707	8.8466
7.084667	4.421933	5.941133	7.104667	5.326867	7.067733	6.761734	14.73273	10.3926	9.595533
7.113733	4.495266	5.970867	7.2446	5.636333	7.140467	7.122267	14.8238	10.4182	9.6472
7.141733	4.543733	5.986067	7.298267	5.742466	7.429867	7.331666	14.9488	10.43613	9.744467
7.187133	4.579867	6.024333	7.329267	5.857733	7.487867	7.392733	15.00267	10.46593	9.9712
7.256333	4.73	6.0746	7.406933	5.8916	7.723333	7.720667	15.0364	10.50067	10.00667
7.333467	4.909667	6.085267	7.769866	6.019933	7.730134	7.9396	15.09287	10.55047	10.09187
7.9672	5.120266	6.137933	7.859334	6.217533	7.799133	8.409266	15.1772	10.67753	10.1632
8.5704	5.427866	6.191933	7.944334	6.309866	8.2882	8.8218	15.19893	11.38347	10.29387
8.706	5.511734	6.196733	8.001734	6.4376	8.3702	9.249267	15.24227	11.9	10.41347
8.783733	5.514667	6.253	8.009267	6.531267	8.443733	9.3822	15.313	13.55007	10.43707
8.845467	5.607733	6.2674	8.774266	6.611267	8.590333	9.474	15.3466	13.94373	10.46427
8.898666	5.6812	6.5522	8.970667	6.9666	8.6362	9.697933	15.37667	14.52967	10.49367
8.991134	5.7402	6.650267	9.161333	7.244933	8.706	9.770933	15.42147	14.87867	10.54653
9.053534	5.746267	6.756733	9.303133	7.312667	8.7878	9.836866	15.43	14.91207	11.9326
9.1098	5.831067	6.848733	9.461467	7.3824	9.1444	9.881467	15.461	14.93407	13.64987
9.249866	6.009666	6.922133	9.504534	7.7034	9.1922	9.923667	15.62633	14.99267	13.74293
9.6782	6.012466	6.9792	9.5246	7.803867	9.543	10.26887	15.69887	15.04793	13.81553
10.0866	6.5196	7.000467	9.659933	7.865933	9.965466	10.38253	16.00267	15.0816	13.84213
10.24607	6.636667	7.9622	9.894466	7.9182	10.05847	10.4088	16.06433	15.11793	13.8972
10.37507	6.702933	7.999	10.27453	8.443733	10.142	10.45527	16.1418	15.21707	13.99267
10.40813	6.766867	8.0328	10.28687	8.482667	10.184	10.47647	16.19847	15.2426	14.08667
10.42213	6.884533	8.069867	10.35427	8.572933	10.22607	10.50833	16.21853	15.29447	14.6766
10.4568	6.8876	8.116067	10.4168	8.6194	10.2398	10.81167	16.28027	15.32147	14.76433
10.47373	6.994333	8.218534	10.44213	8.712934	10.31067	10.99073	16.3174	15.35567	14.80847
10.49593	7.097333	8.248533	10.46233	8.7952	10.3638	11.632	16.4014	15.38793	14.83427
10.64053	7.347333	8.3066	10.4888	9.009067	10.39093	11.8338	16.5904	15.4456	14.86387
10.71193	7.6514	8.324533	10.52633	9.100933	10.4088	12.91367	16.61367	15.50827	14.89293
10.76147	7.659467	8.334534	12.5332	9.213133	10.43387	13.01813	16.72493	15.55227	14.91613
10.79787	7.774933	8.4008	14.44567	9.3908	10.45247	13.4952	16.76227	15.63787	14.9236
10.81087	7.7954	8.439266	14.641	9.523133	10.4772	13.67647	16.81707	15.88147	14.92807
10.82513	7.861067	8.485666	14.80473	9.603534	10.5082	14.3462	16.8674	15.89787	14.94153
12.47013	7.886933	8.523867	14.82627	10.42793	11.02027	14.42347	17.28293	15.9404	14.9712
12.58007	7.914267	8.536134	14.8356	10.46053	12.05907	14.8128	17.28987	15.9668	15.04
12.63193	7.934933	8.581933	14.87	10.50707	13.70773	14.87247	17.31607	15.97	15.07393
12.6582	7.951867	8.642667	14.89353	10.547	14.3346	14.90313	17.35513	16.00867	15.13987
12.95547	8.039667	8.660133	14.93407	10.98093	14.6582	14.91047	17.52987	16.05867	15.18887
13.74893	8.078867	8.7052	15.00053	11.15467	14.76587	14.9248	17.6246	16.0986	15.21267
13.8678	8.132667	8.784266	15.15747	11.35513	14.8178	14.96707	17.74547	16.1752	15.24247
14.00987	8.196	9.036867	15.1704	11.99767	14.83087	14.98007	18.0544	16.27453	15.2628
14.27947	8.263667	9.047733	15.3442	14.0942	14.88753	14.98773	18.64993	16.4932	15.3664
14.71707	8.339867	9.094466	15.37967	14.72667	14.89153	15.025	18.7904	16.70247	15.48553
14.7478	8.372867	9.328466	15.42213	14.76313	14.93107	15.0674	18.8168	16.74633	15.7206
14.84633	8.411933	9.3614	15.4696	14.79467	14.98033	15.08413	19.08313	16.87313	15.75067
14.86153	8.855133	9.3644	15.5518	14.82207	14.98673	15.19407	19.22307	16.95373	15.7778
14.88173	8.9132	9.4102	15.58687	14.84707	15.07533	15.24733	19.4286	17.08353	15.81233
14.8936	9.318533	9.418067	15.7474	14.86613	15.1334	15.27647	19.53093	17.09447	15.8628
14.97673	9.7804	9.454467	15.9024	14.9114	15.14053	15.32	19.58873	17.13227	16.00853
15.00633	9.822267	9.505	15.9668	14.9382	15.21007	15.35067	19.932	17.2304	16.10833
15.03433	10.1896	9.556867	15.97907	14.9508	15.2614	15.4434	20.2232	17.28553	16.133
15.07447	10.23967	9.6622	15.99673	14.9726	15.32327	15.4798	20.26747	17.37373	16.213
15.0774	10.37427	9.8204	16.00547	15.00673	15.40127	15.51127	20.27367	17.4028	16.2202
15.11887	10.39513	10.23607	16.04273	15.04147	15.5228	15.5792	20.43347	17.4756	16.2696
15.15153	10.4102	10.24227	16.04953	15.09207	15.5396	15.60367	20.5584	17.49913	16.3122
15.20367	10.4338	10.40793	16.07307	15.13667	15.5572	15.6864	20.609	17.547	16.33653
15.2302	10.45613	10.43647	16.08173	15.14733	15.56627	15.83147	20.79173	17.92107	16.36387
15.25833	10.48713	10.479	16.09767	15.172	15.7256	15.87833	20.87607	18.02067	16.55353
15.2874	12.51447	12.81073	16.16133	15.2066	15.86213	15.88913	21.02033	18.10227	16.6334
15.34393	13.77313	12.85147	16.16687	15.2902	15.87493	15.96313	21.11913	18.22553	16.63747
15.35867	13.86333	13.90173	16.22207	15.35787	15.91453	15.97373	21.16247	18.27813	16.70953
15.46953	13.9362	14.8214	16.25353	15.39373	15.92613	16.11033	21.63567	18.3402	16.97193
15.4944	14.50207	14.91647	16.4006	15.4366	16.03213	16.17107	21.66753	18.47393	17.0066
15.53487	14.7552	14.93167	16.56947	15.46553	16.09433	16.22973	21.74013	18.514	17.02107
15.674	14.82247	14.96673	16.6608	15.48187	16.1324	16.2642	21.83673	18.53507	17.08753
15.7608	14.88547	14.97227	16.82993	15.52007	16.15167	16.28947	21.87493	18.56947	17.1972
15.7728	14.92247	14.99733	16.90633	15.5364	16.17773	16.33253	21.97847	18.6316	17.9158
15.83593	14.95807	15.01353	17.02507	15.55387	16.20453	16.7686	22.49313	18.7664	18.01413
15.88507	14.97653	15.0382	17.03227	15.59333	16.2088	16.87113	22.51953	18.8372	18.08227
15.92913	15.02593	15.07153	17.07013	15.6058	16.30327	16.94373	22.54087	19.3936	18.1074
15.97113	15.03447	15.0992	17.11167	15.695	16.31727	16.9662	22.58607	19.45187	18.1954
15.97607	15.06107	15.12133	17.147	15.82167	16.35327	17.33387	22.65133	19.5224	18.27467
16.00747	15.10033	15.1656	17.15387	16.07153	16.427	17.3958	23.02213	19.65347	18.34473
16.02733	15.12807	15.20207	17.22587	16.112	16.48407	17.49573	23.03307	19.73827	18.67733
16.13587	15.1546	15.2592	17.2472	16.15193	16.49753	17.66087	23.06607	20.03107	19.06093
16.2016	15.20613	15.29533	17.48173	16.526	16.62613	17.72907	23.2108	20.0342	19.11427
16.2218	15.2456	15.32767	17.54933	16.52947	16.89747	17.73587	23.23407	20.094	19.17553
16.47667	15.2524	15.36293	17.57527	16.59913	17.10073	17.76413	23.25107	20.33353	19.20893
16.51967	15.27587	15.36907	17.6734	16.62413	17.15247	17.822	23.3082	20.393	19.28693
16.54047	15.3234	15.4212	17.85333	16.706	17.213	17.83767	23.35887	20.4156	19.358
16.5758	15.35167	15.47727	18.45433	16.7314	17.24187	18.75627	23.37067	20.44247	19.3844
16.61813	15.38173	15.53873	18.56813	17.05207	17.3404	18.966	23.40633	20.47213	19.46507
16.70133	15.4118	15.60033	18.69787	17.12287	17.5814	19.28727	23.4624	20.60493	19.54773
16.85813	15.42913	15.6218	18.8756	17.1882	17.71733	19.35627	23.57207	20.63527	19.86707
16.96913	15.44127	15.66647	19.09033	17.22833	17.829	19.55373	24.02087	20.67067	20.00467
17.21307	15.4686	15.67747	19.37867	17.52133	18.21113	19.79567	24.2296	20.751	20.33353
17.4574	15.50747	15.76347	19.87627	17.57933	18.43307	20.0778	24.3188	20.80567	20.39367
17.61687	15.51187	15.87227	19.93107	18.1212	18.44773	20.13993	24.42453	21.19267	20.4398
17.70387	15.57987	15.90573	19.98367	18.2344	18.6054	20.2556	24.4546	21.23187	20.55507
17.79413	15.63087	15.91147	20.046	18.35053	18.66313	20.51467	24.51933	21.37007	20.60333
17.84173	15.81593	15.95687	20.0994	18.41907	18.673	20.6082	24.5442	21.4484	21.12967
17.88593	15.87153	15.9996	20.189	18.71553	18.67713	20.66607	24.58887	21.53213	21.153
17.97233	15.91653	16.01493	20.3216	18.7498	18.74	20.88233	24.61033	21.6338	22.06127
18.07353	15.9394	16.14167	20.34387	18.77273	19.1016	21.20047	24.6876	21.77667	22.28893
18.0914	16.00733	16.4216	20.4296	18.81653	19.15273	21.696	24.87913	21.8178	22.29793
18.1472	16.01827	16.46167	20.47193	18.898	19.202	21.7882	24.97433	21.93513	22.59533
18.22187	16.1186	16.4846	20.62187	19.0008	19.83367	21.8032	25.39373	22.0308	22.656
18.2416	16.27067	16.75953	20.73493	19.1872	19.88293	21.859	25.39927	22.06593	22.8432
18.27547	16.30707	16.85693	20.82807	19.2768	19.9418	21.8892	25.54667	22.08673	24.24833
18.32853	16.3746	16.8768	20.86113	19.53893	20.53247	21.9464	25.6116	22.10087	24.35287
18.34167	16.4322	16.93833	20.88773	19.6818	20.92713	21.96467	25.66473	22.3082	24.48827
18.36607	16.492	16.9838	21.1446	19.88007	21.20427	21.975	25.77593	22.32033	24.54333
18.4996	16.5466	17.0448	21.18133	19.92753	21.32433	22.01447	25.9412	22.36053	25.2018
18.5082	16.61327	17.264	21.32787	19.94947	21.4554	22.07293	25.95387	22.3686	25.2724
18.7018	16.69033	17.9818	21.46667	20.15187	21.4662	22.07987	26.29767	22.45993	25.3656
18.71827	16.69887	18.02033	21.71087	20.2492	21.53133	22.09473	26.34927	23.04627	25.5706
18.79593	16.78553	18.157	21.85773	20.5328	21.8502	22.17213	26.52413	23.565	25.698
18.90893	16.82833	18.25887	22.1748	20.706	22.07273	22.3716	26.55333	23.61233	25.96267
19.03073	16.9604	18.30533	22.21567	21.03607	22.1496	22.5254	26.62507	23.68867	26.005
19.1986	17.2166	18.40293	22.22593	21.52427	22.2692	22.6434	26.63607	23.7928	26.31387
19.29013	17.30007	18.4476	22.54893	21.5498	22.28973	22.69053	26.6822	23.8568	26.3614
19.50967	17.388	18.50793	22.84393	21.64627	22.37287	22.79193	26.70173	23.89067	26.8032
19.58407	17.54547	18.57787	22.90993	21.70853	22.5108	23.18627	26.7464	23.93213	27.2848
19.67253	17.60327	18.62227	22.99967	21.77993	22.85807	23.19047	26.83093	24.0536	27.3686
19.9958	17.65147	18.66647	23.10273	21.87287	23.08947	23.2252	26.86253	24.21713	27.43427
20.02353	17.73493	18.6992	23.20227	21.9982	23.4252	23.2732	26.95133	24.49647	27.7412
20.42247	17.8388	18.71587	23.2516	22.44273	23.47887	23.3334	27.01547	24.50053	27.80413
20.6548	17.87353	18.743	23.3354	22.4612	23.4858	23.366	27.10933	24.5474	27.89367
20.7104	17.93647	18.92967	23.3916	22.48873	23.53193	23.37553	27.18893	24.59493	27.9908
20.72487	18.02253	19.06853	23.61713	22.5652	23.57867	23.3946	27.39313	24.87113	28.2782
20.77953	18.13667	19.1262	23.71513	22.6538	23.62613	23.46607	27.5894	25.27587	28.8066
20.8054	18.1942	19.15567	23.83467	22.73013	23.772	23.7448	28.04907	25.3378	28.9284
20.84707	18.22967	19.19687	23.88413	22.77627	23.95707	23.86753	28.17267	25.43767	29.3358
20.9266	18.259	19.21027	24.15953	22.9288	24.147	23.91427	28.54867	25.859	29.39153
20.98247	18.36927	19.3594	25.2742	23.11773	24.20553	23.9846	28.84007	26.3574	30.0132
21.06907	18.4432	19.43593	25.3172	23.22853	24.37053	24.0042	28.87473	26.8048	30.18987
21.58693	18.48713	19.5068	25.47047	23.42107	24.5002	24.10713	29.44033	26.8606	30.5384
21.7504	18.52	19.54333	25.52713	23.4696	24.58473	24.47653	29.95827	27.0128	30.58993
21.78887	18.55727	19.7958	25.5948	23.68927	24.72053	24.89947	30.25447	27.2702	30.6054
21.81733	18.58427	19.85547	25.8866	23.81087	24.93367	24.95847	30.3494	27.6788	30.66633
21.84653	18.59887	19.86433	25.99507	23.82907	24.98033	25.2866	30.36593	27.7492	30.7126
21.89527	18.78893	19.91293	26.0802	23.86113	25.33993	25.36207	30.64987	27.8144	30.7746
21.9028	18.81947	19.98593	26.3038	24.11987	25.48827	25.49067	30.7932	28.019	30.81607
21.98153	18.8494	20.0994	27.05927	24.2974	25.70927	25.5536	31.06233	28.17173	31.04933
22.07933	18.89573	20.1358	27.35387	24.34207	25.79947	25.59607	31.10287	28.31493	31.38333
22.46673	18.97927	20.25947	27.63087	24.419	25.8684	26.25053	31.1408	28.37633	31.70007
22.60327	18.99107	20.2922	27.71567	24.55873	25.9998	26.363	31.17333	29.19493	32.36927
22.67073	19.1506	20.3882	28.1448	24.70967	26.072	26.42193	31.1956	29.4208	32.71973
22.97793	19.31353	20.7182	28.28613	24.7228	26.3358	26.476	31.22487	29.47993	32.72947
23.13647	19.38407	20.93813	28.4288	24.77907	26.37447	26.60973	31.2342	29.581	33.14734
23.31353	19.4198	20.955	28.44027	25.07327	26.3984	26.71693	31.2852	29.58987	33.22893
23.38193	19.51667	21.005	28.55207	25.17467	26.52933	26.7376	31.37747	29.8124	33.2386
23.39533	19.714	21.13107	28.5952	25.30547	26.6422	26.81527	31.38133	29.99373	33.29987
23.47053	19.82647	21.17667	29.02847	25.4426	26.73587	26.833	31.478	30.24587	33.4036
23.5114	19.92387	21.49487	29.06667	25.53353	26.7406	27.2502	31.6356	30.62747	33.46627
23.51653	19.95547	21.647	29.14127	25.72753	27.10947	27.2646	31.78453	30.88053	33.85807
23.56827	20.09073	21.7022	29.19507	25.7904	28.0584	27.41127	31.83227	30.99653	34.05447
23.5718	20.23227	22.079	29.255	25.8644	28.08467	27.5874	31.85927	31.16653	34.25554
23.631	20.4072	22.1362	29.42467	25.88107	28.36427	27.6314	32.04633	31.419	34.5686
23.6386	20.4684	22.22173	29.43293	25.88847	28.51127	27.64107	32.1996	31.444	34.7686
23.67247	20.47773	22.2544	29.55587	25.93347	28.53207	27.79707	32.21173	31.469	34.80173
23.755	20.5326	22.35593	29.56913	26.03707	28.6724	27.85133	32.2662	31.52973	34.84333
23.88193	20.6156	22.37473	29.72447	26.12353	29.00373	27.9002	32.32027	31.64987	35.1702
23.92793	20.64807	22.46247	29.7826	26.19513	29.3378	27.98587	32.39466	31.88667	35.26713
23.96613	20.7474	22.52173	29.83473	26.50673	29.363	27.99707	32.4346	32.03847	35.3498
24.07847	21.27807	22.61587	29.98653	26.69113	29.4286	28.1556	32.46107	32.07133	35.74033
24.137	21.3662	22.67107	30.09273	26.69413	29.5252	28.46027	32.48533	32.12693	35.8158
24.2232	21.50707	22.75113	30.59933	26.7414	29.832	28.5664	32.551	32.59107	37.354
24.27233	21.615	22.84667	31.24947	27.12787	29.97387	28.61727	32.57913	32.64373	37.37634
24.28353	21.67993	22.91533	31.29747	27.44413	30.20947	29.12193	32.6382	32.90613	37.45713
24.31573	21.71773	22.97473	31.4674	27.68527	30.32207	29.3662	32.6712	32.9666	37.52473
24.443	21.73793	23.04813	31.56433	27.74913	30.354	29.48567	33.0212	33.3272	37.57247
24.5142	21.79053	23.10767	31.84647	27.9176	30.608	29.5466	33.29887	33.51546	37.74847
24.608	21.83727	23.5712	31.95693	28.14853	31.0282	29.72587	33.71227	33.54	37.8446
24.67833	21.90367	24.03207	32.1058	28.20207	31.28493	30.40773	33.75293	33.89466	38.00533
24.96527	22.0212	24.15187	32.1476	28.44993	31.38353	30.53393	33.86587	33.9702	38.0848
25.4032	22.116	24.19587	32.26527	28.52973	31.40987	30.6166	33.98746	34.06227	38.1186
25.4078	22.1884	24.7216	32.28967	28.60587	31.48933	30.65927	34.066	34.2654	38.34673
25.71067	22.50873	24.9182	32.3946	28.64813	31.62067	30.7076	34.071	34.43133	38.43993
25.90533	22.58647	24.93113	32.54853	28.68	31.7334	30.7772	34.1428	34.8932	38.61367
26.0728	22.715	24.93573	32.63614	28.71473	31.74947	30.82727	34.25333	34.99987	38.61867
26.14507	23.06633	24.9944	32.974	28.79787	32.22393	30.87107	34.31113	35.1498	38.6848
26.1568	23.18393	25.13313	33.16207	28.8358	32.34933	31.07853	34.36413	35.17167	38.921
26.21867	23.65127	25.14393	33.32533	28.9652	32.89907	31.26653	34.50653	35.36627	38.94307
26.2584	23.70793	25.2376	33.46387	29.0246	33.05193	31.3264	34.5488	36.28547	38.99593
26.305	23.73767	25.40173	33.77647	29.9812	33.0878	31.6238	34.5574	36.40233	39.11647
26.3352	23.8508	25.42853	33.97653	30.52627	33.123	31.64553	34.79113	36.49327	39.51787
26.4368	24.0522	25.47553	34.20487	30.705	33.16513	31.7248	35.13313	36.85887	39.61027
26.50887	24.17113	25.49633	34.872	30.7086	33.3	31.8432	35.19187	37.027	39.62607
26.52527	24.19393	25.55767	34.9482	30.77887	33.55007	31.8976	35.3242	37.1546	0
26.72093	24.21007	25.6704	35.05	30.7896	33.6302	31.9904	35.37033	37.43833	0
27.0106	24.3202	25.74467	35.0608	30.8642	33.653	32.01313	35.39987	37.68207	0
27.0682	24.56587	25.82713	35.17773	31.14753	33.67887	32.15987	35.41027	37.77813	0
27.08027	24.5702	25.92053	35.31667	31.32247	33.72133	32.22486	35.4682	37.91	0
27.186	24.61447	25.9602	35.383	31.4916	33.8136	32.52247	36.33113	38.2736	0
27.252	24.87607	26.52153	35.4836	31.6058	34.32313	32.6104	36.3832	38.39573	0
27.33487	25.02513	26.6422	35.53533	31.688	34.70253	32.65267	36.42487	38.41653	0
27.37373	25.09	27.4592	35.60013	31.8508	34.73073	32.72473	36.45173	38.48973	0
27.4222	25.1792	27.52707	35.65093	32.0406	34.7698	32.7392	36.6652	38.60207	0
27.47867	25.27713	27.59513	35.7576	32.05807	34.79667	32.7868	36.7726	38.66187	0
27.4946	25.34067	27.63067	35.90553	32.43267	34.8288	32.82547	37.00767	38.74927	0
27.5472	25.41733	27.67887	35.90987	33.03493	34.8454	32.83573	37.1392	38.79993	0
27.66853	25.58193	27.9322	36.21207	33.16807	35.05747	32.86693	37.22187	38.85367	0
27.69973	25.606	27.99373	36.21747	33.41847	35.08147	33.0362	37.26513	38.92407	0
27.74593	25.8098	28.06927	37.01413	33.46227	35.10187	33.31507	37.30153	38.94947	0
27.77733	25.98487	28.09227	37.1818	33.65707	35.16133	33.45207	37.37393	39.04133	0
27.91467	26.00127	28.1572	37.24387	33.763	35.2492	33.65993	37.9404	39.1526	0
28.18527	26.0266	28.25247	37.29227	33.97267	35.30173	33.73707	38.0632	39.2258	0
28.2262	26.03693	28.43067	37.60907	33.98913	35.36526	33.8342	38.248	39.30067	0
28.31207	26.15727	28.46473	37.69707	34.00227	35.9476	34.20347	38.30973	39.8622	0
28.83293	26.24367	28.55233	37.76713	34.0692	36.02253	34.2392	38.72813	39.98853	0
28.8706	26.29307	28.80013	37.8138	34.1358	36.07493	34.37907	38.7834	0	0
28.90193	26.39613	29.20327	37.86507	34.1464	36.1414	35.27313	38.92387	0	0
29.18033	26.52307	29.36813	37.86946	34.29773	36.62653	35.52633	38.9516	0	0
29.23333	26.6042	29.47287	37.92667	34.3642	36.638	35.62467	39.0262	0	0
29.26567	26.61693	29.8014	37.9692	35.38587	36.93313	35.6344	39.29813	0	0
29.29313	26.6572	29.8794	38.07273	35.60773	37.062	35.67847	39.5266	0	0
29.3422	26.73767	29.88413	38.1372	35.62447	37.0818	35.731	39.71067	0	0
29.40293	26.86513	29.92453	38.16713	35.6744	37.11147	35.73793	39.90113	0	0
29.48133	27.28947	29.94933	38.254	35.69867	37.64927	35.7692	39.932	0	0
29.49987	27.35073	29.97833	38.2586	35.7092	37.69233	35.95013	39.99313	0	0
29.52773	27.37647	30.00113	38.32633	35.75393	37.77453	36.6484	0	0	0
29.71547	27.41547	30.04153	38.40947	35.83333	38.57653	36.72747	0	0	0
29.86573	27.42353	30.11587	38.85413	35.936	38.5818	36.77374	0	0	0
29.92613	27.44687	30.162	39.09493	35.93913	38.8298	36.91513	0	0	0
30.04653	27.5284	30.22187	39.25787	35.98293	39.15627	36.95587	0	0	0
30.1092	27.58807	30.29387	39.4524	36.15113	39.21667	37.04733	0	0	0
30.15693	27.63847	30.42453	39.7582	36.446	39.7314	37.11833	0	0	0
30.2	27.64387	30.5772	39.8674	36.452	0	37.49367	0	0	0
30.38953	27.71707	30.76013	39.93967	36.4992	0	37.76353	0	0	0
30.65633	27.7646	30.9028	0	36.66627	0	37.83567	0	0	0
30.72547	27.8176	31.24973	0	36.98633	0	37.87646	0	0	0
30.8416	27.86333	31.2862	0	37.08487	0	37.9794	0	0	0
30.96467	27.93907	31.33893	0	37.2186	0	38.1332	0	0	0
31.02827	28.03553	31.53507	0	37.22493	0	38.141	0	0	0
31.1088	28.13253	31.8278	0	37.2532	0	38.19993	0	0	0
31.1774	28.4508	32.16593	0	37.34867	0	38.47187	0	0	0
31.34407	28.78893	32.22847	0	37.5056	0	38.52593	0	0	0
31.37607	28.8338	32.30827	0	37.574	0	38.7986	0	0	0
31.52967	28.8654	32.39673	0	37.61393	0	38.8294	0	0	0
31.79507	29.05533	32.81653	0	37.80867	0	38.86733	0	0	0
32.05527	29.1866	32.89773	0	37.86867	0	38.97567	0	0	0
32.11047	29.25253	33.11887	0	37.88607	0	39.04727	0	0	0
32.191	29.33913	33.17607	0	37.976	0	39.11273	0	0	0
32.34727	29.57433	33.21287	0	37.9856	0	39.167	0	0	0
32.35807	29.643	33.3706	0	38.02773	0	39.60773	0	0	0
32.45533	29.7054	33.74893	0	38.20307	0	39.80207	0	0	0
32.71447	29.78087	33.86713	0	38.24673	0	39.83747	0	0	0
32.77867	30.07147	33.9906	0	38.30933	0	0	0	0	0
32.7972	30.1214	34.0038	0	38.32313	0	0	0	0	0
32.82293	30.15253	34.04593	0	38.53727	0	0	0	0	0
32.88147	30.1998	34.08593	0	38.61393	0	0	0	0	0
32.95747	30.25027	34.28113	0	38.8304	0	0	0	0	0
33.00153	30.44273	34.4704	0	38.87214	0	0	0	0	0
33.35966	30.48373	34.52253	0	39.57453	0	0	0	0	0
33.38267	30.59893	34.63793	0	0	0	0	0	0	0
33.55687	30.8666	34.87013	0	0	0	0	0	0	0
33.76567	30.9384	34.89613	0	0	0	0	0	0	0
34.013	30.99233	34.9172	0	0	0	0	0	0	0
34.0966	31.11147	34.96027	0	0	0	0	0	0	0
34.15387	31.18167	34.98587	0	0	0	0	0	0	0
34.21493	31.305	35.15913	0	0	0	0	0	0	0
34.24793	31.40153	35.2386	0	0	0	0	0	0	0
34.275	31.59013	35.30927	0	0	0	0	0	0	0
34.40953	31.625	35.3964	0	0	0	0	0	0	0
34.56147	31.69453	35.46147	0	0	0	0	0	0	0
34.59627	31.794	35.50146	0	0	0	0	0	0	0
34.6452	31.82173	35.63033	0	0	0	0	0	0	0
34.72887	31.85627	35.68473	0	0	0	0	0	0	0
34.7366	31.98393	35.72766	0	0	0	0	0	0	0
34.79713	32.0538	35.75453	0	0	0	0	0	0	0
34.8242	32.51773	35.79093	0	0	0	0	0	0	0
34.86593	32.5246	35.82613	0	0	0	0	0	0	0
34.9106	32.66367	35.8798	0	0	0	0	0	0	0
35.02433	32.8472	37.01313	0	0	0	0	0	0	0
35.08367	32.936	37.2346	0	0	0	0	0	0	0
35.0868	33.0962	37.30707	0	0	0	0	0	0	0
35.26247	33.3534	37.35993	0	0	0	0	0	0	0
35.3816	33.44627	37.54033	0	0	0	0	0	0	0
35.482	33.5356	37.67793	0	0	0	0	0	0	0
35.49707	33.56133	37.7948	0	0	0	0	0	0	0
35.5642	33.6608	37.86493	0	0	0	0	0	0	0
35.95467	33.7426	38.03367	0	0	0	0	0	0	0
36.07627	33.74973	38.0662	0	0	0	0	0	0	0
36.24527	33.83147	38.1388	0	0	0	0	0	0	0
36.32533	33.85753	38.24714	0	0	0	0	0	0	0
36.33907	33.862	38.6238	0	0	0	0	0	0	0
36.38054	34.09307	38.75573	0	0	0	0	0	0	0
36.50207	34.15667	38.85153	0	0	0	0	0	0	0
36.6082	34.3054	38.91427	0	0	0	0	0	0	0
36.7186	34.85686	38.95333	0	0	0	0	0	0	0
36.7254	34.9906	39.072	0	0	0	0	0	0	0
36.78767	35.04973	39.18013	0	0	0	0	0	0	0
36.89833	35.1264	39.19093	0	0	0	0	0	0	0
36.95233	35.13027	39.3446	0	0	0	0	0	0	0
37.2346	35.21773	39.4008	0	0	0	0	0	0	0
37.3046	35.24513	39.84667	0	0	0	0	0	0	0
37.35713	35.3334	39.9258	0	0	0	0	0	0	0
37.3784	35.40693	39.99413	0	0	0	0	0	0	0
37.5352	35.51913	0	0	0	0	0	0	0	0
37.70827	35.78687	0	0	0	0	0	0	0	0
37.71367	36.0382	0	0	0	0	0	0	0	0
37.81287	36.05553	0	0	0	0	0	0	0	0
37.85087	36.23753	0	0	0	0	0	0	0	0
38.06973	36.3446	0	0	0	0	0	0	0	0
38.3048	36.3638	0	0	0	0	0	0	0	0
38.32187	36.60913	0	0	0	0	0	0	0	0
38.3872	36.73533	0	0	0	0	0	0	0	0
38.594	36.81807	0	0	0	0	0	0	0	0
38.6442	36.8606	0	0	0	0	0	0	0	0
38.66393	36.88693	0	0	0	0	0	0	0	0
38.67913	36.94133	0	0	0	0	0	0	0	0
39.29507	36.9554	0	0	0	0	0	0	0	0
39.83353	36.99247	0	0	0	0	0	0	0	0
39.85633	37.0314	0	0	0	0	0	0	0	0
39.9616	37.06567	0	0	0	0	0	0	0	0
0	37.09467	0	0	0	0	0	0	0	0
0	37.18687	0	0	0	0	0	0	0	0
0	37.21867	0	0	0	0	0	0	0	0
0	37.2612	0	0	0	0	0	0	0	0
0	37.26667	0	0	0	0	0	0	0	0
0	37.29353	0	0	0	0	0	0	0	0
0	37.329	0	0	0	0	0	0	0	0
0	37.37573	0	0	0	0	0	0	0	0
0	37.4462	0	0	0	0	0	0	0	0
0	37.49887	0	0	0	0	0	0	0	0
0	37.589	0	0	0	0	0	0	0	0
0	37.70793	0	0	0	0	0	0	0	0
0	37.87786	0	0	0	0	0	0	0	0
0	37.9094	0	0	0	0	0	0	0	0
0	37.95053	0	0	0	0	0	0	0	0
0	37.9672	0	0	0	0	0	0	0	0
0	38.08387	0	0	0	0	0	0	0	0
0	38.15113	0	0	0	0	0	0	0	0
0	38.22007	0	0	0	0	0	0	0	0
0	38.25327	0	0	0	0	0	0	0	0
0	38.2814	0	0	0	0	0	0	0	0
0	38.31453	0	0	0	0	0	0	0	0
0	38.6148	0	0	0	0	0	0	0	0
0	38.62893	0	0	0	0	0	0	0	0
0	38.71193	0	0	0	0	0	0	0	0
0	38.7518	0	0	0	0	0	0	0	0
0	38.81373	0	0	0	0	0	0	0	0
0	38.86094	0	0	0	0	0	0	0	0
0	38.93053	0	0	0	0	0	0	0	0
0	39.31347	0	0	0	0	0	0	0	0
0	39.51313	0	0	0	0	0	0	0	0
0	39.55953	0	0	0	0	0	0	0	0
0	39.63393	0	0	0	0	0	0	0	0
0	39.66173	0	0	0	0	0	0	0	0
0	39.7016	0	0	0	0	0	0	0	0
0	39.75733	0	0	0	0	0	0	0	0
0	39.88407	0	0	0	0	0	0	0	0
