# Supplementary material for: Neural manifolds for odor-driven innate and acquired appetitive preferences
Source: Nat Commun. 2023 Aug 5;14:4719. doi: 10.1038/s41467-023-40443-2 (PMC10404252; doi:10.1038/s41467-023-40443-2)
Supplement: Supplementary file 4 — Source Data [file 41467_2023_40443_MOESM4_ESM.zip › Figure2/2019626/ch12_15/text/iaa_C15.txt]

0.03733333	3.5674	1.428	1.363933	0.06286667	1.3166	0.4591333	0.1532	0.1558667	0.1572
0.3578	4.182933	1.958	1.551667	0.6009333	2.962	0.7418666	3.002933	1.992333	1.993667
0.4085333	4.935867	2.018733	2.5336	8.9412	3.2916	1.036867	3.154867	3.324667	3.326
0.4418667	5.016467	2.202733	4.279533	9.0074	4.123333	2.0444	3.282333	5.192467	5.1938
0.5632	5.088933	2.252067	4.5152	9.063733	4.183267	2.391	3.354867	5.3498	5.351133
3.032333	5.162734	3.156067	5.607666	9.130533	5.6068	3.673733	3.388133	7.2856	7.286933
3.4852	6.5532	3.8494	5.6416	19.06587	5.7316	5.4284	3.4404	10.2378	10.23913
4.6012	6.590867	5.250467	5.7424	20.4144	6.3398	6.279733	3.467067	10.44967	10.451
4.647267	6.680133	5.402534	5.807066	21.29627	6.412267	6.590333	3.508933	19.1714	19.17273
4.792267	6.7832	5.630133	6.4048	21.369	7.009666	7.7558	3.539467	21.28167	21.283
5.435333	9.1372	7.6034	6.456933	22.12833	7.713267	8.441334	4.431467	21.80327	21.8046
6.000067	9.2196	7.629333	6.7822	26.39767	7.818	8.558333	4.488333	22.76487	22.7662
6.880333	9.4106	7.6968	7.972133	26.44907	8.2588	8.745267	4.5338	23.55153	23.55287
9.981466	10.35267	7.7726	8.424867	26.505	9.5414	10.52393	5.330467	23.6084	23.60973
10.37027	10.39673	7.964133	9.819333	31.8522	10.44407	10.56467	5.3822	23.906	23.90733
10.46467	10.43587	8.081266	9.921667	33.15553	10.48267	10.6098	10.40633	23.93433	23.93567
10.508	10.4792	8.283067	10.3948	33.20867	10.52327	10.72607	10.44567	23.9738	23.97513
17.1748	10.52947	8.696667	17.12627	0	10.70593	10.7592	10.4896	24.14113	24.14247
17.2512	19.76973	10.62467	19.91787	0	10.98593	21.46227	18.4442	24.19133	24.19267
18.60047	21.5824	14.53487	20.02753	0	20.61093	23.66027	18.51047	24.2606	24.26193
18.64367	27.03913	15.5836	23.7538	0	20.6418	23.76927	21.4832	24.34213	24.34347
19.6058	28.62067	17.21373	23.81373	0	20.65467	24.32587	24.3546	25.5966	25.59793
27.60747	30.87953	19.43013	28.40513	0	21.28413	24.36173	26.1476	26.50773	26.50907
27.6344	31.8022	24.32433	28.62993	0	23.13667	25.08227	26.24913	26.65273	26.65407
29.76	31.9216	24.85333	30.3378	0	23.33067	25.122	27.78173	28.7098	28.71113
34.83813	32.03673	25.4736	30.42413	0	23.78627	29.22093	27.82787	29.6096	29.61093
37.68873	32.37173	25.63487	30.89633	0	26.0462	29.28253	27.89547	29.67173	29.67307
37.81793	32.65687	26.29993	30.94927	0	26.07847	29.51773	27.94633	32.14947	29.74493
38.0674	33.711	30.63867	30.99213	0	27.7184	29.883	28.3566	32.79173	32.1508
38.1828	33.9832	31.153	31.13693	0	28.06033	32.98953	28.4098	34.3554	32.79307
38.7132	35.7166	31.28753	31.21987	0	30.06287	33.16907	29.78013	34.844	34.35674
39.0758	38.90847	31.4168	32.11407	0	30.36753	33.20493	29.8398	36.57213	34.84533
0	0	34.377	32.50153	0	30.50367	33.6462	29.93407	36.6978	36.57347
0	0	35.03487	32.64633	0	31.45507	33.86213	30.0428	36.81207	36.69913
0	0	35.07293	32.74947	0	31.70827	33.9164	31.8892	37.42947	36.8134
0	0	35.16093	33.43767	0	31.88167	34.0264	33.3738	37.59893	37.4308
0	0	35.2108	33.82413	0	32.06367	34.0674	35.36493	37.69487	37.60027
0	0	36.70787	34.11633	0	33.66733	34.12287	37.4108	37.73247	37.6962
0	0	38.20607	38.036	0	35.4834	34.38693	39.1716	38.6718	37.7338
0	0	38.25827	0	0	38.00947	35.11573	39.19687	38.80047	38.67313
0	0	38.55107	0	0	38.77	0	39.2338	39.7222	38.8018
0	0	39.15987	0	0	38.82507	0	39.26333	0	39.72353
0	0	39.39813	0	0	38.88273	0	0	0	0
0	0	39.52027	0	0	39.96907	0	0	0	0
0	0	39.5766	0	0	0	0	0	0	0
0	0	39.66547	0	0	0	0	0	0	0
