# Supplementary material for: Neural manifolds for odor-driven innate and acquired appetitive preferences
Source: Nat Commun. 2023 Aug 5;14:4719. doi: 10.1038/s41467-023-40443-2 (PMC10404252; doi:10.1038/s41467-023-40443-2)
Supplement: Supplementary file 4 — Source Data [file 41467_2023_40443_MOESM4_ESM.zip › Figure2/2019626/ch12_15/text/apin_C12.txt]

0.4844667	1.4066	0.2725333	1.504733	1.576467	0.5457333	0.8802	0.2653333	1.603	0.244
1.547933	1.447867	0.3843333	1.645867	1.7664	0.6331334	1.172	1.318933	2.2584	0.8476
1.7588	1.606333	0.5716	2.034867	2.459	0.7004	2.124933	1.604667	2.777867	1.686467
1.886	3.914133	1.739933	2.231733	2.728267	0.8042	2.201933	1.706333	2.9302	1.882
2.031267	3.942	3.7302	3.540467	3.3604	1.220067	5.681334	1.774333	4.740334	2.489867
3.198533	4.0404	3.7846	4.735133	4.403266	3.500333	5.878133	5.8584	4.79	3.338533
4.4114	5.7418	3.942867	4.8936	4.514733	3.8618	5.936467	5.914067	4.853333	3.423933
4.537	7.885267	4.029067	4.9836	4.5772	3.9498	7.478133	6.583667	4.9642	3.4754
6.032667	7.948	4.1096	5.083467	4.845333	6.728867	7.545866	9.184334	5.0224	3.521333
6.961667	8.019533	4.335067	5.401467	6.0076	7.544066	7.799333	12.98593	5.1154	3.628
7.784667	10.10947	4.913933	5.462067	6.085467	7.674933	8.353666	14.05893	5.8074	5.895333
8.0592	10.2112	5.466067	5.490267	7.671467	7.750067	8.812533	14.20573	7.688733	7.852733
8.363667	10.34207	5.857467	5.5176	8.561067	7.767066	8.932533	14.27093	8.065534	7.968467
8.6208	10.44233	6.104867	5.6044	8.626266	7.812267	9.048933	14.34153	9.456266	9.786734
9.589933	10.55027	7.29	7.389333	12.47247	7.863067	9.132133	14.49693	9.513933	11.01513
13.3564	11.68707	8.183267	7.6242	12.53553	8.552067	11.55253	14.52787	9.628866	11.9864
13.7152	12.69233	10.427	9.258734	12.58127	8.6498	11.6366	14.58627	9.699467	12.04933
13.95073	12.72373	11.3392	9.4186	12.7506	9.392067	11.73053	15.60747	10.32933	12.10907
14.07247	12.8314	12.74913	11.07567	12.82207	9.466733	11.79327	15.72633	10.44007	13.42953
14.21367	13.05133	13.14273	11.1722	12.8742	9.6278	11.87287	15.79293	12.70573	13.4984
16.145	13.22227	13.72493	13.19053	14.6038	9.695867	13.04207	15.84313	12.74393	13.67427
16.2112	14.49213	13.94307	13.7262	14.6446	9.7402	14.4416	15.946	12.85587	13.7844
16.36327	14.6622	14.024	13.84627	14.7558	10.11853	14.7676	17.074	13.79633	13.84547
17.20053	14.98387	14.66827	13.9364	14.81233	11.52213	15.29273	17.77353	14.41527	13.93647
17.57053	15.23807	14.70733	14.30733	15.1158	12.42547	15.352	17.81287	14.4672	15.47467
17.92087	15.31313	14.7384	14.39707	15.36953	12.50667	15.41187	17.86767	14.51313	15.80907
18.3308	15.3786	14.77013	14.6508	15.70707	12.8588	15.4902	17.91753	14.581	15.9558
18.85973	15.5046	14.86813	14.7466	15.76147	13.5656	15.55027	17.96533	14.78287	16.11613
18.8778	15.61147	14.8962	15.12507	15.948	14.194	16.41287	18.42493	16.4354	16.2126
18.9604	15.6726	15.0014	15.5718	16.1746	14.228	16.502	18.95353	16.56647	16.53993
19.04653	15.76487	15.0426	15.622	17.243	14.276	17.1196	18.9928	16.64967	16.78833
19.3786	16.23393	16.07793	15.73913	17.40173	14.34367	17.1612	19.159	16.70133	16.83953
19.706	16.3116	16.42513	15.7874	19.15013	14.39513	17.2932	19.23947	16.73607	16.97333
21.06393	16.3792	16.466	16.4212	20.45927	14.43953	18.1088	20.1716	19.52427	17.13087
22.86533	16.4838	16.50813	16.4806	20.8752	14.68467	18.5582	21.0608	19.59087	17.5384
22.93907	16.55693	16.8658	16.57967	22.1092	15.1178	18.6062	21.87947	21.01687	18.20067
22.97087	16.6236	17.2408	16.62593	22.1558	15.32167	18.68167	22.598	21.08713	18.70593
23.0746	16.72907	17.37993	16.6732	22.98847	15.56547	19.3086	22.6838	21.14907	18.75907
23.12027	17.75733	17.53087	16.79793	25.2306	16.26127	20.23907	22.73567	21.75993	18.8586
23.24293	17.8086	17.66427	17.213	26.17407	16.35127	21.77567	23.11453	21.8788	18.977
23.37607	17.89487	19.7152	17.8708	26.31167	16.411	21.9768	23.6676	21.93027	19.32473
24.05073	18.41413	19.90233	18.07773	27.48553	16.66153	22.46913	23.7678	22.1484	19.42
24.2648	18.8714	20.05433	18.87573	27.77253	16.71633	22.69167	23.88333	22.19533	19.50707
25.028	18.93633	20.44287	19.28353	29.08673	17.3656	24.71893	24.81227	23.1616	19.61033
25.979	19.0676	20.53447	19.34487	31.6624	18.931	24.75707	25.68793	23.4854	20.7344
26.5038	19.30527	21.26287	19.95207	31.7148	19.11793	25.00407	26.16467	25.42307	20.83727
26.6868	19.36087	21.42407	20.01287	31.82347	19.7452	26.9506	27.0674	25.50373	21.13453
27.72147	19.47627	21.70133	20.89307	31.8912	19.86553	27.06633	27.1136	25.6906	21.34493
27.75813	19.77227	21.78353	21.30093	32.04973	20.53647	27.79927	27.4454	25.76413	21.355
27.83153	20.48267	21.94987	21.57607	32.16487	21.14567	32.04093	28.71347	26.0386	21.61027
29.3264	20.57447	22.9278	22.84547	34.10193	21.23827	32.15014	28.76387	26.1808	23.03267
30.03313	21.92033	22.9908	23.16613	35.02967	21.35553	32.20253	29.57033	27.8706	23.36387
31.2236	21.96147	23.0748	23.26827	35.39987	21.63967	32.28427	30.0834	28.39267	24.1072
34.686	22.01393	24.36633	24.132	35.48993	21.95427	32.35814	30.13447	28.45	24.17553
35.68867	22.0698	25.0148	24.1964	35.59253	22.7086	34.2302	31.11413	28.48353	24.38673
36.83167	23.19093	25.43	24.31373	35.89454	22.97833	34.3138	32.85393	28.49807	24.79113
37.27333	23.4094	26.84033	25.8652	38.01567	23.02953	34.3864	32.9406	28.5428	24.9228
37.34733	23.72347	27.30773	25.91427	38.6458	23.75087	35.82893	33.32473	28.7148	25.59853
0	24.2884	27.42727	26.75233	38.78413	24.9404	35.8542	33.38513	30.96847	26.30313
0	24.3348	27.45033	26.84573	39.55947	25.01553	36.31447	33.61413	31.80447	26.34727
0	25.8748	27.77813	26.91573	39.79487	25.13733	36.42013	34.6778	32.16133	26.41067
0	26.19833	28.59153	27.09587	0	25.20113	37.22053	35.13467	34.59547	27.65507
0	27.47693	31.53033	27.15327	0	25.50313	38.62487	35.28827	34.65547	27.694
0	27.5274	31.92873	27.46713	0	26.68547	38.71013	35.8918	34.74173	27.73853
0	28.5388	32.0894	28.5316	0	26.99273	38.82747	36.15967	34.77347	29.68673
0	28.87713	32.75053	28.67093	0	28.7658	39.80427	36.77713	34.82473	31.09433
0	29.00227	33.14707	28.78507	0	28.82293	0	39.72993	34.91553	31.23627
0	29.06533	34.9774	29.78407	0	28.8646	0	0	38.18527	31.6532
0	29.28807	36.2884	31.9316	0	29.56673	0	0	38.44173	32.13493
0	31.41233	36.38267	32.18493	0	29.751	0	0	39.68247	33.2744
0	32.68613	36.63313	34.46047	0	29.80553	0	0	39.822	34.9616
0	32.7826	36.90107	34.90193	0	29.84447	0	0	0	36.777
0	33.32467	36.95	35.0572	0	30.02147	0	0	0	36.90667
0	34.1276	37.02973	35.44687	0	30.27967	0	0	0	36.9378
0	35.83887	37.42027	35.53533	0	30.93913	0	0	0	36.97906
0	35.9126	38.27987	35.5942	0	30.98947	0	0	0	37.02387
0	36.82307	0	35.65207	0	31.06287	0	0	0	37.0914
0	37.52234	0	37.5786	0	32.3438	0	0	0	37.15574
0	37.79813	0	38.49513	0	32.76247	0	0	0	37.3732
0	38.88447	0	38.78853	0	33.1166	0	0	0	37.46633
0	39.29973	0	39.2716	0	33.21873	0	0	0	37.6308
0	39.61367	0	39.73107	0	34.01553	0	0	0	37.93333
0	39.67447	0	39.91567	0	34.7792	0	0	0	38.6714
0	0	0	0	0	34.81707	0	0	0	39.553
0	0	0	0	0	36.7396	0	0	0	0
0	0	0	0	0	36.9218	0	0	0	0
0	0	0	0	0	36.96587	0	0	0	0
0	0	0	0	0	39.11267	0	0	0	0
0	0	0	0	0	39.25447	0	0	0	0
0	0	0	0	0	39.7246	0	0	0	0
