# Supplementary material for: Neural manifolds for odor-driven innate and acquired appetitive preferences
Source: Nat Commun. 2023 Aug 5;14:4719. doi: 10.1038/s41467-023-40443-2 (PMC10404252; doi:10.1038/s41467-023-40443-2)
Supplement: Supplementary file 4 — Source Data [file 41467_2023_40443_MOESM4_ESM.zip › Figure2/2019626/ch12_15/text/cit_C8.txt]

0.6328	0.6566	0.2628	0.2599333	0.1538667	1.6754	0.5671333	0.02486667	0.058	0.04966667
0.78	0.7538667	0.3687333	2.016733	0.2378667	1.9638	0.5998667	0.3577333	0.5717334	0.1224667
1.086667	0.8462	0.4440667	2.209733	2.193533	2.457	0.6782	1.6924	0.8538667	0.1676667
1.420933	0.9163333	0.9576667	2.380867	2.277667	2.513067	0.738	1.934133	0.9408666	0.2883333
1.484267	1.3558	1.018	2.536933	2.3986	2.525533	0.8012	1.965933	1.0314	0.3546667
1.5482	1.993667	1.214667	2.5962	2.4778	2.577467	1.3162	1.979467	1.4436	0.9644667
1.813	2.024533	1.492667	2.711333	2.631533	2.605	1.424133	2.0794	1.770533	1.027267
1.879533	2.0544	1.7032	2.899	3.671467	2.7284	1.503133	2.137733	1.806267	1.0754
1.975533	2.110333	1.8136	5.178733	3.799933	2.773667	1.764933	2.184	1.893667	2.352667
2.749467	2.142467	2.5596	5.257667	5.720867	2.8166	1.770333	2.2272	1.944933	2.7358
2.903733	2.180267	2.7326	5.317467	5.745467	2.963733	4.262333	2.252267	2.016467	2.799533
2.982067	2.208333	3.084867	5.344467	5.8518	3.820733	4.469133	3.419067	2.389867	4.8238
3.0226	2.2782	3.156467	5.393333	5.861333	3.911667	4.630867	3.666067	2.6648	6.626467
3.478	2.3332	3.159933	5.8168	6.9642	4.5442	4.7746	3.971467	2.7204	8.113667
3.7452	2.451333	3.336267	5.9582	6.997867	4.739933	4.937533	4.039467	3.068533	8.261
4.615467	2.487733	3.9502	6.625067	7.096533	4.8408	5.025333	4.866734	3.8966	8.289467
4.731467	2.499733	4.003	7.010334	7.212	4.894134	5.0958	5.5362	3.9824	10.7066
4.831533	3.927867	4.811467	7.100533	7.2672	5.032533	5.429533	5.7284	4.082133	11.403
4.936	4.302733	5.0548	7.526533	7.381267	5.0664	5.661267	5.8988	4.112933	11.46407
5.090667	4.345733	5.149533	7.721334	7.574533	5.122867	5.737867	5.957334	4.526134	11.6226
5.131866	4.404733	5.196466	7.890533	8.210733	5.820667	6.310067	5.985533	4.981534	12.2282
5.192667	5.092067	5.3254	7.935867	8.270534	5.947267	6.321067	6.036334	5.0342	12.459
5.307933	5.241467	6.612	7.987	8.325733	6.392267	6.444267	6.093067	5.145867	12.87787
5.377867	5.3494	7.524267	8.119933	8.330867	8.609933	6.533933	6.737267	5.468933	12.9258
5.462	6.3972	7.9068	8.162133	8.377	8.780467	7.386467	6.9394	5.523867	13.93213
5.505466	6.444	8.183933	8.482067	8.415	9.713133	7.4128	7.186	5.615667	14.02487
5.667133	6.887733	8.288533	8.524734	8.703733	9.789	7.562133	7.38	6.979133	14.09613
6.360734	7.278067	9.597067	8.941733	9.6768	9.882067	8.0686	8.5652	7.019667	14.4486
6.6264	8.031533	9.663333	9.256333	12.13253	10.1582	8.194867	9.817734	7.161334	14.51387
6.838467	8.064134	9.702333	9.345467	12.19913	10.675	9.151733	9.891666	7.912467	14.56187
6.901933	8.1094	9.754133	11.017	12.25273	11.17593	10.13913	12.8196	9.322333	14.6138
6.963067	8.144	10.1846	11.4536	13.42373	11.448	10.4948	13.1328	9.398334	15.56267
7.047933	8.302333	10.55867	11.95473	13.55667	11.5724	10.54747	13.17847	9.476666	16.08187
7.154467	8.977467	10.91013	12.06233	13.99887	11.67907	11.29887	13.21973	9.762533	17.01007
7.231933	9.044133	11.9018	12.22653	14.30433	11.72853	11.6018	13.29853	9.8676	17.33433
7.311467	9.213067	13.34273	12.63393	14.695	11.7704	13.57507	14.55447	9.954133	17.71453
7.371933	9.580267	13.426	12.8832	14.7504	11.80073	13.66193	15.21373	10.4972	17.78487
7.416867	9.6544	13.45393	13.4246	15.67693	11.8416	14.2598	15.52733	10.87313	17.81527
7.456867	9.747	13.5034	13.48347	15.7828	11.8744	14.57873	15.57807	12.1544	17.85727
7.505133	9.835667	13.59213	14.00633	16.0564	12.6288	14.66533	15.74107	12.19407	19.5666
7.545467	10.00393	13.6332	14.07853	16.3914	13.0548	14.75413	16.5206	13.45067	20.3818
7.629133	10.33253	13.67873	14.44233	16.44787	13.1304	14.889	16.6228	13.5812	20.89813
7.635667	10.45453	14.10467	14.48427	16.56353	14.6192	15.15747	16.7064	13.72253	21.0542
7.6896	12.45627	14.33673	14.66173	16.63367	14.69647	15.24573	16.77753	14.55193	21.7954
8.429334	12.58827	14.37653	14.71467	16.69927	14.72333	15.44833	16.81653	14.70133	22.0882
8.742467	12.81567	14.45767	14.7748	16.70947	14.74793	15.61387	16.82887	15.4958	22.14813
8.86	12.9106	14.49113	16.02387	17.06133	14.78347	16.51347	16.8724	15.69147	22.18533
8.977	13.06107	14.68093	16.07953	18.1464	14.83327	16.75287	17.12973	18.287	22.27787
9.6612	13.11967	15.0054	16.1124	18.20267	14.94467	17.19687	17.755	18.3346	22.37467
10.09013	14.34847	15.48733	16.15813	18.22007	14.97613	17.32747	17.79173	18.85827	22.92687
10.198	14.47553	16.2208	16.21267	18.2994	15.00753	17.42313	18.38327	18.91167	23.03547
10.24013	14.66387	16.29407	16.26127	19.0076	15.063	17.48753	18.5566	19.08873	23.84007
10.30207	14.7082	16.86033	16.29067	19.02167	15.10593	17.80807	18.57847	19.1322	24.73547
10.37027	14.7474	17.1908	16.33233	19.06107	15.13807	17.9908	18.7058	19.2356	24.9308
10.393	14.89507	18.26273	16.40753	19.15193	15.53127	18.5478	18.75973	19.3394	25.1692
10.46267	15.31187	18.69193	16.4724	20.99213	16.17653	18.595	19.21853	19.37727	26.12753
11.93967	15.38647	18.80447	16.71027	21.0264	17.59833	19.76907	19.248	19.441	27.548
12.03773	15.8426	18.86027	17.4378	21.06193	17.671	19.84667	19.29987	20.5656	27.61473
12.0686	15.91013	19.85973	17.84813	21.36893	17.7416	20.90187	19.449	20.8464	27.71847
12.25373	15.94947	19.9028	18.0492	21.415	17.77047	20.948	19.62353	21.02753	27.848
12.3252	16.3668	19.94633	19.2036	21.6186	17.79893	21.6526	19.63727	21.3062	27.9112
13.1408	17.52173	20.06993	20.15213	23.56773	17.8508	21.71967	20.33693	21.62773	27.96193
13.16793	17.89833	20.1406	20.34193	23.60833	17.93327	21.79293	20.50107	22.42927	29.9988
13.20807	17.964	20.24613	20.37407	23.6748	17.98433	21.87187	21.18107	23.58673	30.3432
13.23887	18.00307	20.5274	20.41973	24.52187	18.58507	21.95747	22.90487	24.21507	31.13607
13.99893	18.09207	21.74653	20.62767	24.8824	19.321	22.038	23.695	24.25067	31.81907
14.77527	18.17213	21.78707	21.97627	25.21733	19.461	22.1456	23.78207	24.40347	32.08827
14.80347	18.22693	22.32367	21.99093	26.15693	19.5162	22.46027	23.82287	24.47087	32.20307
14.8832	18.2708	22.55753	22.44227	26.1802	19.53747	23.05987	23.86073	24.483	32.353
14.98747	18.34313	22.61593	23.26787	26.25187	19.589	23.59227	23.9134	24.99793	34.18793
15.0542	18.40773	22.9678	23.3496	26.6614	20.7026	24.03273	23.97547	25.08533	34.23773
15.12127	18.55813	23.0784	23.42313	26.71753	20.83213	24.77933	24.05647	25.14513	34.3092
15.4008	18.752	26.22073	23.59273	27.2246	20.93007	25.596	24.2156	25.50293	34.53313
15.8954	18.92173	26.28907	23.7062	28.031	20.96973	25.68147	24.42207	25.61127	35.4452
15.9414	19.2622	26.35573	23.7576	28.61547	20.99067	25.72447	24.5442	26.68413	35.5238
16.02473	19.77427	26.58	24.59587	28.66687	21.2122	25.89267	24.69573	26.85547	35.7548
16.06807	20.37907	27.2222	24.71207	30.07707	21.26187	26.19833	24.78267	27.50373	36.06307
16.16167	20.4764	27.2658	24.808	31.2738	21.72327	26.32027	24.91973	27.54027	36.0802
16.39673	20.75293	27.30147	25.37193	31.32887	22.30327	26.88773	25.42147	27.57147	36.2828
16.415	20.84393	27.99373	25.54947	31.36533	22.43067	26.93033	25.49267	28.2526	36.87407
16.49407	21.05147	28.02493	25.63767	32.1042	22.66307	27.73007	25.56413	28.37433	36.98387
16.53713	21.0808	28.22533	25.66947	33.9702	22.81547	29.0132	25.61847	29.6328	37.35453
16.5452	21.54627	28.25587	25.72153	34.21367	22.86093	29.07107	25.66713	29.75573	37.40047
17.10267	21.66753	28.34307	25.8402	35.3438	22.98373	29.1964	25.77233	29.86593	38.74127
17.26293	21.73893	28.43107	25.8888	35.405	23.0256	29.5286	25.8114	30.95687	38.98367
17.27847	21.81753	28.48553	25.9182	35.68987	25.22813	29.6438	25.84393	31.03093	39.05453
17.38787	22.2768	28.5412	25.93967	36.15733	25.6506	29.69313	26.07587	31.1054	39.143
17.43707	23.47967	28.70113	25.97487	36.21653	25.8566	29.82973	26.15953	31.11727	39.2764
17.4444	23.5074	28.76573	26.04087	37.23087	25.8886	30.45853	27.03033	31.15627	39.47507
17.51167	23.54627	28.8348	26.0986	37.29947	26.0214	30.4818	27.28253	31.24233	0
17.57033	23.59073	29.06953	26.12213	37.93607	26.02787	31.78893	27.89293	31.29373	0
18.135	23.64307	29.2474	26.15087	38.0032	26.0664	32.19913	29.3962	31.34807	0
18.16233	24.2106	29.2876	26.86293	38.27113	26.113	32.63007	29.50253	32.8082	0
18.69327	24.29407	29.3336	27.96393	38.32233	26.14847	32.7234	30.68407	33.01353	0
18.81133	24.99667	29.43733	29.53853	38.59347	26.19947	32.99407	30.7646	33.15413	0
19.0336	25.32367	29.93593	29.993	38.66813	26.24493	34.49333	31.69787	33.2274	0
19.30207	25.61973	30.4256	30.02327	38.71	26.29	35.09573	32.12733	34.26987	0
19.3816	26.1786	30.47187	30.08447	38.7562	26.3322	35.35333	32.59953	34.32853	0
19.49673	26.24467	30.54933	30.1078	38.82967	26.36933	35.94413	32.73553	34.69267	0
19.58393	26.2786	30.56173	30.13927	39.1864	26.40393	36.20827	32.9026	34.726	0
19.66833	26.3032	30.6176	30.17087	0	27.1966	36.5254	33.0022	35.6056	0
20.67993	26.3682	30.7	30.2104	0	27.2884	36.63267	33.68287	35.76033	0
21.29807	26.42833	31.1294	30.23387	0	27.34967	36.6948	33.71253	37.78947	0
21.36227	26.77773	31.20573	30.25947	0	27.855	36.8238	33.74907	38.0012	0
21.41473	26.8302	31.99127	30.49173	0	29.01673	36.89046	33.7802	38.06373	0
21.43433	26.88653	35.45607	32.234	0	29.7104	37.3914	34.06787	38.1256	0
21.5004	27.57133	35.504	32.8982	0	29.77793	38.45993	37.40714	38.19773	0
21.52667	27.90953	35.56673	32.9492	0	29.84273	38.6188	38.34213	39.83167	0
22.0922	28.97513	35.7026	32.98027	0	29.8726	39.29253	38.4686	39.99493	0
22.40927	29.05107	35.75227	33.05447	0	30.293	39.39687	38.7308	0	0
22.4374	29.09233	35.83873	33.3858	0	30.38333	39.59067	39.44227	0	0
22.44667	29.784	35.90947	33.83607	0	30.72193	0	39.51633	0	0
22.48953	29.8728	36.258	33.91513	0	30.82807	0	0	0	0
22.50513	29.95567	36.44467	33.98993	0	31.00647	0	0	0	0
22.54607	30.31173	37.50627	34.30673	0	32.4004	0	0	0	0
22.6254	30.38187	37.71113	35.45087	0	32.43507	0	0	0	0
22.71167	30.3888	38.399	35.50533	0	32.4684	0	0	0	0
22.91807	30.44813	39.69933	35.99267	0	33.00407	0	0	0	0
22.95827	30.57607	0	36.2584	0	33.15087	0	0	0	0
23.05533	30.5908	0	36.26387	0	33.20667	0	0	0	0
23.14587	31.11093	0	37.17573	0	33.2556	0	0	0	0
23.28413	31.3348	0	37.2016	0	33.887	0	0	0	0
23.3518	31.37107	0	37.47087	0	33.9562	0	0	0	0
23.40707	31.44433	0	38.34653	0	34.33527	0	0	0	0
23.70113	31.495	0	39.37267	0	35.133	0	0	0	0
23.78207	31.77107	0	39.471	0	36.01873	0	0	0	0
23.8212	31.80787	0	39.51773	0	36.47027	0	0	0	0
24.77407	31.86387	0	0	0	37.357	0	0	0	0
25.00513	32.76247	0	0	0	37.6168	0	0	0	0
25.22793	32.8716	0	0	0	37.6936	0	0	0	0
25.8028	33.01847	0	0	0	38.80553	0	0	0	0
25.81827	33.24313	0	0	0	38.8618	0	0	0	0
26.19293	33.347	0	0	0	38.894	0	0	0	0
26.26353	33.44833	0	0	0	38.94033	0	0	0	0
26.37767	33.61087	0	0	0	38.9678	0	0	0	0
26.69073	34.0092	0	0	0	39.02387	0	0	0	0
26.72307	34.05913	0	0	0	39.04747	0	0	0	0
26.9228	34.10373	0	0	0	39.08073	0	0	0	0
26.9962	34.1372	0	0	0	39.18413	0	0	0	0
27.1946	34.149	0	0	0	39.39833	0	0	0	0
27.2466	34.2096	0	0	0	0	0	0	0	0
27.78827	34.73953	0	0	0	0	0	0	0	0
28.09647	34.806	0	0	0	0	0	0	0	0
28.10987	35.04367	0	0	0	0	0	0	0	0
28.69853	35.2112	0	0	0	0	0	0	0	0
28.79307	35.24887	0	0	0	0	0	0	0	0
28.97833	35.6786	0	0	0	0	0	0	0	0
29.40927	35.76814	0	0	0	0	0	0	0	0
29.4656	36.22153	0	0	0	0	0	0	0	0
29.79747	36.39393	0	0	0	0	0	0	0	0
29.87913	36.52927	0	0	0	0	0	0	0	0
29.94407	36.55633	0	0	0	0	0	0	0	0
30.0412	36.59247	0	0	0	0	0	0	0	0
30.43467	36.64067	0	0	0	0	0	0	0	0
30.5568	37.26133	0	0	0	0	0	0	0	0
31.4112	37.64893	0	0	0	0	0	0	0	0
31.51553	37.71313	0	0	0	0	0	0	0	0
31.74127	38.19567	0	0	0	0	0	0	0	0
32.16653	38.2868	0	0	0	0	0	0	0	0
32.79307	38.408	0	0	0	0	0	0	0	0
32.8386	38.45647	0	0	0	0	0	0	0	0
33.004	38.4914	0	0	0	0	0	0	0	0
33.03987	38.85126	0	0	0	0	0	0	0	0
33.126	39.52547	0	0	0	0	0	0	0	0
33.49653	39.64647	0	0	0	0	0	0	0	0
33.594	39.72733	0	0	0	0	0	0	0	0
33.72853	39.8932	0	0	0	0	0	0	0	0
34.20813	0	0	0	0	0	0	0	0	0
34.65753	0	0	0	0	0	0	0	0	0
34.81427	0	0	0	0	0	0	0	0	0
34.8434	0	0	0	0	0	0	0	0	0
34.8954	0	0	0	0	0	0	0	0	0
34.94873	0	0	0	0	0	0	0	0	0
35.03053	0	0	0	0	0	0	0	0	0
35.304	0	0	0	0	0	0	0	0	0
35.66327	0	0	0	0	0	0	0	0	0
35.86094	0	0	0	0	0	0	0	0	0
36.08227	0	0	0	0	0	0	0	0	0
36.40513	0	0	0	0	0	0	0	0	0
36.48174	0	0	0	0	0	0	0	0	0
37.10693	0	0	0	0	0	0	0	0	0
37.17673	0	0	0	0	0	0	0	0	0
37.28653	0	0	0	0	0	0	0	0	0
37.50327	0	0	0	0	0	0	0	0	0
38.09153	0	0	0	0	0	0	0	0	0
38.13187	0	0	0	0	0	0	0	0	0
38.17587	0	0	0	0	0	0	0	0	0
38.3412	0	0	0	0	0	0	0	0	0
38.85947	0	0	0	0	0	0	0	0	0
39.05487	0	0	0	0	0	0	0	0	0
39.12167	0	0	0	0	0	0	0	0	0
39.534	0	0	0	0	0	0	0	0	0
39.59047	0	0	0	0	0	0	0	0	0
39.5994	0	0	0	0	0	0	0	0	0
39.87327	0	0	0	0	0	0	0	0	0
