# Supplementary material for: Neural manifolds for odor-driven innate and acquired appetitive preferences
Source: Nat Commun. 2023 Aug 5;14:4719. doi: 10.1038/s41467-023-40443-2 (PMC10404252; doi:10.1038/s41467-023-40443-2)
Supplement: Supplementary file 4 — Source Data [file 41467_2023_40443_MOESM4_ESM.zip › Figure2/2019626/ch12_15/text/hex01_C5.txt]

0.359	0.2019333	2.818467	1.944333	0.1513333	1.377133	0.8034667	0.02106667	0.6723334	0.9596
0.4010667	0.3074	4.602467	3.281933	0.2226667	1.471733	0.8912	0.1214	0.8568	1.055467
0.5328	0.3735333	4.7286	3.729533	0.3013333	1.596133	1.0252	0.1669333	0.9726	2.091
5.2208	0.4879333	5.703333	5.671533	0.3884	1.936	1.226333	0.2374	1.9728	2.136133
5.4748	0.5645334	7.881667	6.548067	4.305666	2.0838	1.296133	0.2954667	3.3046	2.2034
8.111466	0.6510667	8.963467	10.11893	4.365267	2.195267	1.3408	0.356	3.832467	2.3492
8.288867	1.840867	9.2604	11.50507	4.3982	2.249933	1.402	0.3824	4.9794	2.436733
9.1344	1.886267	9.6516	11.56213	4.5182	3.466	2.658	0.4186	5.3982	2.510133
9.615334	1.9398	9.785933	13.37413	4.881333	3.808733	2.725067	0.4988667	7.419	2.702733
10.33127	2.269467	9.9132	13.57713	4.928467	3.9132	2.823333	1.027933	8.250934	2.792067
10.5236	2.502467	10.0334	13.6366	5.1596	4.016	3.172133	1.060333	8.2804	2.833667
10.62473	2.545333	10.13753	13.68167	5.262466	4.082467	3.546467	1.110467	8.322333	2.880867
10.731	4.653934	10.18667	13.8024	5.513267	4.144134	3.700533	1.236	8.387533	2.948933
10.79507	4.688867	10.36667	14.20087	5.688467	4.193533	4.063733	2.926067	8.458867	2.996867
10.8372	6.158867	10.44193	17.13813	5.835267	4.2518	4.165467	2.968867	8.935	3.029467
10.92047	6.320133	10.54213	17.39113	6.501067	4.279067	4.256134	3.023333	8.976467	3.0678
11.06593	7.490267	13.8862	18.495	6.559333	4.311067	5.820667	3.131667	9.019	3.119467
11.2546	7.553667	14.02507	18.86533	7.330934	4.339067	8.315866	3.1768	9.085667	3.163667
11.32733	7.614467	14.1244	19.0394	11.08233	4.372334	8.761066	3.25	9.1576	6.478734
11.98107	10.506	14.1932	19.19907	11.96833	4.397067	8.972533	3.786467	9.327066	6.683133
12.62553	10.79793	14.25313	21.25207	12.2886	4.776333	9.0328	3.893	9.680667	6.7116
13.0422	10.96767	14.3018	21.52587	14.6092	4.906533	9.092267	4.6166	9.715266	6.768267
14.8786	11.82293	14.3512	21.5318	14.67327	4.943533	9.175333	4.672667	9.744066	6.8044
14.91813	13.58773	14.45507	22.08573	15.01093	5.064067	10.57307	4.729067	9.7854	6.878334
15.00407	13.69933	14.81747	22.16927	15.06273	8.967267	10.678	5.393933	9.821267	7.547667
15.03087	13.72193	14.99507	22.23387	15.1102	9.262867	10.84913	5.4378	10.717	7.683733
15.0798	13.75273	15.03413	22.8122	15.1622	9.3172	10.8958	5.522867	10.76573	7.752867
15.13427	13.80613	18.0118	22.89633	15.2144	9.472067	10.95507	5.580067	10.85133	8.134933
15.2676	13.85087	18.04907	22.974	15.30887	9.512466	11.02547	5.6488	10.92273	8.1754
15.55733	13.88747	18.10813	23.01047	15.40213	9.645	11.25927	6.0544	12.3112	8.279734
16.53107	13.9172	18.1916	23.08	15.62213	9.780933	12.98633	6.131467	14.05807	8.418333
16.66773	13.96907	18.3434	23.11607	15.84993	10.43027	13.0578	7.484334	14.1028	9.003467
17.12167	14.50367	19.9454	23.15453	15.9426	10.6396	13.21607	7.914467	14.2236	11.2714
17.24813	15.54413	20.13867	24.5094	16.06353	11.8632	13.6156	7.9712	14.5784	11.46173
17.30233	15.82773	20.16813	24.88327	16.6858	11.95507	13.68127	9.981	14.65253	11.7156
17.43733	16.39787	20.22227	25.10067	16.79867	12.03853	13.729	10.2094	16.63193	12.55733
18.17293	16.4514	20.71647	25.2216	16.92787	12.26233	14.41487	10.25073	17.8928	12.67927
19.01933	16.903	21.63847	25.33513	18.8004	12.31813	14.53987	12.7722	17.95167	12.72113
20.17233	17.22367	23.05713	25.4458	19.5118	12.35347	14.63447	12.82207	18.05887	12.77353
21.11527	17.30547	23.1278	25.52353	23.37213	13.0802	14.6978	13.87607	18.20027	12.8414
21.27773	17.34607	23.23633	25.63833	23.50253	13.62867	14.78067	13.98973	18.2308	12.90607
21.32907	18.0064	23.31687	25.70587	24.61913	14.1628	15.78947	14.02473	18.26907	12.96147
22.81473	18.03733	24.10433	25.9452	25.85553	14.29533	15.83107	14.47507	18.3648	13.08987
22.84607	18.09367	24.19	26.0218	25.92033	14.35893	15.87193	14.5222	18.47027	13.8402
23.81767	18.80693	24.92707	26.2498	26.01893	14.44807	15.96553	15.0256	22.57033	15.59247
23.96653	19.04853	24.99733	27.1014	26.06167	15.16793	16.03833	15.87773	22.80533	15.80733
24.3394	19.1622	28.3088	27.1538	26.4502	16.14227	16.3656	15.93	22.876	15.96233
24.70173	20.38567	30.89533	27.19527	26.55993	20.94247	16.50073	15.96233	23.7084	15.99693
24.7918	21.41913	33.2916	27.25407	26.61947	21.2188	17.541	16.0244	24.01213	16.0714
24.8854	21.4872	34.56627	27.3638	26.8654	21.34333	18.72933	17.49907	24.1978	16.2748
25.28607	21.52073	36.39487	28.26687	27.72327	22.0402	19.04527	17.6666	24.26013	16.36727
25.74493	21.57433	38.5318	28.90187	27.72973	22.18373	19.14673	18.21413	24.34647	18.3706
25.8626	21.6308	38.72287	28.9938	27.77993	22.25433	19.21087	18.471	28.2252	19.43687
26.23353	22.10767	38.83613	29.04727	27.8422	22.47533	19.81873	18.82127	28.54647	19.9836
27.217	22.74713	0	29.0952	28.0208	22.5724	20.4512	19.17993	29.00573	21.05693
27.48787	22.78367	0	29.26267	28.081	22.82327	21.8206	19.5408	29.09073	21.1022
27.51527	23.70487	0	30.60093	28.19327	22.87287	22.0968	19.63853	29.13607	21.97947
27.568	24.16527	0	30.6496	28.4252	22.9638	22.24907	19.99673	29.18707	23.13807
28.008	25.73947	0	30.82527	28.47593	23.77573	24.51147	22.3078	29.2848	23.4522
28.05353	26.13933	0	30.87233	28.58027	25.37033	24.6144	22.3774	29.42613	23.57453
29.404	26.23067	0	30.98807	29.2018	25.45447	24.84267	22.44467	29.48127	23.64347
29.46293	26.28893	0	31.26127	30.50233	26.18667	27.0846	22.48313	29.57253	24.03027
31.68553	26.43367	0	32.13327	31.6692	26.2252	27.49027	22.54113	29.656	24.46593
31.7688	26.4848	0	32.8494	31.78733	26.30887	30.6828	22.58993	30.42353	24.8328
31.84473	26.52453	0	32.91373	32.48127	26.3378	33.45953	22.96927	31.2434	24.9088
31.97	26.55367	0	32.97167	32.61533	26.37193	33.83713	23.09967	31.82347	24.9576
32.01773	26.59707	0	33.00167	35.6708	26.41867	33.95993	23.14813	33.1414	26.4532
32.14193	27.6662	0	33.03887	35.747	26.46033	34.6884	23.57127	34.61847	27.75627
32.2348	28.19347	0	33.0876	36.16187	26.5058	34.74793	23.69493	35.21807	27.8266
32.3326	28.249	0	33.14747	36.23207	26.6868	34.8298	23.77787	35.27847	27.95753
32.38927	28.31813	0	33.21727	36.29193	26.7362	35.32833	24.8268	35.72587	29.43773
32.52187	30.9226	0	34.24866	36.4018	26.77087	35.49387	24.8776	35.76367	29.48387
32.62553	32.06607	0	34.31807	36.47467	26.82913	36.86753	24.99713	36.06313	29.58893
32.67053	34.36127	0	34.90953	37.11526	27.7798	37.00134	25.40073	36.13766	29.73073
32.70687	34.38693	0	35.08147	37.94667	29.5278	37.03	26.16487	36.3048	30.18073
32.7668	34.4422	0	35.41433	38.08253	29.7516	37.1056	26.2248	36.37813	30.27167
35.35913	34.76553	0	35.52247	38.43107	30.29953	37.442	26.288	36.45713	33.22373
35.44353	34.8274	0	36.5286	38.51266	30.44033	37.6074	26.5844	36.65187	33.43207
38.76373	35.6388	0	36.6418	38.5968	30.497	38.7504	27.34433	37.0576	34.011
38.8378	39.4218	0	37.28354	38.6884	30.5472	39.153	28.25613	37.6206	34.14007
38.99866	0	0	37.46773	38.80867	30.60567	39.222	29.3382	39.798	35.633
39.83413	0	0	37.57893	38.89247	30.6506	39.35593	30.39833	0	35.67147
0	0	0	37.65933	38.94813	30.683	0	30.6186	0	35.69813
0	0	0	38.29933	39.13187	30.85833	0	30.86627	0	35.7614
0	0	0	38.36133	39.2254	30.8996	0	31.02713	0	35.9128
0	0	0	38.4352	0	30.93633	0	31.36373	0	36.02733
0	0	0	39.74113	0	30.96867	0	31.51193	0	36.22867
0	0	0	39.87733	0	31.32967	0	32.34047	0	36.60793
0	0	0	0	0	31.53487	0	33.0712	0	38.345
0	0	0	0	0	32.2542	0	33.15	0	38.81327
0	0	0	0	0	33.6614	0	34.0726	0	38.8888
0	0	0	0	0	33.728	0	35.00213	0	39.9798
0	0	0	0	0	34.94027	0	36.36307	0	0
0	0	0	0	0	36.05973	0	36.99574	0	0
0	0	0	0	0	36.34613	0	37.90547	0	0
0	0	0	0	0	36.45913	0	39.28527	0	0
0	0	0	0	0	37.24207	0	0	0	0
0	0	0	0	0	37.34833	0	0	0	0
0	0	0	0	0	39.25887	0	0	0	0
0	0	0	0	0	39.31373	0	0	0	0
0	0	0	0	0	39.61147	0	0	0	0
