# Supplementary material for: Neural manifolds for odor-driven innate and acquired appetitive preferences
Source: Nat Commun. 2023 Aug 5;14:4719. doi: 10.1038/s41467-023-40443-2 (PMC10404252; doi:10.1038/s41467-023-40443-2)
Supplement: Supplementary file 4 — Source Data [file 41467_2023_40443_MOESM4_ESM.zip › Figure2/2019626/ch12_15/text/lin_C5.txt]

0.4265333	0.3074	3.548	0.06866667	0.2604667	0.7390667	1.465667	1.044333	0.3250667	0.08506667
0.8040667	0.3386	3.925867	0.343	0.4303333	0.9058667	1.972933	1.9516	0.4138	0.6029333
0.9691333	2.8106	3.998133	0.4182	0.5383334	1.0984	2.146333	1.999733	0.4714	0.6751333
1.7816	3.2054	4.083066	0.4608	0.5943334	1.462933	6.279267	2.112667	0.5332	0.7440667
1.8344	4.398267	4.1824	0.5286667	0.7218	1.508733	7.298333	2.137333	0.6105334	0.8097333
1.924867	4.460866	4.25	0.6142	0.9295334	3.223333	7.9738	2.175467	2.203	0.8504
2.615	4.508667	4.306267	1.006133	1.2964	3.4018	8.427667	4.024333	2.393267	0.8782
2.880933	4.797667	7.0938	1.1294	1.682933	4.492333	8.538134	5.541867	3.568867	1.475133
2.985467	5.101133	7.388667	1.738467	1.740933	4.5598	8.615867	6.8634	4.481067	2.204867
3.042933	5.1542	7.991734	1.797533	1.807333	5.462667	8.686334	8.93	4.920267	2.252867
3.0796	5.2404	9.7248	1.860067	1.865867	5.741267	8.893133	10.32387	6.800267	2.311
3.1344	5.506733	11.06773	1.9296	2.796467	8.515333	9.406867	10.39733	7.3866	2.367067
3.196867	5.562667	11.10847	2.541933	3.010133	9.425067	9.800067	10.5168	7.793267	6.258467
3.275867	5.627533	11.18747	2.588067	3.130267	9.549933	10.7928	10.57307	7.861733	6.5666
4.072	5.951667	11.23967	2.640467	3.243267	10.02453	10.85807	10.82807	8.0312	6.6316
4.1302	6.087533	11.27107	2.688867	7.0142	10.53447	10.89693	10.92453	8.8278	6.7476
4.267667	6.165933	11.35167	3.882467	7.067467	10.5836	11.24273	10.98207	8.877666	6.850266
4.510067	8.1398	11.3964	5.556667	7.136467	10.62687	11.7506	11.15193	9.6038	6.915267
4.549133	8.2258	11.57587	5.743267	7.1828	10.7466	11.90127	11.32327	9.782133	6.959267
4.691333	8.310266	11.66373	6.1958	7.2894	10.80727	12.04627	11.44727	9.8216	7.205266
4.846867	8.465533	11.7044	6.2398	8.085667	10.91	12.42067	11.49247	9.849667	7.3052
5.293267	9.485066	11.82533	6.311	8.288667	11.18693	12.4608	11.63007	9.8916	7.3626
5.4426	11.8878	12.0122	6.3676	8.721467	11.74393	12.50093	11.7272	9.995	7.509867
5.525	12.56847	12.3122	6.534934	9.005267	11.88707	12.612	11.7708	10.16353	7.545733
5.604533	12.87207	12.35487	6.6472	9.396667	11.90933	12.85153	11.8748	10.23633	7.5902
5.7134	12.988	12.40527	10.9802	9.517467	11.94027	13.29487	12.18727	10.2664	7.6826
6.268466	13.13433	12.46887	11.35053	9.617733	12.3272	13.36633	12.36687	10.29787	7.970867
6.3224	13.29913	13.2262	11.39593	9.879933	12.5178	13.453	12.72287	10.5434	9.4818
6.356266	13.38933	14.10127	11.7556	10.13147	12.6072	13.5114	13.10867	10.73773	9.557867
6.3976	13.54747	14.20073	11.81087	10.1914	12.82853	13.56587	13.38313	11.00533	9.661266
6.4424	13.63593	14.24527	12.21733	10.2592	12.95193	13.64833	13.41387	11.09907	9.704066
6.467267	13.8192	15.36307	12.24793	10.29573	12.99267	13.9062	13.44353	11.16733	9.780467
6.505667	13.89673	16.63707	12.33167	11.78773	13.07227	13.97087	13.50087	11.24133	9.983
6.550333	14.0082	16.71027	12.418	12.13573	13.35367	14.0106	13.55153	11.46827	10.1188
6.612267	14.05007	19.04307	13.33047	12.25973	13.4848	14.15153	13.58173	11.83367	10.65333
6.764133	14.11673	19.43967	13.35807	12.4676	13.529	14.739	14.0654	12.41047	11.2546
6.822	14.30173	19.47813	13.42227	12.5892	13.563	16.2692	14.1766	12.47987	11.46947
6.894467	14.80613	19.5288	13.46673	12.83	13.6538	16.3178	14.21087	12.5184	11.54847
6.9994	14.9058	19.57693	13.51227	13.18327	13.73327	16.49047	14.24287	12.55553	12.34827
7.651333	14.96987	19.65233	13.54273	13.22427	14.3476	16.8014	14.39267	12.68313	12.38453
7.7034	15.052	20.06073	13.61153	13.47027	14.4586	17.55387	16.3172	12.87833	12.50953
7.749267	17.5782	20.10867	14.00713	13.99453	15.1422	17.6588	16.36853	13.05613	12.77053
7.7926	17.75627	24.42373	16.26987	14.0528	15.20987	17.72573	16.41687	13.15413	13.0102
7.840133	17.86447	25.10293	19.44113	14.099	15.28433	20.3202	16.4568	13.4142	13.117
12.03693	17.98433	25.2012	19.7866	14.23407	15.3852	20.37327	16.52973	13.71473	13.18487
12.1746	18.47893	25.63533	20.43527	14.29227	15.43027	21.77433	16.71593	13.92567	13.25367
12.2626	18.58287	25.98007	21.41807	14.32027	17.26913	21.84993	16.78167	14.03133	13.51893
12.31213	19.31147	26.0648	22.74227	14.34707	18.0324	24.259	18.33927	14.05913	13.663
12.38827	19.3582	26.1898	22.91373	14.38233	20.1746	24.7054	18.7406	14.0838	14.2486
12.47807	19.41307	26.21273	22.998	14.485	23.5024	24.76987	18.83333	14.1176	14.27593
12.992	19.49133	26.24473	23.07993	14.9632	23.67053	24.85893	19.6346	14.16513	14.31473
13.0596	19.57527	26.33293	23.18747	15.1234	23.78753	25.1042	19.834	17.68247	15.98953
13.22813	20.5812	26.406	23.50593	15.2484	24.91633	25.23133	24.77307	19.03493	16.77933
13.97887	20.63507	26.53553	23.5564	16.42967	25.05853	25.3224	24.82127	19.47473	18.1884
15.52113	21.75173	26.73913	24.06447	16.53187	25.11573	27.7982	24.8962	19.52693	18.40313
15.94113	22.88953	26.757	24.11	16.58447	25.17007	27.9348	27.46747	19.79227	18.446
17.28173	22.96593	26.79193	24.17307	16.669	25.2448	28.04767	27.53473	21.05533	18.53813
17.37553	24.09573	28.17827	24.21227	17.03447	25.5348	28.71693	27.7226	21.2236	18.7502
17.44073	24.87713	28.25813	24.2514	17.20593	25.5822	29.2554	28.0212	21.49213	18.802
17.61613	26.3358	28.38467	24.29313	17.58793	26.73787	29.343	28.0826	21.54013	18.86587
17.65933	26.5128	28.41893	24.3278	17.65453	26.78227	29.38653	28.12647	21.72273	18.97333
17.70073	26.5838	28.44907	24.36173	18.07127	26.82927	29.42833	28.24827	22.452	19.07887
17.73887	28.18427	28.47593	24.39027	18.5502	26.8594	30.29533	28.42773	23.51873	19.1258
17.79173	28.39273	28.50487	24.50027	18.7238	26.90333	30.4066	29.2428	23.69053	19.2794
17.82693	30.31013	28.536	24.60773	21.28713	26.95193	33.377	29.67467	23.75107	19.3422
18.54547	30.34967	28.61113	24.94667	21.66193	27.47067	33.42333	29.8624	23.80887	20.96207
19.31167	30.41933	28.6528	25.794	21.75173	27.5186	33.49087	29.90253	23.94693	21.17427
19.76193	30.64613	28.73147	25.87807	21.86213	27.80893	33.5576	30.00527	24.22633	21.2252
20.00973	30.69873	31.32213	26.53367	21.98927	27.83867	33.60233	30.06413	24.8892	21.30967
20.15607	30.78213	32.45393	26.6166	22.07773	27.91447	34.53653	30.12227	24.91733	21.3572
20.23027	30.9088	32.50193	26.6592	24.68793	27.9456	34.5736	30.4364	24.9434	21.4296
22.11667	32.83007	33.38607	27.0464	27.3806	30.02627	35.329	30.5406	24.99747	21.85413
22.32453	33.11573	33.6984	27.31773	28.07567	30.158	35.9542	30.64893	25.05113	21.92233
22.56893	33.14813	33.7602	27.52687	28.93673	30.38807	36.18047	30.78607	25.0896	21.9786
22.75747	33.22906	33.87713	28.72867	28.97353	30.942	36.32287	30.952	25.1478	22.46527
22.84353	34.33073	34.01107	28.8014	29.0114	31.01253	36.60853	31.09813	25.17667	23.49933
22.94047	34.99647	34.11393	28.83307	29.11393	31.2188	36.78193	31.28713	25.24633	23.5614
23.7944	35.26947	34.233	28.8706	29.17213	31.29707	36.8292	32.50267	25.36107	24.15753
23.905	37.573	34.5538	28.90787	29.23007	32.39773	36.974	32.5956	25.43533	24.25193
24.02793	37.63493	35.41187	28.991	29.79587	32.4672	37.27993	33.50153	25.472	24.30607
24.0736	39.30993	35.50887	29.0634	30.24427	32.52467	37.4194	35.65173	25.51927	24.4388
24.4642	39.36666	35.6756	29.2634	31.23933	32.62007	37.48133	36.0768	25.54047	24.70747
26.95053	39.44967	36.42327	29.29887	31.29587	32.87853	37.59813	38.6578	25.57827	24.74813
27.00127	39.8496	36.56113	29.3766	31.36693	32.96627	0	38.88427	25.6112	24.90027
27.05367	39.90447	36.65133	29.43113	34.07247	33.9932	0	0	25.6422	24.9754
27.24773	0	36.7422	29.593	35.08773	34.53207	0	0	25.67873	25.0166
27.4212	0	36.79547	29.89853	35.17593	34.57447	0	0	25.72673	25.07967
27.50387	0	38.6412	30.0168	36.0902	34.73213	0	0	26.22093	25.24947
27.7038	0	39.08973	30.07207	36.15193	34.7736	0	0	26.30607	25.28853
27.80593	0	0	30.16707	36.22607	34.80033	0	0	26.5068	25.95073
27.88993	0	0	30.51107	36.2884	34.84933	0	0	26.54067	26.12087
28.24087	0	0	30.59547	36.9426	34.8886	0	0	26.64287	26.22973
29.1834	0	0	30.64793	37.06633	35.71607	0	0	26.69893	26.43053
29.36933	0	0	30.68853	37.1916	37.0448	0	0	26.8926	26.5476
29.47433	0	0	31.05127	38.98874	37.1508	0	0	27.2054	27.7476
29.77533	0	0	31.10353	39.05407	37.2278	0	0	27.26367	27.87847
29.93727	0	0	31.72093	39.11047	37.95233	0	0	27.29727	27.9698
30.11947	0	0	32.1266	39.71533	38.09787	0	0	27.32913	28.05573
30.21327	0	0	32.76814	0	38.367	0	0	27.36067	29.22347
30.84147	0	0	33.00146	0	38.5614	0	0	27.3968	29.30353
30.9832	0	0	33.247	0	38.61813	0	0	27.4258	29.56707
31.14887	0	0	33.36813	0	38.75607	0	0	27.45347	29.795
31.60507	0	0	33.88433	0	38.84846	0	0	27.4954	30.54867
31.71033	0	0	36.27993	0	39.20067	0	0	27.53213	30.6104
31.83133	0	0	37.27247	0	39.3018	0	0	28.0694	30.73153
32.11067	0	0	37.3098	0	39.4352	0	0	28.3734	30.9848
32.1494	0	0	37.33667	0	39.8482	0	0	28.52373	31.166
32.22153	0	0	37.357	0	39.8898	0	0	28.57313	31.20307
32.27527	0	0	37.38493	0	39.94093	0	0	28.64747	31.25713
32.3116	0	0	37.40854	0	0	0	0	29.25327	31.31007
32.3674	0	0	37.47873	0	0	0	0	29.29893	31.3472
32.70153	0	0	38.77647	0	0	0	0	29.85253	31.39033
32.75974	0	0	38.81907	0	0	0	0	29.91127	31.47933
32.7898	0	0	38.84353	0	0	0	0	29.97047	31.6012
32.82133	0	0	38.86967	0	0	0	0	30.06667	31.62767
32.8476	0	0	38.93567	0	0	0	0	30.10333	31.6732
33.05373	0	0	39.3068	0	0	0	0	30.1746	31.8646
33.11453	0	0	39.92	0	0	0	0	30.21413	31.90567
36.57187	0	0	39.966	0	0	0	0	32.23293	32.03747
37.40953	0	0	0	0	0	0	0	32.38593	32.13433
38.18933	0	0	0	0	0	0	0	32.457	32.1924
38.29493	0	0	0	0	0	0	0	32.5012	32.884
38.4126	0	0	0	0	0	0	0	33.79787	32.9434
38.45487	0	0	0	0	0	0	0	33.88334	32.99947
38.54093	0	0	0	0	0	0	0	34.15527	33.04893
38.64767	0	0	0	0	0	0	0	34.25913	33.10833
38.71127	0	0	0	0	0	0	0	35.34846	33.16513
38.75673	0	0	0	0	0	0	0	37.71313	33.22407
38.89073	0	0	0	0	0	0	0	37.88813	33.27613
38.91453	0	0	0	0	0	0	0	38.084	33.45427
38.9636	0	0	0	0	0	0	0	0	33.53447
39.36473	0	0	0	0	0	0	0	0	33.561
0	0	0	0	0	0	0	0	0	33.59
0	0	0	0	0	0	0	0	0	33.6914
0	0	0	0	0	0	0	0	0	33.7708
0	0	0	0	0	0	0	0	0	33.81087
0	0	0	0	0	0	0	0	0	33.85826
0	0	0	0	0	0	0	0	0	34.18407
0	0	0	0	0	0	0	0	0	34.249
0	0	0	0	0	0	0	0	0	34.34173
0	0	0	0	0	0	0	0	0	34.90207
0	0	0	0	0	0	0	0	0	34.94673
0	0	0	0	0	0	0	0	0	35.0528
0	0	0	0	0	0	0	0	0	35.1278
0	0	0	0	0	0	0	0	0	35.18113
0	0	0	0	0	0	0	0	0	35.24327
0	0	0	0	0	0	0	0	0	35.89673
0	0	0	0	0	0	0	0	0	35.9272
0	0	0	0	0	0	0	0	0	35.97007
0	0	0	0	0	0	0	0	0	36.05713
0	0	0	0	0	0	0	0	0	36.90307
0	0	0	0	0	0	0	0	0	36.98387
0	0	0	0	0	0	0	0	0	37.29867
0	0	0	0	0	0	0	0	0	37.6498
0	0	0	0	0	0	0	0	0	37.71967
0	0	0	0	0	0	0	0	0	37.84613
0	0	0	0	0	0	0	0	0	38.5884
0	0	0	0	0	0	0	0	0	38.63827
0	0	0	0	0	0	0	0	0	39.20653
0	0	0	0	0	0	0	0	0	39.30387
0	0	0	0	0	0	0	0	0	39.69147
