# Supplementary material for: Neural manifolds for odor-driven innate and acquired appetitive preferences
Source: Nat Commun. 2023 Aug 5;14:4719. doi: 10.1038/s41467-023-40443-2 (PMC10404252; doi:10.1038/s41467-023-40443-2)
Supplement: Supplementary file 4 — Source Data [file 41467_2023_40443_MOESM4_ESM.zip › Figure2/2019626/ch12_15/text/one_oc3_C8.txt]

0.1096	0.007666667	0.04233333	0.2855333	0.05413333	0.06446667	0.1631333	0.4343333	0.06886667	0.2734667
0.4764667	0.111	0.1453333	0.3678667	1.159333	0.1048667	0.2118	0.5126	0.1156667	0.3481333
0.6336	0.1423333	0.2116	0.5149333	1.190733	0.4274	0.2618667	0.6187333	0.2428667	0.5323333
0.7062	0.4102667	1.004867	0.7994	1.265933	0.5190667	0.3530667	0.9332666	0.3906	0.5702667
0.7804	0.4597333	1.071733	1.0608	1.298067	0.5952	0.7325333	1.346467	0.4472	1.294267
0.7837333	0.5902	1.237933	1.2052	2.1914	0.6787333	0.8582	1.7016	0.4620667	1.318867
0.9769334	0.5960667	1.314867	1.2988	2.244467	1.2916	0.9288	1.831133	0.5486	1.339533
1.3	0.7934667	1.3678	1.3164	2.306067	1.454	1.122	2.026867	0.6236666	1.359733
1.986	0.8950667	1.894333	1.3924	2.417533	2.1028	1.1456	2.088267	0.8065333	1.382667
2.0484	1.263867	2.056333	1.640933	2.526	2.5808	2.0812	2.119933	1.104	1.458
2.1646	1.394267	2.233	1.904	2.596133	2.628133	2.199933	2.160333	1.1478	1.505
2.3582	1.454733	2.6462	2.0014	2.671467	2.7116	2.314867	2.2036	1.408867	1.557467
2.481533	1.734933	2.7222	2.233333	2.867	3.072267	2.3952	2.248333	1.999733	2.421333
2.639733	1.852333	2.9518	2.487133	3.6656	3.119733	2.430333	2.282333	2.7412	2.670533
2.879667	2.220733	3.0278	2.563333	3.710533	3.173333	2.6096	2.3524	2.773533	2.766867
2.9118	2.2328	3.058733	2.6768	3.987933	3.341267	2.8936	2.382067	2.838533	2.8286
2.955467	2.2674	3.589	2.940267	4.0518	3.4808	2.943933	2.749133	2.890333	3.542533
3.025	2.7208	3.7282	3.0944	4.208867	3.9948	3.005	3.141267	3.1258	4.148533
3.439733	2.734733	3.828467	3.138933	4.5288	4.883867	3.067333	3.173933	3.29	4.2146
3.5644	2.8226	4.012667	3.223733	4.774467	5.8722	3.162933	3.229	3.330733	4.359467
3.593267	2.8414	4.108467	3.227267	5.0796	6.193067	3.203667	3.3118	3.3676	4.4704
3.6358	2.976333	4.1852	3.274933	5.431	6.2546	3.249933	3.381667	3.392	4.5184
3.690933	3.2256	4.270067	3.358067	5.5568	6.722267	3.3104	3.460667	3.425467	4.757267
3.750467	3.541333	4.386867	3.643933	5.6408	6.831267	3.536933	3.492667	3.471533	4.8044
3.786267	3.5988	4.411133	4.266667	5.838133	6.939133	4.1878	4.389	4.043533	5.752267
3.822333	3.8134	4.44	4.425333	5.904067	7.018133	4.354466	4.597733	4.206933	5.913933
3.864067	3.879067	4.485667	5.186333	6.283533	7.137067	4.9336	4.682333	4.228734	6.046067
4.5292	4.016867	4.593534	5.321667	6.5074	7.367933	5.017334	4.804867	4.275733	6.758733
4.5842	4.0546	4.867267	5.349867	6.658267	8.0676	5.067467	4.877133	4.528666	6.8654
4.7308	4.072733	5.418533	5.404533	6.8838	8.855066	5.122533	4.898667	4.576467	7.012
4.812867	4.229933	5.473866	5.408533	6.920733	9.002666	5.543133	4.994534	4.655867	7.1812
5.0962	4.3388	5.561067	5.567667	6.938867	9.1914	6.107333	5.075667	5.207267	7.606933
5.124067	4.428467	6.029067	5.5698	6.968667	9.4366	8.649533	5.1262	5.508467	8.116867
5.210134	4.8832	6.255667	5.815733	7.082267	9.541533	9.349	5.293067	5.529	8.192734
5.247467	5.041266	6.356933	6.102867	7.1864	9.752867	9.397533	5.799733	5.577667	8.345
5.3922	5.2224	6.4538	6.404333	7.467933	10.1844	9.565467	6.2324	5.6492	8.440666
5.4078	5.409133	6.622066	6.6138	7.492867	10.77847	10.27767	6.823133	5.6942	8.467533
5.443733	5.584667	6.986133	6.938467	7.5274	10.83533	10.3304	7.043267	5.780733	8.866867
5.558933	5.686533	7.294667	6.996067	7.602733	10.92373	10.71373	7.337533	6.073333	9.4194
5.833333	5.7644	7.302267	7.041266	7.786267	11.0266	11.14087	7.388867	6.186	9.4774
6.313066	5.822733	7.891	7.1786	7.880533	11.16567	11.28593	7.419867	6.3378	9.608666
6.525533	5.8512	8.283134	8.026466	8.0042	11.6944	11.3716	7.4414	6.393	9.734467
6.630933	5.9244	8.343866	8.245533	8.187866	11.8162	11.39327	7.505933	8.073334	9.881933
7.427134	6.0602	8.3594	8.3056	8.396133	12.51447	11.43713	9.236934	8.446134	9.909866
7.708333	6.220133	8.414733	8.5898	8.766133	12.60207	11.4476	9.413134	8.9788	9.958333
7.835533	6.4504	8.519533	8.722867	9.022333	12.68287	11.52113	10.38287	9.235933	10.03513
7.962533	6.485067	8.8984	8.9582	9.0948	12.69007	11.52407	10.3976	9.2698	10.0772
8.5172	6.630267	9.098534	9.009666	9.611067	12.74493	11.57027	10.43247	9.299267	11.25387
9.286933	7.088067	9.89	9.037933	9.7916	12.84513	11.593	10.4772	9.306133	11.73973
9.431933	7.240133	9.947066	9.0836	10.21027	12.93913	11.81007	10.4998	9.337867	12.1556
9.538466	7.270733	10.02413	9.152667	10.37187	13.0428	11.84593	10.53927	9.3698	12.3448
9.596733	7.304266	10.17833	9.4144	10.47827	13.14533	12.16367	10.614	10.37587	12.8544
9.6734	7.837934	10.36933	9.9738	10.7226	13.73573	12.2882	10.89347	10.7746	12.90867
9.718734	7.886867	10.63833	10.01293	10.7864	14.0134	12.32513	10.9588	11.10473	13.26053
9.811	7.938133	11.00733	10.25793	10.81333	14.22767	12.55033	11.16207	11.5152	13.34307
9.961733	8.026934	11.02487	10.4504	10.93587	14.3	12.71893	11.1928	12.4768	13.524
10.05107	8.0442	11.036	10.48093	10.96527	14.44653	13.0988	11.25467	12.5286	13.53573
10.08227	8.0812	11.08487	10.65527	11.13267	14.59073	13.33707	11.2992	12.90227	13.6
10.40013	8.109	11.19007	10.88773	11.2176	14.64467	13.41693	12.02387	13.01847	13.72193
10.4224	8.127334	11.40307	11.84607	11.85087	15.51053	13.49913	12.53747	13.13033	13.9792
10.4754	8.393733	11.9162	12.1838	12.71713	15.8684	13.61507	14.3472	13.20293	14.4748
10.49133	8.710533	11.96707	12.52447	12.751	15.90933	13.7182	14.51453	13.3568	14.5364
10.5078	8.725067	12.30867	12.60133	12.81307	16.05907	13.81827	14.90727	13.42347	14.9956
10.53093	8.791734	12.45093	12.67247	13.02147	16.12607	14.2548	14.94987	13.59073	15.2626
10.53527	8.903533	12.62887	12.6814	13.12393	16.19267	14.4694	15.0028	13.65867	15.32733
10.57927	9.4918	12.86287	12.69753	13.21287	16.2838	14.51807	15.06347	13.716	15.36847
10.60513	9.496533	12.9394	13.15787	13.76633	16.55807	14.55493	15.085	13.90493	15.43107
10.60953	9.527333	13.12393	13.295	13.77693	16.69727	14.6136	15.12747	14.44747	15.4738
10.7012	9.577467	13.44347	13.4666	13.86293	16.86673	15.42287	15.2218	14.5458	15.54267
10.7226	9.590533	13.52053	13.51433	13.92707	17.13653	15.48693	15.65873	14.55413	15.65007
10.76013	9.6938	13.59747	13.7558	13.966	17.219	15.84347	16.00533	14.60993	15.79107
10.7658	9.923067	13.87007	13.96233	13.9966	17.965	15.87687	16.4342	14.64927	15.8184
10.81967	10.46067	14.00847	14.56033	14.11833	17.99287	16.2122	16.49947	14.70107	15.84213
10.8822	11.14067	14.09167	14.663	15.0886	18.007	16.4574	16.54453	15.0764	15.96627
10.89827	11.2848	14.14	14.76367	15.61807	18.0714	16.49573	17.27593	15.1908	15.9992
10.99187	11.48093	14.17033	14.7708	16.23113	18.1098	16.60147	17.55353	16.51213	16.05
11.0578	11.55147	14.22053	14.82527	16.3786	18.126	16.63567	17.583	16.83	16.1052
11.1986	11.59507	14.26753	15.03513	16.51473	18.30267	16.86427	17.6652	17.05313	16.1584
11.40727	12.067	14.32673	15.13	16.5734	18.36813	17.20053	18.622	17.16853	16.1846
11.45	12.79273	14.47227	15.15473	16.79053	18.3914	17.3062	18.69133	17.26253	16.2138
11.52887	12.9434	14.56627	15.33447	16.79447	18.462	17.45367	18.70807	17.3114	16.28147
11.637	13.1126	14.9352	15.40193	17.85893	18.50533	17.52107	18.78627	17.45053	16.46073
11.71207	13.1822	15.21107	15.71627	17.92	18.51633	17.55387	19.072	18.13073	16.66113
12.00687	13.2228	15.35013	15.76247	19.33727	18.55053	17.6018	19.1164	18.2842	16.80227
12.1278	13.36753	15.4366	15.82067	19.39153	18.67053	17.79413	19.5298	18.28787	16.96793
12.74893	14.17947	15.49253	15.8886	19.71333	18.76373	17.94793	19.89893	18.3482	18.08187
12.83073	14.3302	15.528	15.93107	19.77593	19.37047	18.61993	20.04307	18.76253	19.05333
12.90713	14.3742	15.61647	16.36867	19.82873	19.51907	19.027	20.562	19.08247	19.0854
12.99307	14.4378	15.64527	16.45807	19.88773	20.1138	19.28187	20.62827	19.33467	19.15667
13.60847	14.63927	16.16827	16.5234	19.9182	20.27173	20.34993	20.658	19.44253	19.3284
13.81253	14.71067	16.23507	16.53913	19.96387	20.29387	20.369	20.73613	19.98693	20.0748
14.09747	14.76353	16.54193	16.58407	19.99113	20.33907	20.41567	21.0604	20.21287	20.2254
14.30793	15.2112	16.621	16.58933	20.0058	20.3544	20.4864	21.78367	20.26087	20.53247
14.39113	15.2272	16.848	16.6422	20.07773	20.41393	20.7472	22.21587	20.32493	20.68693
14.46527	15.42907	16.995	17.3996	20.22367	20.627	20.803	22.3252	20.434	20.76827
14.6414	16.30873	17.20053	17.47627	20.38707	21.3442	20.84113	23.0394	21.10693	20.8364
14.94107	16.37407	17.66853	17.649	20.49107	21.43253	20.8446	23.7086	21.14133	20.87453
15.12087	16.91	17.7218	17.72347	20.53687	21.72147	21.2594	24.00807	21.1862	20.9116
15.1918	16.95987	17.82627	17.73947	20.5904	21.77447	21.4658	24.12607	21.26507	20.9516
15.80887	16.98807	17.9052	17.8794	20.62087	21.8222	21.52713	24.3252	21.3244	20.99907
16.08347	17.0416	18.05727	18.0398	20.65413	21.8646	21.58053	24.47393	21.7726	21.11933
16.1826	17.07333	18.19647	18.16287	20.68553	21.93267	21.63853	24.55667	21.8588	21.3666
16.25967	17.13433	19.54727	18.17873	20.76433	22.26127	21.75007	25.064	22.8522	22.29693
16.36467	17.1594	19.71913	18.25127	21.01733	22.29673	21.86267	25.2258	23.08453	22.37227
16.41627	17.19393	19.7356	18.25787	21.19093	22.37927	21.89647	25.5892	23.148	22.8578
16.4224	17.22367	19.77547	18.34587	21.39167	22.49453	21.9404	25.64727	23.44687	22.90853
16.4634	17.25453	20.28033	18.6734	21.7386	22.79733	22.1062	25.71433	23.54613	23.23873
16.49707	17.28013	20.4716	18.84067	22.94447	22.996	22.16833	25.80033	23.56127	23.2828
16.5486	17.30733	21.57873	18.90393	23.01507	23.17513	22.28247	25.8478	23.59833	23.44093
16.665	18.25127	22.19993	19.69093	23.1702	23.93693	22.68867	26.05433	23.60753	23.45067
16.671	18.36	22.2492	20.108	24.84847	23.94773	23.1	26.1266	23.71207	24.18547
16.7526	18.4706	22.26807	20.17107	24.87913	24.0902	23.1606	26.95267	24.06707	24.405
17.01227	18.7448	22.44593	20.27313	24.9344	24.20933	23.21673	27.0504	24.238	24.64153
17.11087	18.8036	22.50907	20.31453	24.98347	24.21593	23.3242	27.13207	24.42827	24.71427
17.629	18.8616	22.6016	20.40687	25.0736	24.3012	23.3564	27.23253	24.54327	24.75893
18.28847	19.24447	22.78587	20.4982	25.18147	24.47533	23.36807	27.402	26.11133	24.83673
18.39453	19.30787	22.8512	21.16373	25.21927	24.65093	23.7668	27.66387	26.29353	25.09573
18.6336	19.6862	22.96707	21.59593	25.2938	24.7288	23.86713	28.0924	26.455	25.32233
19.8832	19.76833	23.00493	21.69067	25.30247	25.05867	24.0722	28.16273	26.6854	26.05313
20.05513	19.87993	23.1342	21.79207	25.3712	25.14067	24.12433	28.73107	26.83527	26.18207
20.0718	20.0796	23.68213	22.71507	25.38533	25.2454	24.21273	28.9044	26.91267	26.22893
20.16853	20.31127	23.85873	22.85067	25.46267	25.31127	24.38193	28.9502	26.92333	26.38087
20.28127	20.432	24.36767	22.91513	25.61733	25.6834	24.52553	28.98007	26.95173	26.46993
20.34393	20.93167	25.2712	23.2938	25.70393	25.8364	24.88087	29.02833	26.96533	26.64207
20.4162	21.22713	25.36427	23.47927	25.7616	25.88647	24.9364	29.12813	27.05107	26.65427
20.4584	21.28073	25.5244	23.6122	25.92047	26.11527	25.05833	29.24247	27.1734	26.6856
20.4678	21.3154	25.57647	24.1114	26.126	26.25807	25.69707	29.86767	27.25827	26.76213
20.9084	21.41373	25.66407	24.20227	26.2856	26.39633	25.93347	30.0728	27.32207	26.78353
20.917	21.50133	26.01633	24.25267	26.53813	26.57313	26.35327	30.117	27.4274	27.03527
21.0148	21.5566	26.07253	24.42827	26.79853	27.78407	26.5996	30.16473	28.37433	27.12993
21.1926	21.86027	26.07667	24.48653	26.86233	28.46173	26.92833	30.6846	28.73127	28.57513
21.75987	21.98593	26.26207	24.67153	26.92633	29.1478	28.27167	31.0144	28.8018	28.63087
21.79653	22.09093	26.31187	24.74267	27.01507	29.72653	28.34587	31.40807	29.38373	28.74807
21.82207	22.47487	27.13553	24.74907	27.23393	30.3894	28.52293	32.58113	30.4154	28.873
21.85513	22.48073	27.50907	24.8174	27.2404	30.62713	28.87673	32.71053	30.449	29.24613
21.91473	22.78493	27.65527	24.85567	27.25767	30.6792	29.12307	33.66707	30.51807	30.9478
22.00887	22.8252	27.8594	24.89207	27.36753	30.79593	29.43447	33.9136	31.12307	31.18687
22.5606	22.89833	28.4584	25.03793	27.53233	30.93627	29.61853	34.3876	31.2394	31.19253
22.65127	23.46447	28.62993	25.17433	27.56293	30.97673	30.12993	34.56947	31.47893	31.2402
22.73253	23.86887	28.77893	25.43187	28.02193	31.07133	30.1978	35.3544	32.96833	31.27767
23.3464	24.05433	29.5874	25.55473	28.351	31.0978	30.2434	35.95687	33.49073	31.59987
23.38707	24.33813	29.70647	26.37847	28.7986	31.14753	30.302	36.16793	33.5236	31.71693
23.578	24.4494	29.73473	26.46107	28.90753	31.1882	30.3806	36.2368	33.5456	31.8014
23.646	24.45927	29.7426	26.66013	29.0102	31.21747	30.44307	36.2642	33.75873	32.1292
23.6824	24.50127	29.83467	26.68887	29.18633	31.22193	30.49547	36.28833	33.8006	32.2494
23.75227	24.8718	29.88713	26.8886	29.337	31.28907	30.62073	36.36593	34.52727	32.30613
23.7772	25.14933	29.94833	27.00413	29.7474	31.34007	30.79753	36.44687	34.71587	32.7186
23.84287	25.27013	30.78007	27.0876	29.77187	31.7698	31.16433	36.4954	34.77193	32.82693
23.89513	25.56333	30.98473	27.1234	29.93807	31.80673	31.2378	36.6036	34.80293	33.6472
23.93767	25.60693	31.02287	27.4072	29.98127	31.84207	31.26973	36.6238	34.82987	33.6648
23.9416	25.62487	31.22093	27.717	30.24433	31.9016	31.92173	36.95293	34.86374	33.749
23.94467	25.65067	31.59353	27.94647	30.33487	32.02673	33.05413	37.29493	34.91073	33.80933
23.98667	25.6884	31.72913	28.23233	30.3824	32.2524	33.0736	37.48093	35.08407	34.037
24.05713	25.86327	31.7884	28.7506	30.41687	32.56527	33.10467	37.49187	35.12646	34.69
24.0904	26.39867	33.2952	28.99667	30.60693	32.752	33.22227	37.51973	35.1912	34.72193
24.20913	26.8308	33.55073	29.02473	30.6404	33.07413	33.29407	37.6576	35.4114	34.74553
24.231	26.88273	33.6388	29.7712	30.65853	33.74193	33.39513	37.78247	35.47173	34.757
24.28073	27.594	33.72287	29.91833	30.66607	33.77447	33.435	38.61027	36.4458	34.83887
24.34553	27.78253	33.81173	29.97713	30.68373	33.8284	33.48227	38.969	36.6496	35.0288
24.3666	27.89333	33.91413	30.08507	30.76407	33.83327	33.56927	39.61853	37.94767	35.07053
24.42953	28.6792	33.98594	31.03033	30.908	33.94133	34.03147	0	38.18847	35.60947
24.59907	28.73653	34.04827	31.17927	31.3022	34.0286	34.43673	0	38.29293	35.67533
24.71787	28.9438	34.46967	31.27007	31.65133	34.07693	34.6438	0	38.53187	36.1822
25.34033	29.047	34.58167	31.688	31.70013	34.12687	34.76733	0	38.59347	36.66007
25.48767	29.1188	34.95973	31.8186	31.761	34.14927	34.80107	0	38.9594	36.7436
25.59773	29.2018	35.11293	31.8898	31.8868	34.18813	34.832	0	39.51087	36.7904
25.65673	29.53827	35.25073	32.50286	32.08647	34.28773	34.86333	0	39.56427	36.96247
25.8212	29.81907	35.34407	32.9068	33.3032	34.35633	34.97327	0	39.60087	38.468
26.60447	29.874	35.7726	32.99767	33.3384	34.4948	35.10833	0	39.61514	0
26.66327	30.07473	35.8504	33.02227	33.42747	34.52227	35.52487	0	39.67553	0
26.72953	30.12947	36.35733	33.1452	33.47527	34.88513	35.5592	0	39.71707	0
27.29627	30.17407	36.4874	34.06253	33.5766	35.80347	35.60367	0	0	0
27.39267	30.22033	36.6194	34.19233	33.61433	35.933	36.0792	0	0	0
27.71313	30.35107	36.6274	34.46407	33.64513	36.7358	36.0934	0	0	0
27.73433	30.7258	36.80833	34.50087	33.70967	36.96667	36.2522	0	0	0
27.79407	32.21833	37.0178	34.53773	34.548	37.0958	36.71947	0	0	0
27.86087	32.31167	37.0702	34.6828	34.63894	37.22167	36.84547	0	0	0
27.95613	32.45707	37.1514	34.75127	35.25554	37.2688	36.98326	0	0	0
28.06267	32.4798	37.7228	34.83627	35.7002	38.5252	37.06047	0	0	0
28.09507	32.52753	37.79753	34.97127	35.7522	38.61787	37.1322	0	0	0
28.55553	32.58793	38.28867	35.0768	35.7912	38.69293	37.1764	0	0	0
28.60013	32.67127	38.3568	35.11187	36.11847	39.14113	37.34	0	0	0
28.6424	32.8102	38.536	35.1496	36.354	39.1806	37.73827	0	0	0
29.3902	32.9382	38.9244	35.2078	36.54553	39.6044	37.8282	0	0	0
30.1638	33.34286	39.0104	35.25573	37.73667	39.68193	37.84433	0	0	0
30.2478	34.17807	39.10727	35.79807	37.74994	0	38.5882	0	0	0
30.285	34.3076	39.30153	36.00493	37.77087	0	38.59453	0	0	0
30.29987	34.5204	39.78153	36.09493	37.80013	0	38.68213	0	0	0
30.34627	34.565	0	36.2326	37.9386	0	39	0	0	0
30.37093	34.93767	0	36.4686	38.00933	0	39.13313	0	0	0
30.6372	35.07227	0	36.73367	38.42527	0	39.27687	0	0	0
30.66673	35.3132	0	36.77667	38.4454	0	39.53093	0	0	0
30.7492	37.22573	0	37.54727	38.64347	0	0	0	0	0
30.82507	37.6998	0	37.59967	38.6722	0	0	0	0	0
31.0402	37.8494	0	37.8072	38.81007	0	0	0	0	0
31.31707	37.98407	0	37.85107	0	0	0	0	0	0
31.48773	38.03527	0	37.9002	0	0	0	0	0	0
33.34593	38.04287	0	37.9936	0	0	0	0	0	0
33.4154	38.5296	0	38.04607	0	0	0	0	0	0
33.45173	38.68627	0	38.11753	0	0	0	0	0	0
33.48753	39.1598	0	38.17387	0	0	0	0	0	0
33.5662	39.21833	0	38.28987	0	0	0	0	0	0
33.6496	39.4	0	38.38987	0	0	0	0	0	0
33.6786	39.44627	0	38.47667	0	0	0	0	0	0
33.78347	39.50213	0	38.5398	0	0	0	0	0	0
33.91427	39.5672	0	38.59787	0	0	0	0	0	0
34.0256	0	0	38.85333	0	0	0	0	0	0
34.12473	0	0	38.9762	0	0	0	0	0	0
34.3474	0	0	39.8202	0	0	0	0	0	0
34.41373	0	0	0	0	0	0	0	0	0
34.52234	0	0	0	0	0	0	0	0	0
34.95433	0	0	0	0	0	0	0	0	0
35.13547	0	0	0	0	0	0	0	0	0
35.172	0	0	0	0	0	0	0	0	0
35.1854	0	0	0	0	0	0	0	0	0
35.30653	0	0	0	0	0	0	0	0	0
35.36987	0	0	0	0	0	0	0	0	0
35.37853	0	0	0	0	0	0	0	0	0
35.45193	0	0	0	0	0	0	0	0	0
35.46553	0	0	0	0	0	0	0	0	0
36.40347	0	0	0	0	0	0	0	0	0
36.7698	0	0	0	0	0	0	0	0	0
36.82027	0	0	0	0	0	0	0	0	0
36.91613	0	0	0	0	0	0	0	0	0
37.08607	0	0	0	0	0	0	0	0	0
37.51793	0	0	0	0	0	0	0	0	0
37.56173	0	0	0	0	0	0	0	0	0
38.0286	0	0	0	0	0	0	0	0	0
38.1168	0	0	0	0	0	0	0	0	0
38.17413	0	0	0	0	0	0	0	0	0
38.2216	0	0	0	0	0	0	0	0	0
38.26387	0	0	0	0	0	0	0	0	0
38.36087	0	0	0	0	0	0	0	0	0
38.38007	0	0	0	0	0	0	0	0	0
38.53207	0	0	0	0	0	0	0	0	0
38.58393	0	0	0	0	0	0	0	0	0
38.7738	0	0	0	0	0	0	0	0	0
38.95473	0	0	0	0	0	0	0	0	0
39.158	0	0	0	0	0	0	0	0	0
39.48153	0	0	0	0	0	0	0	0	0
39.57753	0	0	0	0	0	0	0	0	0
39.66453	0	0	0	0	0	0	0	0	0
39.76593	0	0	0	0	0	0	0	0	0
39.82127	0	0	0	0	0	0	0	0	0
39.90733	0	0	0	0	0	0	0	0	0
39.93333	0	0	0	0	0	0	0	0	0
39.95607	0	0	0	0	0	0	0	0	0
39.9956	0	0	0	0	0	0	0	0	0
