# Supplementary material for: Neural manifolds for odor-driven innate and acquired appetitive preferences
Source: Nat Commun. 2023 Aug 5;14:4719. doi: 10.1038/s41467-023-40443-2 (PMC10404252; doi:10.1038/s41467-023-40443-2)
Supplement: Supplementary file 4 — Source Data [file 41467_2023_40443_MOESM4_ESM.zip › Figure2/2019626/ch12_15/text/ani_C2.txt]

0.1044667	1.697467	0.06773333	0.3528667	0.5303333	0.08453333	0.3737333	1.297667	1.2596	0.6235333
0.5944	1.728467	0.1974	0.6694667	0.757	0.3692667	0.4528	1.6236	2.741467	0.7910666
0.7332667	1.7784	0.3053333	0.722	0.8124	0.4261333	0.5094666	1.691667	2.775067	0.9587333
0.8024667	1.8382	2.442133	0.8115333	0.8626667	0.4566	0.5543333	1.835933	2.852267	1.119267
1.093533	1.918667	2.484933	1.447333	0.9366667	0.4842667	0.9798	1.952533	2.9008	1.1774
1.151533	2.006467	2.5208	1.494533	1.570533	0.5178	1.0676	2.054	2.947067	1.219867
1.218667	4.9164	2.566667	1.535533	1.6338	0.5527334	1.1156	2.9306	2.986733	1.2942
1.2868	4.994	2.780667	1.5844	1.7168	0.6088	1.2256	3.099667	3.0554	1.508267
1.336533	5.082533	6.778666	1.641	2.5838	0.6585333	1.317267	4.273	3.133267	1.665933
1.393067	5.188467	6.830934	1.686067	2.9814	3.249333	1.369733	4.329134	3.332867	1.697467
1.478667	5.294933	6.901134	3.4494	3.462867	3.356667	2.011733	5.252133	3.440933	2.634733
4.113266	5.536467	7.346	3.493	5.1072	3.586267	2.097067	5.312533	3.5416	2.7182
4.222333	5.703533	7.3978	3.584667	5.180666	3.716467	2.508667	5.372334	3.6298	3.3608
4.284667	6.213867	7.449533	3.680533	5.2222	5.173533	2.670467	5.4346	3.673867	3.566733
4.368467	6.303267	7.6318	3.756333	5.2586	5.385133	4.224	5.536067	3.723467	3.706933
4.456067	7.414467	8.669133	3.806733	5.313867	5.732267	4.276533	5.616267	3.8342	3.789733
6.158333	7.492933	8.777333	3.8426	5.359334	5.910867	4.333933	5.696466	6.165267	3.8918
6.241066	7.567	9.277734	3.886133	5.452267	6.003267	5.889067	5.883867	6.954267	3.954867
6.3626	7.624667	14.83633	3.9534	5.5684	6.808733	5.935067	6.046733	7.347333	4.6892
6.641	7.7522	14.92213	4.030533	5.911	6.86	5.975	6.6712	7.658467	4.762
6.691	7.795	14.95973	4.064333	6.161067	6.923934	6.0996	6.748533	8.7194	4.8408
6.755067	7.849534	15.03473	6.6394	6.204667	7.0298	7.668467	7.4358	8.784133	5.6112
6.8064	7.935266	15.15147	7.1978	6.252666	7.091067	7.834933	7.491133	8.926733	7.3224
6.879467	8.211267	15.2932	7.442934	6.308333	7.1342	7.8774	7.529733	8.977667	7.382867
7.4184	9.6482	15.34807	7.4994	6.7968	7.208066	7.979067	7.5656	9.0226	7.500667
7.7928	9.7154	15.4166	7.603734	7.013733	7.260334	8.051666	7.589867	9.064466	7.598333
7.860667	15.01873	15.46533	7.718133	7.125733	7.425667	9.502267	7.608	9.107133	7.647467
14.60813	15.06827	15.54313	7.8024	8.354267	8.569467	9.637934	7.6496	9.172533	7.683333
14.82553	15.217	15.62147	7.912066	8.683133	8.595067	9.695733	7.686067	9.696733	7.725867
14.878	15.28873	17.33147	8.182067	9.548734	8.621134	10.15267	7.7266	9.753866	7.778333
14.93053	15.44967	17.37707	14.61553	9.663067	8.6536	10.1826	7.780467	9.834	7.8518
14.98567	15.7188	18.11327	14.6686	9.755067	8.686334	10.2386	7.833933	14.80073	12.11733
15.04093	16.555	18.18427	14.7116	14.85033	8.7298	13.8732	7.905	15.25033	12.17447
15.08247	16.72993	18.23093	14.78353	15.4692	8.813467	15.19993	8.290334	15.3276	12.2188
15.146	17.35387	18.28107	15.34153	15.50593	9.526867	15.30493	9.978933	15.39493	12.3912
16.2198	17.39947	18.32033	15.4712	15.6124	9.5814	15.37707	10.06547	15.44987	14.57673
16.27333	17.47347	18.35113	15.8244	16.4286	9.641733	16.23947	10.11813	15.63933	14.91167
16.33607	17.505	18.426	17.2368	16.49627	9.698934	16.27767	10.20887	15.6564	15.005
17.0082	17.55487	18.4634	17.58693	16.54873	9.834867	16.3246	14.176	16.41927	15.05933
17.11333	17.68273	18.5242	17.63887	16.58913	14.2532	16.483	15.87133	16.4732	15.16573
17.1896	17.74173	18.56227	17.68927	16.681	15.483	16.5646	15.96633	16.56167	16.1544
17.27173	18.5126	18.624	17.75067	17.25067	15.5346	16.69333	16.01213	17.57847	16.8152
17.33913	18.56687	18.74567	17.88927	17.3128	15.60207	17.55353	16.08793	19.31707	17.63967
18.1222	18.61	19.537	17.98813	17.44753	15.65673	17.68253	16.19487	19.37507	18.527
18.72533	19.80553	19.57633	19.9714	17.9054	16.38427	18.1328	16.5576	19.42013	18.60333
19.02847	20.40527	19.59713	20.0322	18.0348	18.28673	18.20427	16.60187	19.45953	18.72747
19.09287	20.4832	19.6204	20.0718	18.2018	18.3704	18.26447	16.65867	19.49347	18.8264
19.17233	20.57687	19.645	20.12733	18.383	18.45093	18.311	16.7324	19.54167	18.96273
19.45867	20.64653	19.6716	21.6284	18.48287	18.52693	19.38153	17.1666	19.5992	19.0706
19.5114	20.83373	22.39333	21.67573	18.53333	18.607	20.50113	17.2462	19.64613	20.84533
19.563	20.88447	24.4554	21.77827	18.5986	18.71013	20.61147	17.29247	19.6924	21.00733
19.6194	20.93407	24.5694	23.38387	18.64247	19.4414	21.18233	17.39153	19.7344	21.47367
19.70813	20.995	25.60887	23.44167	18.68873	19.49787	21.2592	17.46593	19.78267	21.7872
19.86733	21.94133	25.70213	23.56327	18.90253	19.54347	21.32073	17.73887	19.8394	21.8416
20.02233	22.38207	26.90787	23.65313	18.99667	19.7168	22.96533	18.81733	21.01527	21.89133
20.43313	22.4464	26.95687	26.26247	19.07787	19.88687	23.0138	18.881	21.19	21.9844
20.60987	22.48207	27.06247	26.33013	22.70387	19.97967	23.0464	18.93587	21.25427	22.07927
23.4008	22.96073	28.62593	26.37453	22.77133	20.0302	23.15467	19.256	21.40967	23.0024
23.45127	24.84013	29.269	26.47873	22.78207	20.08673	23.1968	21.0738	21.8446	23.0394
24.00947	24.89147	31.25587	26.58	24.86673	21.488	23.2488	21.1204	21.88827	23.10087
24.0462	24.9638	31.3364	29.1786	24.92827	22.32447	23.59427	21.18153	21.9748	23.35993
24.4936	25.2494	32.57167	29.40327	24.98207	23.61147	23.6308	21.24307	22.22953	23.43793
24.6062	25.753	32.67467	29.50167	25.86067	23.69887	23.69507	21.84633	22.2732	24.94727
27.14567	25.84393	32.77113	30.1628	25.93847	23.8662	24.26287	21.97827	22.33767	25.66613
27.19013	25.909	32.90493	30.20313	25.9736	23.9318	25.0632	23.8918	22.6112	25.97947
27.23427	25.94767	32.98734	30.2376	26.0042	25.38473	26.17287	23.92487	22.69913	26.8856
27.27333	25.98047	33.04693	30.27773	26.07467	25.96353	26.27507	23.95493	23.88673	29.9374
27.30853	26.01593	34.99067	30.39587	26.10993	26.04253	26.8416	24.00973	24.20873	30.00333
27.36833	26.06047	35.03513	30.44513	27.2998	26.12007	26.9232	24.04313	28.15833	30.019
27.4432	26.13607	35.09487	30.582	28.10593	27.44867	29.60993	24.10287	29.07387	30.10567
27.5474	26.36533	35.1612	31.1162	28.16553	27.59787	29.909	27.30247	29.13267	30.304
28.48227	26.42267	35.20973	31.16427	28.65533	30.25907	30.14187	27.33793	29.3192	31.23707
30.24353	26.4682	36.98833	31.7366	29.7982	30.32433	31.3898	27.753	29.43827	31.395
30.3306	27.17267	38.30813	32.4316	29.95053	30.3704	31.46273	27.85247	29.5698	32.43733
30.64607	28.71873	38.44713	32.49446	30.03133	30.45313	31.51973	27.93773	29.63467	32.67393
31.49487	28.76693	39.4106	35.39367	30.25607	30.6616	31.64753	28.7922	30.43627	32.76753
32.9594	28.81393	39.4886	35.49247	31.09353	30.91813	34.9296	28.8826	30.7938	34.081
33.42687	28.86307	39.54213	35.61794	31.17167	31.495	35.00947	28.94033	33.58233	34.12147
34.06907	29.64173	39.8932	35.69293	31.7714	31.67707	35.235	29.05353	33.65447	34.16773
34.1214	29.73393	0	36.69733	32.58727	32.09173	35.28867	29.25027	33.79013	34.216
34.20387	29.8498	0	36.80367	33.4612	32.1678	35.3508	30.254	33.9232	35.96926
34.25986	29.98953	0	36.8454	33.78313	32.21447	35.45293	30.33173	36.09093	36.0112
34.43373	30.0892	0	36.87707	35.45227	32.24267	36.19633	30.49167	36.1854	36.2164
34.6608	30.42187	0	36.91747	35.49493	32.286	36.23973	31.35527	36.286	36.90593
34.92427	30.9398	0	36.94567	35.53133	32.32227	36.29653	31.4104	36.38334	37.42707
36.43027	31.07547	0	36.98413	35.566	32.364	36.34407	31.48567	36.6106	37.48687
36.4644	31.14853	0	37.0186	35.609	32.39314	36.38987	31.6142	36.74533	37.78207
36.5132	31.27633	0	37.09213	35.64827	32.50706	36.44967	32.71893	36.89207	38.22213
36.56247	32.19233	0	37.4544	35.69113	33.79227	38.29447	32.75173	37.58233	38.41847
36.627	32.66847	0	38.7146	35.899	33.85247	39.59493	32.7944	38.61213	38.47553
36.99866	32.8258	0	38.7624	35.9576	33.89507	39.6648	32.82827	38.64833	38.52067
37.3192	32.92613	0	38.82513	36.00274	33.9564	39.86467	32.84793	38.6872	38.61313
37.388	32.97673	0	39.17167	37.263	34.01447	39.97893	33.1628	38.72513	38.70113
37.4676	33.1996	0	39.229	37.3212	34.186	0	33.2878	38.76327	38.7572
37.68887	33.41953	0	39.29293	37.56507	34.7294	0	33.3196	38.79413	38.81953
39.69567	34.61207	0	39.4182	37.6412	34.79993	0	33.34893	38.8312	38.98307
39.75974	34.7174	0	39.5312	38.17107	34.88947	0	33.41133	38.94287	0
39.80933	36.5636	0	39.58367	38.2202	36.80513	0	33.55767	0	0
39.95453	37.2606	0	39.6324	38.25327	36.92233	0	34.21393	0	0
0	37.31927	0	39.69307	38.2932	37.06333	0	34.7396	0	0
0	37.3746	0	39.82307	38.3516	37.6154	0	34.79427	0	0
0	37.4112	0	39.95267	38.39747	37.80507	0	34.88766	0	0
0	38.23253	0	0	38.43393	38.1436	0	34.925	0	0
0	38.58933	0	0	38.47753	38.2774	0	34.98807	0	0
0	39.0106	0	0	38.51847	38.3354	0	37.04273	0	0
0	39.06413	0	0	38.55767	38.63673	0	37.10153	0	0
0	39.13727	0	0	38.59627	39.50013	0	37.23367	0	0
0	39.18407	0	0	0	39.5534	0	37.74687	0	0
0	39.21933	0	0	0	39.60954	0	37.88813	0	0
0	39.27067	0	0	0	0	0	38.317	0	0
0	39.33067	0	0	0	0	0	38.39213	0	0
0	39.43567	0	0	0	0	0	38.56893	0	0
0	0	0	0	0	0	0	39.05693	0	0
