# Supplementary material for: Neural manifolds for odor-driven innate and acquired appetitive preferences
Source: Nat Commun. 2023 Aug 5;14:4719. doi: 10.1038/s41467-023-40443-2 (PMC10404252; doi:10.1038/s41467-023-40443-2)
Supplement: Supplementary file 4 — Source Data [file 41467_2023_40443_MOESM4_ESM.zip › Figure2/2019626/ch12_15/text/two_hep_C3.txt]

0.9014	0.3644	0.1327333	0.1504667	0.04326667	0.01773333	0.05753333	0.03053333	0.2230667	0.6097333
1.4442	0.5612667	0.2299333	0.3892667	0.1274667	0.0736	0.2108667	0.6692666	0.4941333	0.9253333
1.524333	0.6291333	0.3640667	0.4255333	0.1916667	0.1337333	0.2848	0.7747333	0.5752667	0.9741333
1.607867	0.6727333	0.4532	0.4821333	0.3386	0.3631333	0.3668	0.9662	0.6861333	1.018467
2.045733	0.8764	0.5172	0.5298	0.462	0.7836667	0.4700667	1.075667	0.9741333	1.0754
2.0958	1.1472	0.7382666	0.637	0.8357334	0.9726	0.5835333	1.6702	1.135467	1.566133
2.145533	1.215733	0.8378667	1.175	1.1012	1.0614	0.6706667	1.758933	1.2042	1.630267
15.04093	1.313933	1.0506	1.235533	1.2782	1.1344	0.9771333	1.898267	1.396933	1.683133
15.15187	1.4598	1.194267	1.371467	1.4314	1.216	1.084333	1.978333	1.450333	1.724
15.2466	1.499667	1.285333	1.591733	1.6154	1.4788	1.143733	2.043333	1.5836	1.771333
17.8088	1.707	1.459467	1.648467	1.712067	1.690733	1.216133	2.1256	1.684	1.837533
17.95773	1.752533	1.506533	1.7442	1.810333	1.778533	1.3006	2.3224	1.779067	1.9104
20.8648	1.783933	1.578067	1.823867	2.0578	1.881267	1.468267	2.3718	1.856	2.126333
21.76147	1.828467	1.639	1.924867	2.382267	2.051267	1.7246	2.424067	2.4426	2.397333
23.7216	1.886467	1.700333	2.007067	2.891267	2.192667	2.101867	2.5174	2.5282	2.448267
25.397	2.010133	1.7592	2.1116	2.951533	2.323067	2.6464	3.0786	2.686533	2.770533
25.68613	2.395867	1.8226	2.738267	2.999933	2.3712	2.9296	3.161533	3.164267	2.8274
26.2184	2.445067	1.870333	2.843733	3.066667	2.4498	2.991467	3.276	3.262733	3.050867
26.28047	2.9372	1.9214	3.0954	3.247133	2.686733	3.1078	3.3814	3.387533	3.111133
26.9298	3.005133	2.7222	3.1894	3.294533	2.754333	3.3826	3.482667	4.027467	3.1646
27.005	3.0544	2.8066	3.253133	3.374467	3.0284	3.506667	3.656733	4.139733	3.2296
27.06353	3.1566	2.863133	3.321	3.466067	3.090667	3.5704	3.9704	4.268	3.4114
27.34953	3.2024	2.912533	3.387533	3.8206	3.202	3.6464	4.249667	4.324733	3.5636
28.4686	3.246533	3.013733	3.4328	3.948	3.318467	3.741467	4.329	4.377467	3.788733
28.51453	3.338333	3.642933	3.473533	4.756533	3.4258	3.8304	4.393533	4.4406	3.890933
29.4454	3.3794	3.696067	4.157133	4.837533	3.544667	3.905733	4.748067	4.5722	3.979333
29.9124	3.431733	3.7908	4.227267	4.968266	3.616	4.0312	4.8372	4.702466	4.2582
30.21653	3.652267	3.964133	4.302267	5.027667	4.0166	4.095867	4.907467	4.7734	4.7114
31.93527	4.6434	4.124933	4.3734	5.067867	4.1748	4.233733	5.030133	4.942266	4.760267
32.0018	4.8354	4.312133	4.4284	5.113	4.275	4.825133	5.079134	5.0018	4.807333
32.20067	4.867533	4.3972	4.507067	5.165667	4.335933	5.102334	5.133934	5.0556	4.888067
33.531	4.917533	4.442266	4.923133	5.4132	4.409667	5.378733	5.398267	5.133266	5.084867
34.69347	5.0228	4.475467	5.1112	5.523	4.722733	5.700667	6.406	5.234867	5.667133
34.76313	5.099267	4.515467	5.2982	5.742466	4.818	5.774667	6.826533	5.768133	6.249133
34.83447	5.2698	4.575133	5.630133	5.7962	4.9164	5.852867	6.892667	6.170533	6.537933
34.91807	5.423533	4.841866	5.936067	5.981534	5.2234	5.944533	6.992	6.254467	6.6462
34.97507	5.807533	4.926267	6.033933	6.102733	5.3596	6.0138	7.0342	6.3204	6.710667
35.03187	5.867333	5.0062	6.131866	6.510533	5.406067	6.0928	7.072134	6.489	7.0792
35.0924	5.950333	5.068533	6.182066	6.6188	5.5052	6.479733	7.114933	6.5956	7.224733
35.33447	6.0118	5.324266	6.241734	6.691867	5.550533	6.594067	7.156333	6.647666	7.413667
35.42847	6.188667	5.367	6.2928	6.7352	5.604067	6.858933	7.226933	6.736333	7.6618
35.9164	6.6034	5.484467	6.402333	6.784067	5.665333	6.941467	7.31	6.82	7.785467
37.15747	6.968933	5.577734	6.718667	6.840133	5.824333	7.08	7.597133	6.9248	8.056533
37.81347	7.046667	5.629533	6.756333	6.919466	5.890333	7.175	7.751333	6.986467	8.121266
37.9094	7.135867	5.749067	6.810067	6.989733	5.993067	7.284	7.818333	7.169734	8.350734
38.3146	7.208667	5.812467	7.264266	7.242267	6.245934	7.523867	7.902534	8.020133	8.384133
38.91027	7.281734	5.860734	7.3436	7.315134	6.3596	7.589133	8.014667	8.074467	8.494133
38.9544	7.336867	5.933733	7.434933	7.6514	6.950267	7.68	8.773933	8.138534	9.113334
38.9916	7.3796	5.986067	7.576066	8.214067	7.1856	7.725467	8.8448	8.215466	9.250533
39.03087	7.429733	6.054	7.689067	8.2606	7.251067	7.860133	8.8972	8.336267	9.290133
39.07327	7.496533	6.237	7.764133	8.3154	7.297534	8.083533	9.084467	8.403533	9.367933
39.19753	7.607867	6.7002	7.8666	8.3682	8.270667	8.1582	9.172334	9.473133	9.417067
0	7.693533	7.206467	7.972533	8.4806	8.601733	8.191	9.242066	9.600067	9.4906
0	7.878467	7.2678	8.140333	8.671267	8.751933	8.252466	9.303133	10.11767	9.581333
0	8.2016	7.460667	8.2222	8.953067	8.8024	8.483933	9.704267	10.18007	9.704733
0	8.416133	7.649867	8.3188	9.0098	8.881267	8.627067	9.792733	14.68527	10.2034
0	8.4654	7.6976	8.379066	9.087	8.9302	8.711	9.906934	14.7398	14.573
0	8.517333	7.761267	8.467134	9.370334	9.046866	8.973733	9.992666	14.7866	14.65687
0	8.623934	7.816867	8.5172	9.471534	9.181133	9.0372	14.54427	14.84193	14.70167
0	8.712466	8.1744	8.570666	9.569134	9.273334	9.1202	14.60207	14.88547	14.7646
0	9.088	8.276934	8.6446	9.620334	9.602	9.218467	14.66633	14.92993	14.81127
0	9.341866	8.637134	8.700867	9.7966	9.722466	9.310266	14.7032	15.038	14.8456
0	9.435266	8.742733	8.758067	14.45553	9.9782	9.980267	14.749	15.0778	14.89453
0	9.513667	9.355267	8.8242	14.501	14.44913	10.13733	14.77653	15.1484	14.94193
0	9.5808	9.408867	9.2194	14.5614	14.49513	14.45567	14.81527	15.2432	15.01793
0	9.636733	9.625	9.395866	14.59413	14.56007	14.56527	14.84333	15.50673	15.62567
0	9.706533	9.697267	9.961066	14.63573	14.60353	14.62713	14.89173	15.58887	15.68667
0	9.774467	9.839133	10.0378	14.66907	14.696	14.6826	14.92993	15.66267	15.79193
0	9.846733	10.0248	10.09193	14.73227	14.74007	14.7136	15.32507	15.7142	16.0502
0	10.05593	10.15593	10.13813	14.76047	14.78773	14.75053	15.6212	15.78873	16.09427
0	14.5766	14.53253	10.1894	14.79873	14.82827	14.78807	15.67453	16.00633	16.1674
0	14.60873	14.57073	14.53147	14.86807	14.8792	14.8364	15.71847	16.37447	16.21733
0	14.65607	14.61793	14.5618	14.93333	14.91547	14.8832	15.76	16.46067	16.30673
0	14.68467	14.65607	14.5906	15.0524	14.9604	14.9324	15.80667	16.67227	16.56913
0	14.71807	14.68973	14.6178	15.29713	15.01107	14.97053	15.83367	16.84467	17.3186
0	14.7536	14.72487	14.6464	15.35513	15.2588	15.06227	15.8824	16.9256	17.5284
0	14.79593	14.7504	14.67467	15.38753	15.3118	15.12773	15.9778	17.4944	17.58993
0	14.83273	14.79047	14.704	15.42827	15.36007	15.22567	16.13333	17.56287	17.69047
0	14.8772	14.81093	14.7706	15.43047	15.51273	15.28627	16.21407	17.67487	18.41247
0	14.97653	14.84467	14.86213	15.4628	15.55747	15.3602	16.32113	17.98707	18.5604
0	15.0786	14.8734	14.94673	15.54093	15.60827	15.41113	16.4454	18.07367	18.8028
0	15.4222	14.89927	15.0006	15.58713	15.66407	15.4592	16.53927	18.168	19.22893
0	15.50453	14.93333	15.05053	15.67227	15.8092	15.5468	16.8518	18.41927	19.3038
0	15.55073	14.97533	15.09087	15.71813	16.18113	15.6826	17.03113	18.56473	20.1708
0	15.6034	15.0674	15.14887	15.87227	16.23227	15.72347	17.21853	18.75953	20.23673
0	15.64527	15.15667	15.24233	15.97967	16.34653	15.77333	17.44953	18.87467	20.36467
0	15.68947	15.3062	15.2992	16.06213	16.38847	15.8688	17.54393	19.10873	20.55967
0	15.8326	15.3486	15.37687	16.11647	16.4664	15.91713	17.59587	19.37767	22.00653
0	15.8908	15.383	15.45867	16.15753	16.658	16.16753	17.70713	19.4822	22.22807
0	16.11727	15.4228	15.5038	16.23213	16.91913	16.26687	17.86187	19.5512	22.32867
0	16.18087	15.46427	15.5582	16.37033	17.19547	16.32973	17.92927	19.65847	22.47453
0	16.2454	15.50867	15.6728	16.8762	17.25233	16.38293	18.0022	20.12387	22.63447
0	16.29067	15.5516	15.7156	16.96187	17.38813	16.4708	18.3182	20.51873	22.96493
0	16.4222	15.598	15.7582	17.04213	17.50433	16.53633	18.43833	20.91287	23.24173
0	16.56027	15.67667	15.80387	17.13913	17.7298	16.57927	18.5372	21.08813	23.9252
0	16.65347	15.7572	15.8416	17.24693	17.8656	16.6438	18.7062	21.47973	23.99713
0	16.74387	15.80647	15.89187	17.3252	17.95447	16.68447	19.23707	21.54233	24.35393
0	17.0862	15.84653	15.97447	17.44613	18.07707	16.73173	19.3118	21.88367	24.42907
0	17.1658	16.1746	16.04053	17.5372	18.19507	17.07733	19.45887	22.01327	24.4864
0	17.60587	16.30387	16.1578	17.646	18.29147	17.14347	19.57867	22.80047	24.59373
0	17.93127	16.3764	16.26813	17.69013	18.40827	17.62693	20.0654	22.8598	24.92487
0	17.9806	16.4346	16.3578	17.81393	18.4634	17.79907	20.52027	22.96973	25.26447
0	18.04367	16.61593	16.61373	17.954	19.07927	17.90907	20.94547	23.85253	25.46707
0	18.0924	16.67893	16.94147	18.0398	19.17987	17.98793	21.06547	24.20327	25.6748
0	18.165	16.771	17.09633	18.1206	19.69567	18.10887	21.11347	24.28587	25.7558
0	19.03693	16.82953	17.17713	18.2892	19.7948	18.19567	21.19867	24.3592	25.83667
0	19.14433	16.9648	17.24313	18.71787	19.8708	18.41813	21.27953	24.54407	26.46907
0	19.25207	17.0506	17.30293	18.8318	19.9458	18.50853	21.78547	24.646	26.5532
0	19.36413	17.2404	17.37373	19.05133	20.01393	18.64373	21.88373	24.88187	26.63273
0	19.46913	17.4498	17.5258	19.1528	20.2194	18.7832	21.99827	25.0784	26.78373
0	19.60647	17.51647	17.6524	19.23847	20.35153	19.07793	22.44353	25.3336	27.92647
0	20.02733	17.64893	17.7208	19.57133	20.3898	19.23547	22.70387	25.78313	28.15707
0	20.08047	17.8582	17.9834	19.6878	20.45367	19.33027	22.7782	25.87093	28.23873
0	20.1898	18.11093	18.09353	19.74813	20.4978	19.44847	22.8158	25.97313	28.32047
0	20.25733	18.54453	18.1414	19.84913	20.61667	19.74993	22.92107	26.05667	28.41487
0	20.333	18.58947	18.17973	19.97353	20.70827	19.90933	23.0382	26.16933	28.5828
0	20.43167	18.62767	18.22867	20.21887	20.7998	20.1424	23.31807	26.23353	28.67953
0	20.51853	18.6832	18.272	20.40987	20.8896	20.19713	23.48973	26.61407	28.8032
0	20.5824	18.75267	18.38433	20.5088	20.97873	20.25593	23.6484	26.73773	28.87507
0	20.804	19.0094	18.44993	20.89047	21.24487	20.482	24.157	26.8132	28.96393
0	20.84813	19.17247	18.8442	21.2936	21.35173	20.61813	24.36613	26.92053	29.0696
0	20.9044	19.366	18.91853	21.39307	22.40107	20.67607	24.9086	27.07587	30.41213
0	20.98873	19.47747	18.99867	21.47273	22.57473	20.7434	25.12213	27.25507	30.50093
0	21.056	19.53487	19.1004	21.56013	22.77107	21.02473	25.21233	27.61813	30.58953
0	21.09707	19.58367	19.341	21.67367	23.27307	21.30373	25.9008	28.80493	30.67447
0	21.14933	19.638	19.52233	21.89267	23.3606	21.37973	26.01667	28.93513	31.4576
0	21.22893	19.7196	19.6756	21.9474	23.41573	21.72687	26.10587	29.25687	31.57693
0	21.69267	19.77027	20.136	22.56687	23.53093	21.7738	26.3136	29.4322	32.27033
0	21.86553	20.71507	20.34073	22.63993	23.61213	22.62187	26.56133	29.7074	32.52113
0	22.07967	20.9482	20.443	23.14493	24.36393	22.86293	26.68247	29.7646	32.58373
0	22.15133	21.131	20.52853	23.26193	24.451	22.9148	26.9022	29.84173	32.92433
0	22.36593	22.12247	20.6056	23.445	24.5664	23.00567	27.06487	30.08613	33.00813
0	22.66713	22.56847	20.68293	23.68727	24.60653	23.05307	27.2034	30.20633	33.1476
0	22.7154	22.61227	20.9066	23.7694	24.71593	23.16793	27.2648	30.44227	33.94193
0	22.7864	22.70407	21.0122	23.91913	25.1838	23.21847	27.42167	30.5074	34.04307
0	22.855	22.84087	21.08147	24.00487	25.2374	23.29953	27.55653	30.60287	34.11413
0	23.46153	22.8902	21.1768	24.06313	25.3434	23.4156	27.80233	30.66607	34.16073
0	23.76667	22.95747	21.2584	24.154	25.54373	23.98953	27.8962	30.74467	34.31353
0	24.37927	23.05873	21.41313	24.25053	25.73467	24.54973	28.14767	30.84373	34.5068
0	24.43953	23.1282	21.47127	24.384	26.03533	24.6178	28.28247	31.1718	34.6524
0	24.49493	23.23127	21.63333	24.43193	26.11687	24.7346	28.39067	31.31093	34.90567
0	25.85753	23.2678	21.68127	24.51487	26.23373	24.85113	28.64033	31.90907	34.99627
0	25.94147	23.3424	21.90747	24.6614	26.29973	24.93773	28.69427	32.2106	35.24233
0	26.0356	23.46933	22.01187	24.74113	26.374	25.50373	28.83653	32.9824	35.75333
0	26.09307	23.51367	22.09573	24.855	27.2186	25.61833	29.15293	33.0748	35.93267
0	26.13093	23.72973	22.28727	25.00387	27.79207	25.74267	29.75853	33.1404	36.1268
0	26.1998	23.80047	22.39973	25.64447	27.86787	26.06433	29.85827	33.27853	37.03354
0	26.47267	24.09987	22.6364	25.72427	27.98433	26.13027	30.06913	33.4066	37.0982
0	26.62347	24.25207	22.802	25.82773	28.05847	26.19233	30.12227	33.75267	37.15567
0	26.70893	24.6418	23.11867	26.17527	28.54553	26.43673	30.3302	33.80167	37.22333
0	26.79547	24.70947	23.20033	26.2634	28.60893	26.52653	30.52753	34.16573	37.37007
0	26.86847	25.21753	23.255	26.34727	28.70707	27.00533	30.57367	34.43393	37.5146
0	27.5354	25.38607	23.31713	26.45153	28.83693	27.52407	30.70693	34.5328	37.58367
0	27.58767	26.10367	23.40293	26.77793	28.9344	27.63113	30.75507	34.74607	37.65613
0	27.91953	26.1576	23.4728	26.9738	29.0194	27.70607	30.82927	34.82827	37.80027
0	27.96687	26.259	23.5536	27.3206	29.12113	27.74853	30.90953	36.48793	38.3898
0	28.3034	26.32847	24.2464	27.42653	29.237	27.79233	31.4538	36.53807	38.4512
0	29.06313	26.3952	24.38007	27.7112	29.30567	27.90433	31.58047	36.6954	38.52593
0	29.42587	26.64653	24.52773	27.77573	29.6276	27.96427	31.95367	37.20713	38.64067
0	29.48573	26.77947	25.0888	27.83953	29.6828	28.0204	32.7162	37.6148	39.7896
0	29.5464	26.92487	25.33993	27.90433	29.78627	28.08587	32.78447	37.66693	39.88927
0	29.62673	26.98827	25.85153	28.03133	29.87147	29.07513	32.84487	37.79853	39.95013
0	29.67907	27.10393	26.02367	28.08587	30.00893	29.22133	33.1702	37.879	0
0	29.7246	27.88333	26.1468	28.19993	30.06713	29.33627	33.4096	37.942	0
0	29.80327	27.9728	26.25273	28.44547	30.231	29.5658	33.61073	38.121	0
0	29.8946	28.01447	26.49227	28.52373	31.03913	29.6752	33.78893	39.0992	0
0	30.16467	28.07167	27.10227	28.59473	31.37847	29.94067	33.88273	39.1664	0
0	30.2768	28.12487	27.16353	28.63647	31.42793	29.99033	34.8822	39.21913	0
0	30.3292	28.27927	27.23847	28.78913	31.6696	30.08813	35.15313	39.27467	0
0	30.9892	28.35473	27.38947	29.075	31.93633	30.6164	35.23853	39.3432	0
0	31.25967	28.4288	27.55847	29.13013	32.17593	30.6688	35.41793	39.4188	0
0	31.45033	28.83727	27.69173	29.1992	32.41227	30.76227	35.92053	39.53327	0
0	31.50993	28.94873	27.77627	29.66687	32.85507	30.90453	35.96507	39.687	0
0	31.56347	29.03593	27.8394	29.80033	32.93953	31.29253	36.0116	39.84127	0
0	31.97967	29.5354	27.9168	29.96947	33.03627	31.38547	36.0592	39.92973	0
0	32.0482	29.62607	27.96633	30.08	33.64287	31.58367	36.1034	39.99213	0
0	32.1292	29.72633	28.04253	30.1442	33.70247	32.57013	36.19327	0	0
0	32.22253	29.84407	28.1154	30.428	33.7758	32.632	36.31693	0	0
0	32.32047	29.91307	28.161	30.50153	33.902	32.77273	36.606	0	0
0	32.40633	29.97033	28.20173	30.581	34.11193	32.8572	36.6666	0	0
0	32.52847	30.0192	28.25633	30.70207	34.31547	32.9218	37.18007	0	0
0	32.5942	30.0682	28.29813	30.77873	34.45727	33.00887	37.25507	0	0
0	33.01793	30.1514	28.3588	32.05813	34.51587	33.3412	37.40813	0	0
0	33.16993	30.49333	28.4924	32.76367	34.58053	33.43787	37.542	0	0
0	33.32773	30.67287	28.5858	32.8486	34.66313	33.51087	37.61313	0	0
0	33.9508	30.98813	29.19473	32.9036	34.77833	33.5998	37.67407	0	0
0	34.0142	31.30927	29.2734	33.02813	34.84727	33.71947	37.789	0	0
0	34.14827	31.5716	30.04267	33.1068	34.98267	33.99473	37.88573	0	0
0	34.29867	31.8218	30.08387	33.2092	35.07127	34.1016	38.02473	0	0
0	34.41647	31.92453	30.151	33.72293	35.5626	34.17527	38.15533	0	0
0	34.57393	32.07493	30.2874	33.8036	35.62233	34.31633	38.25047	0	0
0	34.6784	32.26873	30.35013	33.9492	35.71187	34.43627	38.86987	0	0
0	34.89053	32.59566	30.4172	34.0026	36.65793	34.66933	38.9446	0	0
0	35.01927	32.66927	30.59727	34.09073	36.7498	34.7654	39.02687	0	0
0	35.14807	32.84233	31.018	34.2906	36.85347	35.06233	39.204	0	0
0	35.31913	33.5726	31.08893	35.17513	36.90793	35.13107	39.35093	0	0
0	35.4348	33.63647	31.14927	35.3208	36.97333	35.40353	39.7946	0	0
0	35.5128	33.70667	31.22127	35.53547	37.08187	35.77207	39.8984	0	0
0	35.58067	33.74473	31.2858	35.5838	37.7238	35.82307	0	0	0
0	35.66553	33.8238	32.09733	35.6922	37.79633	35.89454	0	0	0
0	35.737	33.9178	32.35513	35.84073	37.90173	36.1588	0	0	0
0	35.83073	33.98913	32.76647	36.09487	37.94253	36.9756	0	0	0
0	35.92067	34.06313	32.8158	36.23287	38.02993	37.2324	0	0	0
0	35.963	34.1738	32.9008	36.5582	38.0918	37.31753	0	0	0
0	36.01853	34.22273	33.02107	36.616	38.2154	37.46093	0	0	0
0	36.0862	34.2686	33.15053	36.67127	38.35693	37.72547	0	0	0
0	36.17253	34.57353	33.245	36.79893	38.57447	37.8	0	0	0
0	37.42353	34.89314	33.351	36.85873	39.26347	37.8924	0	0	0
0	37.78687	34.94473	33.68673	37.0666	39.35153	38.0934	0	0	0
0	37.8316	35.00053	34.0326	37.1554	39.4606	38.14813	0	0	0
0	37.8824	35.04893	34.10067	37.4796	39.53327	38.22567	0	0	0
0	37.95393	35.10713	34.2918	37.86333	39.83973	38.3082	0	0	0
0	38.01873	35.195	34.45293	37.96847	0	38.37193	0	0	0
0	38.06627	35.3036	34.6378	38.19853	0	39.30647	0	0	0
0	38.1862	35.96727	34.7064	38.25093	0	39.4126	0	0	0
0	38.3224	36.05713	34.81353	38.31567	0	39.75087	0	0	0
0	38.47947	36.10933	34.9352	38.36547	0	0	0	0	0
0	38.5678	36.16807	35.92653	38.44287	0	0	0	0	0
0	38.66573	36.68447	36.02374	38.59867	0	0	0	0	0
0	38.71173	36.77953	36.25127	38.90453	0	0	0	0	0
0	38.7964	37.03847	36.35167	39.15053	0	0	0	0	0
0	38.86687	37.14987	36.44407	39.21513	0	0	0	0	0
0	38.91633	37.26647	36.57487	39.32313	0	0	0	0	0
0	0	37.34807	36.643	39.43847	0	0	0	0	0
0	0	37.40633	36.71193	39.88727	0	0	0	0	0
0	0	37.46293	36.80327	39.98293	0	0	0	0	0
0	0	37.57607	36.9532	0	0	0	0	0	0
0	0	37.64647	37.38427	0	0	0	0	0	0
0	0	37.70607	37.46107	0	0	0	0	0	0
0	0	37.9412	37.5426	0	0	0	0	0	0
0	0	38.0016	37.64767	0	0	0	0	0	0
0	0	38.0474	37.72007	0	0	0	0	0	0
0	0	38.11907	37.78627	0	0	0	0	0	0
0	0	38.2716	37.8862	0	0	0	0	0	0
0	0	38.35826	37.97947	0	0	0	0	0	0
0	0	38.51954	38.10473	0	0	0	0	0	0
0	0	39.2264	38.29433	0	0	0	0	0	0
0	0	39.339	38.48253	0	0	0	0	0	0
0	0	39.421	38.8612	0	0	0	0	0	0
0	0	39.50347	39.46593	0	0	0	0	0	0
0	0	0	39.58853	0	0	0	0	0	0
0	0	0	39.67587	0	0	0	0	0	0
0	0	0	39.95773	0	0	0	0	0	0
