# Supplementary material for: Neural manifolds for odor-driven innate and acquired appetitive preferences
Source: Nat Commun. 2023 Aug 5;14:4719. doi: 10.1038/s41467-023-40443-2 (PMC10404252; doi:10.1038/s41467-023-40443-2)
Supplement: Supplementary file 4 — Source Data [file 41467_2023_40443_MOESM4_ESM.zip › Figure2/2019626/ch12_15/text/euc_C2.txt]

0.3359333	0.03206667	1.125733	1.244467	1.636933	2.989533	1.256933	0.6056	0.4360667	3.458333
0.3911333	0.09906667	1.687667	1.3782	1.751933	3.0652	1.301133	2.103067	0.5689333	3.666733
1.5894	4.553333	1.7482	1.4252	1.803933	4.9436	1.3858	2.1616	0.7549334	3.725867
1.937267	4.776866	1.808133	1.467933	1.844867	5.048133	1.463267	2.234133	0.9962667	4.142533
2.018067	4.922333	1.8544	1.545933	1.885533	5.172333	1.638933	2.282467	1.528667	5.036267
2.9272	5.932533	1.9184	1.7048	1.920467	6.546333	2.5828	2.885333	3.474533	5.254533
7.309267	6.034934	2.0668	4.753	1.975867	7.482666	2.631067	3.074	4.4274	6.422867
7.3516	6.081733	2.290933	5.2268	2.0526	7.539333	2.681933	3.1682	4.682667	6.4794
7.390467	6.1278	2.343067	5.281933	2.112067	7.585667	2.727933	4.356667	4.8462	7.926733
7.464133	6.201066	2.3858	5.398334	2.319867	7.648667	2.781667	4.8008	5.0878	7.969867
7.5426	6.319467	2.432533	7.080667	3.4696	8.356	3.252867	5.279933	5.143333	8.030133
7.644933	6.538133	3.5498	9.3668	3.555333	11.0718	3.589933	5.374467	5.6244	8.2488
7.995266	7.715267	3.772667	10.89413	5.055666	11.2116	3.664	6.488266	5.7394	8.381534
8.447133	7.792867	3.938533	11.04927	5.150067	11.55393	3.973333	6.541733	7.012067	8.662
8.830867	7.897533	4.056133	11.10253	5.270534	11.60173	5.133266	6.610466	11.63047	8.835134
8.927667	7.999067	4.119267	11.19987	5.356534	11.67907	5.1674	6.745067	11.8098	8.893133
8.962466	8.06	4.2096	11.54027	5.507534	12.08973	5.2266	7.2932	11.89533	8.966733
9.011867	8.166734	7.841333	11.68733	7.844533	12.28927	5.2758	7.376933	12.00947	11.205
9.050467	8.556	7.969	11.7892	7.9198	12.39933	5.3956	7.451467	12.06627	11.36113
9.113067	10.73167	9.555533	11.90947	8.003667	12.47347	6.407866	8.2264	12.2486	11.57667
9.798467	10.77027	10.69167	11.9882	8.538733	12.7088	8.8836	8.446934	12.30327	11.6606
9.942933	10.80233	10.7208	12.47487	8.620466	12.76047	10.1566	8.8202	12.4792	11.7566
9.979	10.84513	10.75033	12.5692	8.7266	12.9054	10.221	9.225866	12.89047	11.8592
10.02133	10.93033	10.79013	12.62913	8.837267	12.98393	10.9682	9.2968	12.9946	11.97367
10.05293	10.9754	10.83713	12.97413	10.0692	13.07233	11.02273	11.083	13.19627	12.3012
10.09167	11.20287	10.8614	13.02753	10.15973	13.3348	11.08007	11.2962	13.4424	12.5878
10.14193	11.72413	10.91033	13.201	10.72133	13.86427	11.15533	11.61153	13.49987	12.772
10.20727	11.7852	10.98813	13.2996	11.0098	13.96587	11.19293	11.84413	13.58553	12.8144
10.29153	11.82627	11.87253	13.89113	11.35427	14.1324	11.2684	12.03007	13.71027	12.87873
10.37853	11.90033	11.9286	14.12107	11.46427	14.3232	11.82647	12.2252	13.79573	13.03013
10.93147	12.0568	12.01993	14.27253	11.66687	14.41493	11.88487	12.29373	13.8666	13.24893
10.97167	12.15207	12.11973	14.4326	11.76167	16.65487	11.9844	12.408	13.91413	13.4196
11.02073	12.4312	12.23893	15.6824	12.016	16.86407	12.058	12.4906	14.02847	13.78107
11.0468	12.47847	12.3286	16.56987	12.11627	16.95747	12.13867	12.84333	14.25827	13.838
11.095	12.62653	12.55667	18.59207	12.19893	17.0298	12.21547	12.90173	14.3452	13.9044
11.1188	12.84173	12.82907	18.68593	12.32	17.08153	12.321	13.02813	15.67887	14.00627
11.14753	13.00187	13.5472	19.8242	12.4168	17.1848	12.3846	13.23	15.72153	14.1662
11.17887	13.1906	13.69793	19.90827	12.72273	17.42407	12.45813	13.3148	19.77933	14.44773
11.23273	13.42393	13.77013	20.01473	13.1956	17.47527	13.01487	13.36033	21.6386	14.59273
11.25753	13.5338	13.94	20.06567	13.7792	18.15347	13.1712	13.4474	21.77173	17.50987
11.38113	13.57527	13.99847	20.38593	13.86473	21.266	13.25533	13.52727	21.84527	17.95647
11.42873	13.70293	14.07847	20.5098	13.96073	21.72113	13.3054	13.59847	21.93433	18.1034
11.51007	13.92687	14.25393	22.211	14.04933	21.8228	13.3958	14.12407	22.05953	20.02227
12.1468	19.11067	15.987	22.27073	14.1816	22.85793	13.60807	14.20527	24.3562	21.2042
12.18773	19.4494	16.9024	22.354	14.30107	23.69693	13.7898	14.37427	24.41713	21.35787
12.2328	19.70453	17.01127	22.47133	16.93387	23.73807	13.9036	14.50027	26.23587	21.5282
12.4696	19.77507	17.69347	23.39493	19.56413	23.78173	13.96473	16.0108	26.3238	22.04207
12.54767	19.88807	19.9912	23.53447	21.1108	23.842	14.09613	16.0602	26.41573	22.14893
12.6078	20.29787	21.19893	23.77427	21.16433	24.02687	14.2232	16.2168	26.4942	22.39433
12.66347	20.493	21.2688	25.61747	24.6734	24.08707	16.31227	18.40027	26.56587	23.61573
12.70807	20.6496	21.35613	27.6286	24.76913	27.1386	16.371	18.444	27.96327	23.8598
12.74427	24.34527	21.8668	27.71113	24.8934	27.20273	16.4288	18.58113	28.34487	24.94093
12.78013	24.4586	22.90093	27.75633	25.3692	27.2504	18.16893	18.70867	28.42687	25.00693
12.99907	26.5938	22.99013	28.00287	25.40887	27.35953	18.47407	19.3494	28.52973	25.0558
13.0656	26.73767	24.23107	28.43073	25.46087	27.4292	18.543	19.3972	28.7646	26.10673
13.13833	28.05507	26.0932	29.78113	27.2986	28.09207	20.841	19.6694	28.86113	26.18667
13.7126	28.2768	29.8684	29.8246	27.44647	28.21807	20.93393	20.18407	28.90667	26.25113
13.96207	29.20973	30.07733	31.73393	27.5988	28.30387	21.88807	21.2156	29.12227	27.485
14.04807	29.25713	35.36127	33.87573	27.69387	30.00327	21.947	24.88793	29.25993	29.77693
17.34747	29.41747	35.64594	33.95033	28.43187	30.06507	25.60413	24.94993	31.11427	29.854
17.42607	29.59867	35.70133	34.13054	29.1688	30.267	25.8022	25.19247	31.3264	29.94987
18.49873	29.6644	35.80653	34.24113	30.29613	31.36953	25.9316	26.03387	32.8446	29.99947
18.57647	30.23313	36.0206	37.98373	31.36447	31.3836	26.00853	26.22687	33.05953	30.04093
18.66947	30.3502	36.87	38.7104	31.45447	31.56687	26.20373	26.29893	37.09827	30.99907
19.16993	30.4094	36.94987	38.77733	31.5072	31.68013	26.2912	27.1956	37.15507	31.60833
19.35127	30.5286	38.11127	38.8268	31.6806	31.7758	26.55467	27.355	37.25426	31.69233
22.47653	30.59893	39.23653	38.89373	32.2334	33.5688	26.6914	27.5632	38.96313	34.10387
22.92527	32.231	39.38393	38.94313	32.80893	33.63953	28.25747	27.79447	39.2472	35.25493
23.03873	32.32873	39.9554	0	32.87634	34.67467	28.43833	29.36867	39.40913	35.399
24.08047	32.59687	0	0	33.5322	35.23693	29.3682	29.57527	39.47933	36.99667
25.4436	33.07153	0	0	35.3216	35.34653	29.44393	30.7002	0	37.0822
28.03327	33.1288	0	0	36.0846	35.46187	29.4902	31.82933	0	37.92413
29.41447	33.22893	0	0	36.18807	36.29287	29.5518	31.90347	0	37.97813
29.4706	33.311	0	0	37.84873	38.94247	30.28973	31.95587	0	0
29.5732	36.7298	0	0	37.95027	39.16793	30.3364	32.07387	0	0
29.8732	36.8008	0	0	38.02167	39.86526	30.43267	32.48673	0	0
30.12493	37.11987	0	0	38.155	0	31.86687	33.8906	0	0
30.183	37.2112	0	0	38.435	0	34.5876	33.92633	0	0
30.42727	37.33613	0	0	38.64553	0	35.2966	33.9722	0	0
30.8298	37.4334	0	0	39.18107	0	35.66727	34.08393	0	0
30.8834	38.69407	0	0	39.43547	0	36.39073	34.99273	0	0
30.9764	0	0	0	39.74527	0	36.548	35.06307	0	0
31.09647	0	0	0	39.8306	0	36.69233	35.19653	0	0
31.20053	0	0	0	39.89487	0	37.35613	37.1664	0	0
33.10247	0	0	0	0	0	37.42247	37.2154	0	0
33.25753	0	0	0	0	0	37.7642	38.42567	0	0
33.933	0	0	0	0	0	37.97367	38.51793	0	0
35.68887	0	0	0	0	0	38.14213	38.63433	0	0
35.756	0	0	0	0	0	0	38.7892	0	0
35.8622	0	0	0	0	0	0	38.92753	0	0
35.97813	0	0	0	0	0	0	39.04707	0	0
38.242	0	0	0	0	0	0	0	0	0
38.42053	0	0	0	0	0	0	0	0	0
39.32627	0	0	0	0	0	0	0	0	0
39.48247	0	0	0	0	0	0	0	0	0
39.52847	0	0	0	0	0	0	0	0	0
39.6058	0	0	0	0	0	0	0	0	0
39.6788	0	0	0	0	0	0	0	0	0
39.9294	0	0	0	0	0	0	0	0	0
