# Supplementary material for: Neural manifolds for odor-driven innate and acquired appetitive preferences
Source: Nat Commun. 2023 Aug 5;14:4719. doi: 10.1038/s41467-023-40443-2 (PMC10404252; doi:10.1038/s41467-023-40443-2)
Supplement: Supplementary file 4 — Source Data [file 41467_2023_40443_MOESM4_ESM.zip › Figure2/2019626/ch12_15/text/euc_C3.txt]

1.107867	2.7018	0.02173333	1.694933	0.942	0.4979333	0.07146667	0.0286	6.629267	0.1027333
1.596867	3.0308	0.2140667	2.051067	1.074067	1.266	0.1436	0.1169333	7.47	0.31
1.6584	3.130133	0.5258	3.483733	1.1548	1.321333	0.2150667	0.1574667	8.058733	0.4548667
1.712067	3.206467	3.6636	5.067133	5.266267	4.2518	1.5532	0.2182	8.165733	0.5347334
1.944133	3.269	3.708467	5.7706	12.69607	4.347333	1.7902	0.2824	8.2406	0.6038667
2.025867	3.337867	4.001467	5.867333	12.73687	4.409067	1.903667	0.3816	8.4888	0.7076667
2.1094	3.391	4.507867	6.0462	12.92087	4.536467	2.0376	0.4566667	8.579733	0.7975333
2.208067	3.4424	4.604667	6.136267	13.1252	4.654467	2.149267	0.5076666	8.855467	1.039333
2.369667	3.499733	5.0338	6.249533	13.17767	4.744933	2.230667	0.5460666	8.929267	1.223333
2.448933	3.5764	5.1396	6.706133	13.22527	4.824667	4.117133	0.5774667	8.988733	1.288333
2.496933	3.808	5.2264	6.8194	13.42347	4.992466	4.539866	0.6358	9.530534	1.401867
2.571267	3.872267	5.314533	6.8948	13.48693	5.6402	4.615533	0.7349333	16.3404	1.763867
2.6618	3.9478	5.412667	7.357533	13.54267	5.802134	4.683667	1.2002	16.38227	1.854867
4.1864	3.999467	6.520333	7.4148	13.5866	9.387733	5.048733	7.319334	16.48	2.042667
4.785133	4.243467	7.0696	7.479067	13.6602	9.414267	5.1192	7.386267	16.598	2.107733
5.111	5.670467	7.224867	8.850533	13.7376	9.443467	5.9266	9.9752	16.7642	2.163
5.210467	5.852733	8.073533	8.922867	14.43813	9.466534	6.491	10.05473	16.86987	2.208267
5.308333	5.921933	9.784333	9.380667	14.66293	9.496667	8.7868	14.73187	16.96573	2.279333
7.959867	6.0138	10.11407	9.6544	14.78507	9.5452	8.859	14.788	17.02833	2.402467
14.36613	6.0786	10.30373	10.12453	14.86793	9.667	9.2772	14.842	17.1824	2.4458
14.42067	6.140333	14.98893	10.20647	14.95487	9.8098	10.25167	15.0674	17.22387	2.496733
14.46893	6.193467	22.34853	14.402	15.23847	9.898334	15.46793	15.13753	17.27393	2.538867
14.5266	6.247	22.4226	14.6278	16.20713	9.956933	15.53173	15.2076	17.34387	2.592133
14.731	6.3194	24.50013	14.70233	16.27207	9.997	15.58967	19.10847	17.46153	2.632733
14.79373	6.3622	24.81713	15.65787	16.33053	10.06873	20.3792	19.15413	17.51907	2.715933
15.0582	6.413733	25.37687	15.71693	16.3812	10.12047	20.47413	19.19353	17.58773	2.784
15.5622	6.571933	27.78767	15.76633	16.42233	10.44433	20.5454	19.28633	17.64847	2.8412
15.7002	9.4626	27.84093	15.92387	16.47393	10.5646	22.393	19.43193	17.92313	2.8776
15.81153	9.564333	27.8892	16.29653	16.53087	14.51547	22.56747	19.61727	18.0482	2.9274
15.90687	9.66	27.9354	16.78733	16.60147	14.5896	23.4892	19.7194	18.14247	2.982
16.168	9.970467	28.15413	20.7704	16.70233	14.63193	23.5726	19.85713	18.23173	3.7356
16.2366	10.81773	28.23673	20.95247	16.7822	14.68767	24.69867	24.4408	18.57387	10.13053
16.44487	14.8114	28.32693	21.00253	17.4864	14.80533	24.78753	28.6064	18.6416	14.95873
21.50467	14.9382	28.38133	21.76213	20.58813	15.73153	24.9086	28.65287	20.017	15.25033
22.0772	15.44987	28.46273	22.3682	20.65407	18.48227	25.0098	28.72473	20.08947	15.472
22.1248	15.50133	29.0732	27.77147	20.7504	18.56727	25.07053	30.32333	20.1992	15.57007
22.18553	15.59047	29.14493	27.81113	20.899	18.67847	25.11473	30.46907	20.31727	18.05193
22.75953	15.6574	29.27413	27.91327	21.07773	18.8072	25.23807	30.825	20.3616	18.207
24.48573	15.713	29.3468	27.96573	21.42453	19.20173	29.62307	30.95053	20.47667	18.4358
25.01747	15.7572	29.9448	28.0118	21.52167	19.36373	34.461	31.01553	20.53053	21.1774
26.8204	15.85053	32.56913	28.08113	22.53613	19.43447	34.51587	31.11293	20.78893	23.08107
26.88987	15.95167	32.729	28.47313	22.86673	19.49373	34.60933	31.25093	20.8728	23.20607
26.9868	16.0106	33.00426	28.52453	22.99753	19.5706	37.1476	32.17707	20.95453	30.70733
33.47827	16.06	33.067	28.7716	23.12927	19.66953	39.702	32.29007	21.00613	31.94593
33.54213	16.1396	37.90647	28.862	23.1816	19.81287	0	32.75473	21.06447	32.49087
33.63373	16.44787	37.97373	28.9196	23.25453	27.4236	0	33.09773	21.15727	32.54927
33.7278	16.50867	38.0544	30.78527	23.33847	28.94587	0	33.13913	21.237	32.64314
33.82327	16.56687	38.20467	31.22627	24.864	29.41527	0	33.1978	21.2752	34.5452
0	16.6082	38.29747	31.34713	25.52733	29.45387	0	33.31113	21.32067	35.88567
0	16.79773	38.36847	31.78753	25.5848	29.52607	0	33.38147	21.366	37.0492
0	16.84053	38.40854	33.30913	30.34013	29.64547	0	33.43287	21.4912	0
0	16.89313	38.45887	33.44173	31.512	29.74227	0	33.50554	21.59727	0
0	17.077	38.59426	33.53967	31.6392	30.7848	0	33.5706	21.86807	0
0	17.21467	0	34.33127	31.7332	32.24047	0	33.62753	21.92393	0
0	17.27167	0	35.47087	32.31487	32.31853	0	33.67007	22.0216	0
0	17.31967	0	35.57073	32.36767	32.37867	0	33.70693	22.31353	0
0	17.52053	0	0	32.43907	32.47053	0	33.7486	22.36793	0
0	17.59513	0	0	32.49933	34.36313	0	33.837	22.44253	0
0	17.71553	0	0	0	34.86167	0	33.89633	22.5454	0
0	17.82047	0	0	0	34.93327	0	33.93987	22.6414	0
0	17.95273	0	0	0	34.97547	0	34.00967	22.71033	0
0	18.04233	0	0	0	35.03027	0	0	22.76233	0
0	18.65313	0	0	0	35.40327	0	0	22.79713	0
0	18.75393	0	0	0	35.54607	0	0	22.8382	0
0	20.10073	0	0	0	35.599	0	0	23.17127	0
0	20.14973	0	0	0	35.88127	0	0	23.35007	0
0	20.20367	0	0	0	35.92107	0	0	23.53573	0
0	20.24873	0	0	0	36.01553	0	0	23.64687	0
0	20.37547	0	0	0	36.1034	0	0	23.78487	0
0	21.2216	0	0	0	36.1792	0	0	23.87693	0
0	21.47753	0	0	0	36.2494	0	0	24.05333	0
0	22.22593	0	0	0	36.34793	0	0	24.152	0
0	23.0578	0	0	0	36.504	0	0	24.19273	0
0	23.14767	0	0	0	36.54333	0	0	24.24227	0
0	25.08813	0	0	0	36.6092	0	0	25.00327	0
0	26.75587	0	0	0	36.7118	0	0	25.0532	0
0	26.90593	0	0	0	36.87214	0	0	25.1278	0
0	27.04793	0	0	0	36.9488	0	0	26.00787	0
0	27.17787	0	0	0	37.005	0	0	26.0718	0
0	27.573	0	0	0	37.05813	0	0	26.18027	0
0	32.18727	0	0	0	37.12973	0	0	32.03247	0
0	33.9848	0	0	0	37.17213	0	0	32.14667	0
0	34.07513	0	0	0	37.2392	0	0	32.74387	0
0	34.13667	0	0	0	37.31233	0	0	33.17193	0
0	34.201	0	0	0	37.36313	0	0	33.23034	0
0	34.2572	0	0	0	37.88973	0	0	33.29733	0
0	34.3094	0	0	0	37.973	0	0	36.92087	0
0	34.51266	0	0	0	38.1204	0	0	37.0006	0
0	34.76826	0	0	0	38.30487	0	0	37.1122	0
0	37.33267	0	0	0	0	0	0	37.2616	0
0	37.55127	0	0	0	0	0	0	37.39993	0
0	38.44427	0	0	0	0	0	0	37.47513	0
0	38.69547	0	0	0	0	0	0	37.6372	0
0	0	0	0	0	0	0	0	37.67813	0
0	0	0	0	0	0	0	0	37.73713	0
0	0	0	0	0	0	0	0	37.8118	0
0	0	0	0	0	0	0	0	37.90653	0
0	0	0	0	0	0	0	0	38.0002	0
0	0	0	0	0	0	0	0	39.03013	0
0	0	0	0	0	0	0	0	39.2084	0
