# Supplementary material for: Neural manifolds for odor-driven innate and acquired appetitive preferences
Source: Nat Commun. 2023 Aug 5;14:4719. doi: 10.1038/s41467-023-40443-2 (PMC10404252; doi:10.1038/s41467-023-40443-2)
Supplement: Supplementary file 4 — Source Data [file 41467_2023_40443_MOESM4_ESM.zip › Figure2/2019626/ch12_15/text/two_hep_C2.txt]

2.918267	3.508267	2.162267	0.3244667	0.8514667	0.7808667	2.9002	0.5021333	3.415533	1.841333
3.032933	4.579333	2.2184	0.4710667	1.4204	2.4892	3.248467	2.155933	3.480533	1.953733
4.483267	7.164533	3.664267	0.5629333	10.21827	3.962267	3.306133	2.2126	3.539267	2.0578
4.516133	7.246867	4.7026	8.1034	10.24973	4.009467	3.364333	2.259067	3.598	2.113267
4.564734	7.293667	4.826066	8.156333	11.0506	4.3048	3.404267	2.313067	3.653533	4.1742
4.6222	7.416266	4.9014	8.2134	11.23293	4.416533	3.4462	2.373	3.719667	4.2996
4.671467	7.479133	4.9596	8.3296	11.30073	6.492466	3.487133	2.686667	5.5954	4.544066
5.6112	7.544533	4.995533	8.509	12.1134	7.221267	6.594	2.830067	5.678534	8.0412
5.650933	10.221	5.030667	8.873333	12.26687	7.366533	6.6684	2.924867	9.062134	8.173
6.149867	10.2862	5.077734	10.23293	12.39653	10.27427	9.027667	6.036933	9.1238	8.472667
7.306267	10.3178	5.1222	10.27893	12.9498	10.30773	9.107333	6.418067	9.247267	8.526267
7.392933	10.32933	9.716733	10.30473	13.3556	11.16253	9.163	10.22487	10.28213	8.594867
7.451133	10.3598	9.757067	10.34273	13.45167	11.26087	9.780733	10.27553	10.32053	10.2662
7.536267	11.384	9.817133	11.5166	13.67307	11.79487	10.057	10.31633	11.3104	10.29867
7.584867	11.51447	9.917933	11.72167	13.86087	12.03647	10.244	10.3658	11.5554	10.3376
7.964	11.7386	9.974267	12.18807	13.96353	13.19647	10.271	10.5966	12.4258	11.5684
9.424267	11.96313	10.03193	12.53073	14.08007	13.7074	11.79273	11.42733	13.06033	11.92087
9.700733	12.20693	10.29667	12.9202	15.136	13.9036	11.96127	11.6516	13.19787	12.02147
9.842733	12.26793	10.424	13.50793	15.18433	15.31587	12.1176	12.05587	13.68167	12.25533
10.25927	12.5412	11.16027	13.56673	15.22247	15.38247	12.59973	12.83633	14.24053	13.134
10.29053	12.8876	11.3238	13.69667	15.2586	15.41667	12.69267	13.0966	15.32887	13.42507
10.33153	13.17493	11.70473	13.88927	15.31413	15.4714	12.95927	13.1656	15.4426	13.85413
10.4066	13.971	11.79853	14.1954	15.34587	15.6032	13.0684	13.28253	15.7098	13.92207
11.81853	14.04027	11.9984	14.51627	15.47493	15.7062	13.4928	13.6064	15.97573	14.3504
11.87907	14.2618	12.4054	15.20727	15.87713	15.7724	15.45567	14.28247	16.0302	15.5212
12.0964	14.99213	12.5634	15.2706	16.40933	17.0524	15.51207	15.23867	16.06767	15.56527
12.15507	15.03307	12.9944	15.30553	17.52413	17.084	15.5648	15.35707	16.12933	15.63853
12.5706	15.06387	13.57927	15.3568	18.0738	17.11807	15.6006	15.40693	16.21633	15.72513
12.6752	15.0996	13.80767	15.40907	18.14393	17.1502	15.64193	15.4618	16.7516	15.78573
13.14467	15.26387	14.10107	15.45853	18.38147	18.04247	15.693	15.5406	18.92207	15.86713
13.3518	15.34773	14.18233	15.5662	18.51727	18.1172	15.77827	15.68613	19.31353	16.6262
13.42933	15.45827	14.3014	15.73533	18.65093	18.25013	15.83353	15.73773	19.37907	19.42627
13.4852	15.63727	15.196	16.50307	18.70027	18.751	15.90753	15.79787	19.45953	22.2156
13.74847	15.79767	15.2832	16.55527	18.77647	18.86593	16.67653	16.94507	19.53493	22.26827
14.879	15.90287	15.38193	16.63567	18.83667	18.9372	18.99367	18.14727	19.85733	22.38333
14.93087	17.65167	15.4556	16.78713	18.91633	19.0278	19.23493	18.9264	20.01207	22.42493
14.9726	17.95867	15.5172	16.87127	20.2558	20.037	19.6514	21.38333	20.57233	22.46873
15.21833	17.9684	15.6158	17.0726	20.34073	20.16247	19.71447	21.7182	21.69187	22.9808
15.31193	18.80353	15.6608	17.79347	20.96313	21.36367	19.81773	22.43613	23.102	23.42747
15.45107	18.89093	15.725	19.31727	21.05107	21.4392	20.09693	22.50667	23.25753	23.51053
15.5422	18.93213	16.23153	19.43033	21.87727	21.49153	20.1462	22.5564	23.3146	23.57287
15.6556	19.28433	16.29873	19.50693	24.4128	21.5704	20.4294	23.48953	23.48133	23.6814
15.7032	19.99113	16.49567	19.5522	25.2894	23.25893	22.52873	24.17173	25.30173	24.048
15.77173	20.12927	16.55913	19.5866	26.74427	23.45333	24.1418	25.4626	25.39587	25.7878
15.8704	21.16493	16.61093	20.1918	26.82993	24.03507	24.1886	25.5072	26.98273	25.84113
16.174	22.84347	18.81867	21.2548	26.88153	24.2088	24.22333	25.6114	27.8586	25.88387
16.31073	22.9272	18.90453	22.034	27.01253	26.88847	24.28627	26.438	27.98347	25.98693
16.4886	22.97547	18.97747	23.93807	27.57833	26.9466	24.37073	30.16833	28.09667	26.85347
16.56433	23.0396	19.051	24.16953	29.60113	27.10047	26.50713	30.25347	28.5352	27.13433
16.64247	23.5144	19.8898	26.59787	29.90067	28.4016	26.56013	30.3172	28.76827	27.2804
16.8838	24.2156	21.25933	26.6846	29.98473	31.5576	27.42173	30.39973	28.99287	28.70587
18.1606	24.29153	21.2982	28.34153	31.0284	31.6112	28.55387	30.45893	29.09827	28.93467
18.21933	24.35393	21.34253	28.477	31.16873	31.6514	30.47173	30.57807	29.17053	29.8296
18.25607	24.52227	21.5628	29.0586	32.12427	31.6834	30.54047	30.7152	32.23527	30.41913
18.29367	25.1252	21.62713	29.52673	32.85713	31.88447	31.15253	35.29467	32.42647	30.51007
18.36727	25.17767	21.72293	32.38807	33.27013	31.96827	31.8594	35.3696	34.71693	30.54307
18.451	25.22387	23.61267	32.73853	33.55827	32.01607	31.9328	35.44513	35.15327	30.64313
18.52167	25.28593	23.8702	32.83873	33.79787	33.772	31.9714	35.51394	35.61953	30.685
18.61727	26.52127	23.99907	32.94333	37.31887	33.94087	32.00293	35.5986	35.72533	30.734
20.39613	26.64	24.7046	35.9392	37.36654	34.05507	32.03333	35.71926	35.791	30.80733
20.45207	26.72167	25.41727	39.0328	37.4162	34.27553	32.07747	35.79233	35.83573	30.90647
20.51287	29.43067	25.46253	39.09607	39.697	37.26147	32.11847	35.85233	35.88147	32.65973
20.58867	29.6778	25.6588	39.15107	0	37.49	34.70293	35.91473	37.84347	33.5596
20.68167	30.34907	25.73127	39.18847	0	37.60567	34.78047	35.98993	38.2576	34.78273
21.2904	30.40427	26.40113	39.22847	0	37.67313	34.88847	36.046	38.90953	35.108
21.71007	30.4912	26.55673	0	0	37.72727	35.63894	37.46593	0	39.72493
22.22607	30.54213	26.61533	0	0	37.83273	36.08053	37.52733	0	0
22.27067	32.31753	26.6804	0	0	39.65	36.40973	37.56653	0	0
22.30647	32.39113	26.71633	0	0	39.73233	39.08447	37.65253	0	0
22.33347	32.75127	26.80427	0	0	0	39.143	37.7436	0	0
22.3582	38.3936	26.8684	0	0	0	39.17907	37.82393	0	0
22.44233	38.458	27.012	0	0	0	39.24513	0	0	0
23.2202	38.53573	28.20487	0	0	0	0	0	0	0
23.29747	38.63113	28.3046	0	0	0	0	0	0	0
23.3548	38.70507	28.40527	0	0	0	0	0	0	0
23.4008	0	28.511	0	0	0	0	0	0	0
23.46053	0	28.61993	0	0	0	0	0	0	0
23.4968	0	30.44967	0	0	0	0	0	0	0
23.54493	0	31.54353	0	0	0	0	0	0	0
23.59133	0	31.69473	0	0	0	0	0	0	0
24.80747	0	31.86827	0	0	0	0	0	0	0
25.76027	0	31.92033	0	0	0	0	0	0	0
25.938	0	32.03613	0	0	0	0	0	0	0
26.00607	0	33.71786	0	0	0	0	0	0	0
26.19293	0	34.48493	0	0	0	0	0	0	0
26.6422	0	34.86167	0	0	0	0	0	0	0
26.74087	0	35.7608	0	0	0	0	0	0	0
28.88893	0	35.98853	0	0	0	0	0	0	0
28.96147	0	38.75447	0	0	0	0	0	0	0
29.67187	0	0	0	0	0	0	0	0	0
29.742	0	0	0	0	0	0	0	0	0
29.80873	0	0	0	0	0	0	0	0	0
29.86113	0	0	0	0	0	0	0	0	0
29.9382	0	0	0	0	0	0	0	0	0
31.13813	0	0	0	0	0	0	0	0	0
32.00893	0	0	0	0	0	0	0	0	0
32.16607	0	0	0	0	0	0	0	0	0
32.25093	0	0	0	0	0	0	0	0	0
32.84533	0	0	0	0	0	0	0	0	0
32.98667	0	0	0	0	0	0	0	0	0
34.3874	0	0	0	0	0	0	0	0	0
34.4382	0	0	0	0	0	0	0	0	0
34.63393	0	0	0	0	0	0	0	0	0
34.718	0	0	0	0	0	0	0	0	0
34.896	0	0	0	0	0	0	0	0	0
35.00986	0	0	0	0	0	0	0	0	0
36.8312	0	0	0	0	0	0	0	0	0
36.87947	0	0	0	0	0	0	0	0	0
36.927	0	0	0	0	0	0	0	0	0
36.976	0	0	0	0	0	0	0	0	0
37.02253	0	0	0	0	0	0	0	0	0
39.09093	0	0	0	0	0	0	0	0	0
39.1544	0	0	0	0	0	0	0	0	0
39.2124	0	0	0	0	0	0	0	0	0
39.2596	0	0	0	0	0	0	0	0	0
