# Supplementary material for: Neural manifolds for odor-driven innate and acquired appetitive preferences
Source: Nat Commun. 2023 Aug 5;14:4719. doi: 10.1038/s41467-023-40443-2 (PMC10404252; doi:10.1038/s41467-023-40443-2)
Supplement: Supplementary file 4 — Source Data [file 41467_2023_40443_MOESM4_ESM.zip › Figure2/2019626/ch12_15/text/ani_C3.txt]

3.434067	7.3742	8.915466	10.5204	5.063933	2.206933	19.60273	2.2876	1.157267	6.4082
3.4876	10.56327	9.050266	10.56187	5.321867	2.243333	20.86127	2.368667	1.213533	8.098066
3.547867	10.59713	9.6916	10.6076	5.890934	2.377467	21.31307	2.464933	1.336333	8.1642
3.633133	10.67207	9.772067	10.67007	5.9436	2.472333	26.39567	2.521133	1.4382	8.2382
3.747133	10.7102	10.5674	20.5942	5.985067	3.523067	30.78733	3.804467	2.015667	8.3064
4.305333	10.76313	10.62653	20.68867	6.086267	3.594933	32.02787	3.850067	2.807	9.273867
4.686666	19.66327	10.77387	20.73167	6.728066	3.720667	0	3.893867	3.8246	9.4262
5.061666	21.27293	10.8578	20.83713	6.885467	3.772667	0	4.002333	3.859867	10.85867
6.252067	23.8996	20.5822	22.4358	8.148867	4.268734	0	4.1586	3.943067	16.11247
10.47353	33.02733	22.03547	23.5154	9.309334	10.57887	0	7.397933	4.080534	16.181
10.50733	0	37.8942	27.18167	10.515	16.8576	0	15.1676	6.201733	16.31527
10.54187	0	0	28.35027	10.57193	17.00713	0	17.4226	6.4936	18.20167
17.02293	0	0	28.46327	15.30367	17.04993	0	18.2332	16.7008	18.27093
17.08527	0	0	29.6028	15.47987	17.12987	0	18.29047	16.7506	22.56767
17.71867	0	0	32.27467	18.58307	21.1732	0	18.7554	16.88393	22.65553
17.7996	0	0	32.98147	20.2124	21.492	0	20.16693	18.51827	22.78773
18.52233	0	0	35.9136	20.629	21.54593	0	20.22267	19.44587	23.31647
18.57287	0	0	35.97953	20.73987	21.66393	0	20.28033	21.55567	23.73067
18.62007	0	0	36.07393	20.78993	21.7914	0	20.32173	21.6392	33.78227
19.2884	0	0	36.19353	21.50433	21.9288	0	20.36153	21.70807	33.8338
20.17367	0	0	36.26133	21.60133	24.74153	0	20.44447	22.66507	36.41567
20.26113	0	0	37.26887	21.73307	26.65713	0	20.57993	22.98933	38.8278
22.4346	0	0	37.31607	21.78853	26.74547	0	22.76693	23.04833	0
23.17047	0	0	37.3538	27.4308	26.82967	0	22.8856	24.30553	0
23.2232	0	0	37.39507	27.48667	29.24173	0	23.7438	24.58127	0
23.2698	0	0	37.50834	29.3742	29.33267	0	25.6978	24.6402	0
23.3328	0	0	0	29.5148	34.57767	0	25.73873	24.71873	0
23.4448	0	0	0	29.57693	34.62627	0	25.88313	25.59853	0
25.1888	0	0	0	29.6648	34.7814	0	26.10453	25.634	0
34.22073	0	0	0	0	34.82547	0	26.5288	25.6952	0
34.26493	0	0	0	0	34.91947	0	29.477	25.8808	0
34.3232	0	0	0	0	34.95313	0	29.54113	26.88313	0
34.39833	0	0	0	0	35.00387	0	31.86653	34.1068	0
34.7112	0	0	0	0	36.4356	0	32.8596	34.15574	0
35.4626	0	0	0	0	36.50747	0	32.89874	34.19713	0
0	0	0	0	0	36.60667	0	32.94347	38.9736	0
0	0	0	0	0	39.38553	0	32.99294	39.0232	0
0	0	0	0	0	0	0	33.0474	39.09187	0
0	0	0	0	0	0	0	33.41787	39.23927	0
0	0	0	0	0	0	0	33.52967	0	0
0	0	0	0	0	0	0	33.6216	0	0
0	0	0	0	0	0	0	35.3958	0	0
0	0	0	0	0	0	0	35.541	0	0
0	0	0	0	0	0	0	38.1648	0	0
0	0	0	0	0	0	0	38.2252	0	0
0	0	0	0	0	0	0	38.33393	0	0
0	0	0	0	0	0	0	38.4832	0	0
0	0	0	0	0	0	0	38.63713	0	0
0	0	0	0	0	0	0	39.22933	0	0
0	0	0	0	0	0	0	39.45347	0	0
0	0	0	0	0	0	0	39.7066	0	0
0	0	0	0	0	0	0	39.7894	0	0
0	0	0	0	0	0	0	39.86946	0	0
