# Supplementary material for: Neural manifolds for odor-driven innate and acquired appetitive preferences
Source: Nat Commun. 2023 Aug 5;14:4719. doi: 10.1038/s41467-023-40443-2 (PMC10404252; doi:10.1038/s41467-023-40443-2)
Supplement: Supplementary file 4 — Source Data [file 41467_2023_40443_MOESM4_ESM.zip › Figure2/2019626/ch12_15/text/one_oc3_C9.txt]

0.1778	0.04493333	0.1777333	0.1904	0.06693333	0.0168	0.8216667	0.07586667	0.3411333	0.003666667
0.3739333	0.08333334	0.309	0.248	0.1805333	0.7512667	1.051067	0.0862	0.3974	0.03393333
0.6388	0.281	0.3445333	0.5677333	0.2199333	0.8472	1.0972	0.136	0.4134667	0.05046667
0.7747333	0.4260667	0.3473333	0.599	0.4418667	1.0568	1.216	0.4432	0.676	0.1258667
0.8568667	0.6853333	0.3978	0.9195333	0.5907333	1.0768	1.2616	0.5692667	1.0004	0.1292667
1.042867	1.7186	0.4198667	0.9308667	1.121467	1.125867	1.396467	0.5811333	1.093067	0.1471333
1.065067	1.727267	0.5031334	1.0164	1.4026	1.2394	1.4846	0.591	1.238067	0.1976
1.3472	1.822867	0.5158666	1.051467	1.7126	1.261933	1.511333	0.9586667	1.800067	0.5494
1.438067	2.178133	0.5743333	1.2464	1.974467	1.413933	1.537267	1.0076	1.9084	0.6307333
1.446867	2.658867	0.7035334	1.467	2.033733	1.586467	1.567133	1.033333	1.974533	0.7341334
1.561267	3.3052	0.8044667	1.737867	2.0846	1.614533	1.6012	1.210533	2.104067	0.828
1.997867	3.361333	0.9633333	1.967933	2.1652	1.688333	1.879733	1.251	2.6102	1.417933
2.0224	3.411933	1.121333	2.064733	2.2458	1.802333	1.929267	1.312867	2.700333	1.496267
2.3662	3.478533	1.179733	2.105467	2.410267	1.842067	2.037267	1.3714	2.766667	1.6406
2.4904	3.5152	1.440267	2.5338	2.438333	1.953733	2.0518	1.409667	2.9226	1.714933
2.624267	3.571133	1.833067	2.7302	2.627333	2.0002	2.0972	1.728933	3.0248	1.810533
2.863867	3.577533	1.999	2.777	2.725733	2.007067	2.144067	1.750533	3.2444	1.8546
3.5758	3.844933	2.067733	2.822333	2.926867	2.0968	2.1624	1.899133	3.250733	2.241467
3.873667	4.9388	2.150467	2.847	3.148867	2.148	2.165267	1.931267	3.475467	2.528667
3.883733	5.163	2.253267	3.048333	3.225333	2.190533	2.676333	1.9862	3.558067	2.5834
3.966867	5.246	2.537133	3.1026	3.406733	2.267	3.264867	2.633667	3.855667	2.636733
4.014534	5.4546	2.96	3.184533	3.7684	2.4584	3.439867	2.7044	4.007	2.672
4.159467	5.5712	3.107733	3.428733	4.1146	2.522067	3.515667	2.978733	4.078667	3.013867
4.339067	5.7246	3.2502	3.8024	4.156867	2.627	3.6156	3.188933	4.2034	3.343933
4.391667	5.814667	3.5442	3.825133	4.2456	2.630133	3.777933	3.386	4.614133	3.633067
4.5214	6.238133	3.658133	3.874867	4.3162	2.6792	3.937	3.600667	4.685733	3.718133
4.768734	6.331733	3.903067	4.252733	4.616333	2.780733	4.308733	3.6176	4.828067	4.117133
4.832867	6.542267	4.094733	4.314133	5.253533	2.9314	4.618067	3.6826	5.111333	4.263733
4.8696	6.591333	4.118267	4.4332	5.424667	3.252067	4.715	3.7162	5.182267	4.3594
4.896533	6.634067	4.121267	4.473866	5.6566	4.689	4.777067	3.753467	5.199133	4.405267
5.008467	6.996467	4.151733	4.7122	5.683466	4.713867	4.836467	3.818133	5.2434	4.445267
5.130867	7.032533	4.159	4.962333	5.710067	5.288667	4.893	3.919067	5.335267	4.496467
5.504333	7.0548	4.3506	5.088867	5.713533	5.625267	4.937333	4.375333	5.4526	4.5538
5.686267	7.524333	4.3986	5.273334	5.858	5.738934	4.986067	4.431533	5.5354	4.6102
5.740533	7.710467	4.443933	5.481067	5.864867	5.781867	5.134333	4.569667	5.632333	4.613067
5.9342	7.804533	4.5462	5.501534	5.978133	6.063334	5.175133	4.574934	5.635067	4.670866
6.056267	7.885467	4.5872	5.506267	6.000333	6.786667	5.590667	4.642267	5.8428	4.675066
6.586	7.9558	4.723467	5.563667	6.021533	6.8492	6.037933	5.125933	6.0448	4.730866
6.983933	8.213933	5.427333	5.652733	6.049533	7.2554	7.038933	5.158533	6.8592	4.741267
7.2336	8.731267	5.439734	5.697533	6.100467	8.048333	7.503	5.213733	6.923067	4.8142
7.716	8.761467	5.5502	5.756467	6.1514	8.595067	7.736933	5.280667	6.989067	4.819067
7.770534	8.9726	5.662133	5.972067	6.169466	8.6172	7.870667	5.4062	7.0212	4.864867
7.8138	9.122534	5.777267	6.3992	6.202734	8.6554	8.0266	5.522133	7.1346	4.8882
7.8458	9.177134	5.931467	6.460067	6.2888	8.703533	8.096267	5.694133	8.010134	4.9198
8.3152	9.291866	6.375467	6.513533	6.3326	8.740334	8.448667	5.738533	8.156	4.946466
8.632267	9.368067	6.4084	6.5548	6.6358	8.779734	8.789866	5.871267	8.194	5.002533
8.873667	9.765533	6.7222	6.580133	6.784133	8.784866	8.8474	5.944334	8.2002	5.090667
9.3762	9.8134	6.871267	6.623	6.834	8.877533	8.880934	6.007267	8.303866	5.185333
9.4634	9.955067	6.886734	6.9106	6.882333	9.1716	8.935933	6.16	8.390067	5.6548
9.516867	10.2188	7.0698	7.022666	6.96	9.2074	9.028334	6.310534	8.409266	5.793667
9.733267	10.36053	7.307467	7.083533	7.040067	9.2268	9.640866	6.331533	8.6374	5.9184
9.949933	10.3796	7.566933	7.094666	7.139867	9.5816	9.669333	6.707267	8.666933	5.933133
9.9582	10.44327	7.583734	7.1414	7.202067	9.794467	9.6912	7.002067	8.815066	6.065533
9.977533	10.58207	7.683933	7.219333	7.223134	9.824734	9.968133	7.100133	8.872	6.160467
9.991933	10.73173	7.825467	7.306	7.962867	9.876066	10.02367	7.1184	9.0688	6.275333
10.1788	11.14627	8.0916	7.379066	8.3024	9.946134	10.06513	7.4102	9.320133	6.284067
10.631	11.5356	8.2548	7.4934	8.677267	10.0402	10.16147	7.5594	9.435133	6.449934
10.7096	11.62927	8.329133	7.651533	8.7542	10.19433	10.37587	7.5704	9.5278	6.461534
10.80787	11.86853	8.6164	7.658733	9.172667	10.27493	10.4466	7.727533	9.637466	6.533933
10.9718	12.17627	9.119333	7.887	9.245867	10.4402	10.5736	7.757067	9.969533	7.1046
10.98147	12.40047	9.184267	8.125334	9.334534	10.48733	11.17507	7.7714	10.75353	7.228133
11.02153	12.81427	9.232734	8.141933	9.419666	10.5646	11.34473	8.1564	11.0916	7.565933
11.05847	13.0486	9.3292	8.204467	9.482667	10.967	11.67527	8.159133	11.14773	7.768734
11.09773	13.3788	9.6614	8.315333	9.603267	11.10387	11.76833	8.340867	11.288	8.503067
11.13647	13.42447	9.9508	8.373	10.19907	11.41973	11.80553	8.426066	11.41287	8.9474
11.18267	13.48087	10.08907	8.463467	10.34673	11.606	11.89313	8.5892	11.5282	8.956667
11.22807	13.95487	10.26927	8.489	10.49913	11.93493	12.19347	8.5964	11.81153	10.1008
11.31947	13.99327	10.50927	8.672667	10.6936	11.9714	12.22273	8.6892	12.2526	10.153
11.33713	14.10013	10.55293	8.7876	11.06807	12.0168	12.69833	8.789333	12.37413	10.54447
11.43487	14.14573	10.56047	8.948133	11.28407	12.0596	12.7828	8.793333	12.40947	10.61313
11.6332	14.31587	10.6254	9.148334	11.64067	12.18267	13.35873	8.830733	12.42507	11.203
11.70773	14.52207	10.68473	9.3408	11.7628	12.20347	13.46153	8.8384	12.48373	11.34187
11.7134	14.66293	10.9248	9.441334	12.23673	12.26647	13.48707	8.955334	12.5202	11.38207
11.83107	14.6776	11.00753	9.962267	12.70427	12.33087	13.5826	8.965134	12.55433	11.4116
11.87393	14.8364	11.3924	10.17633	12.83347	12.393	14.40907	9.009133	12.5826	11.4726
12.0602	14.86853	11.71113	10.2736	12.92993	12.43733	14.4834	9.054267	12.68947	11.53747
12.47413	14.9264	12.13167	10.33047	13.71353	12.5784	14.49387	9.1134	12.69573	11.73333
12.93667	15.2886	12.15513	10.369	13.81147	12.74213	14.5518	9.179334	12.80887	11.97667
13.1688	15.3022	12.37353	10.52347	13.87487	12.81113	14.681	9.470933	12.90707	12.25893
13.22313	15.3762	12.38193	10.52993	14.3764	12.89647	14.72687	9.9388	13.17207	12.26573
13.28653	15.3986	12.4446	10.54807	14.4258	12.90787	14.75947	10.08773	14.12867	12.46587
13.34227	15.46993	13.2778	10.5622	14.53147	12.94787	15.54813	10.2912	14.55127	13.0656
13.42307	15.51993	13.304	10.58827	14.53887	13.00073	15.59413	10.318	14.60267	13.58287
13.67853	15.7524	13.73533	10.64393	14.7374	13.11667	15.7564	10.43647	14.62007	13.72593
13.9198	15.8086	13.7576	10.72807	15.40653	13.26773	15.8366	10.46267	14.62553	14.11053
13.971	15.82133	13.78247	10.85827	15.4974	13.58487	16.09787	10.67973	14.67167	14.1508
14.45013	16.0488	13.82247	10.87327	15.50653	13.64373	16.3254	10.8058	14.67613	14.17
14.45807	16.1262	13.9172	11.01373	15.75453	14.176	16.47267	10.9016	14.72607	14.2142
14.55733	16.21027	13.94033	11.09	15.9574	14.17993	16.53747	11.16593	14.77533	14.3068
14.56107	16.24033	13.97347	11.24233	16.41313	14.25207	16.57727	11.26873	14.88173	14.32373
14.57907	16.24667	14.00207	11.37053	16.4622	14.30693	16.74307	11.3488	14.8908	14.38167
14.7124	16.29593	14.07507	12.19953	16.6336	14.312	16.95067	11.39687	15.0092	14.4106
14.75933	16.3218	14.3282	12.46007	16.66447	14.36173	17.35753	11.4374	15.05933	14.44433
15.10693	16.86027	14.34893	12.64707	16.7004	14.3852	17.38067	11.52273	15.56947	14.4572
15.132	16.92747	14.8306	12.69247	16.78513	14.4274	17.42333	11.65267	15.63687	14.88507
15.1626	17.77707	15.0428	13.25527	16.82747	14.507	17.5116	11.88013	15.7094	14.9758
15.38287	18.66073	15.12533	13.26567	16.923	14.51947	17.58113	11.9754	15.90533	15.16753
15.59293	18.76393	15.172	13.57207	17.01687	14.69747	17.91033	12.26287	16.14613	15.6186
15.67913	18.786	15.26347	13.65193	17.04033	14.7364	17.985	12.80667	16.21087	15.93347
15.78393	18.95767	15.38873	13.9282	17.33767	14.7624	18.0686	12.8556	16.2462	16.14167
15.78893	19.03347	15.475	14.29447	17.64807	14.79733	18.09633	13.17193	16.568	16.18813
15.86647	19.16893	15.574	14.40847	18.17993	15.41867	18.14527	13.7032	16.69687	16.34767
16.1192	19.1896	15.74107	14.509	18.96367	15.43993	18.33273	14.24913	16.777	16.36407
16.26067	19.26887	15.971	14.56907	19.15107	15.55073	18.8736	14.3024	17.12227	16.41387
16.43853	19.8442	16.04593	14.72067	19.37627	15.91607	19.0142	14.38327	17.1264	16.97073
16.5456	20.2076	16.20493	14.90967	19.39267	15.94467	19.05907	14.46207	17.18093	17.008
17.06333	20.60773	16.26787	14.98907	19.53573	16.72147	19.176	14.47947	17.20713	17.05027
18.75	20.65547	17.52993	16.07233	19.80633	16.88707	19.57827	14.51427	17.2636	17.06373
19.219	20.9406	17.5836	16.33387	19.92327	17.6426	19.91327	14.55633	17.28893	17.0892
19.30473	21.01927	17.65307	16.501	20.04413	17.81467	20.059	14.58293	17.40513	17.0958
19.4548	21.39033	17.67267	16.87413	20.11513	17.90973	20.532	14.6808	17.51453	17.1468
19.58833	21.57327	17.9116	17.14887	20.1512	17.93913	20.7228	14.6986	17.7536	17.3144
19.6558	21.59607	17.96247	17.18387	20.2066	18.2312	21.3466	14.81833	18.0788	17.37887
20.29093	21.9894	17.99507	17.28747	20.335	18.2866	21.4738	14.91447	18.60253	17.4148
20.7856	22.03093	18.68873	17.729	20.42133	18.3754	21.53853	14.95447	18.66047	17.43707
20.84287	22.05267	18.97673	18.30547	20.4308	18.43927	21.589	14.9642	18.69913	17.5046
20.98687	22.1164	19.32927	18.35587	20.46187	18.499	21.61927	14.9878	19.13847	17.5676
21.1038	22.57333	19.33567	18.67833	20.54127	18.51307	21.69547	15.00353	19.22287	17.75553
21.10807	22.75827	19.3822	18.73107	20.5774	18.53933	21.98747	15.01993	19.68187	17.7678
21.19167	22.94873	19.418	18.81853	20.64793	18.59207	22.03087	15.19193	19.81633	17.8414
21.43687	22.97487	19.62447	18.89067	21.20113	18.90533	22.0368	15.32867	20.1118	17.9048
21.68033	23.0322	19.69767	18.9396	21.29187	19.2524	22.14067	15.40433	20.16513	17.94833
21.88247	23.16367	19.77147	19.03167	21.37813	19.59513	22.3042	15.52887	20.30267	17.9748
22.16153	23.20053	19.88207	19.3866	21.47453	19.6318	22.62153	16.04727	20.47867	18.20133
22.3728	23.20513	19.95187	19.5892	21.60647	19.77767	22.83187	16.20853	20.59973	18.3638
22.46853	23.68073	20.38227	19.73033	21.6246	19.8458	22.90667	16.31847	20.653	18.6264
22.57653	23.7458	20.48587	19.7784	22.13373	19.91713	22.9336	16.43727	20.69273	18.6744
22.66987	23.74853	20.74433	19.9188	22.25547	20.1058	23.03847	16.46333	20.76987	18.7388
22.72213	23.8238	21.21807	20.33867	22.31473	20.15973	23.1778	16.50907	20.8832	18.74907
22.97407	23.86327	21.4216	20.9462	22.92773	20.1804	23.48207	16.58773	20.97087	18.76093
23.0204	23.88893	21.51227	21.00453	23.03647	20.3088	23.8042	16.82373	20.97553	18.79527
23.0636	23.92233	21.9314	21.10793	23.0818	20.31473	23.83847	17.22933	21.21813	18.8108
23.8632	24.0034	22.22333	22.21307	23.4362	20.43427	24.12393	17.2896	21.34193	18.84527
23.87927	24.17187	22.46107	22.52587	24.31567	20.47133	24.61193	17.77033	21.56673	18.90467
23.92507	24.4876	22.67613	22.612	24.65973	20.68587	24.9962	18.0138	22.12607	19.01013
24.0644	24.51253	23.20107	22.94973	24.75473	20.847	25.31227	18.0248	22.61	19.01933
24.18747	24.59247	23.41167	22.953	24.80833	20.94893	25.57133	18.25013	23.08347	19.03313
24.34407	24.62253	23.6074	23.3584	25.27707	21.13687	25.69047	18.524	23.18207	19.0696
24.47207	24.91447	23.72533	23.37047	25.36307	21.46953	25.8424	18.63327	23.49627	19.07687
24.78327	24.97067	23.75153	23.3796	25.4734	21.4904	26.12267	18.71767	23.51647	19.08833
24.8176	25.0564	24.24527	23.43333	25.5844	21.56187	26.18647	18.74287	23.54467	19.10907
25.1372	25.19393	25.29133	23.4576	25.5906	21.64087	26.26833	18.76307	23.79873	19.18173
25.24113	25.235	25.5078	23.58107	25.63327	21.68493	26.4138	18.83367	24.22387	19.2078
25.55533	25.3796	25.80133	23.62393	25.85147	22.03067	26.42687	18.84987	24.38427	19.22153
26.21793	25.3906	26.10367	24.0514	25.96227	22.11707	26.4628	19.0012	24.50187	19.27373
26.43393	25.4254	26.15567	24.18593	26.0294	22.2164	26.48987	19.08547	24.60587	19.82407
26.5492	25.59887	26.17593	24.3978	26.05087	22.4674	26.51573	19.16087	24.61627	19.84907
26.69567	25.75947	26.24667	24.50647	26.09173	22.84147	26.665	19.20573	24.62347	19.87413
26.81767	25.80633	26.50007	24.51653	26.2214	23.10627	26.68793	19.22653	24.9652	19.88867
27.02213	25.8302	26.58247	24.59153	26.27533	23.26967	27.13267	19.28427	24.99533	19.9428
27.6082	25.90693	26.69773	24.6624	26.49173	23.50187	27.1996	19.30547	25.0764	20.02133
27.66813	26.2788	26.76813	24.6834	26.96453	23.84293	27.40907	19.36987	25.12573	20.068
27.82627	26.3134	27.2126	24.7758	27.0734	24.0084	27.50533	19.40247	25.17553	20.48287
27.88747	26.34213	27.6628	24.91133	27.11967	24.13473	27.54087	19.45553	25.2608	20.48727
28.32013	26.93887	27.67273	24.93173	27.1646	24.5326	27.5522	19.5448	25.3022	20.542
28.34467	27.13807	28.264	25.05413	27.33087	24.5682	27.58933	19.588	25.36793	20.57427
28.3794	27.1936	28.39	25.077	27.41567	24.84467	27.65513	19.67187	25.389	20.628
28.4052	27.23427	28.58553	25.15667	27.5854	25.02607	27.69333	19.77067	25.39313	20.69987
28.44253	27.24387	28.64887	25.9822	27.62087	25.04973	27.70867	19.85527	25.4906	20.78487
28.51567	27.35147	28.71207	26.13147	28.3104	25.13787	27.84393	20.20573	25.806	20.8596
28.5514	27.4728	28.81413	26.2684	28.33653	25.1634	28.21427	20.26	25.89887	21.02253
28.56533	27.55447	28.94173	26.30553	28.51733	25.17447	28.83767	21.74427	26.33593	21.07107
28.61407	27.67127	29.1554	26.36927	28.57547	25.21773	28.93433	22.39573	26.46007	21.15613
28.691	27.68673	29.65933	26.49213	28.66067	25.2412	29.022	22.9438	27.19993	21.19107
28.73413	27.76613	30.4484	26.554	28.66487	25.31093	29.02487	23.02033	27.21527	21.23
29.4846	27.975	30.4858	26.58587	28.695	25.5984	29.38007	23.22267	27.36733	21.3156
29.50707	28.06647	30.5084	26.69467	28.73413	25.66787	29.66947	23.27133	27.41033	21.32307
30.93147	28.55673	30.6358	26.80647	28.76687	26.18167	29.82033	23.34287	27.56787	21.41453
31.19347	28.667	30.68893	26.89913	28.93413	26.27493	30.18767	23.52647	27.6574	21.5178
31.67907	28.7272	30.73773	26.92667	29.36107	26.358	30.25567	23.7412	27.9566	21.90913
31.76487	28.86093	30.90307	26.9754	29.43413	26.4102	30.30713	23.78813	28.00807	21.92427
31.8656	28.96733	30.94193	26.98233	29.48427	26.42673	30.39187	23.81247	28.06687	22.06607
31.92	29.18847	31.56233	27.14607	29.6974	26.71527	30.50327	23.86747	28.085	22.74433
31.93193	29.94767	32.3438	27.31433	30.49133	26.759	30.54947	23.95813	28.13633	23.00187
31.93853	29.9734	32.6934	27.33647	30.5498	26.81413	30.57647	24.11433	28.28213	23.1904
31.99367	30.0308	32.81607	27.8676	30.5924	26.81927	30.6852	24.1692	28.7428	23.4818
32.0936	30.03607	32.8664	28.00767	30.71653	26.86893	30.7144	24.22773	29.48793	23.5438
32.6016	30.09987	32.959	28.04007	30.79967	26.88	30.83933	24.29113	29.5144	24.2914
32.72073	30.1662	33.84013	28.27033	31.0688	26.957	30.9178	24.43187	29.65493	24.49047
32.75953	30.19853	34.04267	28.33047	31.116	26.968	31.0532	24.44967	29.8738	24.59613
32.77073	30.2064	34.4916	28.37773	31.18833	27.05707	31.163	24.483	29.918	24.67507
32.91807	30.35333	34.65873	28.93087	31.23973	27.09113	31.32793	24.69933	29.95907	24.68553
33.03087	30.37187	34.71153	29.11253	31.3352	27.398	31.402	24.96807	29.9846	24.76293
33.18407	30.6852	34.90587	29.26167	31.56747	27.421	31.64533	24.9914	30.16053	24.899
33.6024	30.7936	35.034	29.64153	31.6432	27.48467	31.77353	25.03293	30.2278	24.9578
34.09953	31.71747	35.24473	29.8126	31.76793	27.61267	31.96087	25.4738	30.49047	25.00613
34.10467	31.7214	35.28993	30.23913	31.92353	27.6352	31.98007	25.70113	31.12453	25.20507
34.6398	31.7688	35.39933	30.7082	31.93427	27.71533	32.08433	25.74627	31.3886	25.23287
34.92087	31.77493	35.46553	30.7834	32.0702	27.959	32.2874	25.81167	31.74553	25.30667
35.10053	31.85527	35.7206	30.824	32.12673	28.5638	32.70093	25.83313	31.89493	25.41713
35.4734	31.95173	36.17247	30.86827	32.18833	28.60953	32.83087	26.1114	31.95267	25.78813
35.48853	32.0668	36.19567	31.19727	32.2158	28.7082	32.9178	26.19373	32.10173	26.22447
35.54907	32.1222	36.41213	31.4062	32.2452	29.06967	33.20313	26.2764	32.18253	26.29993
35.63527	32.2622	36.461	31.457	32.24967	29.07913	33.27094	26.36053	32.76406	26.5392
35.66373	32.26893	36.57347	31.62293	32.3714	29.22207	33.3176	26.4114	33.4572	26.56047
35.69547	32.3468	36.64933	31.98953	32.44567	30.15553	34.244	26.46473	33.60373	26.57747
35.9144	32.36193	36.7986	32.07587	32.49053	30.2226	34.29	26.76927	33.63273	26.5808
36.08213	32.50373	36.92673	32.096	32.68307	30.46	34.46767	26.79787	33.6584	26.63227
36.12093	32.5972	37.2216	32.22147	33.02094	30.46867	34.55193	26.88973	33.71207	26.66633
36.16513	32.7094	37.62506	32.276	33.1336	30.5466	34.62973	26.95667	33.75107	26.73227
36.52953	32.77267	37.75593	32.34073	33.18253	30.64793	34.68933	26.99293	33.78354	26.84373
36.5444	32.79047	37.81087	32.34813	33.35126	30.67513	34.74907	27.01313	33.78653	27.1844
36.7898	32.81373	37.96067	32.41893	33.501	30.7024	35.47647	27.0378	33.85693	27.28453
36.8854	32.97473	38.02573	32.43147	33.5382	30.78507	35.58767	27.1706	33.94553	27.3692
36.96267	33.04267	38.0498	32.63773	33.6514	30.83787	35.65133	27.387	33.98034	27.68673
37.27234	34.25947	38.11514	32.68553	33.67233	30.957	35.83067	27.45667	34.6626	27.74167
37.78593	34.51607	38.12167	33.04727	33.8438	31.03247	35.85674	27.61787	34.75873	27.89053
37.88467	34.54227	38.188	33.16447	33.94367	31.08107	36.186	27.69847	34.88827	28.15767
37.9108	34.57987	38.24653	33.20893	33.95933	31.1448	36.43207	27.73753	35.1116	28.2118
37.98466	34.6566	38.60693	33.47867	34.40207	31.1962	36.52934	27.87747	35.45733	28.31567
38.64067	35.03533	39.05453	33.63973	34.56613	31.24993	36.7502	27.987	35.4974	28.51107
38.67313	35.19787	39.35553	34.2466	34.65347	31.44527	36.99393	28.02847	35.66193	28.51993
38.7576	35.26	39.43807	34.69707	34.80967	31.6584	37.01427	28.27147	35.71493	28.54393
39.05307	35.4108	39.82587	34.77107	34.85567	31.8678	37.0538	28.75373	35.87673	28.55607
39.12473	35.43887	39.84827	35.31773	34.92553	31.94747	37.1236	28.78413	36.00407	28.7108
39.24313	35.50173	39.90233	35.38066	35.19033	31.96493	37.16913	28.94933	36.06813	28.7272
39.3226	35.64594	0	36.90653	35.46187	32.0228	37.3584	29.00607	36.14353	29.08293
39.3718	35.97647	0	36.94973	35.63833	32.06773	37.49446	29.02813	36.1944	29.2712
39.6584	36.03147	0	37.00687	35.68967	32.17273	37.56493	29.5874	36.2732	29.46033
39.7286	36.08173	0	37.08013	35.707	32.32787	37.57467	29.84487	36.6732	29.93173
39.77073	36.17493	0	37.09187	35.72133	32.4242	37.6396	29.89233	37.51273	29.98867
39.80347	36.35153	0	37.25893	36.3146	32.99	37.68547	29.91853	37.61447	30.191
39.92187	37.00367	0	37.28447	37.2558	33.5492	37.77527	29.96093	38.03787	30.8464
39.9492	37.07993	0	37.40913	37.30553	33.6694	37.795	29.97193	38.12453	30.97993
0	37.097	0	37.59293	37.4298	33.897	37.87774	30.01773	38.25333	31.08287
0	37.17547	0	37.7692	37.4682	33.904	37.9362	30.13213	38.35047	31.1926
0	37.653	0	37.9818	37.558	33.95947	38.0272	30.16327	38.4558	31.38133
0	37.94573	0	38.05613	37.77367	33.97667	38.09587	30.25107	38.47967	31.47687
0	37.9526	0	38.47187	37.84807	34.02987	38.11413	30.76387	38.51674	31.5836
0	38.04753	0	38.54553	37.87173	34.07827	38.2068	30.81507	38.6416	31.65693
0	38.5458	0	38.5878	38.02533	34.2284	38.40353	30.9252	38.95947	31.66747
0	38.59647	0	38.64273	38.2168	34.2798	38.41567	30.9284	39.5872	31.8648
0	38.68633	0	38.67867	38.33627	34.36407	38.5038	31.09953	39.7038	31.9726
0	38.76747	0	39.25373	38.56593	34.47173	39.411	31.42647	39.70733	32.0452
0	39.08187	0	39.35647	38.58093	34.55853	39.51933	31.47527	39.755	32.08327
0	39.30653	0	39.44133	38.6556	34.6314	39.58287	31.79467	39.793	32.11207
0	39.4916	0	39.45467	38.74213	34.6914	39.61033	32.15047	39.86913	32.17593
0	39.87973	0	39.51427	38.89473	34.81327	39.69907	32.67247	39.94067	32.1878
0	0	0	0	38.96553	34.90873	39.83773	32.8026	39.99533	32.1972
0	0	0	0	39.0232	34.9764	39.894	32.88773	0	32.31773
0	0	0	0	39.47673	35.04973	39.96327	33.35153	0	32.35633
0	0	0	0	39.571	35.18267	0	33.76227	0	32.4216
0	0	0	0	39.65893	35.23907	0	33.8386	0	32.49467
0	0	0	0	39.85133	35.31833	0	34.2002	0	32.59
0	0	0	0	0	35.4056	0	34.26266	0	32.59887
0	0	0	0	0	35.71753	0	34.6554	0	32.80687
0	0	0	0	0	36.0268	0	35.2228	0	33.02374
0	0	0	0	0	36.60633	0	35.34053	0	33.0584
0	0	0	0	0	36.64174	0	35.42793	0	33.129
0	0	0	0	0	36.69087	0	35.8776	0	33.20393
0	0	0	0	0	36.8136	0	35.91107	0	33.45647
0	0	0	0	0	36.8476	0	36.01033	0	33.46373
0	0	0	0	0	36.91387	0	36.123	0	33.56893
0	0	0	0	0	36.9764	0	36.29113	0	33.80167
0	0	0	0	0	37.26114	0	36.38513	0	33.84927
0	0	0	0	0	37.3654	0	36.45447	0	33.8782
0	0	0	0	0	37.72047	0	36.46947	0	33.922
0	0	0	0	0	37.88793	0	36.54667	0	33.9716
0	0	0	0	0	38.2278	0	36.56013	0	33.9762
0	0	0	0	0	38.45793	0	36.5866	0	34.02873
0	0	0	0	0	38.5568	0	36.63693	0	34.14253
0	0	0	0	0	38.64973	0	36.75193	0	34.54793
0	0	0	0	0	38.79467	0	36.7994	0	34.59013
0	0	0	0	0	38.87613	0	36.82413	0	34.60233
0	0	0	0	0	39.1866	0	36.90907	0	34.671
0	0	0	0	0	39.65147	0	36.9834	0	35.01266
0	0	0	0	0	39.97653	0	37.37107	0	35.095
0	0	0	0	0	0	0	37.4366	0	35.11654
0	0	0	0	0	0	0	37.53733	0	35.16547
0	0	0	0	0	0	0	37.58653	0	35.1862
0	0	0	0	0	0	0	37.6126	0	35.2336
0	0	0	0	0	0	0	37.84213	0	35.27293
0	0	0	0	0	0	0	37.95347	0	35.27673
0	0	0	0	0	0	0	37.96953	0	35.311
0	0	0	0	0	0	0	38.0124	0	35.39653
0	0	0	0	0	0	0	38.21233	0	35.4298
0	0	0	0	0	0	0	38.25773	0	36.20993
0	0	0	0	0	0	0	38.30233	0	36.78647
0	0	0	0	0	0	0	38.4056	0	36.91793
0	0	0	0	0	0	0	38.43147	0	37.4002
0	0	0	0	0	0	0	38.4764	0	37.8994
0	0	0	0	0	0	0	38.60313	0	37.91993
0	0	0	0	0	0	0	38.67087	0	37.97847
0	0	0	0	0	0	0	38.71333	0	38.04947
0	0	0	0	0	0	0	38.75547	0	39.63453
0	0	0	0	0	0	0	38.84927	0	39.9066
0	0	0	0	0	0	0	39.3856	0	39.95113
0	0	0	0	0	0	0	39.45213	0	0
0	0	0	0	0	0	0	39.49854	0	0
0	0	0	0	0	0	0	39.5962	0	0
0	0	0	0	0	0	0	39.6558	0	0
0	0	0	0	0	0	0	39.71587	0	0
0	0	0	0	0	0	0	39.8554	0	0
0	0	0	0	0	0	0	39.891	0	0
0	0	0	0	0	0	0	39.92433	0	0
0	0	0	0	0	0	0	39.92807	0	0
0	0	0	0	0	0	0	39.9578	0	0
0	0	0	0	0	0	0	39.99547	0	0
